# Supplementary material for: Analysis of the noncoding RNA regulatory networks of H37Rv- and H37Rv△1759c-infected macrophages
Source: Front Microbiol. 2023 Mar 8;14:1106643. doi: 10.3389/fmicb.2023.1106643 (PMC10042141; doi:10.3389/fmicb.2023.1106643)
Supplement: Supplementary file 1 [file Table_1.XLSX]

## Sheet: Sheet1
Control	Treat	Up-regulated	Down-regulated	Total
Control	WT	293	63	356
Control	△1759c	80	19	99
WT	△1759c	21	119	140

## Sheet: Control vs WT-UP
id	baseMean	baseMean_CELL	baseMean_H37Rv	foldChange(H37Rv/CELL)(H37Rv/CELL)	log2FoldChange	pval	padj	Chromosome	Start Site	End Site	Direction	Length	Name	GO	KEGG	EC	eggNOG	eggNOG_Class	Description	NCBI_GI	UniProtID
ENSG00000081041	4119.98	1262.95	6977.01	5.52438	2.46581	0	0	4	74097040	74099196	-	1398	CXCL2	GO:0002237;GO:0005125;GO:0005515;GO:0005576;GO:0005576;GO:0005576;GO:0005576;GO:0005615;GO:0005615;GO:0005615;GO:0006935;GO:0006935;GO:0006935;GO:0006935;GO:0006952;GO:0006952;GO:0006954;GO:0006954;GO:0006954;GO:0006955;GO:0006955;GO:0006955;GO:0007165;GO:0007186;GO:0008009;GO:0008009;GO:0008009;GO:0008009;GO:0019221;GO:0030593;GO:0030595;GO:0045236;GO:0060326;GO:0061844;GO:0070098;GO:0071222;	K05505	-	NOG83801	S	C-X-C motif chemokine ligand 2 [Source:HGNCSymbol;Acc:HGNC:4603]	2920	P19875;A0A024RDD9
ENSG00000112096	31883.6	14169.7	49597.5	3.50025	1.80746	2.37562e-278	1.95894e-274	6	159669069	159745186	-	16431	SOD2	GO:0000303;GO:0001315;GO:0001836;GO:0003069;GO:0004784;GO:0004784;GO:0004784;GO:0004784;GO:0004784;GO:0005739;GO:0005739;GO:0005739;GO:0005759;GO:0005759;GO:0005759;GO:0006357;GO:0006801;GO:0006801;GO:0006801;GO:0006801;GO:0008217;GO:0008285;GO:0016491;GO:0019430;GO:0019430;GO:0030145;GO:0030145;GO:0030145;GO:0030335;GO:0032364;GO:0034599;GO:0035722;GO:0042802;GO:0043524;GO:0046872;GO:0046872;GO:…	K04564	EC:1.15.1.1	COG0605	P	superoxide dismutase 2 [Source:HGNCSymbol;Acc:HGNC:11180]	6648	P04179;A0A384NL29
ENSG00000163739	5704.15	1769.25	9639.04	5.44809	2.44575	4.22773e-277	2.32412e-273	4	73869393	73871308	+	1362	CXCL1	GO:0005102;GO:0005125;GO:0005576;GO:0005576;GO:0005576;GO:0005576;GO:0005615;GO:0005615;GO:0005615;GO:0006935;GO:0006935;GO:0006935;GO:0006952;GO:0006952;GO:0006954;GO:0006954;GO:0006954;GO:0006955;GO:0006955;GO:0006955;GO:0007165;GO:0007186;GO:0007186;GO:0007399;GO:0008009;GO:0008009;GO:0008009;GO:0008009;GO:0008047;GO:0008083;GO:0008083;GO:0008285;GO:0019221;GO:0030036;GO:0030593;GO:0030595;GO:…	K05505	-	NOG266004	-	C-X-C motif chemokine ligand 1 [Source:HGNCSymbol;Acc:HGNC:4602]	2919	P09341
ENSG00000163734	6111.83	2550.68	9672.99	3.79231	1.92308	8.1323e-254	3.35295e-250	4	74036589	74038807	-	2219	CXCL3	GO:0005125;GO:0005576;GO:0005576;GO:0005576;GO:0005576;GO:0005615;GO:0005615;GO:0006935;GO:0006935;GO:0006935;GO:0006952;GO:0006952;GO:0006954;GO:0006954;GO:0006955;GO:0006955;GO:0006955;GO:0007186;GO:0008009;GO:0008009;GO:0008009;GO:0008009;GO:0030593;GO:0030593;GO:0030595;GO:0045236;GO:0061844;GO:0070098;GO:0071222;	K05505	-	NOG327267	-	C-X-C motif chemokine ligand 3 [Source:HGNCSymbol;Acc:HGNC:4604]	2921	P19876
ENSG00000232810	3246.43	1474.14	5018.71	3.4045	1.76744	7.66574e-181	2.52847e-177	6	31575565	31578336	+	1678	TNF	GO:0000122;GO:0000122;GO:0000122;GO:0000165;GO:0000185;GO:0000187;GO:0001774;GO:0001774;GO:0001819;GO:0001891;GO:0001891;GO:0001932;GO:0001934;GO:0001934;GO:0001937;GO:0002020;GO:0002020;GO:0002439;GO:0002740;GO:0002876;GO:0002925;GO:0005125;GO:0005125;GO:0005125;GO:0005125;GO:0005164;GO:0005164;GO:0005164;GO:0005164;GO:0005164;GO:0005164;GO:0005515;GO:0005515;GO:0005515;GO:0005576;GO:0005576;GO:…	K03156	-	NOG40413	-	tumor necrosis factor [Source:HGNCSymbol;Acc:HGNC:11892]	7124	P01375;Q5STB3
ENSG00000123689	3047.26	1378.83	4715.68	3.42005	1.77402	1.05623e-177	2.90322e-174	1	209675412	209676390	+	876	G0S2	GO:0003674;GO:0005515;GO:0005739;GO:0005739;GO:0005811;GO:0006915;GO:0019216;GO:0097191;GO:0120162;GO:0120162;GO:2001238;GO:2001238;	-	-	NOG45933	K	G0/G1 switch 2 [Source:HGNC Symbol;Acc:HGNC:30229]"	50486	P27469
ENSG00000137965	2435.03	1110.25	3759.8	3.38645	1.75977	4.44872e-160	1.04812e-156	1	78649796	78664078	+	2038	IFI44	GO:0005737;GO:0006955;GO:0009615;GO:0009617;	-	-	NOG45046	-	interferon induced protein 44 [Source:HGNCSymbol;Acc:HGNC:16938]	10561	Q8TCB0
ENSG00000137331	10076.6	5495.88	14657.3	2.66697	1.4152	1.17723e-157	2.42687e-154	6	30743199	30744548	-	1350	IER3	GO:0043066;GO:0043066;GO:0005515;GO:0005634;GO:0005634;GO:0005829;GO:0006915;GO:0009653;GO:0014066;GO:0016020;GO:0016021;GO:0043066;GO:0043066;GO:0043066;GO:2001020;GO:2001020;	-	-	NOG46208	R	immediate early response 3 [Source:HGNCSymbol;Acc:HGNC:5392]	8870	P46695;A0A1U9X7X2
ENSG00000157601	1618.78	683.29	2554.28	3.7382	1.90234	1.13449e-151	2.07889e-148	21	41420304	41459214	+	8616	MX1	GO:0000166;GO:0000266;GO:0002376;GO:0003924;GO:0003924;GO:0003924;GO:0005515;GO:0005515;GO:0005525;GO:0005525;GO:0005525;GO:0005525;GO:0005634;GO:0005634;GO:0005737;GO:0005737;GO:0005783;GO:0005789;GO:0005829;GO:0005829;GO:0005829;GO:0005886;GO:0006915;GO:0006952;GO:0007165;GO:0008017;GO:0009615;GO:0014069;GO:0015630;GO:0016020;GO:0016020;GO:0016185;GO:0030424;GO:0031410;GO:0031623;GO:0031965;GO:…	K14754	-	COG0699	R	MX dynamin like GTPase 1 [Source:HGNCSymbol;Acc:HGNC:7532]	4599	P20591
ENSG00000185215	2355.99	1125.41	3586.56	3.18688	1.67215	6.96609e-144	1.14885e-140	14	103123442	103137439	+	5029	TNFAIP2	GO:0000145;GO:0000145;GO:0000145;GO:0000149;GO:0001525;GO:0005615;GO:0006887;GO:0006887;GO:0006887;GO:0007275;GO:0030154;GO:0051601;GO:0000145;GO:0000145;GO:0000145;GO:0000149;GO:0001525;GO:0005615;GO:0006887;GO:0006887;GO:0006887;GO:0007275;GO:0030154;GO:0051601;GO:0000145;GO:0006887;GO:0000145;GO:0000145;GO:0006887;GO:0006887;GO:0000145;GO:0006887;GO:0000145;GO:0000145;GO:0006887;GO:0006887;	K19989	-	NOG266160	-	TNF alpha induced protein 2 [Source:HGNCSymbol;Acc:HGNC:11895]	7127	Q03169
ENSG00000073756	3828.11	1128.6	6527.63	5.78384	2.53203	1.06404e-140	1.59529e-137	1	186671791	186680423	-	5265	PTGS2	GO:0001516;GO:0001516;GO:0001516;GO:0001516;GO:0001516;GO:0001516;GO:0001525;GO:0004601;GO:0004601;GO:0004601;GO:0004666;GO:0004666;GO:0004666;GO:0004666;GO:0004666;GO:0005515;GO:0005637;GO:0005637;GO:0005640;GO:0005640;GO:0005737;GO:0005737;GO:0005737;GO:0005783;GO:0005783;GO:0005783;GO:0005788;GO:0005789;GO:0005789;GO:0005901;GO:0006629;GO:0006631;GO:0006633;GO:0006693;GO:0006954;GO:0006954;GO:…	K11987	EC:1.14.99.1	NOG39991	S	prostaglandin-endoperoxide synthase 2 [Source:HGNCSymbol;Acc:HGNC:9605]	5743	P35354
ENSG00000134326	1121.91	443.246	1800.57	4.06222	2.02227	5.85768e-137	8.0504e-134	2	6840570	6866635	-	4302	CMPK2	GO:0000166;GO:0004127;GO:0004127;GO:0004127;GO:0004550;GO:0004550;GO:0004798;GO:0005524;GO:0005737;GO:0005739;GO:0005739;GO:0005739;GO:0005739;GO:0006165;GO:0006221;GO:0006227;GO:0006233;GO:0006235;GO:0009041;GO:0009142;GO:0016301;GO:0016310;GO:0016740;GO:0033862;GO:0046940;GO:0050145;GO:0050145;GO:0000166;GO:0004127;GO:0004127;GO:0004127;GO:0004550;GO:0004550;GO:0004798;GO:0004798;GO:0005524;GO:…	K13809	EC:2.7.4.14	NOG259135	-	cytidine/uridine monophosphate kinase 2 [Source:HGNCSymbol;Acc:HGNC:27015]	129607	Q5EBM0
ENSG00000188313	3122.87	1623.57	4622.18	2.84693	1.50941	4.08263e-133	5.17929e-130	3	146515180	146544856	-	4332	PLSCR1	GO:0001228;GO:0003677;GO:0005154;GO:0005509;GO:0005515;GO:0005515;GO:0005634;GO:0005654;GO:0005730;GO:0005730;GO:0005737;GO:0005794;GO:0005794;GO:0005829;GO:0005886;GO:0005886;GO:0005886;GO:0005887;GO:0006659;GO:0006915;GO:0006953;GO:0010628;GO:0016020;GO:0016020;GO:0016021;GO:0017121;GO:0017121;GO:0017121;GO:0017121;GO:0017124;GO:0017128;GO:0017128;GO:0017128;GO:0017128;GO:0019899;GO:0030168;GO:…	-	-	NOG119855	R	phospholipid scramblase 1 [Source:HGNCSymbol;Acc:HGNC:9092]	5359	O15162
ENSG00000163874	2430.73	1215.32	3646.14	3.00015	1.58503	3.10879e-132	3.66215e-129	1	37474580	37484377	+	3091	ZC3H12A	GO:0000294;GO:0000294;GO:0000932;GO:0001525;GO:0001933;GO:0001933;GO:0002230;GO:0002376;GO:0002757;GO:0003677;GO:0003682;GO:0003723;GO:0003729;GO:0003730;GO:0003730;GO:0004518;GO:0004518;GO:0004519;GO:0004521;GO:0004521;GO:0004532;GO:0004532;GO:0004540;GO:0004843;GO:0005515;GO:0005515;GO:0005634;GO:0005634;GO:0005654;GO:0005737;GO:0005737;GO:0005737;GO:0005783;GO:0005791;GO:0005791;GO:0005856;GO:…	K18668	EC:3.1.-.-	NOG259385	-	zinc finger CCCH-type containing 12A [Source:HGNCSymbol;Acc:HGNC:26259]	80149	Q5D1E8
ENSG00000135114	847.533	313.954	1381.11	4.39908	2.1372	1.45399e-125	1.59862e-122	12	121019111	121039242	-	3517	OASL	GO:0002376;GO:0003677;GO:0003723;GO:0003723;GO:0003723;GO:0003725;GO:0003725;GO:0003725;GO:0003725;GO:0003725;GO:0005515;GO:0005515;GO:0005524;GO:0005524;GO:0005634;GO:0005634;GO:0005654;GO:0005654;GO:0005730;GO:0005737;GO:0005829;GO:0005829;GO:0005829;GO:0006955;GO:0006955;GO:0009615;GO:0016020;GO:0016020;GO:0016740;GO:0016740;GO:0045071;GO:0045071;GO:0045087;GO:0046966;GO:0051607;GO:0051607;GO:…	K14608	-	NOG309765	-	2'-5'-oligoadenylate synthetase like [Source:HGNCSymbol;Acc:HGNC:8090]	8638	Q15646
ENSG00000110944	1700.68	343.384	3057.97	8.90539	3.15468	3.76537e-123	3.88115e-120	12	56334174	56340410	+	1178	IL23A	GO:0001916;GO:0001916;GO:0002230;GO:0002230;GO:0002376;GO:0002827;GO:0002827;GO:0005125;GO:0005125;GO:0005125;GO:0005515;GO:0005576;GO:0005576;GO:0005576;GO:0005576;GO:0005615;GO:0005615;GO:0005788;GO:0006954;GO:0006955;GO:0006955;GO:0010536;GO:0010536;GO:0019221;GO:0032693;GO:0032725;GO:0032729;GO:0032733;GO:0032735;GO:0032740;GO:0032760;GO:0032816;GO:0032819;GO:0034105;GO:0038155;GO:0042098;GO:…	K05426	-	NOG42887	R	interleukin 23 subunit alpha [Source:HGNCSymbol;Acc:HGNC:15488]	51561	Q9NPF7
ENSG00000089127	4741.84	2676.09	6807.58	2.54386	1.34702	8.04456e-123	7.80417e-120	12	112906783	112933222	+	4941	OAS1	GO:0003723;GO:0003725;GO:0005524;GO:0006955;GO:0016740;GO:0016779;GO:0051607;GO:0003723;GO:0003725;GO:0005524;GO:0006955;GO:0016740;GO:0016779;GO:0051607;GO:0000166;GO:0001730;GO:0001730;GO:0002376;GO:0003723;GO:0003723;GO:0003723;GO:0003725;GO:0003725;GO:0003725;GO:0003725;GO:0005515;GO:0005515;GO:0005524;GO:0005524;GO:0005524;GO:0005576;GO:0005634;GO:0005634;GO:0005654;GO:0005654;GO:0005737;GO:…	K14216	EC:2.7.7.84	NOG48070	T	2'-5'-oligoadenylate synthetase 1 [Source:HGNCSymbol;Acc:HGNC:8086]	4938	P00973
ENSG00000276070	13809.6	8424.59	19194.6	2.2784	1.18802	9.48705e-118	8.69224e-115	17	36210924	36212878	+	1397	CCL4L2	GO:0002548;GO:0005125;GO:0005515;GO:0005576;GO:0005576;GO:0005576;GO:0005615;GO:0005615;GO:0006935;GO:0006954;GO:0006954;GO:0006955;GO:0006955;GO:0007186;GO:0008009;GO:0008009;GO:0008009;GO:0030593;GO:0043547;GO:0048020;GO:0048247;GO:0070098;GO:0070374;GO:0071346;GO:0071347;GO:0071356;GO:0002548;GO:0005125;GO:0005515;GO:0005576;GO:0005576;GO:0005576;GO:0005615;GO:0005615;GO:0006935;GO:0006954;GO:…	K12964	-	-	-	C-C motif chemokine ligand 4 like 2 [Source:HGNCSymbol;Acc:HGNC:24066]	9560	Q8NHW4
ENSG00000130066	21368.5	13271.5	29465.6	2.22022	1.1507	2.36828e-115	2.05567e-112	X	23783173	23786226	+	2498	SAT1	GO:0004145;GO:0004145;GO:0005515;GO:0004145;GO:0004145;GO:0005515;GO:0004145;GO:0004145;GO:0005515;GO:0008080;GO:0008080;GO:0001525;GO:0004145;GO:0004145;GO:0004145;GO:0004145;GO:0004145;GO:0004145;GO:0005515;GO:0005515;GO:0005622;GO:0005737;GO:0005829;GO:0005829;GO:0005829;GO:0006595;GO:0006596;GO:0006598;GO:0008080;GO:0008080;GO:0008080;GO:0008080;GO:0009447;GO:0016740;GO:0016746;GO:0019809;GO:…	K00657	EC:2.3.1.57	COG0454	K	spermidine/spermine N1-acetyltransferase 1[Source:HGNC Symbol;Acc:HGNC:10540]	6303	P21673;A0A384NQ10
ENSG00000123610	380.362	59.4053	701.319	11.8057	3.56141	3.54985e-114	2.92721e-111	2	151357592	151380046	+	1577	TNFAIP6	GO:0005515;GO:0005540;GO:0005540;GO:0005540;GO:0005576;GO:0005615;GO:0005615;GO:0006954;GO:0007155;GO:0007155;GO:0007155;GO:0007165;GO:0007267;GO:0030335;GO:0030728;GO:0043312;GO:0050728;GO:0050728;GO:1904724;GO:1904813;	K19018	-	NOG237473	-	TNF alpha induced protein 6 [Source:HGNCSymbol;Acc:HGNC:11898]	7130	P98066
ENSG00000133106	1859.7	943.69	2775.72	2.94134	1.55647	4.30708e-113	3.38249e-110	13	42886388	42992271	-	4924	EPSTI1	-	-	-	NOG44660	R	epithelial stromal interaction 1 [Source:HGNCSymbol;Acc:HGNC:16465]	94240	Q96J88
ENSG00000187608	2241.78	1172.24	3311.33	2.82479	1.49814	4.43009e-104	3.32095e-101	1	1001138	1014540	+	867	ISG15	GO:0005515;GO:0005515;GO:0002376;GO:0005178;GO:0005515;GO:0005515;GO:0005515;GO:0005576;GO:0005634;GO:0005654;GO:0005737;GO:0005737;GO:0005829;GO:0007229;GO:0009617;GO:0016032;GO:0019941;GO:0019941;GO:0019985;GO:0030501;GO:0030501;GO:0031386;GO:0031386;GO:0031397;GO:0031625;GO:0032020;GO:0032020;GO:0032020;GO:0032020;GO:0032480;GO:0032649;GO:0034340;GO:0042742;GO:0042742;GO:0045071;GO:0045087;GO:…	K12159	-	COG5272	O	ISG15 ubiquitin like modifier [Source:HGNCSymbol;Acc:HGNC:4053]	9636	P05161
ENSG00000138496	4409.02	2630.48	6187.55	2.35225	1.23404	4.95797e-102	3.55508e-99	3	122527924	122564577	-	8938	PARP9	GO:0000122;GO:0002230;GO:0002376;GO:0003714;GO:0003950;GO:0003950;GO:0004857;GO:0005515;GO:0005634;GO:0005654;GO:0005737;GO:0005739;GO:0005829;GO:0005829;GO:0005829;GO:0006281;GO:0006302;GO:0006471;GO:0006974;GO:0010608;GO:0010629;GO:0016020;GO:0016477;GO:0016740;GO:0019899;GO:0032991;GO:0034356;GO:0035563;GO:0042393;GO:0042531;GO:0043086;GO:0044389;GO:0045087;GO:0045893;GO:0051607;GO:0060330;GO:…	K15260	EC:2.4.2.30	COG2110	R	poly(ADP-ribose) polymerase family member 9[Source:HGNC Symbol;Acc:HGNC:24118]	83666	Q8IXQ6
ENSG00000112149	4504.21	2703.87	6304.56	2.33169	1.22137	9.09234e-101	6.24795e-98	6	14117256	14136918	+	2384	CD83	GO:0016020;GO:0016021;GO:0005515;GO:0005886;GO:0005887;GO:0006952;GO:0006959;GO:0007165;GO:0009897;GO:0014070;GO:0016020;GO:0016021;GO:0032713;GO:0032733;GO:0032743;GO:0043372;	K06510	-	NOG44884	-	CD83 molecule [Source:HGNC Symbol;Acc:HGNC:1703]"	9308	Q01151
ENSG00000276085	38272.4	24936.8	51608	2.06955	1.04932	3.68915e-100	2.43366e-97	17	36194869	36196758	-	1469	CCL3L1	GO:0002548;GO:0005125;GO:0005576;GO:0005576;GO:0005576;GO:0005576;GO:0005615;GO:0005615;GO:0006935;GO:0006954;GO:0006954;GO:0006955;GO:0006955;GO:0007186;GO:0008009;GO:0008009;GO:0008009;GO:0008285;GO:0019221;GO:0030593;GO:0043547;GO:0048020;GO:0048245;GO:0048247;GO:0070098;GO:0070374;GO:0071346;GO:0071347;GO:0071356;	K05408	-	-	-	C-C motif chemokine ligand 3 like 1 [Source:HGNCSymbol;Acc:HGNC:10628]	414062	P16619
ENSG00000056558	3531.66	2077.58	4985.73	2.39978	1.2629	1.26046e-99	7.99517e-97	9	120902393	120929173	-	4476	TRAF1	GO:0005164;GO:0005164;GO:0005164;GO:0005164;GO:0005515;GO:0005515;GO:0005515;GO:0005737;GO:0005829;GO:0006915;GO:0007165;GO:0007165;GO:0008270;GO:0008270;GO:0009898;GO:0010803;GO:0031625;GO:0031625;GO:0031996;GO:0033209;GO:0042802;GO:0042981;GO:0042981;GO:0043122;GO:0046330;GO:0051092;GO:0065003;GO:0070534;GO:2001236;GO:0005164;GO:0005164;GO:0005164;GO:0005164;GO:0005515;GO:0005515;GO:0005515;GO:…	K03172	-	NOG264247	-	TNF receptor associated factor 1 [Source:HGNCSymbol;Acc:HGNC:12031]	7185	Q13077
ENSG00000169429	462156	300521	623791	2.0757	1.0536	5.86474e-99	3.58227e-96	4	73740541	73743716	+	2239	CXCL8	GO:0005125;GO:0005153;GO:0005153;GO:0005576;GO:0005576;GO:0005576;GO:0005615;GO:0006935;GO:0006935;GO:0006935;GO:0006952;GO:0006952;GO:0006954;GO:0006955;GO:0006955;GO:0007165;GO:0008009;GO:0008009;GO:0030593;GO:0030593;GO:0042119;GO:0042119;GO:0001525;GO:0002237;GO:0005125;GO:0005153;GO:0005153;GO:0005153;GO:0005515;GO:0005515;GO:0005515;GO:0005576;GO:0005576;GO:0005576;GO:0005576;GO:0005615;GO:…	K10030	-	NOG73311	-	C-X-C motif chemokine ligand 8 [Source:HGNCSymbol;Acc:HGNC:6025]	3576	P10145;A0A024RDA5
ENSG00000144802	990.483	454.335	1526.63	3.36014	1.74852	4.8059e-98	2.83067e-95	3	101827991	101861022	+	5902	NFKBIZ	GO:0005515;GO:0016607;GO:0036464;GO:0005515;GO:0005515;GO:0005634;GO:0005634;GO:0006357;GO:0016607;GO:0036464;GO:0050729;GO:0050852;GO:2000321;GO:0005515;GO:0005515;GO:0005634;GO:0005634;GO:0006357;GO:0016607;GO:0036464;GO:0050729;GO:0050852;GO:2000321;GO:0005515;GO:0005515;GO:0005634;GO:0005634;GO:0005634;GO:0006357;GO:0006954;GO:0016607;GO:0036464;GO:0050729;GO:0050852;GO:0050852;GO:2000321;GO:…	K14242	-	NOG283039	-	NFKB inhibitor zeta [Source:HGNCSymbol;Acc:HGNC:29805]	64332	Q9BYH8
ENSG00000115267	2198.11	1225.42	3170.8	2.58752	1.37157	9.83244e-97	5.5916e-94	2	162267074	162318684	-	5094	IFIH1	GO:0000166;GO:0002376;GO:0003677;GO:0003677;GO:0003723;GO:0003724;GO:0003725;GO:0003725;GO:0003727;GO:0004386;GO:0005515;GO:0005515;GO:0005515;GO:0005524;GO:0005524;GO:0005524;GO:0005634;GO:0005737;GO:0005829;GO:0008270;GO:0009597;GO:0009615;GO:0009615;GO:0016032;GO:0016579;GO:0016787;GO:0016787;GO:0016787;GO:0016925;GO:0032480;GO:0032727;GO:0032727;GO:0032728;GO:0032728;GO:0034344;GO:0035549;GO:…	K12647	EC:3.6.4.13	COG1111	L	interferon induced with helicase C domain 1[Source:HGNC Symbol;Acc:HGNC:18873]	64135	Q9BYX4
ENSG00000115009	63852.5	42200.1	85505	2.02618	1.01876	3.84448e-96	2.11344e-93	2	227805739	227817564	+	1594	CCL20	GO:0002548;GO:0005125;GO:0005515;GO:0005576;GO:0005576;GO:0005576;GO:0005576;GO:0005615;GO:0005615;GO:0005615;GO:0006935;GO:0006935;GO:0006954;GO:0006954;GO:0006954;GO:0006955;GO:0006955;GO:0006955;GO:0007165;GO:0007186;GO:0007186;GO:0007267;GO:0008009;GO:0008009;GO:0008009;GO:0008009;GO:0019221;GO:0030593;GO:0031731;GO:0035584;GO:0042742;GO:0043547;GO:0048020;GO:0048247;GO:0060326;GO:0070098;GO:…	K14625	-	NOG44269	-	C-C motif chemokine ligand 20 [Source:HGNCSymbol;Acc:HGNC:10619]	6364	P78556
ENSG00000108342	287.906	32.8347	542.978	16.5367	4.0476	2.45943e-95	1.30842e-92	17	40015361	40017813	+	2220	CSF3	GO:0005125;GO:0005125;GO:0005576;GO:0005576;GO:0006955;GO:0006955;GO:0007165;GO:0045639;GO:0045639;GO:0005125;GO:0005125;GO:0005125;GO:0005125;GO:0005125;GO:0005130;GO:0005130;GO:0005576;GO:0005576;GO:0005576;GO:0005576;GO:0005615;GO:0005615;GO:0005615;GO:0006955;GO:0006955;GO:0007165;GO:0007275;GO:0008083;GO:0008083;GO:0008284;GO:0008284;GO:0014068;GO:0019221;GO:0019221;GO:0019899;GO:0030838;GO:…	K05423	-	NOG47652	-	colony stimulating factor 3 [Source:HGNCSymbol;Acc:HGNC:2438]	1440	P09919;Q8N4W3
ENSG00000052795	4407.79	2689.7	6125.89	2.27754	1.18748	8.26551e-95	4.25984e-92	4	158769026	158908050	+	10981	FNIP2	GO:0000122;GO:0001932;GO:0005515;GO:0005515;GO:0005737;GO:0005737;GO:0005829;GO:0006468;GO:0006974;GO:0008630;GO:0008630;GO:0010823;GO:0031334;GO:0033138;GO:0034451;GO:0042030;GO:0043086;GO:0051087;GO:1904262;	K20401	-	NOG330489	-	folliculin interacting protein 2 [Source:HGNCSymbol;Acc:HGNC:29280]	57600	Q9P278
ENSG00000111335	7461.86	4174.23	10749.5	2.57521	1.36469	1.20483e-85	6.02124e-83	12	112978395	113011723	+	6264	OAS2	GO:0000166;GO:0001730;GO:0001730;GO:0001730;GO:0002376;GO:0003723;GO:0003723;GO:0003723;GO:0003725;GO:0003725;GO:0003725;GO:0003725;GO:0003725;GO:0005515;GO:0005524;GO:0005524;GO:0005524;GO:0005634;GO:0005654;GO:0005737;GO:0005829;GO:0005829;GO:0006139;GO:0006401;GO:0006955;GO:0006955;GO:0009615;GO:0009617;GO:0016020;GO:0016020;GO:0016020;GO:0016740;GO:0016740;GO:0016740;GO:0016779;GO:0016779;GO:…	K14216	EC:2.7.7.84	NOG124087	S	2'-5'-oligoadenylate synthetase 2 [Source:HGNCSymbol;Acc:HGNC:8087]	4939	P29728
ENSG00000138646	565.066	227.466	902.666	3.96836	1.98854	4.36893e-83	2.05864e-80	4	88457119	88506163	+	4764	HERC5	GO:0000079;GO:0000209;GO:0002376;GO:0003723;GO:0004842;GO:0004842;GO:0004842;GO:0005515;GO:0005515;GO:0005737;GO:0005737;GO:0005829;GO:0016567;GO:0016740;GO:0032020;GO:0032020;GO:0032480;GO:0042296;GO:0042296;GO:0045087;GO:0048471;GO:0050688;GO:0050688;GO:0051607;GO:0061630;GO:0004842;GO:0004842;GO:0016567;GO:0016740;	K22372	EC:2.3.2.-	COG5021	O	HECT and RLD domain containing E3 ubiquitin proteinligase 5 [Source:HGNC Symbol;Acc:HGNC:24368]	51191	Q9UII4;B4DXV3
ENSG00000025434	2454.03	1473.09	3434.97	2.33182	1.22146	9.00129e-82	4.12359e-79	11	47248300	47269033	+	4534	NR1H3	GO:0000122;GO:0000978;GO:0001228;GO:0003677;GO:0003677;GO:0003677;GO:0003700;GO:0003700;GO:0003700;GO:0003707;GO:0003707;GO:0004879;GO:0005634;GO:0005634;GO:0005634;GO:0005634;GO:0005737;GO:0006355;GO:0006355;GO:0006355;GO:0008270;GO:0008270;GO:0010875;GO:0010887;GO:0030522;GO:0042632;GO:0043031;GO:0043401;GO:0043565;GO:0043565;GO:0044212;GO:0044255;GO:0045861;GO:0045892;GO:0045893;GO:0045944;GO:…	K08536	-	NOG285805	-	nuclear receptor subfamily 1 group H member 3[Source:HGNC Symbol;Acc:HGNC:7966]	10062	Q13133;B4DXU5;F1D8N1
ENSG00000115963	17399.4	9372.82	25426	2.71274	1.43975	1.19922e-81	5.34528e-79	2	150468195	150539011	-	3594	RND3	GO:0000139;GO:0000166;GO:0003924;GO:0003924;GO:0003924;GO:0003924;GO:0005515;GO:0005525;GO:0005525;GO:0005525;GO:0005525;GO:0005525;GO:0005737;GO:0005794;GO:0005925;GO:0005938;GO:0007015;GO:0007155;GO:0007163;GO:0007264;GO:0007264;GO:0007266;GO:0008360;GO:0016020;GO:0019901;GO:0030036;GO:0030334;GO:0030950;GO:0031410;GO:0032153;GO:0032956;GO:0043231;GO:0051017;GO:0000139;GO:0000166;GO:0003924;GO:…	K07859	-	COG1100	R	Rho family GTPase 3 [Source:HGNCSymbol;Acc:HGNC:671]	390	P61587;B2R838
ENSG00000134070	4960.52	3199.48	6721.56	2.10083	1.07096	1.75558e-80	7.61922e-78	3	10164919	10243745	+	3431	IRAK2	GO:0000166;GO:0000187;GO:0001959;GO:0001959;GO:0001959;GO:0002224;GO:0002755;GO:0002755;GO:0002755;GO:0002755;GO:0004672;GO:0004672;GO:0004674;GO:0005515;GO:0005515;GO:0005524;GO:0005524;GO:0005524;GO:0005634;GO:0005737;GO:0005829;GO:0005886;GO:0005886;GO:0006468;GO:0006468;GO:0006468;GO:0006954;GO:0006954;GO:0006954;GO:0007165;GO:0007165;GO:0007249;GO:0007249;GO:0007249;GO:0007249;GO:0007254;GO:…	K04731	EC:2.7.11.1	COG0515	T	interleukin 1 receptor associated kinase 2[Source:HGNC Symbol;Acc:HGNC:6113]	3656	O43187
ENSG00000183486	3481.82	2197.76	4765.88	2.16852	1.11671	1.20631e-78	5.10116e-76	21	41361999	41409393	+	12994	MX2	GO:0000166;GO:0000266;GO:0002376;GO:0003924;GO:0003924;GO:0003924;GO:0003924;GO:0005515;GO:0005525;GO:0005525;GO:0005525;GO:0005634;GO:0005634;GO:0005634;GO:0005643;GO:0005737;GO:0005737;GO:0005737;GO:0005829;GO:0005886;GO:0006952;GO:0008017;GO:0009615;GO:0014069;GO:0015031;GO:0015630;GO:0016020;GO:0016185;GO:0030424;GO:0031410;GO:0031623;GO:0031966;GO:0035455;GO:0043197;GO:0044327;GO:0045087;GO:…	-	-	COG0699	R	MX dynamin like GTPase 2 [Source:HGNCSymbol;Acc:HGNC:7533]	4600	P20592
ENSG00000184588	669.254	176.072	1162.44	6.60203	2.72291	5.16647e-78	2.13013e-75	1	65792514	66374579	+	8930	PDE4B	GO:0001780;GO:0004114;GO:0004114;GO:0004115;GO:0004115;GO:0004115;GO:0005829;GO:0005829;GO:0005891;GO:0006198;GO:0007165;GO:0007165;GO:0007186;GO:0008081;GO:0008081;GO:0016787;GO:0030018;GO:0030552;GO:0030593;GO:0032729;GO:0032743;GO:0035690;GO:0044325;GO:0044325;GO:0046872;GO:0050852;GO:0050900;GO:0071222;GO:0071872;GO:0086004;GO:1901841;GO:1901898;GO:0000930;GO:0001780;GO:0001780;GO:0004114;GO:…	K13293	EC:3.1.4.53	NOG122287	R	phosphodiesterase 4B [Source:HGNCSymbol;Acc:HGNC:8781]	5142	Q07343;X5DNX5
ENSG00000149289	12219.8	7582.44	16857.2	2.22319	1.15263	3.24914e-76	1.30695e-73	11	110093392	110171841	+	9688	ZC3H12C	GO:0003674;GO:0004518;GO:0004519;GO:0005575;GO:0008150;GO:0016787;GO:0046872;GO:0046872;GO:0046872;GO:0090305;GO:0003674;GO:0004518;GO:0004519;GO:0005575;GO:0008150;GO:0016787;GO:0046872;GO:0046872;GO:0046872;GO:0090305;GO:0046872;GO:0046872;GO:0046872;	K18668	EC:3.1.-.-	NOG259385	-	zinc finger CCCH-type containing 12C [Source:HGNCSymbol;Acc:HGNC:29362]	85463	Q9C0D7
ENSG00000100292	5266.02	3037.01	7495.03	2.4679	1.30328	8.10124e-71	3.10711e-68	22	35380361	35394207	+	2299	HMOX1	GO:0004392;GO:0004392;GO:0006788;GO:0006788;GO:0046872;GO:0055114;GO:0055114;GO:0001525;GO:0001525;GO:0001666;GO:0001935;GO:0002246;GO:0002686;GO:0004392;GO:0004392;GO:0004392;GO:0004392;GO:0004392;GO:0004392;GO:0004392;GO:0004630;GO:0005198;GO:0005515;GO:0005515;GO:0005615;GO:0005623;GO:0005634;GO:0005634;GO:0005634;GO:0005730;GO:0005783;GO:0005783;GO:0005783;GO:0005783;GO:0005789;GO:0005789;GO:…	K00510	EC:1.14.14.18	COG5398	P	heme oxygenase 1 [Source:HGNC Symbol;Acc:HGNC:5013]"	3162	P09601;Q6FH11
ENSG00000118503	4520.81	3004.06	6037.56	2.0098	1.00705	6.25225e-70	2.34346e-67	6	137867214	137883312	+	5025	TNFAIP3	GO:0001922;GO:0001922;GO:0002020;GO:0002237;GO:0002237;GO:0002634;GO:0002634;GO:0002677;GO:0003677;GO:0003677;GO:0003677;GO:0003824;GO:0004842;GO:0004843;GO:0004843;GO:0004843;GO:0005515;GO:0005515;GO:0005515;GO:0005634;GO:0005634;GO:0005634;GO:0005737;GO:0005737;GO:0005737;GO:0005764;GO:0005829;GO:0006508;GO:0006915;GO:0006954;GO:0007010;GO:0008152;GO:0008233;GO:0008234;GO:0008270;GO:0008270;GO:…	K11859	EC:3.4.19.12	NOG248343	-	TNF alpha induced protein 3 [Source:HGNCSymbol;Acc:HGNC:11896]	7128	P21580
ENSG00000115008	1162.37	653.158	1671.58	2.55923	1.35571	4.20785e-68	1.54213e-65	2	112773925	112784493	-	2017	IL1A	GO:0001660;GO:0002248;GO:0002437;GO:0005125;GO:0005125;GO:0005125;GO:0005125;GO:0005125;GO:0005125;GO:0005125;GO:0005149;GO:0005149;GO:0005507;GO:0005515;GO:0005515;GO:0005576;GO:0005576;GO:0005576;GO:0005576;GO:0005615;GO:0005615;GO:0005615;GO:0005615;GO:0005615;GO:0005615;GO:0005615;GO:0005829;GO:0006915;GO:0006954;GO:0006954;GO:0006954;GO:0006954;GO:0006955;GO:0006955;GO:0008285;GO:0010575;GO:…	K04383	-	NOG39906	-	interleukin 1 alpha [Source:HGNCSymbol;Acc:HGNC:5991]	3552	P01583
ENSG00000169245	556.073	216.258	895.888	4.14268	2.05056	6.16371e-68	2.20982e-65	4	76021118	76023497	-	1175	CXCL10	GO:0002690;GO:0005102;GO:0005125;GO:0005515;GO:0005576;GO:0005576;GO:0005576;GO:0005576;GO:0005576;GO:0005615;GO:0005615;GO:0005615;GO:0005615;GO:0005623;GO:0006935;GO:0006935;GO:0006935;GO:0006935;GO:0006952;GO:0006952;GO:0006954;GO:0006954;GO:0006954;GO:0006955;GO:0006955;GO:0006955;GO:0006955;GO:0007165;GO:0007166;GO:0007186;GO:0007186;GO:0007189;GO:0007267;GO:0007517;GO:0008009;GO:0008009;GO:…	K12671	-	NOG47968	-	C-X-C motif chemokine ligand 10 [Source:HGNCSymbol;Acc:HGNC:10637]	3627	P02778;A0A024RDA4
ENSG00000126353	186.148	27.1499	345.147	12.7126	3.66819	8.84698e-68	3.10435e-65	17	40553769	40565472	-	2508	CCR7	GO:0001768;GO:0001954;GO:0002407;GO:0002408;GO:0002606;GO:0002606;GO:0002885;GO:0002885;GO:0002922;GO:0002922;GO:0004930;GO:0004930;GO:0004930;GO:0004930;GO:0004950;GO:0004950;GO:0005623;GO:0005739;GO:0005886;GO:0005886;GO:0005886;GO:0005886;GO:0006935;GO:0006935;GO:0006935;GO:0006935;GO:0006954;GO:0006954;GO:0006954;GO:0006955;GO:0006955;GO:0006955;GO:0006955;GO:0007165;GO:0007186;GO:0007186;GO:…	K04182	-	NOG149643	S	C-C motif chemokine receptor 7 [Source:HGNCSymbol;Acc:HGNC:1608]	1236	P32248;A0N0Q0
ENSG00000119922	1425.42	378.507	2472.34	6.53183	2.70749	3.72006e-65	1.25207e-62	10	89283694	89309271	+	4074	IFIT2	GO:0002376;GO:0003723;GO:0003723;GO:0005515;GO:0005515;GO:0005515;GO:0005515;GO:0005737;GO:0005783;GO:0005829;GO:0005829;GO:0006915;GO:0008637;GO:0009615;GO:0009615;GO:0032091;GO:0035457;GO:0035457;GO:0043065;GO:0045087;GO:0051607;GO:0051607;GO:0060337;GO:0002376;GO:0003723;GO:0003723;GO:0005515;GO:0005515;GO:0005515;GO:0005515;GO:0005737;GO:0005783;GO:0005829;GO:0005829;GO:0006915;GO:0008637;GO:…	-	-	NOG309012	-	interferon induced protein with tetratricopeptiderepeats 2 [Source:HGNC Symbol;Acc:HGNC:5409]	3433	P09913;Q05DN2
ENSG00000277632	14336.1	8236.39	20435.8	2.48116	1.31102	6.70262e-64	2.21079e-61	17	36088256	36090169	-	1494	CCL3	GO:0000165;GO:0001649;GO:0001775;GO:0002548;GO:0002548;GO:0004672;GO:0004698;GO:0005125;GO:0005515;GO:0005515;GO:0005576;GO:0005576;GO:0005576;GO:0005576;GO:0005576;GO:0005615;GO:0005615;GO:0005623;GO:0005737;GO:0005829;GO:0006816;GO:0006874;GO:0006887;GO:0006935;GO:0006954;GO:0006954;GO:0006955;GO:0006955;GO:0007010;GO:0007165;GO:0007186;GO:0007267;GO:0008009;GO:0008009;GO:0008009;GO:0008009;GO:…	K05408	-	-	-	C-C motif chemokine ligand 3 [Source:HGNCSymbol;Acc:HGNC:10627]	6348	P10147;A0N0R1
ENSG00000112394	377.604	148.677	606.531	4.07953	2.0284	1.22348e-62	3.9564e-60	6	111087503	111231194	+	11237	SLC16A10	GO:0003333;GO:0005886;GO:0005886;GO:0005887;GO:0005887;GO:0006590;GO:0006865;GO:0008028;GO:0015171;GO:0015173;GO:0015173;GO:0015349;GO:0015349;GO:0015718;GO:0015801;GO:0016020;GO:0016021;GO:0016021;GO:0016323;GO:0016323;GO:0030054;GO:0043231;GO:0055085;GO:0055085;GO:0070327;GO:0070460;GO:0005887;GO:0005887;GO:0015173;GO:0015173;GO:0015349;GO:0015349;GO:0015801;GO:0016020;GO:0016021;GO:0055085;GO:…	K08187	-	COG0477	G	solute carrier family 16 member 10 [Source:HGNCSymbol;Acc:HGNC:17027]	117247	Q8TF71
ENSG00000275302	5316.77	2616.84	8016.71	3.06351	1.61519	6.00215e-62	1.86769e-59	17	36103827	36105621	+	1795	CCL4	GO:0002548;GO:0005125;GO:0005125;GO:0005515;GO:0005576;GO:0005576;GO:0005576;GO:0005576;GO:0005615;GO:0005615;GO:0005615;GO:0006935;GO:0006954;GO:0006954;GO:0006954;GO:0006955;GO:0006955;GO:0006955;GO:0007155;GO:0007163;GO:0007165;GO:0007186;GO:0007186;GO:0007267;GO:0008009;GO:0008009;GO:0008009;GO:0008009;GO:0009615;GO:0009636;GO:0019221;GO:0030593;GO:0031726;GO:0031730;GO:0042802;GO:0043547;GO:…	K12964	-	-	-	C-C motif chemokine ligand 4 [Source:HGNCSymbol;Acc:HGNC:10630]	6351	P13236
ENSG00000277443	1535.44	751.459	2319.42	3.08655	1.626	3.19544e-61	9.7591e-59	6	113857345	113863475	+	4296	MARCKS	GO:0003779;GO:0005080;GO:0005516;GO:0005516;GO:0005516;GO:0005516;GO:0005516;GO:0005737;GO:0005737;GO:0005813;GO:0005856;GO:0005886;GO:0005925;GO:0005938;GO:0015629;GO:0016020;GO:0016020;GO:0032432;GO:0042585;GO:0042802;GO:0051015;GO:0051015;GO:0051017;GO:0051764;GO:0070062;	K12561	-	-	-	myristoylated alanine rich protein kinase Csubstrate [Source:HGNC Symbol;Acc:HGNC:6759]	4082	P29966;Q6NVI1
ENSG00000138642	1692.52	1053.56	2331.48	2.21294	1.14597	3.33265e-61	9.99309e-59	4	88378739	88443097	+	5779	HERC6	GO:0000209;GO:0004842;GO:0004842;GO:0005654;GO:0005737;GO:0005829;GO:0005829;GO:0005829;GO:0016567;GO:0016740;GO:0000209;GO:0002244;GO:0004842;GO:0004842;GO:0005654;GO:0005737;GO:0005829;GO:0005829;GO:0005829;GO:0009617;GO:0016567;GO:0016740;	K22372	EC:2.3.2.-	COG5021	O	HECT and RLD domain containing E3 ubiquitin proteinligase family member 6 [Source:HGNC Symbol;Acc:HGNC:26072]	55008	Q8IVU3
ENSG00000185745	3872.27	1161.04	6583.5	5.67034	2.50344	3.95244e-61	1.16399e-58	10	89392546	89406487	+	4614	IFIT1	GO:0002376;GO:0003723;GO:0003723;GO:0005515;GO:0005515;GO:0005515;GO:0005515;GO:0005737;GO:0005737;GO:0005737;GO:0005737;GO:0005829;GO:0005829;GO:0005829;GO:0009615;GO:0009615;GO:0009615;GO:0009615;GO:0016032;GO:0019060;GO:0032091;GO:0043657;GO:0045070;GO:0045071;GO:0045071;GO:0045087;GO:0050688;GO:0050688;GO:0051097;GO:0051607;GO:0051607;GO:0060337;GO:0071357;GO:0071357;GO:0071357;GO:0071360;GO:…	K14217	-	NOG311487	-	interferon induced protein with tetratricopeptiderepeats 1 [Source:HGNC Symbol;Acc:HGNC:5407]	3434	P09914
ENSG00000197122	1180.94	697.801	1664.08	2.38475	1.25384	1.48266e-59	4.21586e-57	20	37344685	37406050	+	6468	SRC	GO:0000166;GO:0001545;GO:0002102;GO:0002223;GO:0002376;GO:0004672;GO:0004672;GO:0004672;GO:0004672;GO:0004672;GO:0004713;GO:0004713;GO:0004713;GO:0004713;GO:0004713;GO:0004713;GO:0004713;GO:0004713;GO:0004713;GO:0004715;GO:0004715;GO:0004715;GO:0004715;GO:0005070;GO:0005080;GO:0005102;GO:0005102;GO:0005102;GO:0005158;GO:0005178;GO:0005178;GO:0005515;GO:0005515;GO:0005515;GO:0005515;GO:0005524;GO:…	K05704	EC:2.7.10.2	COG0515	T	SRC proto-oncogene, non-receptor tyrosine kinase[Source:HGNC Symbol;Acc:HGNC:11283]	6714	P12931
ENSG00000135919	2114.47	1327.31	2901.64	2.18611	1.12836	4.81049e-56	1.27959e-53	2	223975045	224039318	-	8957	SERPINE2	GO:0004867;GO:0004867;GO:0004867;GO:0004867;GO:0005102;GO:0005515;GO:0005515;GO:0005515;GO:0005539;GO:0005576;GO:0005576;GO:0005576;GO:0005576;GO:0005615;GO:0005615;GO:0005615;GO:0005615;GO:0005829;GO:0007275;GO:0007399;GO:0007596;GO:0008201;GO:0008201;GO:0010466;GO:0010757;GO:0010951;GO:0010955;GO:0030154;GO:0030195;GO:0030334;GO:0030414;GO:0031091;GO:0031091;GO:0031232;GO:0031594;GO:0045861;GO:…	K16643	-	COG4826	O	serpin family E member 2 [Source:HGNCSymbol;Acc:HGNC:8951]	5270	P07093;A0A024R451
ENSG00000107201	3771.92	1680.98	5862.87	3.48777	1.80231	5.04959e-55	1.30122e-52	9	32455302	32526208	-	4640	DDX58	GO:0000166;GO:0002230;GO:0002376;GO:0002735;GO:0002735;GO:0003676;GO:0003676;GO:0003690;GO:0003723;GO:0003724;GO:0003725;GO:0003725;GO:0003725;GO:0003727;GO:0003727;GO:0004386;GO:0005515;GO:0005515;GO:0005515;GO:0005524;GO:0005524;GO:0005524;GO:0005737;GO:0005829;GO:0005829;GO:0005856;GO:0005886;GO:0005886;GO:0005923;GO:0008270;GO:0009597;GO:0009615;GO:0009615;GO:0010628;GO:0015629;GO:0016020;GO:…	K12646	EC:3.6.4.13	COG1111	L	DExD/H-box helicase 58 [Source:HGNCSymbol;Acc:HGNC:19102]	23586	O95786
ENSG00000162924	1436.9	747.051	2126.75	2.84686	1.50937	2.602e-54	6.50184e-52	2	60881521	60931612	+	13172	REL	GO:0000122;GO:0000790;GO:0000977;GO:0000978;GO:0000981;GO:0000981;GO:0001228;GO:0003677;GO:0003677;GO:0003677;GO:0003682;GO:0003700;GO:0003700;GO:0003700;GO:0003700;GO:0005515;GO:0005634;GO:0005634;GO:0005634;GO:0005634;GO:0005634;GO:0005654;GO:0005654;GO:0005667;GO:0005737;GO:0005737;GO:0005737;GO:0005829;GO:0005829;GO:0006355;GO:0006355;GO:0006954;GO:0007249;GO:0007249;GO:0007249;GO:0007249;GO:…	K09254	-	NOG119056	S	REL proto-oncogene, NF-kB subunit [Source:HGNCSymbol;Acc:HGNC:9954]	5966	Q04864
ENSG00000119917	4232.88	1479.53	6986.23	4.72192	2.23937	6.71745e-53	1.62918e-50	10	89327997	89340971	+	2537	IFIT3	GO:0002376;GO:0003674;GO:0003723;GO:0005515;GO:0005515;GO:0005515;GO:0005737;GO:0005739;GO:0005739;GO:0005829;GO:0005829;GO:0005829;GO:0008285;GO:0009615;GO:0035457;GO:0035457;GO:0042802;GO:0043066;GO:0045087;GO:0051607;GO:0051607;GO:0060337;GO:0002376;GO:0003674;GO:0003723;GO:0005515;GO:0005515;GO:0005515;GO:0005737;GO:0005739;GO:0005739;GO:0005829;GO:0005829;GO:0005829;GO:0008285;GO:0009615;GO:…	-	-	NOG284690	-	interferon induced protein with tetratricopeptiderepeats 3 [Source:HGNC Symbol;Acc:HGNC:5411]	3437	O14879;Q5T765
ENSG00000115919	8038.78	5028.35	11049.2	2.19738	1.13579	1.26017e-51	3.01199e-49	2	142877657	143055833	+	17442	KYNU	GO:0003824;GO:0003824;GO:0005654;GO:0005737;GO:0005737;GO:0005737;GO:0005737;GO:0005739;GO:0005829;GO:0005829;GO:0005829;GO:0006569;GO:0006569;GO:0006569;GO:0006569;GO:0009435;GO:0009435;GO:0009435;GO:0016787;GO:0019363;GO:0019441;GO:0019805;GO:0030170;GO:0030170;GO:0030170;GO:0030429;GO:0030429;GO:0030429;GO:0030429;GO:0034341;GO:0034354;GO:0034516;GO:0042803;GO:0043420;GO:0043420;GO:0061981;GO:…	K01556	EC:3.7.1.3	COG3844	E	kynureninase [Source:HGNC Symbol;Acc:HGNC:6469]"	8942	Q16719
ENSG00000010818	648.624	300.494	996.753	3.31705	1.7299	4.02686e-50	9.35367e-48	6	142751469	142956698	-	10655	HIVEP2	GO:0003676;GO:0003676;GO:0003677;GO:0005634;GO:0005654;GO:0046872;GO:0003676;GO:0003676;GO:0003677;GO:0005634;GO:0005654;GO:0046872;GO:0003676;GO:0003676;GO:0003677;GO:0005634;GO:0005654;GO:0046872;	K09239	-	NOG296349	-	HIVEP zinc finger 2 [Source:HGNCSymbol;Acc:HGNC:4921]	3097	P31629
ENSG00000164400	65.0706	1.91428	128.227	66.9844	6.06575	4.66536e-49	1.03974e-46	5	132073789	132076170	+	788	CSF2	GO:0000165;GO:0001821;GO:0001892;GO:0005125;GO:0005125;GO:0005125;GO:0005125;GO:0005129;GO:0005129;GO:0005129;GO:0005515;GO:0005576;GO:0005576;GO:0005576;GO:0005576;GO:0005615;GO:0005615;GO:0005615;GO:0005615;GO:0006955;GO:0006955;GO:0008083;GO:0008083;GO:0008083;GO:0008284;GO:0008284;GO:0010468;GO:0010628;GO:0010744;GO:0019221;GO:0030099;GO:0030223;GO:0030224;GO:0030225;GO:0032747;GO:0034021;GO:…	K05427	-	NOG42131	R	colony stimulating factor 2 [Source:HGNCSymbol;Acc:HGNC:2434]	1437	P04141
ENSG00000164181	623.267	345.538	900.996	2.60751	1.38267	8.50646e-47	1.8459e-44	5	60751791	60844274	-	4461	ELOVL7	GO:0005515;GO:0005515;GO:0005783;GO:0005783;GO:0005783;GO:0005789;GO:0005789;GO:0006629;GO:0006631;GO:0006633;GO:0006636;GO:0009922;GO:0009922;GO:0009922;GO:0009922;GO:0009922;GO:0016020;GO:0016021;GO:0016021;GO:0016021;GO:0016740;GO:0019367;GO:0019367;GO:0019367;GO:0019367;GO:0030148;GO:0030176;GO:0034625;GO:0034625;GO:0034626;GO:0034626;GO:0035338;GO:0035338;GO:0042761;GO:0042761;GO:0042761;GO:…	K10250	EC:2.3.1.199	NOG305096	-	ELOVL fatty acid elongase 7 [Source:HGNCSymbol;Acc:HGNC:26292]	79993	A1L3X0
ENSG00000125148	1255.27	752.384	1758.15	2.33677	1.22451	1.09699e-46	2.31943e-44	16	56608584	56609497	+	914	MT2A	GO:0005515;GO:0005623;GO:0005634;GO:0005634;GO:0005737;GO:0005737;GO:0005829;GO:0006878;GO:0006882;GO:0008144;GO:0008270;GO:0010038;GO:0010273;GO:0035690;GO:0036016;GO:0036018;GO:0045926;GO:0046872;GO:0046872;GO:0046872;GO:0046872;GO:0048471;GO:0060333;GO:0071276;GO:0071280;GO:0071294;GO:0071294;GO:0046872;GO:0046872;GO:0046872;	K14739	-	-	-	metallothionein 2A [Source:HGNCSymbol;Acc:HGNC:7406]	4502	P02795
ENSG00000185507	1065.26	666.249	1464.28	2.19779	1.13605	1.39665e-46	2.91564e-44	11	612553	615983	-	2612	IRF7	GO:0044212;GO:0000122;GO:0000790;GO:0000978;GO:0000981;GO:0000981;GO:0000981;GO:0002376;GO:0002376;GO:0002819;GO:0003677;GO:0003700;GO:0003700;GO:0005515;GO:0005515;GO:0005515;GO:0005515;GO:0005634;GO:0005634;GO:0005634;GO:0005634;GO:0005654;GO:0005654;GO:0005737;GO:0005737;GO:0005737;GO:0005829;GO:0005829;GO:0006355;GO:0006355;GO:0006366;GO:0006974;GO:0009615;GO:0009615;GO:0010008;GO:0016032;GO:…	K09447	-	NOG39245	S	interferon regulatory factor 7 [Source:HGNCSymbol;Acc:HGNC:6122]	3665	Q92985
ENSG00000023445	7208.82	3383.01	11034.6	3.26178	1.70566	1.70466e-46	3.51415e-44	11	102317450	102339403	+	7518	BIRC3	GO:0002756;GO:0004842;GO:0004842;GO:0005515;GO:0005515;GO:0005634;GO:0005634;GO:0005654;GO:0005737;GO:0005737;GO:0005829;GO:0005829;GO:0006915;GO:0007166;GO:0007249;GO:0010803;GO:0016567;GO:0016579;GO:0016740;GO:0016740;GO:0031398;GO:0031398;GO:0033209;GO:0034121;GO:0035666;GO:0038061;GO:0039535;GO:0042981;GO:0042981;GO:0042981;GO:0043027;GO:0043066;GO:0043123;GO:0043154;GO:0045088;GO:0046872;GO:…	K16060	-	NOG243347	-	baculoviral IAP repeat containing 3 [Source:HGNCSymbol;Acc:HGNC:591]	330	Q13489
ENSG00000111912	2145.17	1406.35	2883.99	2.05069	1.03611	2.78891e-45	5.54154e-43	6	125781161	125932034	+	7647	NCOA7	GO:0005515;GO:0005622;GO:0005634;GO:0030374;GO:0035257;GO:0045944;GO:0005515;GO:0005622;GO:0005634;GO:0030374;GO:0035257;GO:0045944;GO:1900408;GO:1902083;GO:1903204;GO:0005515;GO:0005622;GO:0005634;GO:0030374;GO:0035257;GO:0045944;GO:0005515;GO:0005622;GO:0005634;GO:0030374;GO:0035257;GO:0045944;	-	-	COG5142	L	nuclear receptor coactivator 7 [Source:HGNCSymbol;Acc:HGNC:21081]	135112	Q8NI08;Q8N3C8
ENSG00000158234	974.251	610.968	1337.53	2.18921	1.13041	8.90499e-44	1.68806e-41	3	138608606	138633376	+	4072	FAIM	GO:0005515;GO:0005737;GO:0006915;GO:0007249;GO:0043066;GO:0043066;GO:0050769;GO:1902042;GO:0005515;GO:0005737;GO:0006915;GO:0007249;GO:0043066;GO:0043066;GO:0050769;GO:1902042;GO:0005515;GO:0005737;GO:0006915;GO:0007249;GO:0043066;GO:0043066;GO:0050769;GO:1902042;GO:0005515;GO:0005737;GO:0006915;GO:0007249;GO:0043066;GO:0043066;GO:0050769;GO:1902042;GO:0005515;GO:0005737;GO:0006915;GO:0007249;GO:…	-	-	NOG296668	-	Fas apoptotic inhibitory molecule [Source:HGNCSymbol;Acc:HGNC:18703]	55179	Q9NVQ4
ENSG00000167703	1066.13	683.005	1449.25	2.12188	1.08534	7.69587e-43	1.44228e-40	17	1569268	1628886	-	10605	SLC43A2	GO:0003333;GO:0005886;GO:0006865;GO:0006865;GO:0015171;GO:0015175;GO:0015179;GO:0015179;GO:0015179;GO:0015804;GO:0015807;GO:0015807;GO:0016020;GO:0016021;GO:0055085;GO:0055085;GO:1902475;GO:0003333;GO:0005886;GO:0005886;GO:0006865;GO:0006865;GO:0015171;GO:0015175;GO:0015179;GO:0015179;GO:0015179;GO:0015179;GO:0015804;GO:0015807;GO:0015807;GO:0015807;GO:0016020;GO:0016021;GO:0055085;GO:0055085;GO:…	K08229	-	NOG71084	R	solute carrier family 43 member 2 [Source:HGNCSymbol;Acc:HGNC:23087]	124935	Q8N370
ENSG00000152778	1184.53	505.999	1863.06	3.68195	1.88047	2.23646e-42	4.14424e-40	10	89414568	89420997	+	4029	IFIT5	GO:0000049;GO:0000339;GO:0002376;GO:0003690;GO:0003723;GO:0003723;GO:0003727;GO:0005515;GO:0005515;GO:0005829;GO:0005886;GO:0005886;GO:0008266;GO:0008385;GO:0015629;GO:0016020;GO:0032587;GO:0042995;GO:0043123;GO:0045071;GO:0045087;GO:0045177;GO:0051607;GO:0051607;	-	-	NOG311487	-	interferon induced protein with tetratricopeptiderepeats 5 [Source:HGNC Symbol;Acc:HGNC:13328]	24138	Q13325
ENSG00000134321	1451.33	431.042	2471.61	5.73404	2.51955	6.2764e-41	1.12511e-38	2	6865806	6898239	+	4722	RSAD2	GO:0003824;GO:0003824;GO:0051536;GO:0051536;GO:0001650;GO:0002376;GO:0003824;GO:0003824;GO:0005515;GO:0005515;GO:0005739;GO:0005741;GO:0005743;GO:0005783;GO:0005783;GO:0005783;GO:0005789;GO:0005789;GO:0005794;GO:0005811;GO:0005811;GO:0009615;GO:0009615;GO:0016020;GO:0016032;GO:0034157;GO:0034157;GO:0034165;GO:0034165;GO:0035710;GO:0035710;GO:0043367;GO:0043367;GO:0043621;GO:0045071;GO:0045071;GO:…	K15045	-	NOG72023	S	radical S-adenosyl methionine domain containing 2[Source:HGNC Symbol;Acc:HGNC:30908]	91543	Q8WXG1
ENSG00000119900	12316.4	7597.88	17035	2.24207	1.16483	7.21592e-41	1.27962e-38	6	71288811	71309059	+	9176	OGFRL1	GO:0004985;GO:0004985;GO:0016020;GO:0016020;GO:0038003;GO:0038023;GO:0038023;GO:0004985;GO:0004985;GO:0016020;GO:0016020;GO:0038003;GO:0038023;GO:0038023;	-	-	NOG28316	-	opioid growth factor receptor like 1 [Source:HGNCSymbol;Acc:HGNC:21378]	79627	Q5TC84
ENSG00000153898	747.474	454.325	1040.62	2.29048	1.19565	8.29673e-41	1.45564e-38	1	84925583	84997113	-	3442	MCOLN2	GO:0002250;GO:0002376;GO:0005261;GO:0005261;GO:0005262;GO:0005623;GO:0005764;GO:0005768;GO:0005886;GO:0006811;GO:0006816;GO:0015031;GO:0016020;GO:0016020;GO:0016021;GO:0031902;GO:0032722;GO:0035926;GO:0042802;GO:0045087;GO:0051209;GO:0055037;GO:0055038;GO:0070588;GO:0070588;GO:0071639;GO:0071642;GO:0071651;GO:0072345;GO:1905517;GO:1990266;GO:2000343;GO:0005261;GO:0034220;GO:0098655;GO:0002250;GO:…	K04993	-	NOG149591	S	mucolipin 2 [Source:HGNC Symbol;Acc:HGNC:13357]"	255231	Q8IZK6
ENSG00000166927	1088.81	709.335	1468.28	2.06994	1.04959	9.43562e-41	1.63802e-38	11	60378485	60395951	+	4345	MS4A7	GO:0016020;GO:0016021;GO:0016021;GO:0016021;GO:0016020;GO:0016021;GO:0016021;GO:0016021;GO:0016020;GO:0016021;GO:0016021;GO:0016021;GO:0016020;GO:0016021;GO:0016021;GO:0016021;GO:0016020;GO:0016021;GO:0016021;GO:0016021;GO:0016020;GO:0016021;GO:0016021;GO:0016021;	K22191	-	NOG41459	S	membrane spanning 4-domains A7 [Source:HGNCSymbol;Acc:HGNC:13378]	58475	Q9GZW8;A0A024R556
ENSG00000101336	1635.43	1062.46	2208.4	2.07858	1.0556	1.18519e-39	1.9945e-37	20	32052188	32101856	+	3092	HCK	GO:0000166;GO:0001784;GO:0002376;GO:0002522;GO:0002758;GO:0004672;GO:0004672;GO:0004713;GO:0004713;GO:0004713;GO:0004713;GO:0004715;GO:0004715;GO:0005102;GO:0005515;GO:0005515;GO:0005515;GO:0005524;GO:0005524;GO:0005524;GO:0005634;GO:0005654;GO:0005737;GO:0005764;GO:0005794;GO:0005829;GO:0005829;GO:0005856;GO:0005884;GO:0005886;GO:0005886;GO:0005901;GO:0005925;GO:0006468;GO:0006468;GO:0006468;GO:…	K08893	EC:2.7.10.2	COG0515	T	HCK proto-oncogene, Src family tyrosine kinase[Source:HGNC Symbol;Acc:HGNC:4840]	3055	P08631;F6SF04
ENSG00000173391	967.917	629.133	1306.7	2.07699	1.05449	3.02008e-38	4.78916e-36	12	10158301	10172138	-	3057	OLR1	GO:0002376;GO:0005515;GO:0005576;GO:0005654;GO:0005886;GO:0005886;GO:0005886;GO:0005887;GO:0006508;GO:0006954;GO:0007155;GO:0008015;GO:0016020;GO:0016020;GO:0016021;GO:0030246;GO:0035579;GO:0042802;GO:0043231;GO:0043235;GO:0043312;GO:0045121;GO:0050900;GO:0070821;GO:0005654;GO:0005886;GO:0016020;GO:0016021;GO:0043231;GO:0002376;GO:0005515;GO:0005576;GO:0005654;GO:0005886;GO:0005886;GO:0005886;GO:…	K08763	-	NOG242244	-	oxidized low density lipoprotein receptor 1[Source:HGNC Symbol;Acc:HGNC:8133]	4973	P78380;A0A024RAU0
ENSG00000153162	1098.35	728.93	1467.78	2.0136	1.00978	3.1511e-38	4.94933e-36	6	7726099	7881728	+	3784	BMP6	GO:0000122;GO:0000122;GO:0001501;GO:0001503;GO:0001503;GO:0001649;GO:0001649;GO:0001654;GO:0001822;GO:0001938;GO:0001958;GO:0003323;GO:0005125;GO:0005125;GO:0005576;GO:0005615;GO:0005615;GO:0005615;GO:0005623;GO:0005737;GO:0006879;GO:0006879;GO:0006954;GO:0006955;GO:0007275;GO:0008083;GO:0008083;GO:0008083;GO:0008083;GO:0008284;GO:0010039;GO:0010628;GO:0010862;GO:0010862;GO:0010862;GO:0010862;GO:…	K16620	-	NOG272883	-	bone morphogenetic protein 6 [Source:HGNCSymbol;Acc:HGNC:1073]	654	P22004;Q4VBA3;B4DUF7
ENSG00000185880	931.305	603.795	1258.81	2.08483	1.05993	8.86345e-38	1.36613e-35	15	44728988	44767829	+	9265	TRIM69	GO:0000209;GO:0004842;GO:0005515;GO:0005515;GO:0005634;GO:0005737;GO:0005829;GO:0006915;GO:0016567;GO:0016607;GO:0016740;GO:0046872;GO:0000209;GO:0004842;GO:0005515;GO:0005515;GO:0005634;GO:0005737;GO:0005829;GO:0006915;GO:0016567;GO:0016607;GO:0016740;GO:0046872;GO:0000209;GO:0004842;GO:0005515;GO:0005515;GO:0005634;GO:0005737;GO:0005829;GO:0006915;GO:0016567;GO:0016607;GO:0016740;GO:0046872;GO:…	K12034	EC:2.3.2.27	NOG296667	-	tripartite motif containing 69 [Source:HGNCSymbol;Acc:HGNC:17857]	140691	Q86WT6
ENSG00000132530	1964.04	924.224	3003.86	3.25015	1.7005	2.28723e-37	3.49269e-35	17	6755447	6775647	+	6615	XAF1	GO:0006915;GO:0006915;GO:0006915;GO:0008270;GO:0008270;GO:0046872;GO:0005634;GO:0005654;GO:0005737;GO:0005739;GO:0005739;GO:0005829;GO:0006915;GO:0006915;GO:0006915;GO:0008270;GO:0008270;GO:0035456;GO:0046872;GO:0060337;GO:0005634;GO:0005654;GO:0005737;GO:0005739;GO:0005739;GO:0005829;GO:0006915;GO:0006915;GO:0006915;GO:0008270;GO:0008270;GO:0035456;GO:0046872;GO:0060337;GO:0006915;GO:0008270;GO:…	-	-	NOG87143	S	XIAP associated factor 1 [Source:HGNCSymbol;Acc:HGNC:30932]	54739	Q6GPH4
ENSG00000148677	812.791	293.254	1332.33	4.54326	2.18373	2.5883e-37	3.91618e-35	10	90912096	90921276	-	1979	ANKRD1	GO:0000122;GO:0001085;GO:0001650;GO:0002039;GO:0003677;GO:0003713;GO:0003714;GO:0003714;GO:0005515;GO:0005515;GO:0005634;GO:0005634;GO:0005634;GO:0005634;GO:0005634;GO:0005654;GO:0005654;GO:0005667;GO:0005737;GO:0005737;GO:0005737;GO:0005829;GO:0006357;GO:0006357;GO:0008134;GO:0010976;GO:0019216;GO:0030016;GO:0031432;GO:0031432;GO:0031674;GO:0031674;GO:0031674;GO:0032991;GO:0035690;GO:0035914;GO:…	K21433	-	COG0666	R	ankyrin repeat domain 1 [Source:HGNCSymbol;Acc:HGNC:15819]	27063	Q15327;A0A384NYH5
ENSG00000138685	402.301	214.403	590.198	2.75274	1.46087	3.31317e-37	4.9226e-35	4	122826708	122898236	+	6775	FGF2	GO:0005104;GO:0005104;GO:0005576;GO:0005576;GO:0008083;GO:0008083;GO:0008083;GO:0008543;GO:0008543;GO:0000165;GO:0000187;GO:0001525;GO:0001658;GO:0001938;GO:0001938;GO:0002042;GO:0005104;GO:0005104;GO:0005104;GO:0005125;GO:0005178;GO:0005515;GO:0005515;GO:0005515;GO:0005576;GO:0005576;GO:0005576;GO:0005576;GO:0005576;GO:0005615;GO:0005615;GO:0005623;GO:0005634;GO:0006661;GO:0006935;GO:0007165;GO:…	K18497	-	NOG325757	-	fibroblast growth factor 2 [Source:HGNCSymbol;Acc:HGNC:3676]	2247	P09038;A0A087WUF6
ENSG00000105976	530.406	308.478	752.334	2.43886	1.28621	1.50124e-36	2.15291e-34	7	116672196	116798386	+	7233	MET	GO:0000165;GO:0000166;GO:0001886;GO:0001889;GO:0004672;GO:0004672;GO:0004713;GO:0004713;GO:0004713;GO:0004713;GO:0004714;GO:0004714;GO:0004714;GO:0004714;GO:0005008;GO:0005008;GO:0005515;GO:0005515;GO:0005515;GO:0005524;GO:0005524;GO:0005524;GO:0005576;GO:0005886;GO:0005887;GO:0005887;GO:0006468;GO:0006468;GO:0007165;GO:0007166;GO:0007169;GO:0007169;GO:0007169;GO:0007275;GO:0009925;GO:0009925;GO:…	K05099	EC:2.7.10.1	COG0515	T	MET proto-oncogene, receptor tyrosine kinase[Source:HGNC Symbol;Acc:HGNC:7029]	4233	P08581;A0A024R759
ENSG00000109339	274.149	127.953	420.344	3.28514	1.71595	3.18535e-36	4.52868e-34	4	85990007	86594625	-	42623	MAPK10	GO:0000165;GO:0000166;GO:0004672;GO:0004672;GO:0004674;GO:0004707;GO:0004707;GO:0004707;GO:0005524;GO:0005524;GO:0005524;GO:0006468;GO:0006468;GO:0016301;GO:0016310;GO:0016740;GO:0000165;GO:0000166;GO:0004672;GO:0004672;GO:0004674;GO:0004707;GO:0004707;GO:0004707;GO:0005524;GO:0005524;GO:0005524;GO:0006468;GO:0006468;GO:0016301;GO:0016310;GO:0016740;GO:0000165;GO:0000166;GO:0004672;GO:0004672;GO:…	K04440	EC:2.7.11.24	COG0515	T	mitogen-activated protein kinase 10 [Source:HGNCSymbol;Acc:HGNC:6872]	5602	P53779;A0A286YF97
ENSG00000136048	375.625	198.739	552.511	2.78008	1.47513	6.10426e-36	8.38929e-34	12	101877580	102012130	+	3940	DRAM1	GO:0005515;GO:0005737;GO:0005764;GO:0005764;GO:0005765;GO:0006914;GO:0006915;GO:0010506;GO:0010506;GO:0016020;GO:0016021;GO:0005515;GO:0005737;GO:0005764;GO:0005764;GO:0005765;GO:0006914;GO:0006915;GO:0010506;GO:0010506;GO:0016020;GO:0016021;GO:0016020;GO:0016021;GO:0016020;GO:0016021;GO:0016020;GO:0016021;	K21955	-	NOG285878	-	DNA damage regulated autophagy modulator 1[Source:HGNC Symbol;Acc:HGNC:25645]	-	-
ENSG00000049130	2993.08	1957.81	4028.34	2.05757	1.04094	2.74471e-33	3.53639e-31	12	88492793	88580851	-	6205	KITLG	GO:0000165;GO:0001541;GO:0001755;GO:0002687;GO:0002763;GO:0005125;GO:0005125;GO:0005173;GO:0005173;GO:0005173;GO:0005173;GO:0005173;GO:0005515;GO:0005576;GO:0005576;GO:0005615;GO:0005737;GO:0005856;GO:0005886;GO:0005886;GO:0005886;GO:0005886;GO:0007155;GO:0007155;GO:0007155;GO:0008083;GO:0008284;GO:0008284;GO:0008284;GO:0008284;GO:0008584;GO:0016020;GO:0016020;GO:0016020;GO:0016021;GO:0016021;GO:…	K05461	-	NOG39386	S	KIT ligand [Source:HGNC Symbol;Acc:HGNC:6343]"	4254	P21583;A0A024RBC0
ENSG00000105246	680.317	432.059	928.576	2.14919	1.10379	4.24046e-33	5.42122e-31	19	4229523	4237528	+	1256	EBI3	GO:0004896;GO:0004896;GO:0004896;GO:0004896;GO:0005125;GO:0005515;GO:0005515;GO:0005515;GO:0005576;GO:0005576;GO:0005615;GO:0005615;GO:0005788;GO:0005886;GO:0006959;GO:0009897;GO:0016020;GO:0016020;GO:0019955;GO:0042088;GO:0042098;GO:0043235;GO:0045078;GO:0045523;GO:0046641;GO:0070106;GO:0070757;	-	-	NOG43082	S	Epstein-Barr virus induced 3 [Source:HGNCSymbol;Acc:HGNC:3129]	10148	Q14213
ENSG00000184979	1235.92	739.233	1732.61	2.3438	1.22885	1.35261e-31	1.62826e-29	22	18150170	18177397	+	1858	USP18	GO:0004197;GO:0004843;GO:0004843;GO:0005515;GO:0005634;GO:0005634;GO:0005634;GO:0005737;GO:0005829;GO:0005829;GO:0006508;GO:0006511;GO:0006511;GO:0008233;GO:0008234;GO:0016579;GO:0016579;GO:0016579;GO:0016579;GO:0016787;GO:0036459;GO:0036459;GO:0036459;GO:0050727;GO:0060338;	K11846	EC:3.4.19.12	COG5077	O	ubiquitin specific peptidase 18 [Source:HGNCSymbol;Acc:HGNC:12616]	11274	Q9UMW8
ENSG00000173193	10243.1	5934.65	14551.5	2.45195	1.29393	1.82061e-31	2.17576e-29	3	122680839	122730840	+	10274	PARP14	GO:0002376;GO:0003950;GO:0003950;GO:0003950;GO:0005515;GO:0005634;GO:0005737;GO:0005737;GO:0005829;GO:0005886;GO:0006471;GO:0010629;GO:0016020;GO:0016740;GO:0016757;GO:0019899;GO:0042531;GO:0042532;GO:0045087;GO:0060336;GO:0060336;GO:0140289;GO:1902216;GO:1902216;GO:1990404;	K15261	EC:2.4.2.30	COG2110	R	poly(ADP-ribose) polymerase family member 14[Source:HGNC Symbol;Acc:HGNC:29232]	54625	Q460N5;Q8N546
ENSG00000137393	319.758	171.05	468.465	2.73876	1.45352	1.01156e-30	1.15852e-28	6	18387350	18468870	+	5171	RNF144B	GO:0000151;GO:0000151;GO:0000209;GO:0000209;GO:0004842;GO:0004842;GO:0004842;GO:0005515;GO:0005515;GO:0005737;GO:0005737;GO:0005739;GO:0005829;GO:0006511;GO:0006511;GO:0006915;GO:0016020;GO:0016021;GO:0016567;GO:0016567;GO:0016567;GO:0016740;GO:0031624;GO:0031966;GO:0031966;GO:0032436;GO:0043066;GO:0046872;GO:0061630;	K11975	EC:2.3.2.31	NOG277600	-	ring finger protein 144B [Source:HGNCSymbol;Acc:HGNC:21578]	255488	Q7Z419
ENSG00000132274	1770.04	739.194	2800.89	3.78911	1.92186	1.17052e-30	1.33133e-28	11	5689697	5737089	+	5944	TRIM22	GO:0008270;GO:0008270;GO:0046872;GO:0003714;GO:0005515;GO:0005515;GO:0005634;GO:0005634;GO:0005654;GO:0005737;GO:0005794;GO:0005829;GO:0006355;GO:0006955;GO:0008270;GO:0008270;GO:0009615;GO:0010508;GO:0015030;GO:0016032;GO:0016567;GO:0016604;GO:0016607;GO:0016740;GO:0019901;GO:0030674;GO:0032880;GO:0042802;GO:0043123;GO:0046872;GO:0051091;GO:0051092;GO:0051607;GO:0060333;GO:1903507;GO:0008270;GO:…	K11999	-	NOG258942	-	tripartite motif containing 22 [Source:HGNCSymbol;Acc:HGNC:16379]	10346	Q8IYM9;B4DQS5
ENSG00000180777	194.542	86.0465	303.038	3.52179	1.81631	9.2101e-30	1.03329e-27	18	14728272	14854038	+	6212	ANKRD30B	GO:0005515;GO:0003674;GO:0005515;GO:0005575;GO:0008150;GO:0003674;GO:0005575;GO:0008150;	-	-	NOG150028	S	ankyrin repeat domain 30B [Source:HGNCSymbol;Acc:HGNC:24165]	374860	-
ENSG00000162654	507.625	312.885	702.366	2.24481	1.16659	9.94634e-30	1.10834e-27	1	89181144	89198942	-	6141	GBP4	GO:0000139;GO:0000166;GO:0003924;GO:0003924;GO:0003924;GO:0005515;GO:0005525;GO:0005525;GO:0005525;GO:0005525;GO:0005634;GO:0005737;GO:0005794;GO:0005794;GO:0005829;GO:0005886;GO:0016020;GO:0016787;GO:0020005;GO:0031410;GO:0042803;GO:0042832;GO:0048471;GO:0050830;GO:0071346;GO:0071346;	K20899	-	NOG288755	-	guanylate binding protein 4 [Source:HGNCSymbol;Acc:HGNC:20480]	115361	Q96PP9
ENSG00000131979	666.536	393.626	939.447	2.38665	1.25499	1.91527e-29	2.10578e-27	14	54842008	54902826	-	2925	GCH1	GO:0000166;GO:0003824;GO:0003924;GO:0003934;GO:0003934;GO:0003934;GO:0003934;GO:0003934;GO:0003934;GO:0003934;GO:0005509;GO:0005515;GO:0005515;GO:0005515;GO:0005525;GO:0005525;GO:0005525;GO:0005634;GO:0005654;GO:0005737;GO:0005737;GO:0005829;GO:0005829;GO:0005829;GO:0006729;GO:0006729;GO:0006729;GO:0006809;GO:0008152;GO:0008217;GO:0008217;GO:0008270;GO:0008270;GO:0008270;GO:0010460;GO:0014916;GO:…	K01495	EC:3.5.4.16	COG0302	H	GTP cyclohydrolase 1 [Source:HGNCSymbol;Acc:HGNC:4193]	2643	P30793;A0A024R642
ENSG00000120217	317.783	155.62	479.946	3.08408	1.62484	3.75128e-29	4.04354e-27	9	5450503	5470566	+	4108	CD274	GO:0002250;GO:0002376;GO:0002845;GO:0005515;GO:0005515;GO:0005768;GO:0005886;GO:0005886;GO:0006955;GO:0006955;GO:0007165;GO:0007165;GO:0007166;GO:0007166;GO:0009897;GO:0009986;GO:0012505;GO:0016020;GO:0016021;GO:0031295;GO:0031295;GO:0031295;GO:0031901;GO:0032689;GO:0032693;GO:0034097;GO:0042102;GO:0042102;GO:0042130;GO:0046007;GO:0055038;GO:0070062;GO:0071222;GO:1903556;GO:1905404;GO:2000562;GO:…	K06745	-	NOG43849	R	CD274 molecule [Source:HGNC Symbol;Acc:HGNC:17635]"	29126	Q9NZQ7
ENSG00000119508	174.821	75.0467	274.595	3.65899	1.87144	1.27669e-28	1.34969e-26	9	99821855	99866891	+	6314	NR4A3	GO:0000122;GO:0000790;GO:0000977;GO:0000978;GO:0000981;GO:0001228;GO:0003677;GO:0003677;GO:0003677;GO:0003700;GO:0003700;GO:0003707;GO:0003707;GO:0004879;GO:0004879;GO:0004879;GO:0005515;GO:0005515;GO:0005634;GO:0005634;GO:0005634;GO:0005634;GO:0005654;GO:0005667;GO:0006355;GO:0006355;GO:0006367;GO:0007369;GO:0008270;GO:0008270;GO:0009444;GO:0010613;GO:0010828;GO:0019901;GO:0030522;GO:0032765;GO:…	K08559	-	NOG245120	-	nuclear receptor subfamily 4 group A member 3[Source:HGNC Symbol;Acc:HGNC:7982]	8013	Q92570;A0A024R168
ENSG00000206073	48.7325	4.78282	92.6821	19.3781	4.27636	2.15793e-28	2.26679e-26	18	63637259	63644256	-	1971	SERPINB4	GO:0002020;GO:0004867;GO:0004867;GO:0005615;GO:0005615;GO:0005615;GO:0005737;GO:0010466;GO:0010951;GO:0019899;GO:0030162;GO:0030414;GO:0042270;GO:0005615;GO:0005615;GO:0005615;GO:0005615;	K13963	-	COG4826	O	serpin family B member 4 [Source:HGNCSymbol;Acc:HGNC:10570]	6318	P48594
ENSG00000102524	255.57	131.104	380.037	2.89875	1.53543	3.31174e-28	3.45678e-26	13	108251240	108308484	+	3059	TNFSF13B	GO:0002376;GO:0005102;GO:0005125;GO:0005164;GO:0005164;GO:0005515;GO:0005515;GO:0005576;GO:0005576;GO:0005615;GO:0005737;GO:0005886;GO:0006955;GO:0006955;GO:0007165;GO:0016020;GO:0016020;GO:0016020;GO:0016021;GO:0030890;GO:0030890;GO:0033209;GO:0048471;GO:0001782;GO:0002376;GO:0002636;GO:0005102;GO:0005125;GO:0005164;GO:0005164;GO:0005515;GO:0005515;GO:0005576;GO:0005576;GO:0005615;GO:0005737;GO:…	K05476	-	NOG47835	R	TNF superfamily member 13b [Source:HGNCSymbol;Acc:HGNC:11929]	10673	Q9Y275;A0A0U5J7Q1
ENSG00000163395	311.297	170.897	451.698	2.64311	1.40223	3.38561e-28	3.51167e-26	1	201190824	201228952	+	12117	IGFN1	GO:0005515;GO:0005515;GO:0005634;GO:0005737;GO:0008150;GO:0030017;GO:0030018;GO:0005515;GO:0005634;GO:0005737;GO:0008150;GO:0030017;GO:0030018;GO:0005515;GO:0005515;GO:0005634;GO:0005737;GO:0008150;GO:0030017;GO:0030018;	-	-	NOG12793	-	immunoglobulin like and fibronectin type III domaincontaining 1 [Source:HGNC Symbol;Acc:HGNC:24607]	91156	Q86VF2
ENSG00000151012	8006.03	4075.29	11936.8	2.92906	1.55044	1.0751e-27	1.07458e-25	4	138164097	138242349	-	9645	SLC7A11	GO:0005515;GO:0005791;GO:0005856;GO:0005886;GO:0005886;GO:0005886;GO:0006749;GO:0006865;GO:0006865;GO:0006865;GO:0006865;GO:0006979;GO:0007420;GO:0007420;GO:0008542;GO:0009636;GO:0009986;GO:0014070;GO:0015179;GO:0015327;GO:0016020;GO:0016020;GO:0016020;GO:0016020;GO:0016021;GO:0016021;GO:0016021;GO:0016021;GO:0021591;GO:0021756;GO:0022857;GO:0022857;GO:0030534;GO:0031526;GO:0033029;GO:0034599;GO:…	K13869	-	COG0531	E	solute carrier family 7 member 11 [Source:HGNCSymbol;Acc:HGNC:11059]	23657	Q9UPY5
ENSG00000184557	604.308	393.914	814.702	2.06822	1.04839	1.16117e-27	1.15361e-25	17	78356778	78360077	-	2734	SOCS3	GO:0001784;GO:0001932;GO:0004860;GO:0005515;GO:0005829;GO:0005942;GO:0006469;GO:0007259;GO:0007259;GO:0009968;GO:0009968;GO:0016567;GO:0019221;GO:0035556;GO:0035556;GO:0040008;GO:0042531;GO:0042532;GO:0043066;GO:0043066;GO:0043066;GO:0043551;GO:0043687;GO:0045595;GO:0045597;GO:0046426;GO:0046627;GO:0046854;GO:0046935;GO:0050728;GO:0060334;GO:0060670;GO:0060674;GO:0060707;GO:0060708;GO:0070102;GO:…	K04696	-	NOG281730	-	suppressor of cytokine signaling 3 [Source:HGNCSymbol;Acc:HGNC:19391]	9021	O14543;Q6FI39
ENSG00000121858	303.18	109.305	497.056	4.54743	2.18505	2.21699e-27	2.15074e-25	3	172505508	172523475	-	3441	TNFSF10	GO:0005102;GO:0005125;GO:0005164;GO:0005164;GO:0005164;GO:0005515;GO:0005515;GO:0005576;GO:0005576;GO:0005615;GO:0005886;GO:0005887;GO:0006915;GO:0006915;GO:0006919;GO:0006955;GO:0006955;GO:0006955;GO:0007165;GO:0007165;GO:0007166;GO:0007267;GO:0008270;GO:0008584;GO:0016020;GO:0016020;GO:0016020;GO:0016021;GO:0032813;GO:0032868;GO:0042802;GO:0043065;GO:0043065;GO:0043123;GO:0043123;GO:0043280;GO:…	K04721	-	NOG46547	S	TNF superfamily member 10 [Source:HGNCSymbol;Acc:HGNC:11925]	8743	P50591;Q6IBA9
ENSG00000137959	1192.45	481.195	1903.71	3.95621	1.98412	2.96145e-27	2.83955e-25	1	78619922	78646145	+	10240	IFI44L	GO:0003674;GO:0005525;GO:0005525;GO:0005575;GO:0005737;GO:0006955;GO:0051607;	-	-	NOG45046	-	interferon induced protein 44 like [Source:HGNCSymbol;Acc:HGNC:17817]	10964	Q53G44
ENSG00000162645	322.909	183.76	462.058	2.51446	1.33025	1.57075e-26	1.46355e-24	1	89106132	89150456	-	7223	GBP2	GO:0000139;GO:0000166;GO:0003924;GO:0003924;GO:0005515;GO:0005515;GO:0005525;GO:0005525;GO:0005525;GO:0005525;GO:0005634;GO:0005654;GO:0005737;GO:0005794;GO:0005829;GO:0005829;GO:0006955;GO:0015629;GO:0016020;GO:0016787;GO:0020005;GO:0031410;GO:0034504;GO:0042803;GO:0042832;GO:0048471;GO:0050830;GO:0060333;GO:0060337;GO:0071346;GO:0071346;GO:0071347;GO:0071356;GO:0000139;GO:0000166;GO:0003924;GO:…	K20897	-	NOG288755	-	guanylate binding protein 2 [Source:HGNCSymbol;Acc:HGNC:4183]	2634	P32456;Q8TCE5
ENSG00000131203	44.4835	4.46917	84.4978	18.9068	4.24084	7.74025e-26	7.0526e-24	8	39902275	39928790	+	3488	IDO1	GO:0019441;GO:0019441;GO:0020037;GO:0020037;GO:0046872;GO:0046872;GO:0019441;GO:0019441;GO:0020037;GO:0020037;GO:0046872;GO:0046872;GO:0002376;GO:0004833;GO:0005737;GO:0005737;GO:0005829;GO:0005829;GO:0006569;GO:0006569;GO:0006569;GO:0007565;GO:0009055;GO:0016491;GO:0019441;GO:0019441;GO:0019441;GO:0019441;GO:0020037;GO:0020037;GO:0022900;GO:0033754;GO:0033754;GO:0034354;GO:0046872;GO:0046872;GO:…	K00463	EC:1.13.11.52	NOG73554	S	indoleamine 2,3-dioxygenase 1 [Source:HGNCSymbol;Acc:HGNC:6059]	3620	P14902;A0A348GSI3
ENSG00000148344	122.851	45.9174	199.785	4.35096	2.12133	8.07183e-26	7.31432e-24	9	129738331	129753042	-	1891	PTGES	GO:0001516;GO:0001516;GO:0001516;GO:0002526;GO:0002544;GO:0004364;GO:0004667;GO:0005641;GO:0005737;GO:0005739;GO:0005789;GO:0006629;GO:0006631;GO:0006633;GO:0006693;GO:0006693;GO:0006693;GO:0006749;GO:0007165;GO:0008285;GO:0014070;GO:0016020;GO:0016020;GO:0016021;GO:0016853;GO:0019371;GO:0032496;GO:0032526;GO:0034097;GO:0043231;GO:0043295;GO:0048471;GO:0050220;GO:0050220;GO:0051592;GO:0055114;	K15729	EC:5.3.99.3	NOG67817	S	prostaglandin E synthase [Source:HGNCSymbol;Acc:HGNC:9599]	9536	O14684
ENSG00000154451	168.275	56.4908	280.059	4.95761	2.30964	1.30672e-25	1.16489e-23	1	89258950	89272804	-	8143	GBP5	GO:0000139;GO:0000166;GO:0002376;GO:0003924;GO:0003924;GO:0003924;GO:0005515;GO:0005525;GO:0005525;GO:0005525;GO:0005525;GO:0005737;GO:0005794;GO:0006954;GO:0009617;GO:0016020;GO:0016787;GO:0031410;GO:0031410;GO:0034067;GO:0042802;GO:0042803;GO:0045089;GO:0045089;GO:0048471;GO:0050702;GO:0050702;GO:0051289;GO:0071346;GO:0071346;GO:0071346;GO:0072616;GO:0072616;GO:1900017;GO:1900017;GO:1900227;GO:…	K20898	-	NOG275013	-	guanylate binding protein 5 [Source:HGNCSymbol;Acc:HGNC:19895]	115362	Q96PP8
ENSG00000205189	530.642	348.308	712.976	2.04697	1.03349	1.15732e-24	9.78793e-23	8	80485619	80526265	+	10216	ZBTB10	GO:0003676;GO:0003676;GO:0003677;GO:0005515;GO:0005515;GO:0005634;GO:0005654;GO:0046872;GO:0003676;GO:0003676;GO:0003677;GO:0005515;GO:0005515;GO:0005634;GO:0005654;GO:0046872;GO:0003676;GO:0003676;GO:0003677;GO:0005515;GO:0005515;GO:0005634;GO:0005654;GO:0046872;GO:0003676;GO:0003676;GO:0003677;GO:0005515;GO:0005515;GO:0005634;GO:0005654;GO:0046872;GO:0003676;GO:0003676;GO:0003677;GO:0005515;GO:…	K10497	-	NOG327756	-	zinc finger and BTB domain containing 10[Source:HGNC Symbol;Acc:HGNC:30953]	65986	Q96DT7
ENSG00000185885	274.059	157.043	391.076	2.49025	1.31629	8.21485e-23	6.4514e-21	11	313506	315272	+	936	IFITM1	GO:0001503;GO:0002376;GO:0005515;GO:0005886;GO:0005886;GO:0005886;GO:0005886;GO:0007166;GO:0008285;GO:0008285;GO:0009615;GO:0016020;GO:0016021;GO:0016021;GO:0016021;GO:0030336;GO:0032991;GO:0034341;GO:0034341;GO:0035455;GO:0035455;GO:0035456;GO:0035456;GO:0045071;GO:0045071;GO:0045087;GO:0045669;GO:0046597;GO:0046597;GO:0046597;GO:0050776;GO:0051607;GO:0051607;GO:0060337;GO:0060337;GO:0001503;GO:…	K19831	-	NOG268489	-	interferon induced transmembrane protein 1[Source:HGNC Symbol;Acc:HGNC:5412]	8519	P13164;A0A024R210
ENSG00000135094	185.222	95.0239	275.42	2.89843	1.53527	1.6402e-21	1.24084e-19	12	113392445	113426301	-	3005	SDS	GO:0003941;GO:0003941;GO:0004794;GO:0004794;GO:0005737;GO:0005739;GO:0005829;GO:0005829;GO:0006094;GO:0006520;GO:0006520;GO:0006565;GO:0006565;GO:0006567;GO:0016829;GO:0019518;GO:0030170;GO:0030170;GO:0030170;GO:0042803;GO:0042866;GO:0006520;GO:0006520;GO:0030170;GO:0030170;GO:0005739;GO:0005829;GO:0006520;GO:0006520;GO:0030170;GO:0030170;	K17989	-	COG1171	E	serine dehydratase [Source:HGNCSymbol;Acc:HGNC:10691]	10993	P20132;Q8WW81
ENSG00000144476	385.967	251.603	520.33	2.06806	1.04828	6.6613e-20	4.67482e-18	2	236567787	236582354	+	2070	ACKR3	GO:0001525;GO:0001525;GO:0001570;GO:0001570;GO:0004930;GO:0004930;GO:0004930;GO:0005886;GO:0006935;GO:0006935;GO:0007165;GO:0007186;GO:0007186;GO:0007186;GO:0015026;GO:0015026;GO:0016020;GO:0016021;GO:0016021;GO:0016021;GO:0019956;GO:0019956;GO:0043231;GO:0001525;GO:0001525;GO:0001570;GO:0001570;GO:0004930;GO:0004930;GO:0004930;GO:0005044;GO:0005515;GO:0005515;GO:0005623;GO:0005634;GO:0005737;GO:…	K04304	-	NOG306050	-	atypical chemokine receptor 3 [Source:HGNCSymbol;Acc:HGNC:23692]	57007	P25106
ENSG00000145777	256.258	122.772	389.744	3.17452	1.66654	1.23077e-19	8.42236e-18	5	111070062	111078026	+	4263	TSLP	GO:0005125;GO:0005125;GO:0007165;GO:0001961;GO:0005125;GO:0005125;GO:0005125;GO:0005125;GO:0005139;GO:0005576;GO:0005576;GO:0005615;GO:0008284;GO:0032722;GO:0032733;GO:0032736;GO:0032754;GO:0032755;GO:0033005;GO:0038111;GO:0042531;GO:0043066;GO:0050729;GO:0071654;GO:0071657;GO:1904894;GO:2000664;GO:0001961;GO:0005125;GO:0005125;GO:0005125;GO:0005125;GO:0005139;GO:0005576;GO:0005576;GO:0005615;GO:…	K05436	-	NOG42670	-	thymic stromal lymphopoietin [Source:HGNCSymbol;Acc:HGNC:30743]	85480	Q969D9
ENSG00000172183	379.275	247.561	510.988	2.06409	1.04551	1.44612e-19	9.84847e-18	15	88636153	88656483	+	7165	ISG20	GO:0000175;GO:0000738;GO:0000738;GO:0002376;GO:0003676;GO:0003676;GO:0003723;GO:0004518;GO:0004527;GO:0004527;GO:0005634;GO:0005634;GO:0005654;GO:0005654;GO:0005730;GO:0005737;GO:0006364;GO:0006401;GO:0006401;GO:0008310;GO:0008859;GO:0009615;GO:0015030;GO:0016605;GO:0016787;GO:0030619;GO:0030620;GO:0034511;GO:0045071;GO:0045071;GO:0045087;GO:0046872;GO:0051607;GO:0051607;GO:0060337;GO:0090503;GO:…	K12579	EC:3.1.13.1	COG0847	L	interferon stimulated exonuclease gene 20[Source:HGNC Symbol;Acc:HGNC:6130]	3669	Q96AZ6
ENSG00000168062	170.992	89.3389	252.646	2.82795	1.49976	2.53651e-19	1.67329e-17	11	64987945	64997018	-	2815	BATF2	GO:0000790;GO:0000978;GO:0000981;GO:0000981;GO:0003677;GO:0003677;GO:0003677;GO:0003700;GO:0003700;GO:0005515;GO:0005634;GO:0005634;GO:0006355;GO:0006355;GO:0006357;GO:0006357;GO:0006357;GO:0030154;GO:0042832;GO:0042832;GO:0043011;GO:0043011;GO:0000790;GO:0000978;GO:0000981;GO:0000981;GO:0003677;GO:0003677;GO:0003677;GO:0003700;GO:0003700;GO:0005515;GO:0005634;GO:0005634;GO:0006355;GO:0006357;GO:…	K09034	-	NOG76085	S	basic leucine zipper ATF-like transcription factor 2[Source:HGNC Symbol;Acc:HGNC:25163]	116071	Q8N1L9
ENSG00000118242	954.499	628.473	1280.52	2.03752	1.02681	2.7336e-19	1.78899e-17	2	215942584	216034096	-	3638	MREG	GO:0005623;GO:0005764;GO:0005765;GO:0005886;GO:0008289;GO:0016020;GO:0016324;GO:0030318;GO:0030318;GO:0030659;GO:0030659;GO:0031300;GO:0031300;GO:0031410;GO:0031902;GO:0031902;GO:0032400;GO:0032400;GO:0032402;GO:0032402;GO:0032402;GO:0032402;GO:0032991;GO:0033162;GO:0033162;GO:0035091;GO:0035091;GO:0042470;GO:0042470;GO:0042470;GO:0042470;GO:0043473;GO:0048066;GO:0072385;GO:0090382;GO:0090382;GO:…	-	-	NOG28043	-	melanoregulin [Source:HGNC Symbol;Acc:HGNC:25478]"	55686	Q8N565
ENSG00000286219	197.914	109.065	286.763	2.62929	1.39467	3.02856e-19	1.97419e-17	1	149390614	149468030	+	5343	NOTCH2NLC	GO:0005509;GO:0005509;GO:0005509;GO:0005509;GO:0005515;GO:0005576;GO:0007219;GO:0021987;GO:0045747;GO:0005509;GO:0005509;GO:0005515;GO:0005576;GO:0007219;GO:0021987;GO:0045747;	-	-	-	-	notch 2 N-terminal like C [Source:HGNCSymbol;Acc:HGNC:53924]	100996717	-
ENSG00000104368	35.1977	4.14445	66.2509	15.9855	3.99869	4.09566e-19	2.65928e-17	8	42174718	42207676	-	7085	PLAT	GO:0001666;GO:0004252;GO:0004252;GO:0004252;GO:0004252;GO:0004252;GO:0004252;GO:0005102;GO:0005515;GO:0005515;GO:0005515;GO:0005515;GO:0005576;GO:0005576;GO:0005576;GO:0005576;GO:0005615;GO:0005615;GO:0005615;GO:0005737;GO:0005737;GO:0006464;GO:0006508;GO:0006508;GO:0006508;GO:0006508;GO:0006508;GO:0006508;GO:0007596;GO:0008233;GO:0008236;GO:0009986;GO:0014909;GO:0014909;GO:0014909;GO:0014909;GO:…	K01343	EC:3.4.21.68	COG5640	O	plasminogen activator, tissue type [Source:HGNCSymbol;Acc:HGNC:9051]	5327	P00750
ENSG00000153234	117.899	52.9973	182.8	3.44924	1.78628	7.96478e-19	5.05212e-17	2	156324437	156342348	-	3963	NR4A2	GO:0000122;GO:0000790;GO:0000977;GO:0000977;GO:0000978;GO:0000978;GO:0000981;GO:0001228;GO:0001228;GO:0001666;GO:0001764;GO:0001764;GO:0001975;GO:0003677;GO:0003677;GO:0003677;GO:0003677;GO:0003677;GO:0003700;GO:0003700;GO:0003707;GO:0003707;GO:0004879;GO:0004879;GO:0004879;GO:0004879;GO:0005515;GO:0005634;GO:0005634;GO:0005634;GO:0005634;GO:0005634;GO:0005634;GO:0005634;GO:0005654;GO:0005667;GO:…	K08558	-	NOG245120	-	nuclear receptor subfamily 4 group A member 2[Source:HGNC Symbol;Acc:HGNC:7981]	4929	P43354;F1D8N6;Q53EL4
ENSG00000187479	100.858	42.1191	159.597	3.78919	1.92189	1.48725e-18	9.18644e-17	11	43925342	43943878	+	1913	C11orf96	-	-	-	NOG69973	S	chromosome 11 open reading frame 96 [Source:HGNCSymbol;Acc:HGNC:38675]	387763	Q7Z7L8;A0A087WW59
ENSG00000095383	923.922	582.418	1265.42	2.17271	1.11949	1.60153e-18	9.83838e-17	9	98199011	98255649	-	3597	TBC1D2	GO:0005096;GO:0005096;GO:0005515;GO:0005654;GO:0005737;GO:0005829;GO:0006886;GO:0017137;GO:0030054;GO:0031410;GO:0043547;GO:0045296;GO:0090630;GO:0005096;GO:0005096;GO:0005515;GO:0005654;GO:0005737;GO:0005829;GO:0006886;GO:0017137;GO:0030054;GO:0031410;GO:0043547;GO:0045296;GO:0090630;GO:0005096;GO:0005096;GO:0005515;GO:0005654;GO:0005737;GO:0005829;GO:0006886;GO:0017137;GO:0030054;GO:0031410;GO:…	K20165	-	COG5210	R	TBC1 domain family member 2 [Source:HGNCSymbol;Acc:HGNC:18026]	55357	Q9BYX2
ENSG00000099985	187.871	103.679	272.064	2.62411	1.39183	1.91402e-18	1.16911e-16	22	30262829	30266851	-	2125	OSM	GO:0002675;GO:0005125;GO:0005125;GO:0005125;GO:0005125;GO:0005125;GO:0005125;GO:0005147;GO:0005147;GO:0005147;GO:0005147;GO:0005515;GO:0005576;GO:0005576;GO:0005576;GO:0005576;GO:0005615;GO:0005615;GO:0006955;GO:0006955;GO:0007275;GO:0008083;GO:0008284;GO:0008285;GO:0014068;GO:0019221;GO:0033138;GO:0038165;GO:0038165;GO:0038165;GO:0040008;GO:0042531;GO:0043410;GO:0045944;GO:0046888;GO:0050729;GO:…	K05418	-	NOG39662	S	oncostatin M [Source:HGNC Symbol;Acc:HGNC:8506]"	5008	P13725
ENSG00000078401	77.6744	27.7497	127.599	4.59822	2.20107	3.27399e-18	1.95632e-16	6	12290361	12297194	+	2035	EDN1	GO:0000122;GO:0001501;GO:0001516;GO:0001569;GO:0001666;GO:0001666;GO:0001701;GO:0001821;GO:0003100;GO:0005102;GO:0005125;GO:0005179;GO:0005515;GO:0005576;GO:0005576;GO:0005576;GO:0005576;GO:0005615;GO:0005615;GO:0005615;GO:0005623;GO:0005737;GO:0006885;GO:0007166;GO:0007186;GO:0007186;GO:0007193;GO:0007204;GO:0007204;GO:0007205;GO:0007267;GO:0007507;GO:0007585;GO:0007589;GO:0008217;GO:0008217;GO:…	K16366	-	NOG46593	S	endothelin 1 [Source:HGNC Symbol;Acc:HGNC:3176]"	1906	P05305;Q6FH53
ENSG00000136514	186.959	104.012	269.907	2.59498	1.37572	5.64377e-18	3.28894e-16	3	187368385	187372076	+	1501	RTP4	GO:0001580;GO:0001580;GO:0005515;GO:0005737;GO:0005737;GO:0006612;GO:0006612;GO:0016020;GO:0016021;GO:0031849;GO:0051205;GO:0051607;	-	-	NOG42817	-	receptor transporter protein 4 [Source:HGNCSymbol;Acc:HGNC:23992]	64108	Q96DX8
ENSG00000165379	613.758	383.393	844.123	2.20172	1.13863	6.10683e-18	3.54626e-16	14	41607570	41904549	+	6140	LRFN5	GO:0005515;GO:0005515;GO:0009986;GO:0009986;GO:0016020;GO:0016021;GO:0043031;GO:0043031;GO:0050728;GO:0098978;GO:0098978;GO:0098982;GO:0098982;GO:0099061;GO:0099061;GO:0099560;GO:0099560;GO:1905606;GO:1905606;GO:0005515;GO:0005515;	K16358	-	NOG249839	-	leucine rich repeat and fibronectin type III domaincontaining 5 [Source:HGNC Symbol;Acc:HGNC:20360]	145581	Q96NI6
ENSG00000102794	121.093	57.4364	184.749	3.21659	1.68553	1.61194e-17	8.95087e-16	13	76948511	76958638	+	2159	ACOD1	GO:0002376;GO:0002760;GO:0005739;GO:0005739;GO:0006952;GO:0006952;GO:0006954;GO:0007566;GO:0016829;GO:0016829;GO:0016829;GO:0032088;GO:0032480;GO:0034136;GO:0034144;GO:0035458;GO:0045087;GO:0045824;GO:0047613;GO:0047613;GO:0050728;GO:0071219;GO:0071222;GO:0071346;GO:0071347;GO:0071356;GO:0071393;GO:0072573;GO:2000379;GO:0016829;GO:0016829;	K17724	EC:4.1.1.6	COG2079	R	aconitate decarboxylase 1 [Source:HGNCSymbol;Acc:HGNC:33904]	730249	A6NK06
ENSG00000119866	123.819	60.3628	187.275	3.10249	1.63342	5.8647e-17	3.13012e-15	2	60450520	60554467	-	24514	BCL11A	GO:0003676;GO:0003676;GO:0000122;GO:0000122;GO:0000978;GO:0001227;GO:0003676;GO:0003676;GO:0003700;GO:0005634;GO:0005634;GO:0005654;GO:0005737;GO:0006355;GO:0007275;GO:0016925;GO:0043565;GO:0046872;GO:0000122;GO:0000122;GO:0000978;GO:0001227;GO:0003676;GO:0003676;GO:0003700;GO:0005634;GO:0005634;GO:0005654;GO:0005737;GO:0006355;GO:0007275;GO:0016925;GO:0043565;GO:0046872;GO:0003676;GO:0003676;GO:…	K22045	-	NOG271772	-	BAF chromatin remodeling complex subunit BCL11A[Source:HGNC Symbol;Acc:HGNC:13221]	53335	Q9H165;D6W5D9
ENSG00000177409	3185.27	1464.14	4906.4	3.35104	1.74461	9.67075e-17	5.04715e-15	7	93130056	93148385	-	7150	SAMD9L	GO:0005515;GO:0005515;GO:0005737;GO:0005768;GO:0005769;GO:0005515;GO:0005515;GO:0005737;GO:0005768;GO:0005769;GO:0005515;GO:0005515;GO:0005737;GO:0005768;GO:0005769;GO:0005515;GO:0005515;GO:0005737;GO:0005768;GO:0005769;GO:0005515;GO:0005515;GO:0005515;GO:0005515;	-	-	NOG42247	S	sterile alpha motif domain containing 9 like[Source:HGNC Symbol;Acc:HGNC:1349]	219285	Q8IVG5
ENSG00000169715	591.17	386.256	796.083	2.06102	1.04336	1.23351e-16	6.32182e-15	16	56625475	56627112	+	1052	MT1E	GO:0005623;GO:0005634;GO:0005634;GO:0005737;GO:0005737;GO:0006882;GO:0008270;GO:0010273;GO:0045926;GO:0046872;GO:0046872;GO:0046872;GO:0046872;GO:0048471;GO:0071276;GO:0071276;GO:0071280;GO:0071294;GO:0071294;GO:0046872;GO:0046872;GO:0046872;GO:0005623;GO:0005634;GO:0005634;GO:0005737;GO:0005737;GO:0006882;GO:0008270;GO:0010273;GO:0045926;GO:0046872;GO:0046872;GO:0046872;GO:0046872;GO:0048471;GO:…	K14739	-	NOG138665	K	metallothionein 1E [Source:HGNCSymbol;Acc:HGNC:7397]	4493	P04732
ENSG00000123358	33.6602	6.69391	60.6265	9.05696	3.17903	2.06841e-14	8.63602e-13	12	52022832	52059507	+	7295	NR4A1	GO:0003677;GO:0003677;GO:0004879;GO:0004879;GO:0005634;GO:0005634;GO:0006355;GO:0006355;GO:0030522;GO:0000790;GO:0000977;GO:0000978;GO:0000981;GO:0001228;GO:0001938;GO:0002042;GO:0003677;GO:0003677;GO:0003677;GO:0003677;GO:0003677;GO:0003700;GO:0003700;GO:0003707;GO:0003707;GO:0004879;GO:0004879;GO:0004879;GO:0005515;GO:0005634;GO:0005634;GO:0005634;GO:0005634;GO:0005634;GO:0005654;GO:0005654;GO:…	K04465	-	NOG245120	-	nuclear receptor subfamily 4 group A member 1[Source:HGNC Symbol;Acc:HGNC:7980]	3164	P22736;A0A024R126
ENSG00000078081	35.7096	7.63698	63.7823	8.35176	3.06208	2.7342e-14	1.1217e-12	3	183122215	183163839	-	3785	LAMP3	GO:0002250;GO:0002376;GO:0005764;GO:0005765;GO:0005765;GO:0005765;GO:0005769;GO:0005886;GO:0005886;GO:0010506;GO:0010628;GO:0016020;GO:0016020;GO:0016020;GO:0016021;GO:0030659;GO:0031410;GO:0031902;GO:0031982;GO:0035455;GO:0043154;GO:0043231;GO:0048471;GO:0072594;GO:0097233;GO:1901799;GO:1903900;GO:0005764;GO:0005765;GO:0016020;GO:0016020;GO:0016020;GO:0016021;GO:0043231;GO:0005764;GO:0005765;GO:…	K06562	-	NOG288611	-	lysosomal associated membrane protein 3 [Source:HGNCSymbol;Acc:HGNC:14582]	27074	Q9UQV4
ENSG00000115604	265.443	172.568	358.318	2.07639	1.05408	4.0427e-14	1.62615e-12	2	102311529	102398775	+	4353	IL18R1	GO:0004908;GO:0004908;GO:0005515;GO:0005515;GO:0005886;GO:0005886;GO:0006954;GO:0006955;GO:0007165;GO:0007165;GO:0007165;GO:0016020;GO:0016021;GO:0016787;GO:0032729;GO:0032729;GO:0035655;GO:0035655;GO:0035655;GO:0038023;GO:0042007;GO:0042007;GO:0042008;GO:0042008;GO:0045092;GO:0050135;GO:0051092;GO:0061809;GO:0071345;GO:0120163;GO:2000556;GO:0004908;GO:0004908;GO:0005515;GO:0005515;GO:0005886;GO:…	K05173	-	NOG121812	S	interleukin 18 receptor 1 [Source:HGNCSymbol;Acc:HGNC:5988]	8809	Q13478
ENSG00000117228	499.686	223.813	775.559	3.46521	1.79294	5.47536e-14	2.1759e-12	1	89052319	89065230	-	4862	GBP1	GO:0000139;GO:0000166;GO:0002376;GO:0003779;GO:0003924;GO:0003924;GO:0003924;GO:0003924;GO:0005515;GO:0005525;GO:0005525;GO:0005525;GO:0005525;GO:0005525;GO:0005525;GO:0005576;GO:0005737;GO:0005794;GO:0005829;GO:0005829;GO:0005886;GO:0012506;GO:0015629;GO:0016020;GO:0016787;GO:0019003;GO:0019899;GO:0019955;GO:0030507;GO:0031410;GO:0042802;GO:0042803;GO:0042803;GO:0050848;GO:0050860;GO:0051607;GO:…	K20899	-	NOG288755	-	guanylate binding protein 1 [Source:HGNCSymbol;Acc:HGNC:4182]	2633	P32455
ENSG00000164604	116.549	61.222	171.876	2.80742	1.48925	8.14367e-14	3.19775e-12	7	113078331	113087778	-	7396	GPR85	GO:0004930;GO:0004930;GO:0004930;GO:0005515;GO:0005783;GO:0005886;GO:0005886;GO:0005886;GO:0007165;GO:0007186;GO:0007186;GO:0016020;GO:0016021;GO:0016021;GO:0004930;GO:0004930;GO:0004930;GO:0004930;GO:0005515;GO:0005783;GO:0005886;GO:0005886;GO:0005886;GO:0007165;GO:0007186;GO:0007186;GO:0007186;GO:0016020;GO:0016021;GO:0016021;GO:0016021;GO:0004930;GO:0004930;GO:0004930;GO:0004930;GO:0005515;GO:…	K04302	-	NOG237432	-	G protein-coupled receptor 85 [Source:HGNCSymbol;Acc:HGNC:4536]	54329	P60893;A4D0T8;Q8NEN2
ENSG00000166928	221.556	135.522	307.59	2.26967	1.18248	5.03297e-13	1.85691e-11	11	60378530	60417756	+	4006	MS4A14	GO:0016020;GO:0016021;GO:0016020;GO:0016021;GO:0016021;GO:0016021;GO:0016020;GO:0016021;GO:0016020;GO:0016021;GO:0016020;GO:0016021;GO:0016020;GO:0016021;GO:0016021;GO:0016021;GO:0016020;GO:0016021;GO:0016020;GO:0016021;GO:0016021;GO:0016021;	K22192	-	NOG41161	R	membrane spanning 4-domains A14 [Source:HGNCSymbol;Acc:HGNC:30706]	84689	Q96JA4
ENSG00000121594	42.4455	7.33782	77.5532	10.569	3.40176	5.59596e-13	2.04631e-11	3	119524293	119559614	-	3213	CD80	GO:0001618;GO:0005515;GO:0005515;GO:0005886;GO:0005886;GO:0006955;GO:0007165;GO:0007166;GO:0009897;GO:0009967;GO:0009986;GO:0009986;GO:0015026;GO:0015026;GO:0015026;GO:0016020;GO:0016021;GO:0016032;GO:0019221;GO:0031295;GO:0031295;GO:0031295;GO:0031295;GO:0035556;GO:0042102;GO:0042130;GO:0045086;GO:0045425;GO:0045627;GO:0045893;GO:0046718;GO:0050731;GO:0051897;GO:0071222;GO:0098636;GO:0001618;GO:…	K05412	-	NOG42168	S	CD80 molecule [Source:HGNC Symbol;Acc:HGNC:1700]"	941	P33681;A0N0P2
ENSG00000146374	190.499	121.211	259.787	2.14326	1.09981	1.84599e-12	6.43637e-11	6	127118671	127199481	+	4957	RSPO3	GO:0001525;GO:0001974;GO:0001974;GO:0002040;GO:0002040;GO:0005102;GO:0005102;GO:0005109;GO:0005576;GO:0005576;GO:0005576;GO:0005576;GO:0008201;GO:0008201;GO:0016055;GO:0030111;GO:0030177;GO:0030177;GO:0030177;GO:0030177;GO:0050896;GO:0060670;GO:0090263;GO:2000052;GO:2000052;GO:2000096;GO:0001974;GO:0002040;GO:0005102;GO:0005576;GO:0005576;GO:0005576;GO:0008201;GO:0016055;GO:0030111;GO:0030177;GO:…	K23098	-	NOG285562	-	R-spondin 3 [Source:HGNC Symbol;Acc:HGNC:20866]"	84870	Q9BXY4
ENSG00000162892	93.5486	47.258	139.839	2.95906	1.56514	1.90265e-12	6.6198e-11	1	206897443	206904139	+	1979	IL24	GO:0005125;GO:0005515;GO:0005576;GO:0005576;GO:0005615;GO:0005615;GO:0006915;GO:0006915;GO:0008284;GO:0008285;GO:0019221;GO:0030336;GO:0042060;GO:0042501;GO:0042531;GO:0071222;GO:0071353;GO:0005125;GO:0005515;GO:0005576;GO:0005576;GO:0005615;GO:0006915;GO:0006915;GO:0019221;GO:0005125;GO:0005515;GO:0005576;GO:0005576;GO:0005615;GO:0006915;GO:0006915;GO:0019221;GO:0005125;GO:0005515;GO:0005576;GO:…	K22668	-	NOG45557	-	interleukin 24 [Source:HGNC Symbol;Acc:HGNC:11346]"	11009	Q13007
ENSG00000205413	4608.18	2355.04	6861.32	2.91346	1.54273	3.24295e-12	1.09372e-10	7	93099513	93118023	-	6855	SAMD9	GO:0005515;GO:0005515;GO:0005737;GO:0005737;GO:0005829;GO:0034058;GO:0043231;GO:0005515;GO:0005515;GO:0005737;GO:0005737;GO:0005829;GO:0034058;GO:0043231;GO:0005515;GO:0005829;GO:0043231;	-	-	NOG42247	S	sterile alpha motif domain containing 9 [Source:HGNCSymbol;Acc:HGNC:1348]	54809	Q5K651
ENSG00000108702	137.042	80.6584	193.426	2.39809	1.26189	5.4124e-12	1.796e-10	17	34360328	34363233	-	594	CCL1	GO:0002548;GO:0005125;GO:0005576;GO:0005576;GO:0005576;GO:0005576;GO:0005615;GO:0005615;GO:0005615;GO:0005615;GO:0005623;GO:0006874;GO:0006935;GO:0006935;GO:0006954;GO:0006955;GO:0006955;GO:0007165;GO:0007186;GO:0007186;GO:0007204;GO:0008009;GO:0008009;GO:0008009;GO:0008009;GO:0008009;GO:0016032;GO:0030593;GO:0043547;GO:0048020;GO:0048245;GO:0048247;GO:0050729;GO:0070098;GO:0070374;GO:0071346;GO:…	K05514	-	NOG68213	S	C-C motif chemokine ligand 1 [Source:HGNCSymbol;Acc:HGNC:10609]	6346	P22362
ENSG00000166396	133.625	78.4756	188.774	2.40551	1.26634	8.39259e-12	2.7408e-10	18	63752935	63805376	+	2637	SERPINB7	GO:0005615;GO:0005615;GO:0004867;GO:0004867;GO:0004867;GO:0005615;GO:0005615;GO:0005615;GO:0005737;GO:0010466;GO:0010951;GO:0030414;GO:0004867;GO:0004867;GO:0004867;GO:0005615;GO:0005615;GO:0005615;GO:0005737;GO:0010466;GO:0010951;GO:0030414;GO:0004867;GO:0004867;GO:0004867;GO:0005615;GO:0005615;GO:0005615;GO:0005737;GO:0010466;GO:0010951;GO:0030414;GO:0032914;GO:0032967;GO:0072126;GO:0090362;GO:…	K13964	-	COG4826	O	serpin family B member 7 [Source:HGNCSymbol;Acc:HGNC:13902]	8710	O75635
ENSG00000163568	79.7418	39.5979	119.886	3.02758	1.59816	3.15795e-11	9.77128e-10	1	159062484	159147096	-	1874	AIM2	GO:0002218;GO:0002218;GO:0002218;GO:0002218;GO:0002218;GO:0002230;GO:0002230;GO:0002376;GO:0003677;GO:0003690;GO:0003690;GO:0003690;GO:0005515;GO:0005515;GO:0005634;GO:0005654;GO:0005737;GO:0005737;GO:0005739;GO:0005829;GO:0005829;GO:0006915;GO:0006954;GO:0006955;GO:0032088;GO:0032731;GO:0032731;GO:0033209;GO:0035458;GO:0035458;GO:0035458;GO:0035458;GO:0035690;GO:0042802;GO:0042802;GO:0044546;GO:…	K12966	-	NOG132015	S	absent in melanoma 2 [Source:HGNCSymbol;Acc:HGNC:357]	9447	O14862
ENSG00000255398	32.4701	8.90783	56.0323	6.29023	2.65311	5.01315e-11	1.51423e-09	12	122714756	122716811	-	2056	HCAR3	GO:0004930;GO:0004930;GO:0004930;GO:0004930;GO:0005886;GO:0005886;GO:0005887;GO:0007165;GO:0007186;GO:0007186;GO:0007186;GO:0007186;GO:0007186;GO:0016020;GO:0016021;GO:0016021;GO:0016021;GO:0030054;	K08402	-	-	-	hydroxycarboxylic acid receptor 3 [Source:HGNCSymbol;Acc:HGNC:16824]	8843	P49019
ENSG00000003989	158.774	98.5257	219.022	2.223	1.15251	7.83689e-11	2.29975e-09	8	17497088	17570573	+	7905	SLC7A2	GO:0000064;GO:0005886;GO:0005886;GO:0005886;GO:0005887;GO:0006865;GO:0006865;GO:0006865;GO:0006865;GO:0015171;GO:0015174;GO:0015181;GO:0015189;GO:0016020;GO:0016020;GO:0016020;GO:0016021;GO:0016021;GO:0016021;GO:0022857;GO:0022857;GO:0030054;GO:0055085;GO:0055085;GO:0097638;GO:1903352;GO:1903401;GO:0000064;GO:0005886;GO:0005886;GO:0005886;GO:0005887;GO:0006865;GO:0006865;GO:0006865;GO:0006865;GO:…	K13864	-	COG0531	E	solute carrier family 7 member 2 [Source:HGNCSymbol;Acc:HGNC:11060]	6542	P52569
ENSG00000169248	117.921	42.6286	193.214	4.53251	2.18031	1.14578e-10	3.30354e-09	4	76033682	76041415	-	1781	CXCL11	GO:0005125;GO:0005515;GO:0005576;GO:0005576;GO:0005576;GO:0005576;GO:0005615;GO:0005615;GO:0005623;GO:0006935;GO:0006935;GO:0006935;GO:0006935;GO:0006952;GO:0006952;GO:0006954;GO:0006954;GO:0006954;GO:0006954;GO:0006954;GO:0006955;GO:0006955;GO:0006955;GO:0006955;GO:0007165;GO:0007186;GO:0007189;GO:0007267;GO:0008009;GO:0008009;GO:0008009;GO:0008009;GO:0008009;GO:0008009;GO:0008201;GO:0010818;GO:…	K12672	-	NOG43433	-	C-X-C motif chemokine ligand 11 [Source:HGNCSymbol;Acc:HGNC:10638]	6373	O14625
ENSG00000026751	178.06	118.015	238.105	2.01759	1.01263	2.89983e-10	8.06477e-09	1	160739057	160754821	+	4833	SLAMF7	GO:0002250;GO:0002376;GO:0005886;GO:0007155;GO:0016020;GO:0016021;GO:0030101;GO:0042267;GO:0042802;GO:0045087;GO:0050776;GO:0002250;GO:0002376;GO:0005886;GO:0007155;GO:0016020;GO:0016021;GO:0030101;GO:0042267;GO:0042802;GO:0045087;GO:0050776;GO:0002250;GO:0002376;GO:0005886;GO:0007155;GO:0016020;GO:0016021;GO:0030101;GO:0042267;GO:0042802;GO:0045087;GO:0050776;GO:0005783;GO:0016020;GO:0016021;GO:…	K06733	-	NOG272174	-	SLAM family member 7 [Source:HGNCSymbol;Acc:HGNC:21394]	57823	Q9NQ25
ENSG00000137628	1789.17	1132.66	2445.69	2.15924	1.11052	5.09046e-10	1.36729e-08	4	168216294	168318804	-	6746	DDX60	GO:0000166;GO:0002376;GO:0003676;GO:0003676;GO:0003690;GO:0003723;GO:0003723;GO:0003724;GO:0003725;GO:0003727;GO:0004386;GO:0005515;GO:0005515;GO:0005524;GO:0005524;GO:0005524;GO:0005737;GO:0005737;GO:0005829;GO:0009615;GO:0016787;GO:0045087;GO:0045111;GO:0051607;GO:0051607;GO:1900245;GO:1900246;	K20103	EC:3.6.4.13	COG4581	L	DExD/H-box helicase 60 [Source:HGNCSymbol;Acc:HGNC:25942]	55601	Q8IY21;A0A3G9HN97;Q9H616;Q9NXV7;Q6B0F7
ENSG00000141540	83.801	45.6459	121.956	2.67179	1.4178	1.03001e-09	2.67511e-08	17	74213571	74262020	+	5318	TTYH2	GO:0005229;GO:0005254;GO:0005515;GO:0005886;GO:0005886;GO:0006811;GO:0006821;GO:0016020;GO:0016021;GO:0016021;GO:0016021;GO:0034707;GO:0072320;GO:1902476;GO:0005254;GO:0005886;GO:0006811;GO:0006821;GO:0016020;GO:0016021;GO:0016021;GO:0016021;GO:0034707;GO:1902476;GO:0005254;GO:0006811;GO:0006821;GO:0016020;GO:0016021;GO:0016021;GO:0034707;GO:1902476;GO:0005229;GO:0005254;GO:0005515;GO:0005886;GO:…	K22641	-	NOG250159	-	tweety family member 2 [Source:HGNCSymbol;Acc:HGNC:13877]	94015	Q9BSA4;Q8N3U8
ENSG00000176928	131.625	82.9244	180.325	2.17457	1.12073	1.5285e-09	3.87479e-08	5	75025346	75052558	-	5884	GCNT4	GO:0000139;GO:0000139;GO:0002121;GO:0003829;GO:0005794;GO:0005975;GO:0006486;GO:0006493;GO:0008109;GO:0008375;GO:0008375;GO:0016020;GO:0016020;GO:0016020;GO:0016021;GO:0016266;GO:0016740;GO:0016757;GO:0042403;GO:0048729;GO:0048872;GO:0060993;GO:0000139;GO:0000139;GO:0003829;GO:0005794;GO:0005975;GO:0006486;GO:0006493;GO:0008109;GO:0008375;GO:0008375;GO:0016020;GO:0016020;GO:0016020;GO:0016021;GO:…	K09663	EC:2.4.1.-	NOG253565	-	glucosaminyl (N-acetyl) transferase 4 [Source:HGNCSymbol;Acc:HGNC:17973]	51301	-
ENSG00000182050	89.8536	51.0083	128.699	2.52309	1.33519	2.65157e-09	6.53657e-08	12	85955666	86838904	-	27763	MGAT4C	GO:0000139;GO:0000139;GO:0005794;GO:0006486;GO:0006487;GO:0008375;GO:0008454;GO:0016020;GO:0016021;GO:0016740;GO:0016757;GO:0046872;GO:0000139;GO:0000139;GO:0005794;GO:0006486;GO:0006487;GO:0008375;GO:0008454;GO:0016020;GO:0016021;GO:0016740;GO:0016757;GO:0046872;GO:0000139;GO:0000139;GO:0005794;GO:0006486;GO:0006487;GO:0008375;GO:0008454;GO:0016020;GO:0016021;GO:0016740;GO:0016757;GO:0046872;GO:…	K13748	-	NOG69242	S	MGAT4 family member C [Source:HGNCSymbol;Acc:HGNC:30871]	25834	Q9UBM8
ENSG00000275993	112.224	69.5589	154.89	2.22674	1.15493	7.55258e-09	1.72996e-07	21	6111131	6123778	+	4848	SIK1B	GO:0000166;GO:0000287;GO:0000287;GO:0004672;GO:0004672;GO:0004674;GO:0004674;GO:0004674;GO:0004674;GO:0005524;GO:0005524;GO:0005524;GO:0005634;GO:0005737;GO:0006468;GO:0006468;GO:0006468;GO:0016301;GO:0016310;GO:0016740;GO:0035556;GO:0035556;GO:0035556;GO:0046872;	K19008	EC:2.7.11.1	-	-	salt inducible kinase 1B (putative) [Source:HGNCSymbol;Acc:HGNC:52389]	102724428	A0A0B4J2F2;P57059
ENSG00000182782	42.4229	17.838	67.0077	3.75645	1.90937	1.07389e-08	2.41948e-07	12	122701293	122703357	-	2065	HCAR2	GO:0001781;GO:0004930;GO:0004930;GO:0004930;GO:0005886;GO:0005886;GO:0006915;GO:0007165;GO:0007186;GO:0007186;GO:0007186;GO:0007186;GO:0016020;GO:0016021;GO:0016021;GO:0016021;GO:0030054;GO:0033031;GO:0050995;GO:0070165;GO:0070553;	K08402	-	NOG148880	S	hydroxycarboxylic acid receptor 2 [Source:HGNCSymbol;Acc:HGNC:24827]	338442	Q8TDS4
ENSG00000069493	252.322	167.098	337.546	2.02005	1.01439	2.58562e-08	5.53074e-07	12	9664969	9699553	+	6955	CLEC2D	GO:0004888;GO:0005783;GO:0005886;GO:0005886;GO:0005887;GO:0007166;GO:0009897;GO:0009986;GO:0016020;GO:0016020;GO:0016021;GO:0030246;GO:0050776;GO:0016020;GO:0016021;GO:0004888;GO:0005783;GO:0005886;GO:0005886;GO:0005887;GO:0007166;GO:0009897;GO:0009986;GO:0016020;GO:0016020;GO:0016021;GO:0030246;GO:0050776;GO:0016020;GO:0016021;GO:0004888;GO:0005783;GO:0005886;GO:0005886;GO:0005887;GO:0007166;GO:…	K10072	-	NOG248553	-	C-type lectin domain family 2 member D [Source:HGNCSymbol;Acc:HGNC:14351]	29121	Q9UHP7
ENSG00000124882	22.5978	6.05319	39.1425	6.46641	2.69297	3.21188e-08	6.76505e-07	4	74365145	74388749	+	5713	EREG	GO:0000165;GO:0001525;GO:0001550;GO:0001550;GO:0001556;GO:0001556;GO:0001819;GO:0001819;GO:0005154;GO:0005154;GO:0005154;GO:0005515;GO:0005576;GO:0005576;GO:0005615;GO:0005615;GO:0005615;GO:0005615;GO:0005886;GO:0005887;GO:0007143;GO:0007143;GO:0007165;GO:0007173;GO:0007173;GO:0007173;GO:0007173;GO:0007267;GO:0007275;GO:0008083;GO:0008083;GO:0008083;GO:0008284;GO:0008284;GO:0008284;GO:0008284;GO:…	K09784	-	NOG40865	-	epiregulin [Source:HGNC Symbol;Acc:HGNC:3443]"	2069	O14944
ENSG00000180611	48.6395	23.9489	73.3302	3.06194	1.61445	1.38697e-07	2.64056e-06	3	192796815	192917856	-	3063	MB21D2	GO:0044877;GO:0045296;	-	-	NOG285638	-	Mab-21 domain containing 2 [Source:HGNCSymbol;Acc:HGNC:30438]	151963	Q8IYB1
ENSG00000119698	82.7217	50.0406	115.403	2.30619	1.20551	2.24629e-07	4.10252e-06	14	94146128	94279734	+	4973	PPP4R4	GO:0001835;GO:0005515;GO:0005515;GO:0005737;GO:0005737;GO:0005829;GO:0005829;GO:0008287;GO:0008287;GO:0019888;GO:0019888;GO:0032515;GO:0032515;GO:0080163;GO:0080163;GO:0005515;GO:0005515;GO:0005737;GO:0005737;GO:0005829;GO:0005829;GO:0008287;GO:0008287;GO:0019888;GO:0019888;GO:0032515;GO:0032515;GO:0080163;GO:0080163;	K15426	-	NOG320571	-	protein phosphatase 4 regulatory subunit 4[Source:HGNC Symbol;Acc:HGNC:23788]	57718	Q6NUP7
ENSG00000205755	24.4013	7.99749	40.8052	5.10225	2.35113	2.28036e-07	4.16015e-06	X	1187549	1212723	-	1983	CRLF2	GO:0004896;GO:0004896;GO:0005515;GO:0005576;GO:0005886;GO:0005886;GO:0008284;GO:0009897;GO:0016020;GO:0016021;GO:0019221;GO:0019955;GO:0019976;GO:0033005;GO:0038111;GO:0043235;GO:1904894;GO:2000664;GO:0004896;GO:0004896;GO:0005515;GO:0005576;GO:0005886;GO:0005886;GO:0008284;GO:0009897;GO:0016020;GO:0016021;GO:0019221;GO:0019955;GO:0019976;GO:0033005;GO:0038111;GO:0043235;GO:1904894;GO:2000664;GO:…	K05078	-	NOG74051	S	cytokine receptor like factor 2 [Source:HGNCSymbol;Acc:HGNC:14281]	64109	Q9HC73;D0E2W4
ENSG00000136244	11.537	1.27603	21.798	17.0827	4.09446	2.39962e-07	4.36806e-06	7	22725884	22732002	+	2069	IL6	GO:0001781;GO:0002384;GO:0002446;GO:0002548;GO:0002675;GO:0002690;GO:0005125;GO:0005125;GO:0005125;GO:0005125;GO:0005138;GO:0005138;GO:0005138;GO:0005138;GO:0005138;GO:0005515;GO:0005576;GO:0005576;GO:0005576;GO:0005576;GO:0005615;GO:0005615;GO:0005615;GO:0005615;GO:0005623;GO:0005788;GO:0005896;GO:0006953;GO:0006953;GO:0006954;GO:0006955;GO:0006955;GO:0006959;GO:0007165;GO:0008083;GO:0008083;GO:…	K05405	-	NOG48083	-	interleukin 6 [Source:HGNC Symbol;Acc:HGNC:6018]"	3569	P05231;Q75MH2;B4DVM1
ENSG00000124102	28.2529	9.57611	46.9297	4.90071	2.29299	2.41191e-07	4.38075e-06	20	45174902	45176544	+	551	PI3	GO:0001533;GO:0001533;GO:0004866;GO:0004867;GO:0004867;GO:0005576;GO:0005576;GO:0005576;GO:0005576;GO:0005829;GO:0007620;GO:0007620;GO:0010466;GO:0010951;GO:0018149;GO:0019730;GO:0030280;GO:0030414;GO:0030414;GO:0030414;GO:0031012;GO:0070268;	K23642	-	NOG72286	S	peptidase inhibitor 3 [Source:HGNCSymbol;Acc:HGNC:8947]	5266	P19957
ENSG00000180316	126.401	79.1385	173.665	2.19444	1.13385	3.51636e-07	6.20898e-06	6	36243203	36312229	+	3034	PNPLA1	GO:0004806;GO:0005737;GO:0005737;GO:0005811;GO:0006629;GO:0006629;GO:0006629;GO:0016020;GO:0016042;GO:0016042;GO:0016042;GO:0016787;GO:0016787;GO:0016787;GO:0019433;GO:0055088;GO:0004806;GO:0005737;GO:0005737;GO:0005811;GO:0006629;GO:0006629;GO:0006629;GO:0016020;GO:0016042;GO:0016042;GO:0016042;GO:0016787;GO:0016787;GO:0016787;GO:0019433;GO:0055088;GO:0006629;GO:0006629;GO:0006629;GO:0016042;GO:…	K16813	EC:3.1.1.-	NOG287365	-	patatin like phospholipase domain containing 1[Source:HGNC Symbol;Acc:HGNC:21246]	285848	Q8N8W4;B8XXQ3
ENSG00000128917	31.3045	12.7634	49.8457	3.90538	1.96546	4.83733e-07	8.38878e-06	15	40929340	40939073	+	4754	DLL4	GO:0000122;GO:0000122;GO:0001525;GO:0001525;GO:0001525;GO:0001569;GO:0001569;GO:0001974;GO:0001974;GO:0003180;GO:0003208;GO:0003208;GO:0003209;GO:0003209;GO:0003222;GO:0003222;GO:0003344;GO:0003344;GO:0005112;GO:0005112;GO:0005112;GO:0005509;GO:0005509;GO:0005515;GO:0005515;GO:0005886;GO:0005886;GO:0005886;GO:0007154;GO:0007154;GO:0007165;GO:0007219;GO:0007219;GO:0007219;GO:0007219;GO:0007219;GO:…	K06051	-	NOG249767	-	delta like canonical Notch ligand 4 [Source:HGNCSymbol;Acc:HGNC:2910]	54567	Q9NR61
ENSG00000115363	30.1494	12.1034	48.1954	3.98196	1.99348	6.12257e-07	1.04204e-05	2	75469302	75569722	-	2745	EVA1A	GO:0005764;GO:0005765;GO:0005783;GO:0005788;GO:0005789;GO:0005886;GO:0006914;GO:0006915;GO:0016020;GO:0016021;GO:0043231;GO:0043687;GO:0044267;GO:0005764;GO:0005765;GO:0005783;GO:0005788;GO:0005789;GO:0005886;GO:0006914;GO:0006915;GO:0016020;GO:0016021;GO:0043231;GO:0043687;GO:0044267;GO:0005764;GO:0005765;GO:0005783;GO:0005788;GO:0005789;GO:0005886;GO:0006914;GO:0006915;GO:0016020;GO:0016021;GO:…	-	-	NOG44006	K	eva-1 homolog A, regulator of programmed cell death[Source:HGNC Symbol;Acc:HGNC:25816]	84141	Q9H8M9
ENSG00000184602	156.172	101.445	210.9	2.07896	1.05586	1.04906e-06	1.68791e-05	16	11668455	11679152	+	3264	SNN	GO:0005737;GO:0005739;GO:0005741;GO:0005741;GO:0005741;GO:0009636;GO:0016020;GO:0016021;GO:0016021;GO:0016021;GO:0016021;GO:0016021;GO:0046872;	-	-	NOG47301	R	stannin [Source:HGNC Symbol;Acc:HGNC:11149]"	8303	O75324
ENSG00000176907	27.1959	10.8279	43.5639	4.02331	2.00838	1.7956e-06	2.73942e-05	8	40153482	40155310	+	1829	TCIM	GO:0002264;GO:0002264;GO:0005112;GO:0005112;GO:0005515;GO:0005634;GO:0005634;GO:0005634;GO:0005654;GO:0005730;GO:0005737;GO:0005737;GO:0005829;GO:0005829;GO:0005886;GO:0006915;GO:0010739;GO:0016607;GO:0034605;GO:0043066;GO:0043620;GO:0045746;GO:0045746;GO:1900020;GO:1901224;GO:1902806;GO:1903706;	-	-	NOG41380	R	transcriptional and immune response regulator[Source:HGNC Symbol;Acc:HGNC:1357]	56892	Q9NR00
ENSG00000050730	56.8184	9.88128	103.756	10.5002	3.39235	1.83685e-06	2.79459e-05	4	121131408	121227466	-	3749	TNIP3	GO:0002756;GO:0005515;GO:0005829;GO:0006954;GO:0016579;GO:0031593;GO:0031593;GO:0034142;GO:0043124;GO:0043124;GO:0043124;GO:0043124;GO:0045944;GO:0071222;GO:0071222;GO:0071222;GO:0002756;GO:0005515;GO:0005829;GO:0006954;GO:0016579;GO:0031593;GO:0031593;GO:0034142;GO:0043124;GO:0043124;GO:0043124;GO:0043124;GO:0045944;GO:0071222;GO:0071222;GO:0071222;GO:0002756;GO:0005515;GO:0005829;GO:0006954;GO:…	-	-	NOG43556	R	TNFAIP3 interacting protein 3 [Source:HGNCSymbol;Acc:HGNC:19315]	79931	Q96KP6
ENSG00000163121	14.2343	3.20667	25.262	7.87794	2.97782	2.4716e-06	3.66561e-05	2	96497646	96508109	-	2494	NEURL3	GO:0005769;GO:0016567;GO:0016567;GO:0016740;GO:0046872;GO:0061630;GO:0061630;GO:0070086;	K15689	EC:2.3.2.27	-	-	neuralized E3 ubiquitin protein ligase 3[Source:HGNC Symbol;Acc:HGNC:25162]	93082	Q96EH8
ENSG00000101445	228.277	148.753	307.801	2.0692	1.04907	2.67915e-06	3.94505e-05	20	38805697	38923024	+	6408	PPP1R16B	GO:0001938;GO:0005515;GO:0005515;GO:0005515;GO:0005634;GO:0005886;GO:0005886;GO:0005886;GO:0014066;GO:0016020;GO:0016607;GO:0019888;GO:0019888;GO:0019888;GO:0035304;GO:0035307;GO:0035308;GO:0042995;GO:0042995;GO:0043666;GO:0048471;GO:0051489;GO:0061028;GO:0061028;GO:1902309;GO:1903589;GO:0001938;GO:0005515;GO:0005515;GO:0005515;GO:0005634;GO:0005886;GO:0005886;GO:0005886;GO:0014066;GO:0016020;GO:…	K17459	-	COG0666	R	protein phosphatase 1 regulatory subunit 16B[Source:HGNC Symbol;Acc:HGNC:15850]	26051	Q96T49
ENSG00000139269	138.19	79.4728	196.908	2.47768	1.30899	3.78645e-06	5.4301e-05	12	57452323	57459280	+	3046	INHBE	GO:0005576;GO:0007165;GO:0008083;GO:0008083;GO:0008083;GO:0005125;GO:0005179;GO:0005179;GO:0005179;GO:0005576;GO:0005576;GO:0005576;GO:0005615;GO:0008083;GO:0008083;GO:0008083;GO:0010862;GO:0060395;GO:0062023;	K22689	-	NOG296956	-	inhibin subunit beta E [Source:HGNCSymbol;Acc:HGNC:24029]	83729	P58166
ENSG00000111913	30.238	7.00757	53.4685	7.63011	2.9317	4.42467e-06	6.20508e-05	6	24804282	25042170	-	9435	RIPOR2	GO:0005515;GO:0005515;GO:0005737;GO:0005856;GO:0005886;GO:0006935;GO:0007155;GO:0007162;GO:0007275;GO:0007517;GO:0007605;GO:0007605;GO:0007605;GO:0007605;GO:0009968;GO:0016020;GO:0016324;GO:0030154;GO:0030175;GO:0032420;GO:0035024;GO:0042995;GO:0045663;GO:0048741;GO:0048741;GO:0051491;GO:0060171;GO:0071889;GO:0090023;GO:1901741;GO:1903904;GO:1905872;GO:1990869;GO:2000114;GO:2000391;GO:2000405;GO:…	-	-	NOG81170	R	RHO family interacting cell polarization regulator 2[Source:HGNC Symbol;Acc:HGNC:13872]	9750	Q9Y4F9;A0A024QZY9;B7Z5J9
ENSG00000146859	21.9602	8.0008	35.9197	4.48951	2.16656	4.51934e-06	6.3217e-05	7	135148072	135166215	+	2313	TMEM140	GO:0005515;GO:0016020;GO:0016021;	-	-	NOG47402	-	transmembrane protein 140 [Source:HGNCSymbol;Acc:HGNC:21870]	55281	Q9NV12
ENSG00000171812	60.0498	35.7334	84.3661	2.36099	1.23939	4.99725e-06	6.93726e-05	1	36095239	36125222	-	4669	COL8A2	GO:0001525;GO:0005201;GO:0005201;GO:0005515;GO:0005576;GO:0005576;GO:0005581;GO:0005604;GO:0005615;GO:0005788;GO:0007155;GO:0030020;GO:0030198;GO:0030198;GO:0030198;GO:0030674;GO:0031012;GO:0031012;GO:0048593;GO:0050673;GO:0062023;GO:0098609;GO:0001525;GO:0005201;GO:0005201;GO:0005515;GO:0005576;GO:0005576;GO:0005581;GO:0005604;GO:0005615;GO:0005788;GO:0007155;GO:0030020;GO:0030198;GO:0030198;GO:…	K23455	-	NOG114228	S	collagen type VIII alpha 2 chain [Source:HGNCSymbol;Acc:HGNC:2216]	1296	P25067
ENSG00000159261	90.8627	57.4212	124.304	2.16478	1.11422	6.76186e-06	9.1407e-05	21	36460621	36576569	-	2382	CLDN14	GO:0005198;GO:0005198;GO:0005783;GO:0005886;GO:0005923;GO:0005923;GO:0005923;GO:0016020;GO:0016021;GO:0016021;GO:0016021;GO:0016338;GO:0030054;GO:0042802;GO:0065003;GO:0005198;GO:0005198;GO:0005783;GO:0005886;GO:0005886;GO:0005923;GO:0005923;GO:0005923;GO:0005923;GO:0016020;GO:0016021;GO:0016021;GO:0016021;GO:0016338;GO:0030054;GO:0042802;GO:0065003;GO:0005198;GO:0005198;GO:0005783;GO:0005886;GO:…	K06087	-	NOG41985	-	claudin 14 [Source:HGNC Symbol;Acc:HGNC:2035]"	23562	O95500
ENSG00000181333	38.4094	19.7651	57.0537	2.88658	1.52936	8.57699e-06	0.000113161	11	94021354	94114208	+	5809	HEPHL1	GO:0004322;GO:0004322;GO:0004322;GO:0005507;GO:0005507;GO:0005623;GO:0005886;GO:0006811;GO:0006825;GO:0006826;GO:0006879;GO:0016020;GO:0016021;GO:0016491;GO:0016491;GO:0016491;GO:0046872;GO:0055072;GO:0055114;GO:0055114;GO:0055114;GO:0055114;	-	-	NOG276067	-	hephaestin like 1 [Source:HGNCSymbol;Acc:HGNC:30477]	341208	Q6MZM0
ENSG00000178343	75.8677	49.4602	102.275	2.06783	1.04811	1.27717e-05	0.000162398	4	42397488	42402487	+	2322	SHISA3	GO:0005515;GO:0005783;GO:0005789;GO:0007275;GO:0016020;GO:0016021;	-	-	NOG40940	G	shisa family member 3 [Source:HGNCSymbol;Acc:HGNC:25159]	152573	A0PJX4
ENSG00000138311	73.6349	47.8399	99.4299	2.07839	1.05546	1.63221e-05	0.000202394	10	62374192	62480288	+	4960	ZNF365	GO:0000723;GO:0005515;GO:0005515;GO:0005737;GO:0005813;GO:0005815;GO:0005856;GO:0007399;GO:0010569;GO:0010977;GO:0021687;GO:0034451;GO:0043231;GO:0046872;GO:0048714;GO:0060997;GO:0110026;GO:0140059;GO:0000723;GO:0000723;GO:0005515;GO:0005515;GO:0005737;GO:0005813;GO:0005815;GO:0005856;GO:0007399;GO:0010569;GO:0010977;GO:0021687;GO:0021687;GO:0034451;GO:0043231;GO:0046872;GO:0048714;GO:0048714;GO:…	K16737	-	NOG41382	Q	zinc finger protein 365 [Source:HGNCSymbol;Acc:HGNC:18194]	22891	Q70YC5
ENSG00000117594	66.0479	42.1039	89.9919	2.13738	1.09584	2.19377e-05	0.000263125	1	209686178	209734949	+	1512	HSD11B1	GO:0016020;GO:0016021;GO:0003845;GO:0003845;GO:0005496;GO:0005783;GO:0005789;GO:0005789;GO:0006629;GO:0006704;GO:0006706;GO:0008202;GO:0016020;GO:0016021;GO:0016491;GO:0016491;GO:0016491;GO:0030324;GO:0055114;GO:0055114;GO:0070524;GO:0016020;GO:0016021;GO:0016491;GO:0016491;GO:0055114;GO:0003845;GO:0005496;GO:0005783;GO:0005789;GO:0005789;GO:0006629;GO:0006704;GO:0006706;GO:0008202;GO:0016020;GO:…	K15680	EC:1.1.1.146	COG1028	IQ	hydroxysteroid 11-beta dehydrogenase 1 [Source:HGNCSymbol;Acc:HGNC:5208]	3290	P28845;X5D2L1
ENSG00000198203	69.5308	44.9907	94.071	2.0909	1.06412	2.26036e-05	0.000269543	2	108288639	108309915	+	8399	SULT1C2	GO:0005515;GO:0005737;GO:0005737;GO:0005829;GO:0008146;GO:0008146;GO:0008146;GO:0008146;GO:0008146;GO:0008146;GO:0009308;GO:0016740;GO:0050427;GO:0051923;GO:0051923;GO:0051923;GO:0005515;GO:0005737;GO:0005737;GO:0005829;GO:0008146;GO:0008146;GO:0008146;GO:0008146;GO:0008146;GO:0009308;GO:0016740;GO:0050427;GO:0051923;GO:0051923;GO:0008146;GO:0008146;GO:0016740;GO:0008146;GO:0008146;GO:0016740;GO:…	K01025	EC:2.8.2.-	NOG260792	-	sulfotransferase family 1C member 2 [Source:HGNCSymbol;Acc:HGNC:11456]	6819	O00338
ENSG00000166523	10.6506	0.319067	20.982	65.7606	6.03915	2.64242e-05	0.00030776	12	8533305	8540905	-	2364	CLEC4E	GO:0002221;GO:0002223;GO:0002292;GO:0002376;GO:0005509;GO:0005886;GO:0006955;GO:0016020;GO:0016021;GO:0030246;GO:0030246;GO:0038023;GO:0038094;GO:0038187;GO:0042742;GO:0045087;GO:0045087;GO:0046872;GO:0050715;GO:0016020;GO:0016021;GO:0016020;GO:0016021;GO:0016020;GO:0016021;	K10059	-	NOG328551	-	C-type lectin domain family 4 member E [Source:HGNCSymbol;Acc:HGNC:14555]	26253	Q9ULY5
ENSG00000089041	64.2159	29.6393	98.7926	3.33317	1.73689	3.42851e-05	0.000388879	12	121132819	121188032	+	5546	P2RX7	GO:0001614;GO:0005216;GO:0005524;GO:0006811;GO:0016020;GO:0016020;GO:0016021;GO:0034220;GO:0035590;GO:0001614;GO:0005216;GO:0005524;GO:0006811;GO:0016020;GO:0016020;GO:0016021;GO:0034220;GO:0035590;GO:0000187;GO:0000902;GO:0001530;GO:0001530;GO:0001614;GO:0001614;GO:0001614;GO:0001845;GO:0001916;GO:0001934;GO:0002028;GO:0002931;GO:0004931;GO:0004931;GO:0004931;GO:0004931;GO:0004931;GO:0005102;GO:…	K05220	-	NOG38999	K	purinergic receptor P2X 7 [Source:HGNCSymbol;Acc:HGNC:8537]	5027	Q99572
ENSG00000138639	41.9059	23.5744	60.2374	2.5552	1.35344	3.49635e-05	0.000394403	4	85475150	86002668	+	7870	ARHGAP24	GO:0001525;GO:0005096;GO:0005515;GO:0005737;GO:0005829;GO:0005856;GO:0005912;GO:0005925;GO:0007165;GO:0007165;GO:0007275;GO:0030054;GO:0030154;GO:0042995;GO:0043547;GO:0051056;GO:0001525;GO:0005096;GO:0005515;GO:0005737;GO:0005829;GO:0005856;GO:0005912;GO:0005925;GO:0007165;GO:0007165;GO:0007275;GO:0030054;GO:0030154;GO:0042995;GO:0043547;GO:0051056;GO:0007165;GO:0007165;GO:0001525;GO:0005096;GO:…	K20642	-	NOG246008	-	Rho GTPase activating protein 24 [Source:HGNCSymbol;Acc:HGNC:25361]	83478	Q8N264
ENSG00000129682	62.4613	39.9173	85.0052	2.12953	1.09054	3.69741e-05	0.000415096	X	138614727	139222777	-	20737	FGF13	GO:0000165;GO:0001764;GO:0005515;GO:0005576;GO:0005576;GO:0005634;GO:0005634;GO:0005634;GO:0005730;GO:0005737;GO:0005737;GO:0005737;GO:0005829;GO:0005874;GO:0005886;GO:0006814;GO:0007026;GO:0007165;GO:0007165;GO:0007267;GO:0007399;GO:0007399;GO:0007612;GO:0007613;GO:0008017;GO:0008083;GO:0008083;GO:0008083;GO:0014704;GO:0014704;GO:0016328;GO:0017080;GO:0017080;GO:0021766;GO:0021795;GO:0030175;GO:…	K22413	-	NOG308177	-	fibroblast growth factor 13 [Source:HGNCSymbol;Acc:HGNC:3670]	2258	Q92913;A8K1P5
ENSG00000165694	14.0338	4.1501	23.9176	5.76314	2.52685	3.89347e-05	0.000435034	X	132076993	132128020	-	3324	FRMD7	GO:0005856;GO:0005856;GO:0003674;GO:0005615;GO:0005856;GO:0005856;GO:0007399;GO:0010592;GO:0010975;GO:0010975;GO:0030426;GO:0030426;GO:0032091;GO:0042995;GO:0043005;GO:0043005;GO:0043025;GO:0043025;GO:0051057;GO:0051497;GO:0003674;GO:0005615;GO:0005856;GO:0005856;GO:0007399;GO:0010975;GO:0030426;GO:0042995;GO:0043005;GO:0043025;	-	-	NOG282099	-	FERM domain containing 7 [Source:HGNCSymbol;Acc:HGNC:8079]	90167	Q6ZUT3
ENSG00000163082	25.2499	11.5128	38.987	3.38642	1.75976	3.96664e-05	0.000441714	2	222424543	222562621	+	4983	SGPP2	GO:0005783;GO:0005789;GO:0005789;GO:0006670;GO:0016020;GO:0016021;GO:0016311;GO:0016787;GO:0030148;GO:0042392;GO:0042392;GO:0061469;GO:0061469;	K04717	EC:3.1.3.-	COG0671	I	sphingosine-1-phosphate phosphatase 2 [Source:HGNCSymbol;Acc:HGNC:19953]	130367	Q8IWX5
ENSG00000147488	72.9533	48.4953	97.4114	2.00868	1.00625	4.23882e-05	0.000468858	8	52110839	52460959	-	14396	ST18	GO:0000790;GO:0000978;GO:0000978;GO:0000981;GO:0003677;GO:0003700;GO:0003700;GO:0005634;GO:0005634;GO:0005634;GO:0005634;GO:0006355;GO:0006355;GO:0006357;GO:0008270;GO:0008270;GO:0008285;GO:0032993;GO:0033209;GO:0045944;GO:0046872;GO:0070102;GO:0070498;GO:2001269;GO:0003700;GO:0003700;GO:0005634;GO:0005634;GO:0006355;GO:0006355;GO:0008270;GO:0008270;	-	-	NOG246207	-	ST18 C2H2C-type zinc finger transcription factor[Source:HGNC Symbol;Acc:HGNC:18695]	9705	O60284
ENSG00000146070	22.7762	9.86762	35.6848	3.61636	1.85454	4.9475e-05	0.000538931	6	46704201	46735693	-	2059	PLA2G7	GO:0003847;GO:0003847;GO:0003847;GO:0003847;GO:0003847;GO:0005543;GO:0005576;GO:0005576;GO:0005615;GO:0005615;GO:0005737;GO:0006629;GO:0016042;GO:0016042;GO:0016042;GO:0016787;GO:0016788;GO:0034362;GO:0034374;GO:0034440;GO:0034441;GO:0046469;GO:0047499;GO:0050729;GO:0090026;GO:0003847;GO:0003847;GO:0003847;GO:0003847;GO:0003847;GO:0005543;GO:0005576;GO:0005576;GO:0005615;GO:0006629;GO:0016042;GO:…	K01062	EC:3.1.1.47	COG4188	R	phospholipase A2 group VII [Source:HGNCSymbol;Acc:HGNC:9040]	7941	Q13093
ENSG00000204099	10.9723	2.56325	19.3813	7.56125	2.91863	5.20663e-05	0.000565291	2	241808825	241817413	+	4689	NEU4	GO:0004308;GO:0004308;GO:0004308;GO:0004308;GO:0005515;GO:0005737;GO:0005764;GO:0005764;GO:0005975;GO:0006516;GO:0006629;GO:0006687;GO:0006689;GO:0006689;GO:0008152;GO:0009313;GO:0009313;GO:0016020;GO:0016020;GO:0016042;GO:0016787;GO:0016798;GO:0019866;GO:0043202;GO:0043231;GO:0052794;GO:0052795;GO:0052796;GO:0004308;GO:0004308;GO:0004308;GO:0004308;GO:0004308;GO:0004308;GO:0005515;GO:0005737;GO:…	K12357	EC:3.2.1.18	NOG84455	S	neuraminidase 4 [Source:HGNC Symbol;Acc:HGNC:21328]"	129807	Q8WWR8;B3KR54
ENSG00000138378	12.2763	3.49831	21.0543	6.01841	2.58938	9.04919e-05	0.000919527	2	191029576	191151596	-	4606	STAT4	GO:0000790;GO:0000978;GO:0000981;GO:0001228;GO:0003677;GO:0003677;GO:0003677;GO:0003700;GO:0003700;GO:0003700;GO:0005515;GO:0005634;GO:0005634;GO:0005634;GO:0005634;GO:0005654;GO:0005737;GO:0005829;GO:0005829;GO:0006355;GO:0006355;GO:0006952;GO:0007165;GO:0007165;GO:0007259;GO:0007259;GO:0019221;GO:0019221;GO:0019221;GO:0019221;GO:0035722;GO:0038114;GO:0038155;GO:0042127;GO:0042802;GO:0043434;GO:…	K11222	-	NOG267627	-	signal transducer and activator of transcription 4[Source:HGNC Symbol;Acc:HGNC:11365]	6775	Q14765
ENSG00000161835	27.158	13.4077	40.9083	3.0511	1.60933	9.26707e-05	0.000938198	12	52006946	52015889	+	2823	GRASP	GO:0005515;GO:0005737;GO:0005886;GO:0005886;GO:0005886;GO:0005886;GO:0007165;GO:0007165;GO:0008104;GO:0014069;GO:0016020;GO:0030054;GO:0030165;GO:0030306;GO:0042802;GO:0045202;GO:0045211;GO:0048471;GO:0098685;GO:0098978;GO:0098978;GO:0099152;GO:0005515;GO:0005737;GO:0005886;GO:0005886;GO:0007165;GO:0016020;GO:0030054;GO:0045202;GO:0045211;GO:0048471;GO:0005515;	-	-	NOG244814	-	general receptor for phosphoinositides 1 associatedscaffold protein [Source:HGNC Symbol;Acc:HGNC:18707]	160622	Q7Z6J2
ENSG00000120833	17.153	6.06438	28.2416	4.65696	2.21939	0.000132984	0.00129239	12	93569814	93583487	+	6477	SOCS2	GO:0001558;GO:0001558;GO:0001558;GO:0005070;GO:0005131;GO:0005159;GO:0005159;GO:0005159;GO:0005515;GO:0005515;GO:0005737;GO:0005737;GO:0005737;GO:0005829;GO:0005942;GO:0007259;GO:0008269;GO:0008269;GO:0008269;GO:0009966;GO:0009967;GO:0009968;GO:0016567;GO:0032355;GO:0032870;GO:0035556;GO:0035556;GO:0038111;GO:0040008;GO:0043066;GO:0043551;GO:0043687;GO:0046426;GO:0046426;GO:0046854;GO:0046935;GO:…	K04695	-	NOG320153	-	suppressor of cytokine signaling 2 [Source:HGNCSymbol;Acc:HGNC:19382]	8835	O14508;A0A024RBD2
ENSG00000198400	60.1159	39.5397	80.6921	2.04079	1.02912	0.000139911	0.00135174	1	156815640	156881850	+	4356	NTRK1	GO:0000139;GO:0000166;GO:0000186;GO:0001934;GO:0004672;GO:0004672;GO:0004713;GO:0004713;GO:0004713;GO:0004713;GO:0004714;GO:0004714;GO:0004714;GO:0004714;GO:0005030;GO:0005030;GO:0005030;GO:0005515;GO:0005515;GO:0005515;GO:0005524;GO:0005524;GO:0005524;GO:0005768;GO:0005769;GO:0005770;GO:0005886;GO:0005886;GO:0005887;GO:0005887;GO:0005887;GO:0005887;GO:0006468;GO:0006468;GO:0006468;GO:0007169;GO:…	K03176	EC:2.7.10.1	COG0515	T	neurotrophic receptor tyrosine kinase 1 [Source:HGNCSymbol;Acc:HGNC:8031]	4914	P04629
ENSG00000198929	54.7852	35.3982	74.1721	2.09536	1.0672	0.000150617	0.00143915	1	162069691	162370475	+	7854	NOS1AP	GO:0003062;GO:0005515;GO:0005515;GO:0005634;GO:0005739;GO:0005739;GO:0005829;GO:0005901;GO:0005901;GO:0010628;GO:0010750;GO:0030018;GO:0030018;GO:0030315;GO:0030315;GO:0031965;GO:0033017;GO:0033017;GO:0042383;GO:0045428;GO:0045429;GO:0048471;GO:0050998;GO:0050998;GO:0050998;GO:0050999;GO:0051000;GO:0060307;GO:0098901;GO:0098974;GO:0098978;GO:1901381;GO:1901841;GO:1902261;GO:1902514;GO:1902937;GO:…	K16513	-	NOG244289	-	nitric oxide synthase 1 adaptor protein [Source:HGNCSymbol;Acc:HGNC:16859]	9722	O75052
ENSG00000101331	8.42163	1.60075	15.2425	9.52211	3.25128	0.000152167	0.00145147	20	32010438	32032180	+	2599	CCM2L	GO:0003674;GO:0005575;GO:0008150;GO:0003209;GO:0003222;GO:0003674;GO:0005575;GO:0008150;GO:0032091;GO:0034111;GO:0042060;GO:0055017;GO:0090271;	-	-	NOG44028	-	CCM2 like scaffold protein [Source:HGNCSymbol;Acc:HGNC:16153]	140706	Q9NUG4
ENSG00000164056	73.0405	38.9486	107.132	2.75061	1.45975	0.000157916	0.00149452	4	123396795	123403760	+	3963	SPRY1	GO:0001759;GO:0001759;GO:0008285;GO:0008285;GO:0046580;GO:0046580;GO:0070373;GO:0070373;GO:0001759;GO:0001759;GO:0005515;GO:0005623;GO:0005654;GO:0005737;GO:0005794;GO:0005829;GO:0005829;GO:0005829;GO:0005829;GO:0005886;GO:0007275;GO:0007275;GO:0007275;GO:0008285;GO:0008285;GO:0009966;GO:0009966;GO:0016020;GO:0016020;GO:0016020;GO:0040037;GO:0040037;GO:0042059;GO:0043407;GO:0046580;GO:0046580;GO:…	K04704	-	NOG83905	S	sprouty RTK signaling antagonist 1 [Source:HGNCSymbol;Acc:HGNC:11269]	10252	O43609
ENSG00000010030	16.5812	5.10718	28.0553	5.4933	2.45767	0.000174897	0.00162318	6	36354091	36387800	-	2374	ETV7	GO:0000122;GO:0000790;GO:0000977;GO:0000981;GO:0000981;GO:0001227;GO:0003677;GO:0003700;GO:0003700;GO:0005515;GO:0005634;GO:0005634;GO:0005634;GO:0005634;GO:0005634;GO:0005654;GO:0006355;GO:0006355;GO:0006357;GO:0006366;GO:0009887;GO:0030154;GO:0043565;GO:0043565;GO:0000122;GO:0000790;GO:0000977;GO:0000981;GO:0000981;GO:0001227;GO:0003677;GO:0003700;GO:0003700;GO:0005515;GO:0005634;GO:0005634;GO:…	K03211	-	NOG247179	-	ETS variant transcription factor 7 [Source:HGNCSymbol;Acc:HGNC:18160]	51513	Q9Y603
ENSG00000154262	11.8084	3.51209	20.1047	5.72444	2.51713	0.000180244	0.00166159	17	69078702	69141895	-	14158	ABCA6	GO:0000166;GO:0005319;GO:0005524;GO:0005524;GO:0005524;GO:0005654;GO:0005886;GO:0006869;GO:0006869;GO:0006869;GO:0016020;GO:0016021;GO:0016021;GO:0016021;GO:0016887;GO:0016887;GO:0042626;GO:0042626;GO:0042626;GO:0043231;GO:0055085;GO:0055085;GO:0000166;GO:0005319;GO:0005524;GO:0005524;GO:0005654;GO:0005886;GO:0006869;GO:0006869;GO:0006869;GO:0016020;GO:0016021;GO:0016021;GO:0016021;GO:0016887;GO:…	K05649	-	COG1131	V	ATP binding cassette subfamily A member 6[Source:HGNC Symbol;Acc:HGNC:36]	23460	Q8N139
ENSG00000130368	42.3066	25.8195	58.7937	2.2771	1.1872	0.000236038	0.00210989	6	159890988	159917447	+	11111	MAS1	GO:0001595;GO:0001933;GO:0004930;GO:0004930;GO:0004930;GO:0007165;GO:0007186;GO:0007186;GO:0007186;GO:0007186;GO:0007250;GO:0007283;GO:0008284;GO:0008584;GO:0009986;GO:0014823;GO:0016020;GO:0016021;GO:0016021;GO:0016021;GO:0021766;GO:0034698;GO:0038166;GO:0042277;GO:0042493;GO:0043434;GO:0045740;GO:0050727;GO:0060732;GO:0071375;GO:0001595;GO:0001595;GO:0004930;GO:0004930;GO:0004930;GO:0004930;GO:…	K04303	-	NOG137333	S	MAS1 proto-oncogene, G protein-coupled receptor[Source:HGNC Symbol;Acc:HGNC:6899]	4142	P04201;W8W3P4
ENSG00000047936	14.6412	4.47211	24.8103	5.54778	2.47191	0.000242479	0.00216044	6	117288300	117425855	-	7856	ROS1	GO:0000166;GO:0004672;GO:0004672;GO:0004713;GO:0004713;GO:0004713;GO:0004714;GO:0004714;GO:0004714;GO:0005515;GO:0005524;GO:0005524;GO:0005524;GO:0006468;GO:0006468;GO:0007169;GO:0007169;GO:0016020;GO:0016020;GO:0016020;GO:0016021;GO:0016301;GO:0016310;GO:0016740;GO:0018108;GO:0000166;GO:0001558;GO:0002066;GO:0002066;GO:0004672;GO:0004672;GO:0004713;GO:0004713;GO:0004713;GO:0004714;GO:0004714;GO:…	K05088	EC:2.7.10.1	COG0515	T	ROS proto-oncogene 1, receptor tyrosine kinase[Source:HGNC Symbol;Acc:HGNC:10261]	6098	P08922
ENSG00000156414	85.4981	50.6329	120.363	2.37718	1.24925	0.000256482	0.00227301	14	103928456	104052667	+	5486	TDRD9	GO:0000166;GO:0003676;GO:0003676;GO:0003723;GO:0003724;GO:0004386;GO:0004386;GO:0004386;GO:0005524;GO:0005524;GO:0005524;GO:0005634;GO:0005634;GO:0005737;GO:0007140;GO:0007140;GO:0007141;GO:0007141;GO:0007275;GO:0007283;GO:0007283;GO:0009566;GO:0009566;GO:0010529;GO:0010529;GO:0010529;GO:0016787;GO:0016887;GO:0016887;GO:0030154;GO:0031047;GO:0034587;GO:0034587;GO:0043046;GO:0043046;GO:0051321;GO:…	K18408	EC:3.6.4.13	COG1643	L	tudor domain containing 9 [Source:HGNCSymbol;Acc:HGNC:20122]	122402	Q8NDG6;Q86WA0
ENSG00000064886	25.9193	13.4187	38.4198	2.86316	1.51761	0.000290191	0.00253706	1	111200771	111243440	+	3295	CHI3L2	GO:0005576;GO:0005576;GO:0005615;GO:0005615;GO:0005615;GO:0005615;GO:0005737;GO:0005975;GO:0005975;GO:0006032;GO:0008061;GO:0008061;GO:0008061;GO:0008061;GO:0016787;GO:0030246;GO:0005615;GO:0005615;GO:0005975;GO:0005975;GO:0008061;GO:0008061;GO:0005615;GO:0005615;GO:0005975;GO:0005975;GO:0008061;GO:0008061;GO:0005576;GO:0005576;GO:0005615;GO:0005615;GO:0005615;GO:0005615;GO:0005737;GO:0005975;GO:…	K17523	-	COG3325	G	chitinase 3 like 2 [Source:HGNCSymbol;Acc:HGNC:1933]	1117	Q15782
ENSG00000163666	34.2642	19.7794	48.749	2.46463	1.30137	0.000301178	0.00261836	3	57197838	57227606	-	1493	HESX1	GO:0000122;GO:0000790;GO:0000978;GO:0000978;GO:0000978;GO:0000981;GO:0001227;GO:0003677;GO:0003677;GO:0003677;GO:0003677;GO:0003682;GO:0005515;GO:0005634;GO:0005634;GO:0006355;GO:0006355;GO:0007275;GO:0007420;GO:0007420;GO:0008022;GO:0021983;GO:0030916;GO:0043565;GO:0043565;GO:0043584;GO:0045892;GO:0047485;GO:0048853;GO:0000790;GO:0000978;GO:0000978;GO:0000981;GO:0003677;GO:0003677;GO:0003677;GO:…	K09354	-	NOG326168	-	HESX homeobox 1 [Source:HGNC Symbol;Acc:HGNC:4877]"	8820	Q9UBX0;A0A024R364
ENSG00000173110	70.9658	41.4976	100.434	2.42024	1.27515	0.000317335	0.00273575	1	161524540	161526894	+	2355	HSPA6	GO:0000166;GO:0005515;GO:0005524;GO:0005524;GO:0005576;GO:0005634;GO:0005737;GO:0005737;GO:0005814;GO:0005829;GO:0005829;GO:0005886;GO:0006986;GO:0006986;GO:0008180;GO:0008180;GO:0016192;GO:0016887;GO:0019899;GO:0031072;GO:0031072;GO:0032991;GO:0034605;GO:0034620;GO:0034774;GO:0042026;GO:0042026;GO:0042623;GO:0042623;GO:0043312;GO:0044183;GO:0051082;GO:0051082;GO:0051085;GO:0051787;GO:0070062;GO:…	K03283	-	COG0443	O	heat shock protein family A (Hsp70) member 6[Source:HGNC Symbol;Acc:HGNC:5239]	3310	P17066;B3KSM6;A0A384NKX5
ENSG00000187193	36.4245	22.0014	50.8476	2.3111	1.20858	0.000521009	0.00422027	16	56682470	56684196	+	1727	MT1X	GO:0005515;GO:0005515;GO:0005623;GO:0005634;GO:0005634;GO:0005737;GO:0005737;GO:0006882;GO:0008270;GO:0010038;GO:0010273;GO:0036018;GO:0045926;GO:0046872;GO:0046872;GO:0046872;GO:0046872;GO:0046872;GO:0048471;GO:0071276;GO:0071276;GO:0071280;GO:0071294;GO:0071294;GO:0046872;GO:0046872;GO:0046872;GO:0046872;GO:0046872;	K14739	-	NOG327133	-	metallothionein 1X [Source:HGNCSymbol;Acc:HGNC:7405]	4501	P80297;A0A140VJP8
ENSG00000136634	11.9524	4.17494	19.7299	4.72578	2.24055	0.000584843	0.00466855	1	206767602	206774541	-	3439	IL10	GO:0001818;GO:0001818;GO:0001938;GO:0002237;GO:0002740;GO:0002875;GO:0002904;GO:0005125;GO:0005125;GO:0005125;GO:0005125;GO:0005125;GO:0005141;GO:0005141;GO:0005515;GO:0005515;GO:0005576;GO:0005576;GO:0005576;GO:0005576;GO:0005615;GO:0005615;GO:0005615;GO:0005615;GO:0006955;GO:0006955;GO:0006955;GO:0007165;GO:0007253;GO:0007568;GO:0008083;GO:0008285;GO:0008285;GO:0010033;GO:0010468;GO:0010507;GO:…	K05443	-	NOG43085	-	interleukin 10 [Source:HGNC Symbol;Acc:HGNC:5962]"	3586	P22301;Q6FGW4
ENSG00000271383	44.6016	28.6817	60.5215	2.11011	1.07732	0.000587968	0.00468896	1	149475338	149556361	+	13754	NBPF19	GO:0005737;	-	-	-	-	NBPF member 19 [Source:HGNC Symbol;Acc:HGNC:31999]"	101060226	-
ENSG00000118946	26.2391	14.3455	38.1327	2.65816	1.41043	0.000692043	0.00537596	13	57631744	57729311	+	8392	PCDH17	GO:0005509;GO:0005509;GO:0005515;GO:0005886;GO:0005886;GO:0005886;GO:0005887;GO:0007155;GO:0007155;GO:0007155;GO:0007155;GO:0007156;GO:0007156;GO:0016020;GO:0016020;GO:0016020;GO:0016021;GO:0030534;GO:0050805;GO:0098978;GO:0098982;GO:0099055;GO:0099056;GO:0099560;GO:1904071;GO:2000807;GO:0005509;GO:0005515;GO:0005886;GO:0005886;GO:0005887;GO:0007155;GO:0007155;GO:0007155;GO:0007156;GO:0016020;GO:…	K16499	-	NOG316352	-	protocadherin 17 [Source:HGNCSymbol;Acc:HGNC:14267]	27253	O14917
ENSG00000103569	40.9386	26.1622	55.715	2.1296	1.09058	0.000858229	0.0063987	15	58138169	58185911	+	3235	AQP9	GO:0015267;GO:0015267;GO:0016020;GO:0016020;GO:0016020;GO:0016021;GO:0055085;GO:0055085;GO:0005275;GO:0005345;GO:0005350;GO:0005372;GO:0005886;GO:0005886;GO:0005887;GO:0006833;GO:0006833;GO:0006833;GO:0006863;GO:0006970;GO:0007588;GO:0010033;GO:0015166;GO:0015204;GO:0015250;GO:0015250;GO:0015254;GO:0015254;GO:0015265;GO:0015267;GO:0015267;GO:0015722;GO:0015791;GO:0015793;GO:0015793;GO:0015837;GO:…	K09877	-	COG0580	G	aquaporin 9 [Source:HGNC Symbol;Acc:HGNC:643]"	366	O43315
ENSG00000153291	14.4784	6.07804	22.8788	3.76418	1.91234	0.000943917	0.0069326	6	46652915	46678190	+	3285	SLC25A27	GO:0005623;GO:0005739;GO:0005739;GO:0005739;GO:0005743;GO:0005743;GO:0009409;GO:0016020;GO:0016021;GO:0031966;GO:1902600;GO:0005623;GO:0005739;GO:0005739;GO:0005739;GO:0005739;GO:0005739;GO:0005743;GO:0005743;GO:0008284;GO:0009409;GO:0010917;GO:0016020;GO:0016021;GO:0031966;GO:0035356;GO:0043025;GO:0043066;GO:0045177;GO:0046324;GO:0048839;GO:0051562;GO:0070997;GO:1902600;GO:0016020;GO:0016021;GO:…	K15112	-	NOG240642	-	solute carrier family 25 member 27 [Source:HGNCSymbol;Acc:HGNC:21065]	9481	O95847
ENSG00000109943	33.8666	21.056	46.6772	2.21681	1.14848	0.00143278	0.0099197	11	122838500	122872643	+	2679	CRTAM	GO:0001768;GO:0001768;GO:0001772;GO:0001772;GO:0002250;GO:0002355;GO:0002355;GO:0002376;GO:0002860;GO:0002860;GO:0005102;GO:0005102;GO:0005886;GO:0005886;GO:0005886;GO:0007157;GO:0007157;GO:0008037;GO:0008037;GO:0016020;GO:0016021;GO:0032729;GO:0032729;GO:0045580;GO:0045580;GO:0045954;GO:0045954;GO:0046007;GO:0046007;GO:0050715;GO:0050776;GO:0050863;GO:0050863;GO:0051606;GO:0051606;GO:0097021;GO:…	K16361	-	NOG72056	-	cytotoxic and regulatory T cell molecule[Source:HGNC Symbol;Acc:HGNC:24313]	56253	O95727
ENSG00000062582	43.2796	28.7126	57.8467	2.01468	1.01055	0.00148279	0.0101641	7	43866558	43869893	-	2607	MRPS24	GO:0003723;GO:0003735;GO:0005739;GO:0005739;GO:0005739;GO:0005743;GO:0005763;GO:0005840;GO:0008150;GO:0032543;GO:0070125;GO:0070126;GO:0005739;GO:0005739;	K17403	-	NOG81573	-	mitochondrial ribosomal protein S24 [Source:HGNCSymbol;Acc:HGNC:14510]	64951	Q96EL2
ENSG00000117091	16.1337	7.3377	24.9296	3.39747	1.76446	0.00152574	0.0104063	1	160678746	160711831	-	3254	CD48	GO:0002819;GO:0002819;GO:0003823;GO:0003823;GO:0005515;GO:0005515;GO:0005886;GO:0005886;GO:0005886;GO:0006952;GO:0016020;GO:0031225;GO:0031226;GO:0038023;GO:0038023;GO:0045121;GO:0050900;GO:0070062;GO:0002819;GO:0002819;GO:0003823;GO:0003823;GO:0038023;GO:0038023;GO:0002819;GO:0002819;GO:0003823;GO:0003823;GO:0005515;GO:0005515;GO:0005886;GO:0005886;GO:0005886;GO:0006952;GO:0016020;GO:0031225;GO:…	K06479	-	NOG40265	-	CD48 molecule [Source:HGNC Symbol;Acc:HGNC:1683]"	962	P09326
ENSG00000136688	21.8171	11.807	31.8272	2.69562	1.43062	0.0017025	0.0114369	2	112973203	112985658	+	1373	IL36G	GO:0002376;GO:0002437;GO:0005125;GO:0005125;GO:0005125;GO:0005125;GO:0005149;GO:0005149;GO:0005576;GO:0005576;GO:0005615;GO:0005615;GO:0005615;GO:0005615;GO:0006954;GO:0006954;GO:0006954;GO:0006954;GO:0006955;GO:0006955;GO:0007267;GO:0010628;GO:0019221;GO:0019221;GO:0043123;GO:0045087;GO:0071222;GO:0002376;GO:0002437;GO:0005125;GO:0005125;GO:0005125;GO:0005125;GO:0005149;GO:0005149;GO:0005576;GO:…	K05487	EC:3.4.13.19	NOG39912	-	interleukin 36 gamma [Source:HGNCSymbol;Acc:HGNC:15741]	56300	Q9NZH8
ENSG00000154415	23.7973	13.3878	34.2069	2.55507	1.35336	0.00183914	0.0122401	7	113876777	114075920	-	4623	PPP1R3A	GO:0005515;GO:0005975;GO:0005977;GO:0016020;GO:0016021;GO:0005975;GO:0005977;GO:0016020;GO:0016021;	K07189	-	NOG288354	-	protein phosphatase 1 regulatory subunit 3A[Source:HGNC Symbol;Acc:HGNC:9291]	5506	Q16821
ENSG00000165474	29.4951	17.8629	41.1274	2.30239	1.20313	0.00187804	0.0124738	13	20187463	20192938	-	2474	GJB2	GO:0002931;GO:0005243;GO:0005243;GO:0005243;GO:0005243;GO:0005509;GO:0005737;GO:0005793;GO:0005829;GO:0005886;GO:0005886;GO:0005886;GO:0005886;GO:0005887;GO:0005887;GO:0005921;GO:0005921;GO:0005921;GO:0005921;GO:0005922;GO:0005922;GO:0005922;GO:0005922;GO:0007154;GO:0007154;GO:0007267;GO:0007267;GO:0007565;GO:0007568;GO:0007605;GO:0010644;GO:0016020;GO:0016021;GO:0016264;GO:0016264;GO:0016264;GO:…	K07621	-	NOG39645	-	gap junction protein beta 2 [Source:HGNCSymbol;Acc:HGNC:4284]	2706	P29033;H9U1J4
ENSG00000155307	25.3928	14.6946	36.0909	2.45607	1.29635	0.00206009	0.0134608	21	14485228	14658821	-	5185	SAMSN1	GO:0001726;GO:0001784;GO:0001784;GO:0002820;GO:0003723;GO:0005515;GO:0005634;GO:0005634;GO:0005737;GO:0005737;GO:0042995;GO:0050732;GO:0050732;GO:0050869;GO:0050869;GO:0001726;GO:0001784;GO:0001784;GO:0002820;GO:0003723;GO:0005515;GO:0005634;GO:0005634;GO:0005737;GO:0005737;GO:0042995;GO:0050732;GO:0050732;GO:0050869;GO:0050869;GO:0005515;GO:0001726;GO:0001784;GO:0001784;GO:0002820;GO:0002820;GO:…	-	-	NOG293245	-	SAM domain, SH3 domain and nuclear localizationsignals 1 [Source:HGNC Symbol;Acc:HGNC:10528]	64092	Q9NSI8
ENSG00000167676	34.055	21.6884	46.4216	2.14039	1.09787	0.00227962	0.014726	19	4502180	4518465	-	6502	PLIN4	GO:0005737;GO:0005811;GO:0005811;GO:0005829;GO:0005886;GO:0005886;GO:0005886;GO:0016020;GO:0043231;GO:0005811;GO:0005829;GO:0005886;GO:0005886;GO:0043231;	K20254	-	NOG12793	-	perilipin 4 [Source:HGNC Symbol;Acc:HGNC:29393]"	729359	-
ENSG00000182585	22.1125	12.4118	31.8132	2.56315	1.35792	0.00268482	0.0169259	4	74308470	74316789	+	3299	EPGN	GO:0000165;GO:0000165;GO:0000187;GO:0000187;GO:0001525;GO:0005154;GO:0005154;GO:0005154;GO:0005576;GO:0005576;GO:0005615;GO:0005887;GO:0007165;GO:0007173;GO:0007173;GO:0008083;GO:0008083;GO:0008083;GO:0008083;GO:0008284;GO:0008284;GO:0016020;GO:0016021;GO:0030665;GO:0042059;GO:0043406;GO:0045741;GO:0045741;GO:0045840;GO:0045840;GO:0050679;GO:0050679;GO:0051897;GO:0061024;GO:0000165;GO:0000187;GO:…	-	-	NOG43616	-	epithelial mitogen [Source:HGNCSymbol;Acc:HGNC:17470]	255324	Q6UW88
ENSG00000176177	24.8213	14.6754	34.9671	2.3827	1.2526	0.00315656	0.0193165	22	39743044	39893864	-	3068	ENTHD1	-	-	-	NOG115335	S	ENTH domain containing 1 [Source:HGNCSymbol;Acc:HGNC:26352]	150350	Q8IYW4
ENSG00000177294	29.5167	15.9516	43.0818	2.70079	1.43338	0.00339883	0.0205024	17	6776215	6797101	+	2926	FBXO39	GO:0005515;GO:0019005;GO:0031146;	K10314	-	NOG283075	-	F-box protein 39 [Source:HGNCSymbol;Acc:HGNC:28565]	162517	Q8N4B4
ENSG00000163746	15.4831	7.02405	23.9421	3.40859	1.76917	0.00347442	0.0208744	3	146391421	146495991	-	2557	PLSCR2	GO:0017121;GO:0017128;GO:0005509;GO:0005634;GO:0005886;GO:0005886;GO:0016020;GO:0016020;GO:0016021;GO:0017121;GO:0017121;GO:0017121;GO:0017121;GO:0017128;GO:0017128;GO:0017128;GO:0017128;GO:0046872;GO:0005509;GO:0005634;GO:0005886;GO:0005886;GO:0016020;GO:0016020;GO:0016021;GO:0017121;GO:0017121;GO:0017121;GO:0017121;GO:0017128;GO:0017128;GO:0017128;GO:0017128;GO:0046872;GO:0005509;GO:0005634;GO:…	-	-	NOG119855	R	phospholipid scramblase 2 [Source:HGNCSymbol;Acc:HGNC:16494]	57047	Q9NRY7
ENSG00000162614	12.743	5.73437	19.7517	3.44444	1.78427	0.00375269	0.0222784	1	77888513	77943895	+	4436	NEXN	GO:0003779;GO:0005737;GO:0005856;GO:0005886;GO:0005912;GO:0005925;GO:0007156;GO:0007411;GO:0008307;GO:0015629;GO:0030018;GO:0030054;GO:0030334;GO:0030424;GO:0051015;GO:0051493;GO:0070593;GO:0098632;GO:0003779;GO:0005737;GO:0005856;GO:0005886;GO:0005912;GO:0005925;GO:0007156;GO:0007411;GO:0008307;GO:0009617;GO:0015629;GO:0030018;GO:0030054;GO:0030334;GO:0030424;GO:0051015;GO:0051493;GO:0070593;GO:…	-	-	NOG147699	S	nexilin F-actin binding protein [Source:HGNCSymbol;Acc:HGNC:29557]	91624	Q0ZGT2
ENSG00000136859	4.29643	0.63248	7.96037	12.586	3.65374	0.00522514	0.0293905	9	127087348	127122635	-	3625	ANGPTL2	GO:0005102;GO:0005515;GO:0005576;GO:0005615;GO:0007275;GO:0062023;GO:0070062;GO:0005102;GO:0005515;GO:0005576;GO:0005615;GO:0007275;GO:0062023;GO:0070062;	-	-	NOG251988	-	angiopoietin like 2 [Source:HGNCSymbol;Acc:HGNC:490]	23452	Q9UKU9;A0A024R868
ENSG00000171051	12.3902	5.72883	19.0516	3.32557	1.7336	0.00542887	0.0303193	19	51745172	51804110	-	2594	FPR1	GO:0000187;GO:0001664;GO:0002430;GO:0004875;GO:0004930;GO:0004930;GO:0004930;GO:0004930;GO:0004982;GO:0004982;GO:0004982;GO:0004982;GO:0004982;GO:0004982;GO:0005124;GO:0005515;GO:0005623;GO:0005737;GO:0005737;GO:0005886;GO:0005886;GO:0005886;GO:0005886;GO:0005886;GO:0006935;GO:0006935;GO:0006954;GO:0007165;GO:0007165;GO:0007186;GO:0007186;GO:0007186;GO:0007186;GO:0007186;GO:0007186;GO:0007188;GO:…	K04172	-	NOG150376	S	formyl peptide receptor 1 [Source:HGNCSymbol;Acc:HGNC:3826]	2357	P21462
ENSG00000058673	31.1031	20.4205	41.7856	2.04626	1.03299	0.00577345	0.0319516	1	203795654	203854999	+	12798	ZC3H11A	GO:0046872;GO:0046872;GO:0046872;GO:0046872;GO:0046872;GO:0046872;GO:0000346;GO:0000346;GO:0003723;GO:0003729;GO:0005515;GO:0005515;GO:0005654;GO:0006405;GO:0006406;GO:0016973;GO:0016973;GO:0031124;GO:0046872;GO:0046872;GO:0046872;GO:0051028;GO:0046872;GO:0046872;GO:0000346;GO:0000346;GO:0003723;GO:0003729;GO:0005515;GO:0005515;GO:0005654;GO:0006405;GO:0006406;GO:0016973;GO:0016973;GO:0031124;GO:…	K22415	-	NOG306637	-	zinc finger CCCH-type containing 11A [Source:HGNCSymbol;Acc:HGNC:29093]	9877	O75152
ENSG00000140563	23.134	14.0153	32.2528	2.30126	1.20243	0.00640788	0.034906	15	94231538	94483952	+	13237	MCTP2	GO:0005654;GO:0005829;GO:0005509;GO:0005509;GO:0005654;GO:0005829;GO:0007275;GO:0016020;GO:0016021;GO:0016021;GO:0016021;GO:0019722;GO:0030672;GO:0046928;GO:0005509;GO:0005509;GO:0005654;GO:0005829;GO:0007275;GO:0016020;GO:0016021;GO:0016021;GO:0016021;GO:0019722;GO:0030672;GO:0046928;GO:0005509;GO:0005509;GO:0005654;GO:0005829;GO:0007275;GO:0016020;GO:0016021;GO:0016021;GO:0016021;GO:0019722;GO:…	-	-	COG5038	R	multiple C2 and transmembrane domain containing 2[Source:HGNC Symbol;Acc:HGNC:25636]	55784	Q6DN12
ENSG00000204681	30.9999	20.4152	41.5846	2.03695	1.02641	0.00646997	0.0351806	6	29555629	29633976	-	8468	GABBR1	GO:0004888;GO:0004930;GO:0004930;GO:0004930;GO:0004965;GO:0004965;GO:0004965;GO:0004965;GO:0004965;GO:0005515;GO:0005576;GO:0005886;GO:0005886;GO:0005887;GO:0005887;GO:0007165;GO:0007186;GO:0007186;GO:0007186;GO:0007186;GO:0007193;GO:0007214;GO:0007214;GO:0007214;GO:0016020;GO:0016021;GO:0016021;GO:0016021;GO:0030054;GO:0030425;GO:0038039;GO:0038039;GO:0042995;GO:0045202;GO:0045211;GO:0060078;GO:…	K04615	-	NOG273984	-	gamma-aminobutyric acid type B receptor subunit 1[Source:HGNC Symbol;Acc:HGNC:4070]	2550	Q9UBS5;A0A1U9X7R0;Q59HG8
ENSG00000140506	2.60441	0	5.20881	Inf	Inf	0.00714411	0.0381173	15	74812716	74825757	+	4107	LMAN1L	GO:0016020;GO:0016020;GO:0000139;GO:0005537;GO:0005789;GO:0005793;GO:0006888;GO:0007029;GO:0007030;GO:0016020;GO:0016020;GO:0016020;GO:0016021;GO:0030134;GO:0030246;GO:0033116;GO:0062023;GO:0000139;GO:0005537;GO:0005789;GO:0005793;GO:0006888;GO:0007029;GO:0007030;GO:0016020;GO:0016020;GO:0016020;GO:0016021;GO:0030134;GO:0030246;GO:0033116;GO:0062023;	K10081	-	NOG292314	-	lectin, mannose binding 1 like [Source:HGNCSymbol;Acc:HGNC:6632]	79748	Q9HAT1
ENSG00000145908	15.9329	8.61656	23.2492	2.6982	1.432	0.0078716	0.0411208	5	150894392	150904983	-	4411	ZNF300	GO:0001228;GO:0003676;GO:0003676;GO:0003677;GO:0005515;GO:0005634;GO:0005654;GO:0005730;GO:0006355;GO:0006355;GO:0016604;GO:0043565;GO:0045944;GO:0046872;GO:0001228;GO:0003676;GO:0003676;GO:0003677;GO:0005515;GO:0005634;GO:0005654;GO:0005730;GO:0006355;GO:0006355;GO:0016604;GO:0043565;GO:0045944;GO:0046872;GO:0001228;GO:0003676;GO:0003676;GO:0003677;GO:0005515;GO:0005634;GO:0005654;GO:0005730;GO:…	K09228	-	COG5048	R	zinc finger protein 300 [Source:HGNCSymbol;Acc:HGNC:13091]	91975	Q96RE9
ENSG00000259066	28.2863	18.5175	38.0551	2.05509	1.0392	0.00829734	0.0429368	14	93184973	93218586	+	920	AL110118.2	GO:0005737;GO:0008270;GO:0008270;GO:0016567;GO:0061630;GO:0061630;	-	-	-	-	novel protein"	-	-
ENSG00000154263	11.0453	5.09918	16.9915	3.3322	1.73647	0.00882513	0.0451579	17	69147214	69244846	-	8405	ABCA10	GO:0016021;GO:0016021;GO:0042626;GO:0042626;GO:0055085;GO:0055085;GO:0016021;GO:0016021;GO:0042626;GO:0042626;GO:0055085;GO:0055085;GO:0000166;GO:0005319;GO:0005524;GO:0005524;GO:0005524;GO:0006869;GO:0016020;GO:0016021;GO:0016021;GO:0016021;GO:0016887;GO:0016887;GO:0042626;GO:0042626;GO:0042626;GO:0043231;GO:0055085;GO:0055085;GO:0000166;GO:0005319;GO:0005524;GO:0005524;GO:0006869;GO:0016020;GO:…	K05652	-	COG1131	V	ATP binding cassette subfamily A member 10[Source:HGNC Symbol;Acc:HGNC:30]	10349	Q8WWZ4
ENSG00000166589	21.0955	12.7194	29.4715	2.31705	1.21229	0.00890651	0.0454756	16	66908122	66918917	-	3589	CDH16	GO:0005509;GO:0005509;GO:0005886;GO:0005886;GO:0005886;GO:0005887;GO:0007155;GO:0007155;GO:0007155;GO:0007155;GO:0007155;GO:0007156;GO:0007156;GO:0016020;GO:0016020;GO:0016020;GO:0016021;GO:0016339;GO:0016339;GO:0046872;GO:0070062;GO:0005509;GO:0005509;GO:0005886;GO:0005886;GO:0005886;GO:0005886;GO:0005887;GO:0007155;GO:0007155;GO:0007155;GO:0007155;GO:0007155;GO:0007156;GO:0007156;GO:0016020;GO:…	K06810	-	NOG259000	-	cadherin 16 [Source:HGNC Symbol;Acc:HGNC:1755]"	1014	O75309
ENSG00000198796	22.1876	12.805	31.5701	2.46544	1.30185	0.00894519	0.0455931	18	58481247	58629091	-	9565	ALPK2	GO:0003007;GO:0003308;GO:0004674;GO:0004674;GO:0004674;GO:0005524;GO:0005524;GO:0005886;GO:0006468;GO:0006468;GO:0010468;GO:0016020;GO:0016301;GO:0016310;GO:0016323;GO:0016740;GO:0030010;GO:0042981;GO:0055013;GO:1905223;	K08868	-	NOG148552	S	alpha kinase 2 [Source:HGNC Symbol;Acc:HGNC:20565]"	115701	Q86TB3
ENSG00000285077	28.2144	16.559	39.8699	2.40776	1.26769	0.00993904	0.0496561	15	30624494	30649529	+	4280	ARHGAP11B	GO:0007165;	-	-	-	-	Rho GTPase activating protein 11B [Source:HGNCSymbol;Acc:HGNC:15782]	-	-
ENSG00000105711	22.9259	14.3698	31.482	2.19085	1.13149	0.0100558	0.0501181	19	35030470	35040449	+	7989	SCN1B	GO:0001518;GO:0001518;GO:0001518;GO:0001518;GO:0001518;GO:0005244;GO:0005248;GO:0005272;GO:0005515;GO:0005576;GO:0005886;GO:0005886;GO:0005887;GO:0006811;GO:0006814;GO:0006814;GO:0006814;GO:0007155;GO:0007411;GO:0010765;GO:0010976;GO:0014704;GO:0016020;GO:0016021;GO:0017080;GO:0017080;GO:0017080;GO:0017080;GO:0019227;GO:0019871;GO:0019871;GO:0021966;GO:0030315;GO:0030424;GO:0033268;GO:0034765;GO:…	K04845	-	NOG45207	-	sodium voltage-gated channel beta subunit 1[Source:HGNC Symbol;Acc:HGNC:10586]	6324	Q07699
ENSG00000077522	28.7369	19.1476	38.3261	2.00161	1.00116	0.0100981	0.0503138	1	236664141	236764631	+	6061	ACTN2	GO:0005515;GO:0000165;GO:0002576;GO:0003779;GO:0005178;GO:0005509;GO:0005509;GO:0005515;GO:0005515;GO:0005515;GO:0005515;GO:0005515;GO:0005546;GO:0005576;GO:0005737;GO:0005829;GO:0005856;GO:0005884;GO:0005886;GO:0005925;GO:0007155;GO:0008092;GO:0008307;GO:0019904;GO:0030018;GO:0030035;GO:0030049;GO:0030175;GO:0031093;GO:0031143;GO:0031432;GO:0042391;GO:0042802;GO:0042802;GO:0042981;GO:0043197;GO:…	K21073	-	COG5069	Z	actinin alpha 2 [Source:HGNC Symbol;Acc:HGNC:164]"	88	P35609
ENSG00000147145	32.5267	21.0635	43.9899	2.08844	1.06242	0.0101842	0.0506967	X	78747709	78757094	+	3113	LPAR4	GO:0004930;GO:0004930;GO:0004930;GO:0004930;GO:0005623;GO:0005886;GO:0005886;GO:0005886;GO:0005887;GO:0007165;GO:0007186;GO:0007186;GO:0007186;GO:0007186;GO:0008289;GO:0016020;GO:0016021;GO:0016021;GO:0016021;GO:0016604;GO:0035025;GO:0043231;GO:0051482;GO:0070915;GO:0004930;GO:0004930;GO:0004930;GO:0004930;GO:0005623;GO:0005886;GO:0005886;GO:0005886;GO:0005886;GO:0005887;GO:0007165;GO:0007186;GO:…	K04275	-	NOG147814	S	lysophosphatidic acid receptor 4 [Source:HGNCSymbol;Acc:HGNC:4478]	2846	Q99677
ENSG00000186198	2.42431	0	4.84863	Inf	Inf	0.0102685	0.0510188	15	65045387	65053397	+	924	SLC51B	GO:0005886;GO:0005886;GO:0005886;GO:0005886;GO:0005886;GO:0005886;GO:0015125;GO:0015721;GO:0015721;GO:0015721;GO:0015721;GO:0015721;GO:0016020;GO:0016021;GO:0016021;GO:0016021;GO:0016323;GO:0016323;GO:0016323;GO:0022857;GO:0022857;GO:0022857;GO:0031647;GO:0031647;GO:0032782;GO:0032991;GO:0032991;GO:0032991;GO:0046982;GO:0046982;GO:0046982;GO:0046982;GO:0055085;GO:0060050;GO:0060050;GO:0070863;GO:…	K14361	-	NOG44194	S	solute carrier family 51 subunit beta [Source:HGNCSymbol;Acc:HGNC:29956]	123264	Q86UW2
ENSG00000003987	2.41923	0	4.83846	Inf	Inf	0.0103114	0.0511806	8	17296794	17413528	-	6928	MTMR7	GO:0004438;GO:0004725;GO:0004725;GO:0004725;GO:0005515;GO:0005737;GO:0005829;GO:0005829;GO:0006470;GO:0006661;GO:0012505;GO:0016020;GO:0016020;GO:0016311;GO:0016311;GO:0016787;GO:0016791;GO:0016791;GO:0035335;GO:0046855;GO:0046856;GO:0046856;GO:0046856;GO:0052866;GO:0052866;GO:0004438;GO:0004725;GO:0004725;GO:0004725;GO:0005515;GO:0005737;GO:0005829;GO:0006470;GO:0006661;GO:0012505;GO:0016020;GO:…	K18083	-	NOG322789	-	myotubularin related protein 7 [Source:HGNCSymbol;Acc:HGNC:7454]	9108	Q9Y216;B7ZAG8;B7Z9Q7
ENSG00000197415	28.3022	18.8312	37.7733	2.00589	1.00424	0.0109042	0.0535091	3	157259742	157533619	-	6543	VEPH1	GO:0005515;GO:0005886;GO:0016020;GO:0030512;GO:0060392;GO:0005515;GO:0005886;GO:0016020;GO:0030512;GO:0060392;GO:0005515;GO:0005886;GO:0016020;GO:0030512;GO:0060392;GO:0005515;GO:0005886;GO:0016020;GO:0030512;GO:0060392;GO:0005515;GO:0005886;GO:0016020;GO:0030512;GO:0060392;GO:0005515;GO:0005886;GO:0016020;GO:0030512;GO:0060392;	-	-	NOG257151	-	ventricular zone expressed PH domain containing 1[Source:HGNC Symbol;Acc:HGNC:25735]	79674	Q14D04
ENSG00000186628	8.50886	3.51209	13.5056	3.84547	1.94316	0.0116124	0.0562442	15	82755362	82806070	-	6536	FSD2	GO:0005515;GO:0005515;GO:0005634;GO:0005737;GO:0016529;GO:0048471;GO:0005515;GO:0005515;GO:0005634;GO:0005737;GO:0016529;GO:0048471;	-	-	NOG262484	-	fibronectin type III and SPRY domain containing 2[Source:HGNC Symbol;Acc:HGNC:18024]	123722	A1L4K1
ENSG00000156234	18.7468	11.1718	26.3218	2.35609	1.2364	0.0117093	0.0565947	4	77511753	77611834	+	1431	CXCL13	GO:0002467;GO:0002518;GO:0002544;GO:0002920;GO:0005125;GO:0005576;GO:0005576;GO:0005576;GO:0005576;GO:0005576;GO:0005615;GO:0005615;GO:0005623;GO:0006935;GO:0006935;GO:0006935;GO:0006952;GO:0006952;GO:0006954;GO:0006954;GO:0006955;GO:0006955;GO:0006955;GO:0006955;GO:0007165;GO:0007166;GO:0007186;GO:0007204;GO:0007267;GO:0008009;GO:0008009;GO:0008009;GO:0008009;GO:0008201;GO:0010820;GO:0017134;GO:…	K10032	-	NOG41531	-	C-X-C motif chemokine ligand 13 [Source:HGNCSymbol;Acc:HGNC:10639]	10563	O43927;Q53X90
ENSG00000120949	8.47238	3.50384	13.4409	3.83605	1.93962	0.0117122	0.0565947	1	12063303	12144207	+	3812	TNFRSF8	GO:0004888;GO:0004888;GO:0004888;GO:0005515;GO:0005737;GO:0005886;GO:0005886;GO:0005886;GO:0007165;GO:0007165;GO:0007165;GO:0008285;GO:0016020;GO:0016021;GO:0033209;GO:0042535;GO:0043065;GO:0045556;GO:0070062;GO:0071260;GO:0004888;GO:0004888;GO:0004888;GO:0005515;GO:0005737;GO:0005886;GO:0005886;GO:0005886;GO:0007165;GO:0007165;GO:0007165;GO:0008285;GO:0016020;GO:0016021;GO:0033209;GO:0042535;GO:…	K05145	-	NOG45191	S	TNF receptor superfamily member 8 [Source:HGNCSymbol;Acc:HGNC:11923]	943	P28908;A5D8T4
ENSG00000132854	10.1706	4.15317	16.188	3.89774	1.96264	0.0125041	0.0596598	1	62236165	62319434	-	6814	KANK4	GO:0005515;GO:0005737;GO:0005737;GO:0005829;GO:0005856;GO:0015630;GO:0030837;GO:0005515;GO:0005515;GO:0005515;GO:0005737;GO:0005737;GO:0005829;GO:0005856;GO:0015630;GO:0030837;	K22808	-	COG0666	R	KN motif and ankyrin repeat domains 4 [Source:HGNCSymbol;Acc:HGNC:27263]	163782	Q5T7N3
ENSG00000171855	7.48919	2.88785	12.0905	4.1867	2.06581	0.0125724	0.0599435	9	21077104	21077942	-	839	IFNB1	GO:0002250;GO:0002286;GO:0002312;GO:0002323;GO:0005125;GO:0005125;GO:0005125;GO:0005125;GO:0005125;GO:0005126;GO:0005126;GO:0005132;GO:0005132;GO:0005132;GO:0005132;GO:0005576;GO:0005576;GO:0005576;GO:0005576;GO:0005615;GO:0005615;GO:0006952;GO:0006952;GO:0006959;GO:0007166;GO:0007596;GO:0008811;GO:0009615;GO:0019221;GO:0030101;GO:0030183;GO:0033141;GO:0033141;GO:0035458;GO:0042100;GO:0042100;GO:…	K05415	-	NOG43895	-	interferon beta 1 [Source:HGNCSymbol;Acc:HGNC:5434]	3456	P01574
ENSG00000274443	3.61789	0.319067	6.91671	21.6779	4.43815	0.0126544	0.0602767	8	73241329	73259502	-	658	C8orf89	-	-	-	-	-	chromosome 8 open reading frame 89 [Source:HGNCSymbol;Acc:HGNC:51258]	100130301	P0DMQ9
ENSG00000138771	25.1296	15.6019	34.6573	2.22136	1.15144	0.0132793	0.0624651	4	76435229	76783253	+	13829	SHROOM3	GO:0000902;GO:0000902;GO:0000902;GO:0001843;GO:0001843;GO:0002064;GO:0002064;GO:0003779;GO:0003779;GO:0003779;GO:0005515;GO:0005737;GO:0005856;GO:0005856;GO:0005874;GO:0005886;GO:0005912;GO:0005912;GO:0005912;GO:0007015;GO:0007275;GO:0007389;GO:0008360;GO:0016020;GO:0016324;GO:0016324;GO:0016324;GO:0030036;GO:0030054;GO:0030864;GO:0043296;GO:0043296;GO:0043482;GO:0045176;GO:0051015;GO:0051015;GO:…	K18625	-	NOG72784	-	shroom family member 3 [Source:HGNCSymbol;Acc:HGNC:30422]	57619	Q8TF72;B3KY47
ENSG00000179603	16.1996	9.24904	23.1502	2.50299	1.32365	0.0143229	0.0665391	7	126438598	127253093	-	6256	GRM8	GO:0001642;GO:0004930;GO:0004930;GO:0004930;GO:0005886;GO:0005886;GO:0005887;GO:0005887;GO:0007165;GO:0007186;GO:0007186;GO:0007186;GO:0007186;GO:0007193;GO:0007196;GO:0007216;GO:0007601;GO:0008066;GO:0008066;GO:0016020;GO:0016021;GO:0016021;GO:0016021;GO:0050896;GO:0051966;GO:0001642;GO:0004930;GO:0004930;GO:0004930;GO:0005886;GO:0005886;GO:0005887;GO:0005887;GO:0007165;GO:0007186;GO:0007186;GO:…	K04608	-	NOG295200	-	glutamate metabotropic receptor 8 [Source:HGNCSymbol;Acc:HGNC:4600]	2918	O00222
ENSG00000164342	15.2032	8.59972	21.8066	2.53574	1.34241	0.0146671	0.0676006	4	186069155	186088073	+	6725	TLR3	GO:0001819;GO:0001819;GO:0002756;GO:0002756;GO:0003725;GO:0003725;GO:0004888;GO:0004888;GO:0005515;GO:0016021;GO:0016021;GO:0032722;GO:0032722;GO:0034138;GO:0034138;GO:0043330;GO:0043330;GO:0045087;GO:0045087;GO:0050729;GO:0050729;GO:0051607;GO:0051607;GO:0000139;GO:0001774;GO:0001819;GO:0001819;GO:0002224;GO:0002224;GO:0002376;GO:0002730;GO:0002756;GO:0002756;GO:0002756;GO:0003723;GO:0003725;GO:…	K05401	-	COG4886	S	toll like receptor 3 [Source:HGNCSymbol;Acc:HGNC:11849]	7098	O15455
ENSG00000184999	6.65504	1.5978	11.7123	7.33024	2.87386	0.0150601	0.0690301	11	63137867	63369718	+	3282	SLC22A10	GO:0016020;GO:0016021;GO:0016021;GO:0022857;GO:0055085;GO:0015711;GO:0016020;GO:0016021;GO:0016021;GO:0016021;GO:0022857;GO:0022857;GO:0055085;GO:0055085;GO:0016020;GO:0016021;	K08206	-	COG0477	G	solute carrier family 22 member 10 [Source:HGNCSymbol;Acc:HGNC:18057]	387775	Q63ZE4
ENSG00000110848	9.45084	2.87407	16.0276	5.57662	2.47939	0.0152242	0.069647	12	9752486	9760901	-	2832	CD69	GO:0004888;GO:0005509;GO:0005515;GO:0005887;GO:0009897;GO:0009897;GO:0009986;GO:0016020;GO:0016021;GO:0030246;GO:0032991;GO:0035690;GO:0042802;GO:0016020;GO:0016021;GO:0030246;	K06502	-	NOG276386	-	CD69 molecule [Source:HGNC Symbol;Acc:HGNC:1694]"	969	Q07108;Q53ZX0
ENSG00000170054	9.14322	4.14739	14.139	3.40914	1.76941	0.0155178	0.0706622	14	94462717	94479689	-	2561	SERPINA9	GO:0004867;GO:0004867;GO:0005576;GO:0005615;GO:0005615;GO:0005615;GO:0005737;GO:0010466;GO:0010951;GO:0016020;GO:0030414;GO:0004867;GO:0004867;GO:0005576;GO:0005615;GO:0005615;GO:0005615;GO:0005737;GO:0010466;GO:0010951;GO:0016020;GO:0030414;GO:0004867;GO:0004867;GO:0005576;GO:0005615;GO:0005615;GO:0005615;GO:0005737;GO:0010466;GO:0010951;GO:0016020;GO:0030414;GO:0005615;GO:0004867;GO:0004867;GO:…	K04525	-	COG4826	O	serpin family A member 9 [Source:HGNCSymbol;Acc:HGNC:15995]	327657	Q86WD7
ENSG00000166159	4.78828	1.27332	8.30323	6.52093	2.70508	0.0157901	0.0715414	12	1820267	1836753	+	4278	LRTM2	GO:0005515;GO:0007411;GO:0008201;GO:0016020;GO:0016021;GO:0048495;GO:0050919;GO:0051965;GO:0005515;GO:0007411;GO:0008201;GO:0016020;GO:0016021;GO:0048495;GO:0050919;GO:0005515;GO:0007411;GO:0008201;GO:0016020;GO:0016021;GO:0048495;GO:0050919;	-	-	NOG248110	-	leucine rich repeats and transmembrane domains 2[Source:HGNC Symbol;Acc:HGNC:32443]	654429	Q8N967
ENSG00000261884	19.5384	12.1505	26.9262	2.21605	1.14799	0.0158247	0.071645	16	67929614	67936017	-	5685	AC040162.1	GO:0002376;GO:0004175;GO:0004175;GO:0004298;GO:0005634;GO:0005737;GO:0005839;GO:0005839;GO:0010498;GO:0010499;GO:0043161;GO:0051603;	-	-	-	-	novel transcript"	-	-
ENSG00000186891	16.7912	7.94522	25.6371	3.22674	1.69008	0.0167537	0.0744549	1	1203508	1206592	-	1271	TNFRSF18	GO:0002687;GO:0005031;GO:0005031;GO:0005031;GO:0005515;GO:0005576;GO:0005886;GO:0005886;GO:0005887;GO:0005887;GO:0006915;GO:0007165;GO:0016020;GO:0016021;GO:0033209;GO:0042531;GO:0043066;GO:0043066;GO:0043066;GO:0045589;GO:0045785;GO:0002687;GO:0005031;GO:0005031;GO:0005031;GO:0005515;GO:0005515;GO:0005576;GO:0005886;GO:0005886;GO:0005887;GO:0005887;GO:0006915;GO:0007165;GO:0016020;GO:0016021;GO:…	K05154	-	NOG46178	S	TNF receptor superfamily member 18 [Source:HGNCSymbol;Acc:HGNC:11914]	8784	Q9Y5U5
ENSG00000139344	12.5375	6.71359	18.3614	2.73497	1.45152	0.0173669	0.0764845	12	95943331	95968720	+	2652	AMDHD1	GO:0003674;GO:0005737;GO:0005737;GO:0005829;GO:0006547;GO:0006548;GO:0006548;GO:0016787;GO:0016787;GO:0016787;GO:0016810;GO:0016810;GO:0016812;GO:0016812;GO:0016812;GO:0019556;GO:0019556;GO:0019556;GO:0019557;GO:0046872;GO:0050480;GO:0050480;	K01468	EC:3.5.2.7	COG1228	Q	amidohydrolase domain containing 1 [Source:HGNCSymbol;Acc:HGNC:28577]	144193	Q96NU7;B3KVC5
ENSG00000138315	4.54641	0	9.09282	Inf	Inf	0.0178353	0.0781041	10	72893584	72933036	+	2365	OIT3	GO:0005509;GO:0005509;GO:0005515;GO:0005634;GO:0005635;GO:0005509;GO:0005509;GO:0005515;GO:0005634;GO:0005635;GO:1903118;	-	-	NOG146267	S	oncoprotein induced transcript 3 [Source:HGNCSymbol;Acc:HGNC:29953]	170392	Q8WWZ8
ENSG00000285816	28.2702	16.5779	39.9625	2.41059	1.26939	0.0195569	0.0837529	11	65261928	65326543	+	4256	AP000944.5	GO:0003677;GO:0003887;GO:0005634;GO:0006260;GO:0006260;GO:0071897;	-	-	-	-	novel protein, POLA2-CDC42EP2 readthrough"	-	-
ENSG00000173988	14.889	8.62504	21.1529	2.4525	1.29425	0.0197142	0.0843001	13	46211943	46277366	+	2677	LRRC63	GO:0005515;GO:0005515;	-	-	COG4886	S	leucine rich repeat containing 63 [Source:HGNCSymbol;Acc:HGNC:34296]	220416	Q05C16;J3KQU2
ENSG00000175928	10.6349	5.40128	15.8684	2.9379	1.55479	0.0202111	0.0858328	3	3799431	3849834	+	6401	LRRN1	GO:0005515;GO:0005615;GO:0016020;GO:0016021;GO:0031012;GO:0051965;	-	-	COG4886	S	leucine rich repeat neuronal 1 [Source:HGNCSymbol;Acc:HGNC:20980]	57633	Q6UXK5
ENSG00000172362	2.07487	0	4.14974	Inf	Inf	0.0210238	0.0885406	11	58439077	58442758	-	1810	OR5B12	GO:0004930;GO:0004930;GO:0004930;GO:0004984;GO:0004984;GO:0004984;GO:0005549;GO:0005886;GO:0005886;GO:0007165;GO:0007186;GO:0007186;GO:0007186;GO:0007186;GO:0007608;GO:0007608;GO:0016020;GO:0016021;GO:0016021;GO:0016021;GO:0050896;GO:0050911;GO:0004930;GO:0004930;GO:0004930;GO:0004984;GO:0004984;GO:0004984;GO:0005549;GO:0005886;GO:0005886;GO:0007165;GO:0007186;GO:0007186;GO:0007186;GO:0007186;GO:…	K04257	-	NOG288586	-	olfactory receptor family 5 subfamily B member 12[Source:HGNC Symbol;Acc:HGNC:15432]	390191	Q96R08
ENSG00000162669	5.09228	1.59227	8.59229	5.39626	2.43196	0.0210359	0.0885688	1	91260766	91404856	-	5814	HFM1	GO:0000166;GO:0000712;GO:0000712;GO:0003676;GO:0003676;GO:0003678;GO:0004386;GO:0005524;GO:0005524;GO:0005524;GO:0016787;GO:0032508;GO:0051321;	K15271	EC:3.6.4.12	COG1204	L	helicase for meiosis 1 [Source:HGNCSymbol;Acc:HGNC:20193]	164045	A2PYH4
ENSG00000164136	14.3232	8.26122	20.3851	2.46757	1.30309	0.0215822	0.0902011	4	141636583	141733987	+	7876	IL15	GO:0005125;GO:0005126;GO:0005126;GO:0005515;GO:0005576;GO:0005576;GO:0005576;GO:0005576;GO:0005615;GO:0005615;GO:0005634;GO:0005654;GO:0005737;GO:0005737;GO:0005768;GO:0005768;GO:0005794;GO:0005829;GO:0006955;GO:0006955;GO:0006955;GO:0007165;GO:0007260;GO:0007267;GO:0008284;GO:0016607;GO:0030225;GO:0032740;GO:0034105;GO:0035723;GO:0035723;GO:0035723;GO:0042119;GO:0050729;GO:0050731;GO:0050766;GO:…	K05433	-	NOG44071	-	interleukin 15 [Source:HGNC Symbol;Acc:HGNC:5977]"	3600	P40933
ENSG00000164120	11.0179	5.75909	16.2768	2.82627	1.4989	0.022001	0.091305	4	174490175	174523154	-	5531	HPGD	GO:0001822;GO:0004957;GO:0005615;GO:0005654;GO:0005737;GO:0005737;GO:0005737;GO:0005829;GO:0005829;GO:0005829;GO:0006629;GO:0006631;GO:0006693;GO:0006693;GO:0006693;GO:0007179;GO:0007565;GO:0007565;GO:0007565;GO:0007567;GO:0016323;GO:0016404;GO:0016404;GO:0016404;GO:0016404;GO:0016491;GO:0016491;GO:0016491;GO:0019372;GO:0030728;GO:0032355;GO:0032496;GO:0042759;GO:0042802;GO:0042802;GO:0043065;GO:…	K00069	EC:1.1.1.141	COG1028	IQ	15-hydroxyprostaglandin dehydrogenase [Source:HGNCSymbol;Acc:HGNC:5154]	3248	P15428
ENSG00000173918	2.77733	0.321774	5.23289	16.2626	4.02349	0.0237361	0.0967993	17	79022814	79049788	+	4755	C1QTNF1	GO:0005515;GO:0005576;GO:0005581;GO:0005515;GO:0005515;GO:0005515;GO:0005518;GO:0005576;GO:0005581;GO:0005615;GO:0005623;GO:0005887;GO:0007204;GO:0010544;GO:0010628;GO:0090331;GO:2000860;GO:0005515;GO:0005515;GO:0005515;GO:0005518;GO:0005576;GO:0005581;GO:0005615;GO:0005623;GO:0005887;GO:0007204;GO:0010544;GO:0010628;GO:0090331;GO:2000860;GO:0005515;GO:0005515;GO:0005515;GO:0005518;GO:0005576;GO:…	-	-	NOG44388	-	C1q and TNF related 1 [Source:HGNCSymbol;Acc:HGNC:14324]	114897	Q9BXJ1
ENSG00000128271	11.7405	5.74778	17.7333	3.08523	1.62538	0.0239949	0.0976133	22	24417879	24442357	+	4190	ADORA2A	GO:0001609;GO:0001609;GO:0001609;GO:0001973;GO:0001973;GO:0004930;GO:0004930;GO:0004930;GO:0005886;GO:0007165;GO:0007186;GO:0007186;GO:0007186;GO:0016020;GO:0016021;GO:0016021;GO:0016021;GO:0000139;GO:0001609;GO:0001609;GO:0001609;GO:0001973;GO:0001973;GO:0004930;GO:0004930;GO:0004930;GO:0005515;GO:0005515;GO:0005886;GO:0005886;GO:0005887;GO:0005887;GO:0006909;GO:0006915;GO:0006954;GO:0006968;GO:…	K04266	-	NOG287824	-	adenosine A2a receptor [Source:HGNCSymbol;Acc:HGNC:263]	135	P29274;B3KVQ4;X5DNB4
ENSG00000185038	2.74647	0.321774	5.17116	16.0708	4.00637	0.024184	0.0982614	2	233775679	233833423	+	5730	MROH2A	-	-	-	-	-	maestro heat like repeat family member 2A[Source:HGNC Symbol;Acc:HGNC:27936]	339766	-
ENSG00000160224	3.95303	0.962616	6.94345	7.2131	2.85062	0.0246319	0.0995904	21	44285838	44298648	+	4678	AIRE	GO:0000977;GO:0000977;GO:0000981;GO:0001228;GO:0002458;GO:0002458;GO:0002458;GO:0002509;GO:0002509;GO:0003677;GO:0003677;GO:0003677;GO:0003682;GO:0003682;GO:0005515;GO:0005634;GO:0005634;GO:0005634;GO:0005634;GO:0005634;GO:0005634;GO:0005737;GO:0005737;GO:0005737;GO:0005737;GO:0006355;GO:0006417;GO:0006955;GO:0006959;GO:0006959;GO:0006959;GO:0006959;GO:0008270;GO:0016604;GO:0016604;GO:0032602;GO:…	K10603	-	NOG317492	-	autoimmune regulator [Source:HGNCSymbol;Acc:HGNC:360]	326	O43918
ENSG00000196408	5.979	2.24418	9.71383	4.32846	2.11385	0.0253382	0.101872	16	1978917	1984192	-	2159	NOXO1	GO:0005515;GO:0005515;GO:0005515;GO:0005543;GO:0005886;GO:0005886;GO:0006801;GO:0008289;GO:0010310;GO:0016020;GO:0016176;GO:0016176;GO:0019899;GO:0022617;GO:0035091;GO:0035091;GO:0035091;GO:0043020;GO:0043020;GO:0043085;GO:0060263;GO:0005515;GO:0005515;GO:0005515;GO:0005543;GO:0005886;GO:0005886;GO:0006801;GO:0008289;GO:0010310;GO:0016020;GO:0016176;GO:0016176;GO:0019899;GO:0022617;GO:0035091;GO:…	K17934	-	NOG150477	S	NADPH oxidase organizer 1 [Source:HGNCSymbol;Acc:HGNC:19404]	124056	Q8NFA2;A8K832
ENSG00000104213	15.3522	9.22678	21.4777	2.32775	1.21894	0.025763	0.103177	8	17576433	17644071	+	2420	PDGFRL	GO:0004992;GO:0005019;GO:0005575;GO:0005576;GO:0007186;GO:0008150;GO:0035791;GO:0004992;GO:0005019;GO:0005575;GO:0005576;GO:0007186;GO:0008150;GO:0035791;	-	-	NOG273705	-	platelet derived growth factor receptor like[Source:HGNC Symbol;Acc:HGNC:8805]	5157	Q15198
ENSG00000161249	7.30804	3.19019	11.4259	3.58157	1.84059	0.027151	0.107354	19	35497220	35513658	-	7444	DMKN	GO:0005515;GO:0005576;GO:0005615;GO:1903575;GO:1903575;GO:1903575;GO:1903575;GO:1903575;GO:1903575;GO:1903575;GO:1903575;GO:0005515;GO:0005576;GO:0005615;GO:1903575;GO:1903575;GO:1903575;GO:1903575;GO:1903575;GO:0005515;GO:0005576;GO:0005615;GO:1903575;GO:1903575;GO:1903575;GO:0005576;GO:0005576;GO:1903575;GO:1903575;GO:1903575;GO:1903575;GO:0005515;GO:0005576;GO:0005615;GO:1903575;GO:1903575;GO:…	-	-	NOG132573	S	dermokine [Source:HGNC Symbol;Acc:HGNC:25063]"	93099	Q6E0U4
ENSG00000137675	1.9089	0	3.81779	Inf	Inf	0.0307261	0.11801	11	102691487	102705769	-	1876	MMP27	GO:0004222;GO:0004222;GO:0004222;GO:0005783;GO:0005789;GO:0006508;GO:0006508;GO:0006508;GO:0008233;GO:0008237;GO:0008237;GO:0008237;GO:0008270;GO:0008270;GO:0016020;GO:0016787;GO:0030198;GO:0030574;GO:0030574;GO:0031012;GO:0031012;GO:0042406;GO:0046872;	K08005	EC:3.4.24.-	NOG260291	-	matrix metallopeptidase 27 [Source:HGNCSymbol;Acc:HGNC:14250]	64066	Q9H306
ENSG00000211448	7.64363	3.50384	11.7834	3.36299	1.74975	0.030917	0.118495	14	80197526	80387757	-	7393	DIO2	GO:0001514;GO:0004800;GO:0004800;GO:0004800;GO:0004800;GO:0005886;GO:0006590;GO:0006590;GO:0006590;GO:0008430;GO:0008430;GO:0016020;GO:0016021;GO:0016491;GO:0031625;GO:0033798;GO:0042403;GO:0042403;GO:0042446;GO:0055114;GO:0055114;GO:0055114;GO:0120162;GO:0004800;GO:0004800;GO:0016491;GO:0042446;GO:0055114;GO:0055114;GO:0055114;GO:0001514;GO:0004800;GO:0004800;GO:0004800;GO:0004800;GO:0004800;GO:…	K17904	EC:1.21.99.4	NOG146259	S	iodothyronine deiodinase 2 [Source:HGNCSymbol;Acc:HGNC:2884]	1734	Q92813
ENSG00000189350	12.6822	7.335	18.0295	2.45801	1.29749	0.032155	0.122161	2	28956611	29061373	+	19816	TOGARAM2	-	-	-	NOG300754	-	TOG array regulator of axonemal microtubules 2[Source:HGNC Symbol;Acc:HGNC:33715]	165186	Q6ZUX3
ENSG00000170298	2.59297	0.31624	4.8697	15.3988	3.94474	0.0325585	0.12324	17	20449395	20467539	-	2670	LGALS9B	GO:0005515;GO:0005634;GO:0005737;GO:0005829;GO:0005829;GO:0010628;GO:0010629;GO:0016936;GO:0030246;GO:0030246;GO:0030246;GO:0030246;GO:0032689;GO:2000562;GO:2000778;GO:2001181;GO:0005515;GO:0005634;GO:0005737;GO:0005829;GO:0005829;GO:0010628;GO:0010629;GO:0016936;GO:0030246;GO:0030246;GO:0030246;GO:0030246;GO:0032689;GO:2000562;GO:2000778;GO:2001181;	K10093	-	NOG264430	-	galectin 9B [Source:HGNC Symbol;Acc:HGNC:24842]"	284194	Q3B8N2
ENSG00000156427	11.8227	6.67719	16.9682	2.54121	1.34552	0.0328347	0.124171	5	171419647	171457626	+	1998	FGF18	GO:0000165;GO:0001503;GO:0001525;GO:0001957;GO:0001958;GO:0002063;GO:0005104;GO:0005104;GO:0005105;GO:0005111;GO:0005576;GO:0005576;GO:0005576;GO:0005576;GO:0005615;GO:0005730;GO:0007165;GO:0007267;GO:0008083;GO:0008083;GO:0008083;GO:0008083;GO:0008284;GO:0008284;GO:0008543;GO:0008543;GO:0008543;GO:0008543;GO:0009653;GO:0030324;GO:0030949;GO:0032332;GO:0043406;GO:0043536;GO:0045766;GO:0051897;GO:…	K04358	-	NOG269838	-	fibroblast growth factor 18 [Source:HGNCSymbol;Acc:HGNC:3674]	8817	O76093
ENSG00000142538	2.56808	0.321774	4.81439	14.962	3.90323	0.0330435	0.124875	19	49422419	49423441	-	454	PTH2	GO:0005576;GO:0005576;GO:0005576;GO:0005576;GO:0007186;GO:0007218;GO:0007218;GO:0007218;	K23143	-	NOG46945	S	parathyroid hormone 2 [Source:HGNCSymbol;Acc:HGNC:30828]	113091	Q96A98
ENSG00000162437	14.9818	9.274	20.6896	2.23092	1.15764	0.0341474	0.127933	1	64745095	64833232	+	6070	RAVER2	GO:0000398;GO:0003676;GO:0003676;GO:0003676;GO:0003723;GO:0005634;GO:0005634;GO:0005634;GO:0005737;GO:0000398;GO:0003676;GO:0003676;GO:0003676;GO:0003723;GO:0005634;GO:0005634;GO:0005737;	-	-	NOG135032	S	ribonucleoprotein, PTB binding 2 [Source:HGNCSymbol;Acc:HGNC:25577]	55225	Q9HCJ3
ENSG00000086570	3.59	0.638134	6.54186	10.2515	3.35777	0.0345067	0.128927	5	151504093	151568944	-	14537	FAT2	GO:0005509;GO:0005509;GO:0005886;GO:0005886;GO:0007155;GO:0007155;GO:0007156;GO:0007156;GO:0016020;GO:0016020;GO:0016020;GO:0016021;GO:0005509;GO:0005509;GO:0005794;GO:0005886;GO:0005886;GO:0005886;GO:0005912;GO:0005912;GO:0007155;GO:0007155;GO:0007155;GO:0007156;GO:0007156;GO:0007156;GO:0010631;GO:0016020;GO:0016020;GO:0016020;GO:0016021;GO:0030054;GO:0031589;GO:0070062;GO:0098609;	K16506	-	NOG12793	-	FAT atypical cadherin 2 [Source:HGNCSymbol;Acc:HGNC:3596]	2196	Q9NYQ8;Q6PIA2
ENSG00000132958	11.3233	6.39169	16.2549	2.54314	1.34661	0.0357264	0.132594	13	19422877	19536762	-	2287	TPTE2	GO:0000139;GO:0000139;GO:0004725;GO:0004725;GO:0005737;GO:0005783;GO:0005789;GO:0005794;GO:0006470;GO:0006661;GO:0008138;GO:0008138;GO:0016020;GO:0016021;GO:0016311;GO:0016311;GO:0016314;GO:0016787;GO:0035335;GO:0000139;GO:0000139;GO:0004725;GO:0004725;GO:0005737;GO:0005783;GO:0005789;GO:0005794;GO:0006470;GO:0006661;GO:0008138;GO:0008138;GO:0016020;GO:0016021;GO:0016311;GO:0016311;GO:0016314;GO:…	K18079	-	NOG309486	-	transmembrane phosphoinositide 3-phosphatase andtensin homolog 2 [Source:HGNC Symbol;Acc:HGNC:17299]	93492	Q6XPS3
ENSG00000221843	11.8902	6.03918	17.7412	2.93768	1.55468	0.0361832	0.133917	2	27537386	27582721	+	16402	C2orf16	GO:0005634;GO:0070062;	-	-	NOG246496	-	chromosome 2 open reading frame 16 [Source:HGNCSymbol;Acc:HGNC:25275]	84226	Q68DN1
ENSG00000167680	45.4698	29.2506	61.689	2.10898	1.07655	0.0373205	0.13683	19	4542593	4559684	-	4288	SEMA6B	GO:0001755;GO:0005515;GO:0005615;GO:0005886;GO:0005887;GO:0007275;GO:0007399;GO:0016020;GO:0016021;GO:0030154;GO:0030215;GO:0030215;GO:0030215;GO:0030215;GO:0030335;GO:0045499;GO:0048843;GO:0050919;GO:0071526;GO:0001755;GO:0005515;GO:0005615;GO:0005886;GO:0005887;GO:0007275;GO:0007399;GO:0016020;GO:0016021;GO:0030154;GO:0030215;GO:0030215;GO:0030215;GO:0030335;GO:0045499;GO:0048843;GO:0050919;GO:…	K06842	-	NOG293968	-	semaphorin 6B [Source:HGNC Symbol;Acc:HGNC:10739]"	10501	Q9H3T3
ENSG00000175946	5.25555	1.58685	8.92424	5.62385	2.49156	0.0390751	0.141415	8	123645527	123652950	-	1982	KLHL38	GO:0005515;GO:0005515;	K13959	-	NOG307863	-	kelch like family member 38 [Source:HGNCSymbol;Acc:HGNC:34435]	340359	Q2WGJ6
ENSG00000138755	9.61606	3.19585	16.0363	5.01785	2.32707	0.0408812	0.14625	4	76001275	76007509	-	2761	CXCL9	GO:0005125;GO:0005125;GO:0005515;GO:0005576;GO:0005576;GO:0005576;GO:0005576;GO:0005615;GO:0005615;GO:0005615;GO:0005615;GO:0005623;GO:0006935;GO:0006935;GO:0006935;GO:0006935;GO:0006952;GO:0006952;GO:0006952;GO:0006954;GO:0006954;GO:0006954;GO:0006955;GO:0006955;GO:0006955;GO:0006968;GO:0007165;GO:0007186;GO:0007186;GO:0007189;GO:0007267;GO:0008009;GO:0008009;GO:0008009;GO:0008009;GO:0008009;GO:…	K05416	-	NOG38935	-	C-X-C motif chemokine ligand 9 [Source:HGNCSymbol;Acc:HGNC:7098]	4283	Q07325
ENSG00000188372	15.1936	9.56787	20.8194	2.17597	1.12166	0.0409015	0.146265	7	76397518	76442071	+	2673	ZP3	GO:0001809;GO:0001825;GO:0002455;GO:0002687;GO:0002922;GO:0005201;GO:0005515;GO:0005515;GO:0005515;GO:0005576;GO:0005576;GO:0005615;GO:0005886;GO:0007338;GO:0007339;GO:0007339;GO:0007339;GO:0007339;GO:0007339;GO:0010513;GO:0016020;GO:0016021;GO:0030246;GO:0031012;GO:0032190;GO:0032190;GO:0032729;GO:0032753;GO:0035803;GO:0035803;GO:0035803;GO:0035803;GO:0035804;GO:0035804;GO:0035805;GO:0042102;GO:…	K19928	-	NOG43042	S	zona pellucida glycoprotein 3 [Source:HGNCSymbol;Acc:HGNC:13189]	7784	P21754
ENSG00000101871	5.09785	1.91428	8.28141	4.32612	2.11307	0.0409031	0.146265	X	10445310	10833654	-	9246	MID1	GO:0000226;GO:0005515;GO:0005515;GO:0005737;GO:0005737;GO:0005819;GO:0005829;GO:0005856;GO:0005874;GO:0005875;GO:0005881;GO:0007026;GO:0007389;GO:0008017;GO:0008270;GO:0008270;GO:0015630;GO:0016740;GO:0019899;GO:0031625;GO:0032874;GO:0035372;GO:0042802;GO:0042803;GO:0046872;GO:0051219;GO:0060333;GO:0000226;GO:0005515;GO:0005515;GO:0005737;GO:0005819;GO:0005829;GO:0005856;GO:0005874;GO:0005875;GO:…	K08285	EC:2.3.2.27	NOG253961	-	midline 1 [Source:HGNC Symbol;Acc:HGNC:7095]"	4281	O15344;A0A024RBV4
ENSG00000184374	3.59291	0.957081	6.22874	6.50805	2.70223	0.0416763	0.148162	8	118995452	119108455	+	3537	COLEC10	GO:0001867;GO:0005537;GO:0005537;GO:0005537;GO:0005537;GO:0005576;GO:0005576;GO:0005581;GO:0005615;GO:0005615;GO:0005737;GO:0005794;GO:0006956;GO:0030246;GO:0032502;GO:0042056;GO:0048029;GO:0050918;GO:1904888;	K10065	-	NOG237489	-	collectin subfamily member 10 [Source:HGNCSymbol;Acc:HGNC:2220]	10584	Q9Y6Z7;A0A024R9J3
ENSG00000237693	4.11465	1.27344	6.95586	5.46225	2.4495	0.0422138	0.149635	5	150846523	150900736	+	2271	IRGM	GO:0000045;GO:0000139;GO:0000166;GO:0000421;GO:0001891;GO:0001934;GO:0002376;GO:0003924;GO:0005515;GO:0005525;GO:0005525;GO:0005525;GO:0005739;GO:0005789;GO:0005794;GO:0005829;GO:0005886;GO:0006914;GO:0006952;GO:0006954;GO:0010508;GO:0010800;GO:0016020;GO:0016020;GO:0016020;GO:0016787;GO:0019901;GO:0030670;GO:0031410;GO:0031648;GO:0033138;GO:0035458;GO:0042742;GO:0042995;GO:0043254;GO:0043539;GO:…	K14139	EC:3.6.5.-	NOG75482	-	immunity related GTPase M [Source:HGNCSymbol;Acc:HGNC:29597]	345611	A1A4Y4
ENSG00000106034	20.0655	13.1269	27.0041	2.05715	1.04065	0.0424488	0.150197	7	120988697	121297442	+	7683	CPED1	GO:0005783;GO:0005783;	-	-	NOG29130	S	cadherin like and PC-esterase domain containing 1[Source:HGNC Symbol;Acc:HGNC:26159]	79974	A4D0V7
ENSG00000154099	1.7226	0	3.44519	Inf	Inf	0.0431211	0.151956	16	84145287	84178767	+	7783	DNAAF1	GO:0000922;GO:0001947;GO:0003341;GO:0003356;GO:0005515;GO:0005576;GO:0005737;GO:0005737;GO:0005829;GO:0005856;GO:0005886;GO:0005929;GO:0005930;GO:0005930;GO:0016607;GO:0030324;GO:0035469;GO:0036158;GO:0036159;GO:0042995;GO:0044458;GO:0044458;GO:0044458;GO:0060271;GO:0060271;GO:0060287;GO:0060972;GO:0070286;GO:0070840;GO:0070840;GO:0071907;GO:0071910;GO:0005929;GO:0042995;GO:0044458;GO:0000922;GO:…	K19750	-	COG4886	S	dynein axonemal assembly factor 1 [Source:HGNCSymbol;Acc:HGNC:30539]	123872	Q8NEP3;A0A140VJN4
ENSG00000132872	2.411	0.31624	4.50576	14.2479	3.83268	0.0444771	0.155338	18	43267892	43277535	-	4308	SYT4	GO:0000149;GO:0000149;GO:0001786;GO:0001786;GO:0005509;GO:0005509;GO:0005515;GO:0005544;GO:0005544;GO:0005794;GO:0005794;GO:0005886;GO:0005886;GO:0005886;GO:0006887;GO:0006887;GO:0006906;GO:0007269;GO:0007420;GO:0007613;GO:0008021;GO:0014049;GO:0014059;GO:0014059;GO:0016020;GO:0016020;GO:0016020;GO:0016021;GO:0016192;GO:0017075;GO:0017156;GO:0017158;GO:0017158;GO:0019905;GO:0030100;GO:0030100;GO:…	K19904	-	NOG292488	-	synaptotagmin 4 [Source:HGNC Symbol;Acc:HGNC:11512]"	6860	Q9H2B2
ENSG00000184933	11.4901	6.72159	16.2587	2.41888	1.27434	0.0444859	0.155338	11	6791736	6799689	-	4308	OR6A2	GO:0004930;GO:0004930;GO:0004930;GO:0004984;GO:0004984;GO:0004984;GO:0004984;GO:0005886;GO:0005886;GO:0007165;GO:0007186;GO:0007186;GO:0007186;GO:0007608;GO:0016020;GO:0016021;GO:0016021;GO:0016021;GO:0050896;GO:0050911;GO:0004930;GO:0004930;GO:0004930;GO:0004984;GO:0004984;GO:0004984;GO:0004984;GO:0005886;GO:0005886;GO:0007165;GO:0007186;GO:0007186;GO:0007186;GO:0007608;GO:0016020;GO:0016021;GO:…	K04257	-	NOG328520	-	olfactory receptor family 6 subfamily A member 2[Source:HGNC Symbol;Acc:HGNC:15301]	8590	O95222;A0A126GW91
ENSG00000135747	7.32171	3.52315	11.1203	3.15634	1.65825	0.0447681	0.156158	1	246945547	247078811	-	3197	ZNF670-ZNF695	GO:0003676;GO:0006355;GO:0003676;GO:0006355;	-	-	COG5048	R	ZNF670-ZNF695 readthrough (NMD candidate)[Source:HGNC Symbol;Acc:HGNC:49200]	100533111	-
ENSG00000125144	5.95897	2.55488	9.36305	3.66477	1.87372	0.0454542	0.157534	16	56666730	56668065	-	751	MT1G	GO:0005515;GO:0005623;GO:0005634;GO:0005634;GO:0005737;GO:0005737;GO:0006882;GO:0008270;GO:0010273;GO:0030224;GO:0035924;GO:0042117;GO:0045926;GO:0046872;GO:0046872;GO:0046872;GO:0046872;GO:0048471;GO:0071276;GO:0071276;GO:0071280;GO:0071280;GO:0071294;GO:0071294;GO:0005515;GO:0005623;GO:0005634;GO:0005634;GO:0005737;GO:0005737;GO:0006882;GO:0008270;GO:0010273;GO:0030224;GO:0035924;GO:0042117;GO:…	K14739	-	NOG138665	K	metallothionein 1G [Source:HGNCSymbol;Acc:HGNC:7399]	4495	P13640
ENSG00000167910	5.95745	2.54394	9.37097	3.68365	1.88114	0.0454697	0.157539	8	58490178	58500163	-	2877	CYP7A1	GO:0004497;GO:0004497;GO:0004497;GO:0005506;GO:0005506;GO:0005623;GO:0005783;GO:0005789;GO:0005789;GO:0006629;GO:0006699;GO:0006699;GO:0006699;GO:0006699;GO:0006699;GO:0006699;GO:0006707;GO:0006707;GO:0006707;GO:0006707;GO:0006707;GO:0008123;GO:0008123;GO:0008123;GO:0008123;GO:0008123;GO:0008123;GO:0008202;GO:0008203;GO:0008395;GO:0016020;GO:0016021;GO:0016125;GO:0016491;GO:0016705;GO:0016705;GO:…	K00489	EC:1.14.14.23	COG2124	Q	cytochrome P450 family 7 subfamily A member 1[Source:HGNC Symbol;Acc:HGNC:2651]	1581	P22680
ENSG00000175356	12.6349	7.6762	17.5937	2.29197	1.19659	0.0459482	0.158897	11	9019498	9138114	-	7992	SCUBE2	GO:0005509;GO:0005509;GO:0005509;GO:0005509;GO:0005515;GO:0005576;GO:0005576;GO:0005615;GO:0007275;GO:0008289;GO:0009986;GO:0009986;GO:0005509;GO:0005509;GO:0005515;GO:0005576;GO:0005576;GO:0005615;GO:0007275;GO:0008289;GO:0009986;GO:0009986;GO:0005509;GO:0005509;GO:0005515;GO:0005576;GO:0005576;GO:0005615;GO:0007275;GO:0008289;GO:0009986;GO:0009986;GO:0005509;GO:0005509;GO:0005509;GO:0005509;	-	-	NOG241162	-	signal peptide, CUB domain and EGF like domaincontaining 2 [Source:HGNC Symbol;Acc:HGNC:30425]	57758	Q9NQ36;B3KS09
ENSG00000112238	12.6328	7.66477	17.6008	2.29633	1.19933	0.0459577	0.158897	6	99606774	99615578	+	3232	PRDM13	GO:0000122;GO:0000122;GO:0000977;GO:0001085;GO:0003676;GO:0003676;GO:0003677;GO:0003682;GO:0003700;GO:0005515;GO:0005634;GO:0005634;GO:0005634;GO:0006357;GO:0008168;GO:0016571;GO:0016740;GO:0022008;GO:0031490;GO:0032259;GO:0042054;GO:0042054;GO:0043565;GO:0045893;GO:0046872;	-	-	COG5048	R	PR/SET domain 13 [Source:HGNCSymbol;Acc:HGNC:13998]	59336	Q9H4Q3
ENSG00000140459	8.12301	4.14457	12.1015	2.91984	1.54589	0.0461716	0.159438	15	74337759	74367646	-	3397	CYP11A1	GO:0004497;GO:0005506;GO:0005506;GO:0005515;GO:0005739;GO:0005739;GO:0005739;GO:0005743;GO:0005743;GO:0005759;GO:0006629;GO:0006694;GO:0006700;GO:0006700;GO:0006700;GO:0006700;GO:0006700;GO:0006704;GO:0008202;GO:0008203;GO:0008203;GO:0008207;GO:0008386;GO:0008386;GO:0008386;GO:0008386;GO:0008386;GO:0016020;GO:0016125;GO:0016491;GO:0016705;GO:0016705;GO:0020037;GO:0020037;GO:0020037;GO:0034650;GO:…	K00498	EC:1.14.15.6	COG2124	Q	cytochrome P450 family 11 subfamily A member 1[Source:HGNC Symbol;Acc:HGNC:2590]	1583	P05108;A0A0S2Z3R3
ENSG00000164898	5.42519	2.24418	8.6062	3.8349	1.93919	0.0484452	0.165656	7	139339457	139346328	+	1328	FMC1	GO:0005515;GO:0005739;GO:0005739;GO:0033615;GO:0050995;GO:0061469;	-	-	NOG45195	-	formation of mitochondrial complex V assembly factor1 homolog [Source:HGNC Symbol;Acc:HGNC:26946]	154791	Q96HJ9

## Sheet: Control vs WT-DOWN
id	baseMean	baseMean_CELL	baseMean_H37Rv	foldChange(H37Rv/CELL)(H37Rv/CELL)	log2FoldChange	pval	padj	Chromosome	Start Site	End Site	Direction	Length	Name	GO	KEGG	EC	eggNOG	eggNOG_Class	Description	NCBI_GI	UniProtID
ENSG00000132669	1110.69	1564.38	657.012	0.419983	-1.2516	6.72594e-57	1.81843e-54	20	19757606	20002459	+	8273	RIN2	GO:0005096;GO:0005575;GO:0005737;GO:0005829;GO:0006897;GO:0007165;GO:0007165;GO:0007264;GO:0010595;GO:0017112;GO:0030695;GO:0043547;GO:0050790;GO:1904906;GO:2001214;GO:0005096;GO:0005575;GO:0005737;GO:0005829;GO:0006897;GO:0007165;GO:0007165;GO:0007264;GO:0010595;GO:0017112;GO:0030695;GO:0043547;GO:0050790;GO:1904906;GO:2001214;GO:0007165;GO:0007165;	K23687	-	NOG257110	-	Ras and Rab interactor 2 [Source:HGNCSymbol;Acc:HGNC:18750]	54453	Q8WYP3;A1A4T0
ENSG00000138131	258.771	410.465	107.077	0.260867	-1.93861	4.60464e-42	8.43774e-40	10	98247690	98268194	-	3597	LOXL4	GO:0004720;GO:0005044;GO:0005044;GO:0005507;GO:0005507;GO:0005515;GO:0005576;GO:0005615;GO:0005615;GO:0006897;GO:0016020;GO:0016020;GO:0016491;GO:0016641;GO:0016641;GO:0018057;GO:0030199;GO:0043235;GO:0046872;GO:0055114;GO:0055114;GO:0055114;GO:0070062;	K00280	EC:1.4.3.-	NOG40770	-	lysyl oxidase like 4 [Source:HGNCSymbol;Acc:HGNC:17171]	84171	Q96JB6
ENSG00000168329	425.586	619.987	231.185	0.372887	-1.42319	7.09454e-37	1.03543e-34	3	39263495	39281735	-	3656	CX3CR1	GO:0002052;GO:0002931;GO:0004930;GO:0004930;GO:0004930;GO:0004930;GO:0004950;GO:0005515;GO:0005623;GO:0005886;GO:0005886;GO:0005886;GO:0005887;GO:0006935;GO:0006935;GO:0006935;GO:0006935;GO:0006935;GO:0006955;GO:0006968;GO:0007155;GO:0007155;GO:0007155;GO:0007155;GO:0007165;GO:0007186;GO:0007186;GO:0007186;GO:0007186;GO:0007186;GO:0007200;GO:0007204;GO:0007267;GO:0008528;GO:0009611;GO:0009897;GO:…	K04192	-	NOG151350	S	C-X3-C motif chemokine receptor 1 [Source:HGNCSymbol;Acc:HGNC:2558]	1524	P49238
ENSG00000136869	728.816	981.858	475.774	0.484565	-1.04524	3.22243e-30	3.64002e-28	9	117704175	117724735	+	13277	TLR4	GO:0000187;GO:0001530;GO:0001530;GO:0001530;GO:0001540;GO:0001726;GO:0001875;GO:0001875;GO:0001891;GO:0002224;GO:0002224;GO:0002376;GO:0002755;GO:0002755;GO:0002756;GO:0004888;GO:0005102;GO:0005515;GO:0005515;GO:0005515;GO:0005515;GO:0005515;GO:0005515;GO:0005737;GO:0005737;GO:0005768;GO:0005769;GO:0005794;GO:0005886;GO:0005886;GO:0005886;GO:0005886;GO:0005886;GO:0005887;GO:0005887;GO:0006909;GO:…	K10160	-	NOG249751	-	toll like receptor 4 [Source:HGNCSymbol;Acc:HGNC:11850]	7099	O00206
ENSG00000153012	461.842	634.722	288.961	0.455257	-1.13525	2.32681e-25	2.05207e-23	4	24998847	25030946	-	6495	LGI2	GO:0005515;GO:0005576;GO:0005576;GO:1904862;GO:1904862;GO:0005515;	-	-	NOG145837	S	leucine rich repeat LGI family member 2 [Source:HGNCSymbol;Acc:HGNC:18710]	55203	Q8N0V4
ENSG00000136826	207.318	292.36	122.277	0.418241	-1.2576	1.1176e-16	5.79604e-15	9	107484852	107490482	-	3662	KLF4	GO:0000122;GO:0000785;GO:0000790;GO:0000790;GO:0000978;GO:0000981;GO:0000981;GO:0000981;GO:0000987;GO:0001010;GO:0001010;GO:0001085;GO:0001085;GO:0001221;GO:0001228;GO:0001228;GO:0001228;GO:0003676;GO:0003676;GO:0003677;GO:0003690;GO:0003700;GO:0003700;GO:0003700;GO:0003700;GO:0005515;GO:0005634;GO:0005634;GO:0005634;GO:0005634;GO:0005654;GO:0005654;GO:0005667;GO:0005719;GO:0005737;GO:0006351;GO:…	K17846	-	COG5048	R	Kruppel like factor 4 [Source:HGNCSymbol;Acc:HGNC:6348]	9314	O43474
ENSG00000133019	207.247	291.835	122.658	0.4203	-1.25051	1.51317e-16	7.67853e-15	1	239386565	239915452	+	12170	CHRM3	GO:0003056;GO:0003056;GO:0004435;GO:0004930;GO:0004930;GO:0004930;GO:0004930;GO:0004993;GO:0005515;GO:0005515;GO:0005783;GO:0005789;GO:0005886;GO:0005886;GO:0005886;GO:0005886;GO:0005887;GO:0005887;GO:0005887;GO:0005887;GO:0005887;GO:0005887;GO:0006464;GO:0006939;GO:0007165;GO:0007165;GO:0007186;GO:0007186;GO:0007186;GO:0007186;GO:0007186;GO:0007187;GO:0007197;GO:0007213;GO:0007213;GO:0007268;GO:…	K04131	-	NOG250863	-	cholinergic receptor muscarinic 3 [Source:HGNCSymbol;Acc:HGNC:1952]	1131	P20309;A0A024R3S2
ENSG00000137809	225.755	303.408	148.101	0.488126	-1.03468	8.78895e-13	3.17171e-11	15	68296532	68432163	-	10866	ITGA11	GO:0001649;GO:0005518;GO:0005518;GO:0005886;GO:0005925;GO:0006929;GO:0007155;GO:0007155;GO:0007155;GO:0007155;GO:0007160;GO:0007160;GO:0007229;GO:0007517;GO:0008305;GO:0008305;GO:0008305;GO:0016020;GO:0016021;GO:0030198;GO:0033627;GO:0034681;GO:0038064;GO:0038065;GO:0046872;GO:0098639;GO:0001649;GO:0005518;GO:0005518;GO:0005886;GO:0005925;GO:0006929;GO:0007155;GO:0007155;GO:0007155;GO:0007155;GO:…	K06587	-	NOG235509	-	integrin subunit alpha 11 [Source:HGNCSymbol;Acc:HGNC:6136]	22801	Q9UKX5;B3KTN6
ENSG00000176697	152.398	210.491	94.3057	0.448028	-1.15834	2.45932e-11	7.72555e-10	11	27654893	27722058	-	7740	BDNF	GO:0005102;GO:0005102;GO:0005515;GO:0005576;GO:0005576;GO:0005615;GO:0005737;GO:0005739;GO:0007165;GO:0007169;GO:0007202;GO:0007399;GO:0007411;GO:0007416;GO:0007422;GO:0007613;GO:0008021;GO:0008083;GO:0008083;GO:0008083;GO:0010832;GO:0010976;GO:0016607;GO:0021675;GO:0030424;GO:0030425;GO:0031410;GO:0031547;GO:0031550;GO:0038180;GO:0043524;GO:0045664;GO:0048011;GO:0048471;GO:0048668;GO:0048672;GO:…	K04355	-	NOG45248	-	brain derived neurotrophic factor [Source:HGNCSymbol;Acc:HGNC:1033]	627	P23560;A0A0E3SU01
ENSG00000173269	117.379	164.918	69.8394	0.423481	-1.23963	3.45542e-10	9.54551e-09	10	86935540	86969481	-	5086	MMRN2	GO:0001525;GO:0002042;GO:0005201;GO:0005515;GO:0005515;GO:0005576;GO:0005604;GO:0005615;GO:0030948;GO:0030948;GO:0062023;GO:0070062;GO:0090051;GO:0090051;GO:0005515;GO:0005515;GO:0005515;	-	-	NOG39810	U	multimerin 2 [Source:HGNC Symbol;Acc:HGNC:19888]"	79812	Q9H8L6
ENSG00000109158	108.19	150.606	65.7748	0.436734	-1.19517	5.24821e-09	1.22771e-07	4	46918900	46993581	-	11305	GABRA4	GO:0004888;GO:0004888;GO:0004890;GO:0004890;GO:0004890;GO:0005216;GO:0005216;GO:0005230;GO:0005230;GO:0005237;GO:0005254;GO:0005254;GO:0005886;GO:0005886;GO:0005887;GO:0005887;GO:0006811;GO:0006811;GO:0006811;GO:0006821;GO:0006821;GO:0006821;GO:0007165;GO:0007214;GO:0007214;GO:0007214;GO:0007214;GO:0007268;GO:0007417;GO:0008503;GO:0008503;GO:0016020;GO:0016020;GO:0016020;GO:0016021;GO:0016021;GO:…	K05175	-	NOG238757	-	gamma-aminobutyric acid type A receptor subunitalpha4 [Source:HGNC Symbol;Acc:HGNC:4078]	2557	P48169;X5D7F5
ENSG00000173801	132.693	178.99	86.3951	0.48268	-1.05086	1.38192e-08	3.05504e-07	17	41754604	41786931	-	4942	JUP	GO:0001533;GO:0001954;GO:0002159;GO:0002159;GO:0002159;GO:0002159;GO:0003713;GO:0003713;GO:0005198;GO:0005198;GO:0005198;GO:0005515;GO:0005515;GO:0005515;GO:0005515;GO:0005515;GO:0005576;GO:0005623;GO:0005634;GO:0005737;GO:0005737;GO:0005829;GO:0005856;GO:0005856;GO:0005886;GO:0005886;GO:0005886;GO:0005911;GO:0005911;GO:0005912;GO:0005912;GO:0005915;GO:0005925;GO:0007016;GO:0007155;GO:0007155;GO:…	K10056	-	NOG297695	-	junction plakoglobin [Source:HGNCSymbol;Acc:HGNC:6207]	3728	P14923;A0A0S2Z487
ENSG00000149654	61.2884	88.0986	34.4783	0.39136	-1.35343	6.9276e-07	1.15872e-05	20	46173739	46308498	-	4921	CDH22	GO:0005509;GO:0005509;GO:0005886;GO:0005886;GO:0005886;GO:0007155;GO:0007155;GO:0007155;GO:0007156;GO:0007156;GO:0007420;GO:0016020;GO:0016020;GO:0016020;GO:0016021;GO:0016339;GO:0046872;GO:0098609;GO:0098609;	K06812	-	NOG253748	-	cadherin 22 [Source:HGNC Symbol;Acc:HGNC:13251]"	64405	Q9UJ99;A8K0L9
ENSG00000081923	100.462	134.93	65.9934	0.489092	-1.03182	1.02513e-06	1.65102e-05	18	57646426	57803315	-	7028	ATP8B1	GO:0000166;GO:0000166;GO:0000166;GO:0000287;GO:0000287;GO:0005319;GO:0005515;GO:0005515;GO:0005524;GO:0005524;GO:0005524;GO:0005654;GO:0005783;GO:0005794;GO:0005794;GO:0005829;GO:0005886;GO:0005886;GO:0005886;GO:0005886;GO:0005886;GO:0005887;GO:0006855;GO:0006869;GO:0007030;GO:0007605;GO:0007605;GO:0008206;GO:0015247;GO:0015721;GO:0015914;GO:0015914;GO:0015917;GO:0016020;GO:0016020;GO:0016021;GO:…	K01530	EC:7.6.2.1	COG0474	P	ATPase phospholipid transporting 8B1 [Source:HGNCSymbol;Acc:HGNC:3706]	5205	O43520
ENSG00000164076	19.6404	31.0009	8.27991	0.267086	-1.90462	0.000167011	0.0015623	3	49857988	49869935	-	3613	CAMKV	GO:0004672;GO:0004672;GO:0004674;GO:0004683;GO:0005516;GO:0005516;GO:0005524;GO:0005524;GO:0005886;GO:0006468;GO:0006468;GO:0016020;GO:0030659;GO:0031410;GO:0004672;GO:0004672;GO:0004674;GO:0004683;GO:0005516;GO:0005516;GO:0005524;GO:0005524;GO:0005886;GO:0006468;GO:0006468;GO:0016020;GO:0016301;GO:0016310;GO:0030659;GO:0031410;GO:0004672;GO:0004672;GO:0005524;GO:0005524;GO:0006468;GO:0006468;GO:…	K08812	EC:2.7.11.-	COG0515	T	CaM kinase like vesicle associated [Source:HGNCSymbol;Acc:HGNC:28788]	79012	Q8NCB2;A0A140VKD5
ENSG00000182132	42.5182	58.9919	26.0444	0.441491	-1.17954	0.000246191	0.00218996	5	170353487	170736632	+	3351	KCNIP1	GO:0005244;GO:0005267;GO:0005509;GO:0005509;GO:0005509;GO:0005515;GO:0005737;GO:0005886;GO:0005886;GO:0006811;GO:0006813;GO:0008076;GO:0015459;GO:0016020;GO:0030425;GO:0031234;GO:0034765;GO:0042995;GO:0046872;GO:0061337;GO:0071805;GO:1901379;GO:0005244;GO:0005267;GO:0005509;GO:0005509;GO:0005509;GO:0005515;GO:0005737;GO:0005886;GO:0005886;GO:0006811;GO:0006813;GO:0008076;GO:0015459;GO:0016020;GO:…	-	-	COG5126	DTZ	potassium voltage-gated channel interacting protein1 [Source:HGNC Symbol;Acc:HGNC:15521]	30820	Q9NZI2
ENSG00000253159	57.1656	76.2974	38.0337	0.498493	-1.00435	0.000299167	0.002605	5	141430507	141512975	+	4893	PCDHGA12	GO:0005509;GO:0005509;GO:0005886;GO:0005886;GO:0005886;GO:0005887;GO:0005911;GO:0007155;GO:0007155;GO:0007155;GO:0007155;GO:0007156;GO:0007156;GO:0016020;GO:0016020;GO:0016020;GO:0016020;GO:0016021;GO:0005509;GO:0005509;GO:0005886;GO:0005886;GO:0005886;GO:0005887;GO:0007155;GO:0007155;GO:0007155;GO:0007155;GO:0007156;GO:0007156;GO:0016020;GO:0016020;GO:0016020;GO:0016021;	K16495	-	NOG256872	-	protocadherin gamma subfamily A, 12 [Source:HGNCSymbol;Acc:HGNC:8699]	26025	O60330
ENSG00000143869	26.5311	38.855	14.2072	0.365646	-1.45148	0.0004537	0.00373561	2	20667144	20679243	+	9267	GDF7	GO:0005125;GO:0005125;GO:0005515;GO:0005576;GO:0005576;GO:0005615;GO:0005615;GO:0007411;GO:0008083;GO:0008083;GO:0008083;GO:0010628;GO:0010862;GO:0010862;GO:0021509;GO:0021527;GO:0021915;GO:0022612;GO:0030509;GO:0030509;GO:0030509;GO:0030855;GO:0030901;GO:0032924;GO:0042802;GO:0045165;GO:0045666;GO:0045893;GO:0048608;GO:0048754;GO:0048853;GO:0060389;GO:0060395;GO:0060571;GO:2001051;	K20013	-	NOG317866	-	growth differentiation factor 7 [Source:HGNCSymbol;Acc:HGNC:4222]	151449	Q7Z4P5;Q75RY1
ENSG00000004799	14.0855	21.9852	6.18584	0.281364	-1.82949	0.00194102	0.0127994	7	95583499	95596516	-	4544	PDK4	GO:0000166;GO:0004672;GO:0004672;GO:0004672;GO:0004672;GO:0004674;GO:0004740;GO:0004740;GO:0005524;GO:0005739;GO:0005739;GO:0005739;GO:0005759;GO:0005759;GO:0005975;GO:0006006;GO:0006468;GO:0006885;GO:0006885;GO:0008286;GO:0008286;GO:0009267;GO:0010510;GO:0010510;GO:0010510;GO:0010565;GO:0010565;GO:0010906;GO:0010906;GO:0016301;GO:0016310;GO:0016740;GO:0042304;GO:0042304;GO:0042593;GO:0042593;GO:…	K00898	EC:2.7.11.2	COG0642	T	pyruvate dehydrogenase kinase 4 [Source:HGNCSymbol;Acc:HGNC:8812]	5166	Q16654;A4D1H4
ENSG00000134198	106.212	147.445	64.9788	0.440697	-1.18214	0.00199405	0.0130863	1	115048011	115089503	-	3413	TSPAN2	GO:0005515;GO:0005654;GO:0005886;GO:0005887;GO:0006954;GO:0007420;GO:0014002;GO:0014005;GO:0016020;GO:0016021;GO:0016021;GO:0016021;GO:0016021;GO:0042552;GO:0043209;GO:0043209;GO:0048709;GO:0061564;GO:0005654;GO:0016020;GO:0016021;GO:0016021;GO:0016021;GO:0005654;GO:0016020;GO:0016021;GO:0016021;GO:0016021;	K17354	-	NOG293348	-	tetraspanin 2 [Source:HGNC Symbol;Acc:HGNC:20659]"	10100	O60636;B2RD31
ENSG00000174600	26.911	37.9644	15.8575	0.417694	-1.25948	0.0021481	0.0139639	12	108288044	108339317	-	5666	CMKLR1	GO:0001501;GO:0002430;GO:0004875;GO:0004930;GO:0004930;GO:0004930;GO:0004930;GO:0004950;GO:0005515;GO:0005623;GO:0005886;GO:0005886;GO:0005886;GO:0005887;GO:0006935;GO:0006935;GO:0006935;GO:0006954;GO:0006955;GO:0007165;GO:0007186;GO:0007186;GO:0007186;GO:0007186;GO:0007186;GO:0007200;GO:0007204;GO:0010759;GO:0010759;GO:0016020;GO:0016021;GO:0016021;GO:0016021;GO:0032088;GO:0032695;GO:0038023;GO:…	K04245	-	NOG150376	S	chemerin chemokine-like receptor 1 [Source:HGNCSymbol;Acc:HGNC:2121]	1240	Q99788
ENSG00000115844	7.57644	13.0769	2.076	0.158753	-2.65514	0.00230933	0.014883	2	172099438	172102900	-	2971	DLX2	GO:0000122;GO:0000122;GO:0000790;GO:0000977;GO:0000978;GO:0000981;GO:0001228;GO:0003677;GO:0003677;GO:0003677;GO:0003677;GO:0003682;GO:0003700;GO:0003700;GO:0003727;GO:0005515;GO:0005634;GO:0005634;GO:0005634;GO:0006355;GO:0006355;GO:0006357;GO:0006357;GO:0007275;GO:0007420;GO:0009954;GO:0021544;GO:0021766;GO:0021772;GO:0021879;GO:0021882;GO:0021892;GO:0021893;GO:0030154;GO:0030154;GO:0030154;GO:…	K18488	-	NOG263092	-	distal-less homeobox 2 [Source:HGNCSymbol;Acc:HGNC:2915]	1746	Q07687;Q53QU7;X5D7D8
ENSG00000164061	19.5751	28.3795	10.7707	0.379523	-1.39774	0.00375745	0.0222986	3	49554477	49671549	+	16241	BSN	GO:0005634;GO:0005737;GO:0005856;GO:0007268;GO:0007416;GO:0007416;GO:0008021;GO:0009986;GO:0014069;GO:0016020;GO:0030054;GO:0030424;GO:0030425;GO:0030425;GO:0030672;GO:0031410;GO:0035418;GO:0042995;GO:0044306;GO:0045202;GO:0045202;GO:0045202;GO:0045202;GO:0046872;GO:0046872;GO:0046872;GO:0048786;GO:0048786;GO:0048786;GO:0048786;GO:0048786;GO:0048788;GO:0048788;GO:0048790;GO:0060076;GO:0098685;GO:…	-	-	NOG12793	-	bassoon presynaptic cytomatrix protein [Source:HGNCSymbol;Acc:HGNC:1117]	8927	Q9UPA5
ENSG00000119411	29.6133	40.5107	18.7159	0.462	-1.11404	0.00394066	0.0231857	9	113349541	113371233	+	2339	BSPRY	GO:0005515;GO:0005737;GO:0006811;GO:0006816;GO:0008270;GO:0008270;GO:0016020;GO:0031252;GO:0046872;GO:0048471;GO:1990830;	-	-	NOG264516	-	B-box and SPRY domain containing [Source:HGNCSymbol;Acc:HGNC:18232]	54836	Q5W0U4
ENSG00000196754	78.4706	104.954	51.9872	0.495333	-1.01353	0.00482549	0.02748	1	153561108	153567890	-	1546	S100A2	GO:0005509;GO:0005509;GO:0005509;GO:0005515;GO:0005575;GO:0042802;GO:0043542;GO:0046872;GO:0046914;GO:0046914;GO:0005509;GO:0005509;GO:0005509;GO:0005515;GO:0005575;GO:0042802;GO:0043542;GO:0046872;GO:0046914;GO:0046914;GO:0005509;GO:0005509;GO:0046872;GO:0046914;GO:0046914;GO:0005509;GO:0005509;GO:0005509;GO:0005515;GO:0005575;GO:0042802;GO:0043542;GO:0046872;GO:0046914;GO:0046914;GO:0005509;GO:…	-	-	NOG132073	S	S100 calcium binding protein A2 [Source:HGNCSymbol;Acc:HGNC:10492]	6273	P29034
ENSG00000166573	5.80002	10.2308	1.3692	0.13383	-2.90152	0.00521208	0.0293442	18	77249848	77277900	+	11004	GALR1	GO:0004930;GO:0004930;GO:0004930;GO:0004966;GO:0004966;GO:0004966;GO:0004966;GO:0004966;GO:0005515;GO:0005515;GO:0005623;GO:0005886;GO:0005886;GO:0005886;GO:0005886;GO:0005887;GO:0007165;GO:0007186;GO:0007186;GO:0007186;GO:0007186;GO:0007186;GO:0007189;GO:0007194;GO:0007194;GO:0007194;GO:0007204;GO:0007204;GO:0007218;GO:0007218;GO:0008528;GO:0016020;GO:0016021;GO:0016021;GO:0016021;GO:0016021;GO:…	K04230	-	NOG320953	-	galanin receptor 1 [Source:HGNCSymbol;Acc:HGNC:4132]	2587	P47211
ENSG00000120278	14.3138	21.3391	7.28856	0.341559	-1.54979	0.00677164	0.0365015	6	150599883	150843665	+	10294	PLEKHG1	GO:0005085;GO:0005085;GO:0005085;GO:0005654;GO:0005085;GO:0005085;GO:0005085;GO:0005085;GO:0005085;GO:0005654;GO:0005085;	-	-	COG5422	T	pleckstrin homology and RhoGEF domain containing G1[Source:HGNC Symbol;Acc:HGNC:20884]	57480	Q9ULL1;Q5JYA6
ENSG00000197629	21.0632	29.661	12.4654	0.420261	-1.25064	0.00693244	0.0371442	11	59208510	59212927	-	4418	MPEG1	GO:0002376;GO:0005576;GO:0016020;GO:0016021;GO:0030659;GO:0031410;GO:0035915;GO:0042742;GO:0042742;GO:0045087;GO:0045335;GO:0050829;GO:0050830;	-	-	NOG40231	T	macrophage expressed 1 [Source:HGNCSymbol;Acc:HGNC:29619]	219972	Q2M385
ENSG00000111261	6.11892	10.5141	1.72372	0.163943	-2.60873	0.00765161	0.0402907	12	12326056	12350242	-	5716	MANSC1	GO:0016020;GO:0016021;GO:0016020;GO:0016021;GO:0016020;GO:0016021;	-	-	NOG42583	K	MANSC domain containing 1 [Source:HGNCSymbol;Acc:HGNC:25505]	54682	Q9H8J5
ENSG00000197859	13.669	20.4178	6.92012	0.338926	-1.56096	0.00807025	0.0419195	9	133532164	133575519	+	4677	ADAMTSL2	GO:0005515;GO:0005576;GO:0005576;GO:0006508;GO:0008233;GO:0008233;GO:0030198;GO:0030512;GO:0030512;GO:0031012;GO:0050436;GO:0060481;GO:0006508;GO:0008233;GO:0008233;GO:0005515;GO:0005576;GO:0006508;GO:0008233;GO:0008233;GO:0030512;GO:0005515;GO:0005576;GO:0006508;GO:0008233;GO:0008233;GO:0030512;	-	-	NOG299441	-	ADAMTS like 2 [Source:HGNC Symbol;Acc:HGNC:14631]"	9719	Q86TH1
ENSG00000180914	24.062	32.8932	15.2309	0.46304	-1.11079	0.0100011	0.0498756	3	8750408	8769628	-	4514	OXTR	GO:0001967;GO:0001975;GO:0001992;GO:0004930;GO:0004930;GO:0004930;GO:0004930;GO:0004990;GO:0004990;GO:0004990;GO:0004990;GO:0004990;GO:0004990;GO:0005000;GO:0005000;GO:0005000;GO:0005623;GO:0005886;GO:0005886;GO:0005886;GO:0005887;GO:0005887;GO:0005902;GO:0006936;GO:0007165;GO:0007166;GO:0007186;GO:0007186;GO:0007186;GO:0007186;GO:0007186;GO:0007186;GO:0007204;GO:0007507;GO:0007565;GO:0007565;GO:…	K04229	-	NOG299951	-	oxytocin receptor [Source:HGNCSymbol;Acc:HGNC:8529]	5021	P30559;B2R9L7
ENSG00000134438	10.3952	15.9543	4.83622	0.30313	-1.72199	0.0123873	0.0592667	18	59267035	59274086	-	3786	RAX	GO:0000790;GO:0000978;GO:0000981;GO:0001228;GO:0003677;GO:0003677;GO:0005634;GO:0006355;GO:0007275;GO:0007601;GO:0043565;GO:0045944;GO:0000790;GO:0000978;GO:0000981;GO:0001228;GO:0003677;GO:0003677;GO:0003677;GO:0005634;GO:0006355;GO:0006355;GO:0007275;GO:0007389;GO:0007420;GO:0007601;GO:0021854;GO:0043010;GO:0043565;GO:0043565;GO:0045944;GO:0060173;	K09332	-	NOG261733	-	retina and anterior neural fold homeobox[Source:HGNC Symbol;Acc:HGNC:18662]	30062	Q9Y2V3
ENSG00000130054	17.9801	25.2336	10.7266	0.425092	-1.23415	0.0143568	0.06664	X	69504326	69532508	+	4928	FAM155B	GO:0005623;GO:0005886;GO:0015275;GO:0016020;GO:0016021;GO:0098703;	-	-	NOG25020	-	family with sequence similarity 155 member B[Source:HGNC Symbol;Acc:HGNC:30701]	27112	-
ENSG00000241489	10.7104	16.2402	5.18058	0.318996	-1.64839	0.0144474	0.0669099	X	149477104	149540926	-	9702	AC244197.3	GO:0003824;GO:0003824;GO:0004423;GO:0008484;GO:0008484;GO:0008484;GO:0003824;GO:0003824;GO:0004423;GO:0008484;GO:0008484;GO:0008484;	-	-	-	-	novel protein"	-	-
ENSG00000164976	24.7268	33.1929	16.2606	0.489882	-1.02949	0.0152466	0.0696913	9	34366666	34376898	-	6447	MYORG	GO:0004553;GO:0004553;GO:0005634;GO:0005783;GO:0005789;GO:0005789;GO:0005975;GO:0005975;GO:0008152;GO:0016020;GO:0016021;GO:0016787;GO:0016798;GO:0031965;GO:0031965;GO:0043568;GO:0043568;GO:0048741;GO:0048741;GO:0048741;GO:0051897;GO:0051897;GO:0016020;GO:0016021;	-	-	COG1501	G	myogenesis regulating glycosidase (putative)[Source:HGNC Symbol;Acc:HGNC:19918]	57462	Q6NSJ0
ENSG00000135547	31.3216	42.459	20.1841	0.475378	-1.07285	0.0163045	0.0731089	6	125747664	125761269	+	2689	HEY2	GO:0003677;GO:0003677;GO:0005634;GO:0006355;GO:0006355;GO:0046983;GO:0046983;GO:0000122;GO:0000122;GO:0000122;GO:0000122;GO:0000790;GO:0000977;GO:0000981;GO:0000981;GO:0001102;GO:0001227;GO:0001227;GO:0001227;GO:0001568;GO:0001570;GO:0001570;GO:0003150;GO:0003150;GO:0003151;GO:0003151;GO:0003171;GO:0003180;GO:0003184;GO:0003184;GO:0003186;GO:0003186;GO:0003195;GO:0003198;GO:0003199;GO:0003208;GO:…	K09091	-	NOG324798	-	hes related family bHLH transcription factor withYRPW motif 2 [Source:HGNC Symbol;Acc:HGNC:4881]	23493	Q9UBP5
ENSG00000146950	22.1066	30.003	14.2102	0.473626	-1.07818	0.0163873	0.0734001	X	9786429	9949443	+	8218	SHROOM2	GO:0002089;GO:0003779;GO:0005515;GO:0005515;GO:0005623;GO:0005737;GO:0005856;GO:0005874;GO:0005886;GO:0005912;GO:0005912;GO:0005923;GO:0007015;GO:0007275;GO:0007420;GO:0008013;GO:0008057;GO:0015280;GO:0016020;GO:0016324;GO:0016324;GO:0016324;GO:0016477;GO:0030036;GO:0030054;GO:0030864;GO:0030864;GO:0032401;GO:0032401;GO:0032401;GO:0032438;GO:0035725;GO:0043010;GO:0043296;GO:0043482;GO:0043583;GO:…	K18625	-	NOG72784	-	shroom family member 2 [Source:HGNCSymbol;Acc:HGNC:630]	357	Q13796
ENSG00000144331	18.6017	25.8268	11.3766	0.440495	-1.1828	0.016964	0.0750858	2	179441982	179861612	-	5417	ZNF385B	GO:0003676;GO:0003676;GO:0008270;GO:0008270;GO:0046872;GO:0002039;GO:0003676;GO:0003676;GO:0005634;GO:0005634;GO:0006915;GO:0008270;GO:0008270;GO:0046872;GO:0072332;GO:0002039;GO:0003676;GO:0003676;GO:0005634;GO:0005634;GO:0006915;GO:0008270;GO:0008270;GO:0046872;GO:0072332;GO:0002039;GO:0003676;GO:0003676;GO:0005634;GO:0005634;GO:0006915;GO:0008270;GO:0008270;GO:0046872;GO:0072332;GO:0003676;GO:…	-	-	NOG41467	M	zinc finger protein 385B [Source:HGNCSymbol;Acc:HGNC:26332]	151126	Q569K4
ENSG00000162620	21.5986	29.3422	13.8549	0.472183	-1.08258	0.0172503	0.0760482	1	74026015	74198187	-	8759	LRRIQ3	GO:0005515;GO:0005515;GO:0005515;GO:0005515;GO:0005515;GO:0005515;GO:0005515;GO:0005515;GO:0005515;	-	-	NOG296556	-	leucine rich repeats and IQ motif containing 3[Source:HGNC Symbol;Acc:HGNC:28318]	127255	A6PVS8
ENSG00000213221	7.27349	11.7962	2.75081	0.233195	-2.10039	0.0175138	0.0770024	9	136359480	136363744	-	3099	DNLZ	GO:0005654;GO:0005739;GO:0005739;GO:0005739;GO:0006457;GO:0008270;GO:0008270;GO:0030150;GO:0046872;GO:0050821;GO:0051087;	K17808	-	NOG241896	-	DNL-type zinc finger [Source:HGNCSymbol;Acc:HGNC:33879]	728489	Q5SXM8
ENSG00000197705	9.08794	15.3517	2.82419	0.183966	-2.44249	0.0176062	0.0772854	18	32672673	32773023	-	4951	KLHL14	GO:0005515;GO:0005737;GO:0005783;GO:0005783;GO:0005783;GO:0005789;GO:0005829;GO:0005829;GO:0015629;GO:0016020;GO:0016235;GO:0043005;GO:0043005;GO:0043025;GO:0043025;GO:0005515;GO:0005737;GO:0005783;GO:0005783;GO:0005783;GO:0005789;GO:0005829;GO:0005829;GO:0015629;GO:0016020;GO:0016235;GO:0043005;GO:0043025;GO:0005515;	K10451	-	NOG284750	-	kelch like family member 14 [Source:HGNCSymbol;Acc:HGNC:29266]	57565	Q9P2G3
ENSG00000173369	23.0479	31.235	14.8609	0.475778	-1.07164	0.0204265	0.0864886	1	22652762	22661637	+	1492	C1QB	GO:0005515;GO:0006958;GO:0006958;GO:0005515;GO:0005576;GO:0005581;GO:0006958;GO:0006958;GO:0002376;GO:0005515;GO:0005515;GO:0005576;GO:0005576;GO:0005581;GO:0005602;GO:0005623;GO:0005623;GO:0006956;GO:0006956;GO:0006958;GO:0006958;GO:0006958;GO:0006958;GO:0030449;GO:0045087;GO:0045202;GO:0045202;GO:0048839;GO:0062023;GO:0072562;GO:0098794;GO:0098794;GO:0098883;GO:0098883;GO:0005515;GO:0005576;GO:…	K03987	-	NOG115400	S	complement C1q B chain [Source:HGNCSymbol;Acc:HGNC:1242]	713	P02746;A0A024RAB9
ENSG00000178531	26.2195	38.6394	13.7996	0.357138	-1.48545	0.0214275	0.0896944	19	7924491	7926135	-	1237	CTXN1	GO:0016020;GO:0016021;	-	-	NOG67934	S	cortexin 1 [Source:HGNC Symbol;Acc:HGNC:31108]"	404217	P60606
ENSG00000185008	18.3295	25.2005	11.4586	0.454699	-1.13702	0.0215608	0.0901346	3	75906695	77649964	+	16663	ROBO2	GO:0001656;GO:0001657;GO:0003148;GO:0003180;GO:0003184;GO:0003272;GO:0005515;GO:0005515;GO:0005886;GO:0006935;GO:0007156;GO:0007275;GO:0007399;GO:0007411;GO:0007411;GO:0007411;GO:0007417;GO:0007420;GO:0007420;GO:0008046;GO:0008046;GO:0009986;GO:0016020;GO:0016021;GO:0016199;GO:0021510;GO:0021891;GO:0030154;GO:0030673;GO:0031290;GO:0032870;GO:0035481;GO:0035904;GO:0042802;GO:0050772;GO:0050925;GO:…	K06754	-	NOG238978	-	roundabout guidance receptor 2 [Source:HGNCSymbol;Acc:HGNC:10250]	6092	Q9HCK4
ENSG00000149527	2.88219	5.76438	0	0	-Inf	0.0217446	0.0906273	1	2425980	2505532	+	10809	PLCH2	GO:0004629;GO:0004629;GO:0035556;GO:0035556;GO:0003674;GO:0004435;GO:0004435;GO:0004435;GO:0004435;GO:0004629;GO:0004629;GO:0005509;GO:0005509;GO:0005575;GO:0005623;GO:0005737;GO:0005886;GO:0005886;GO:0006629;GO:0006629;GO:0006629;GO:0007165;GO:0007165;GO:0007165;GO:0008081;GO:0008081;GO:0008150;GO:0016020;GO:0016042;GO:0016787;GO:0032959;GO:0035556;GO:0035556;GO:0043647;GO:0046872;GO:0048015;GO:…	K19006	EC:3.1.4.11	NOG149692	T	phospholipase C eta 2 [Source:HGNCSymbol;Acc:HGNC:29037]	9651	O75038
ENSG00000139263	21.5651	28.9818	14.1485	0.488184	-1.0345	0.0232113	0.0952477	12	58872149	58920522	-	5893	LRIG3	GO:0005515;GO:0005615;GO:0005615;GO:0005886;GO:0007275;GO:0016020;GO:0016021;GO:0030659;GO:0031012;GO:0031410;GO:0005515;GO:0005615;GO:0005615;GO:0005886;GO:0007275;GO:0016020;GO:0016021;GO:0030659;GO:0031012;GO:0031410;GO:0032474;GO:0005515;	-	-	COG4886	S	leucine rich repeats and immunoglobulin like domains3 [Source:HGNC Symbol;Acc:HGNC:30991]	121227	Q6UXM1
ENSG00000108947	2.06681	4.13362	0	0	-Inf	0.0247173	0.0997888	17	7705202	7711372	+	3216	EFNB3	GO:0001618;GO:0005005;GO:0005515;GO:0005886;GO:0005886;GO:0005886;GO:0005887;GO:0007267;GO:0007275;GO:0007399;GO:0007399;GO:0007411;GO:0007411;GO:0007628;GO:0016020;GO:0016020;GO:0016020;GO:0016021;GO:0016032;GO:0016198;GO:0030154;GO:0031295;GO:0046718;GO:0046875;GO:0046875;GO:0048013;GO:0048013;GO:0048013;GO:0050771;GO:0050771;GO:0098686;GO:0098978;GO:0098978;GO:0099056;GO:0099061;GO:0099557;	K05463	-	NOG268537	-	ephrin B3 [Source:HGNC Symbol;Acc:HGNC:3228]"	1949	Q15768
ENSG00000275395	10.0788	14.9856	5.17191	0.345125	-1.53481	0.0271919	0.107464	19	39863323	39934626	-	12961	FCGBP	GO:0005515;GO:0005515;	-	-	-	-	Fc fragment of IgG binding protein [Source:HGNCSymbol;Acc:HGNC:13572]	-	-
ENSG00000158485	11.8934	17.2494	6.53736	0.378992	-1.39976	0.0274423	0.108272	1	158327951	158331531	-	1395	CD1B	GO:0016020;GO:0016021;GO:0001916;GO:0002250;GO:0002376;GO:0005515;GO:0005615;GO:0005764;GO:0005765;GO:0005768;GO:0005886;GO:0005886;GO:0005886;GO:0009897;GO:0009986;GO:0010008;GO:0016020;GO:0016021;GO:0016021;GO:0030883;GO:0030884;GO:0048006;GO:0048007;GO:0050776;GO:0071723;	K06448	-	NOG79438	S	CD1b molecule [Source:HGNC Symbol;Acc:HGNC:1635]"	910	P29016
ENSG00000143355	16.6622	22.9429	10.3815	0.452492	-1.14403	0.028339	0.110934	1	197911902	197935478	+	10442	LHX9	GO:0000790;GO:0000977;GO:0000981;GO:0000981;GO:0003677;GO:0003677;GO:0003677;GO:0003714;GO:0005515;GO:0005634;GO:0005634;GO:0006355;GO:0030182;GO:0043565;GO:0045892;GO:0045944;GO:0046872;GO:0097380;GO:0000790;GO:0000977;GO:0000981;GO:0000981;GO:0003677;GO:0003677;GO:0003677;GO:0003714;GO:0005515;GO:0005634;GO:0005634;GO:0006355;GO:0006355;GO:0030182;GO:0043565;GO:0043565;GO:0045892;GO:0045944;GO:…	K09373	-	NOG240987	-	LIM homeobox 9 [Source:HGNC Symbol;Acc:HGNC:14222]"	56956	Q9NQ69
ENSG00000089199	20.4295	27.3782	13.4808	0.492391	-1.02212	0.0287504	0.112119	20	5911510	5925353	+	4447	CHGB	GO:0005179;GO:0005515;GO:0005576;GO:0005615;GO:0005788;GO:0007165;GO:0030141;GO:0030141;GO:0030141;GO:0030141;GO:0043687;GO:0044267;GO:0030141;GO:0030141;	K19991	-	NOG39839	S	chromogranin B [Source:HGNC Symbol;Acc:HGNC:1930]"	1114	P05060
ENSG00000203747	9.58526	14.3227	4.84788	0.338476	-1.56287	0.0289548	0.112677	1	161541759	161550737	-	2958	FCGR3A	GO:0016020;GO:0016021;GO:0005576;GO:0005886;GO:0005886;GO:0005886;GO:0006955;GO:0009897;GO:0009897;GO:0016020;GO:0016021;GO:0019864;GO:0038096;GO:0050776;GO:0070062;GO:0005576;GO:0005886;GO:0005886;GO:0005886;GO:0006955;GO:0009897;GO:0009897;GO:0016020;GO:0016021;GO:0019864;GO:0038096;GO:0050776;GO:0070062;GO:0005576;GO:0005886;GO:0005886;GO:0005886;GO:0006955;GO:0009897;GO:0009897;GO:0016020;GO:…	K06463	-	NOG47725	-	Fc fragment of IgG receptor IIIa [Source:HGNCSymbol;Acc:HGNC:3619]	2214	P08637
ENSG00000105270	2.73428	5.11554	0.353024	0.06901	-3.85705	0.0307419	0.118043	19	36014660	36033343	-	3765	CLIP3	GO:0001934;GO:0001934;GO:0005515;GO:0005515;GO:0005737;GO:0005794;GO:0005795;GO:0005802;GO:0005802;GO:0005829;GO:0005886;GO:0005886;GO:0008017;GO:0010803;GO:0010828;GO:0010828;GO:0016020;GO:0018230;GO:0031115;GO:0031901;GO:0032588;GO:0035594;GO:0043065;GO:0044091;GO:0045121;GO:0045444;GO:0045444;GO:0045807;GO:0055038;GO:0072321;GO:1903078;GO:1903078;GO:0001934;GO:0005515;GO:0005515;GO:0005737;GO:…	K10423	-	COG5244	D	CAP-Gly domain containing linker protein 3[Source:HGNC Symbol;Acc:HGNC:24314]	25999	Q96DZ5
ENSG00000185100	19.8121	26.4935	13.1308	0.495624	-1.01268	0.0337437	0.126835	14	104724186	104747325	+	5775	ADSS1	GO:0000166;GO:0000287;GO:0002376;GO:0004019;GO:0004019;GO:0004019;GO:0004019;GO:0005525;GO:0005525;GO:0005525;GO:0005737;GO:0005737;GO:0005737;GO:0005737;GO:0005829;GO:0006164;GO:0006164;GO:0006164;GO:0006167;GO:0006167;GO:0006167;GO:0009168;GO:0016874;GO:0042301;GO:0044208;GO:0044208;GO:0046040;GO:0046872;GO:0000166;GO:0000287;GO:0002376;GO:0003924;GO:0004019;GO:0004019;GO:0004019;GO:0004019;GO:…	K01939	EC:6.3.4.4	COG0104	F	adenylosuccinate synthase 1 [Source:HGNCSymbol;Acc:HGNC:20093]	122622	Q8N142
ENSG00000167701	5.02572	8.3168	1.73463	0.20857	-2.2614	0.0338658	0.127167	8	144502973	144507174	+	2756	GPT	GO:0003824;GO:0003824;GO:0004021;GO:0004021;GO:0005737;GO:0005829;GO:0008483;GO:0008652;GO:0009058;GO:0009058;GO:0016740;GO:0030170;GO:0030170;GO:0042853;GO:0070062;GO:0003824;GO:0003824;GO:0004021;GO:0004021;GO:0005615;GO:0005615;GO:0005737;GO:0005737;GO:0005829;GO:0008483;GO:0008652;GO:0009058;GO:0009058;GO:0016740;GO:0030170;GO:0030170;GO:0032869;GO:0042594;GO:0042853;GO:0045722;GO:0070062;	K00814	EC:2.6.1.2	COG0436	E	glutamic--pyruvic transaminase [Source:HGNCSymbol;Acc:HGNC:4552]	2875	P24298
ENSG00000008056	5.0074	8.29184	1.72297	0.207791	-2.26679	0.0340976	0.127804	X	47571901	47619857	-	3733	SYN1	GO:0000795;GO:0003779;GO:0005215;GO:0005515;GO:0005524;GO:0005524;GO:0005524;GO:0005794;GO:0005829;GO:0005856;GO:0007268;GO:0007269;GO:0007269;GO:0007269;GO:0007269;GO:0008021;GO:0008021;GO:0008021;GO:0008021;GO:0014069;GO:0019901;GO:0019901;GO:0030054;GO:0030424;GO:0030425;GO:0030672;GO:0030672;GO:0042802;GO:0043229;GO:0045202;GO:0045202;GO:0045202;GO:0046928;GO:0048306;GO:0048666;GO:0048786;GO:…	K19941	-	NOG284201	-	synapsin I [Source:HGNC Symbol;Acc:HGNC:11494]"	6853	P17600
ENSG00000163141	11.1039	15.9704	6.2374	0.39056	-1.35638	0.0379083	0.138131	1	151036321	151047720	+	3809	BNIPL	GO:0004309;GO:0005515;GO:0005634;GO:0005737;GO:0005829;GO:0006798;GO:0006915;GO:0006915;GO:0006915;GO:0008285;GO:0040009;GO:0042802;GO:0004309;GO:0005515;GO:0005634;GO:0005737;GO:0005829;GO:0006798;GO:0006915;GO:0006915;GO:0006915;GO:0008285;GO:0040009;GO:0042802;GO:0004309;GO:0005515;GO:0005634;GO:0005737;GO:0005829;GO:0006798;GO:0006915;GO:0006915;GO:0006915;GO:0008285;GO:0040009;GO:0042802;GO:…	K18448	-	NOG146834	S	BCL2 interacting protein like [Source:HGNCSymbol;Acc:HGNC:16976]	149428	Q7Z465
ENSG00000132938	11.9067	16.8669	6.94644	0.411838	-1.27985	0.0401063	0.144009	13	28820348	29505947	+	8445	MTUS2	GO:0005515;GO:0005515;GO:0005634;GO:0005634;GO:0005737;GO:0005737;GO:0005813;GO:0005856;GO:0005874;GO:0005881;GO:0008017;GO:0008017;GO:0042803;GO:0005515;GO:0005515;GO:0005634;GO:0005634;GO:0005737;GO:0005737;GO:0005813;GO:0005856;GO:0005874;GO:0005881;GO:0008017;GO:0008017;GO:0042803;GO:0005515;GO:0005515;GO:0005634;GO:0005634;GO:0005737;GO:0005737;GO:0005813;GO:0005856;GO:0005874;GO:0005881;GO:…	-	-	NOG119660	-	microtubule associated scaffold protein 2[Source:HGNC Symbol;Acc:HGNC:20595]	23281	Q5JR59;J3KQA9
ENSG00000138615	1.75734	3.51467	0	0	-Inf	0.046182	0.159438	15	65194760	65211473	-	5678	CILP	GO:0005201;GO:0005576;GO:0005615;GO:0010629;GO:0016311;GO:0043569;GO:0060392;GO:0062023;GO:0070062;GO:0071560;	-	-	NOG38857	-	cartilage intermediate layer protein [Source:HGNCSymbol;Acc:HGNC:1980]	8483	O75339
ENSG00000099617	13.8983	19.1194	8.67733	0.45385	-1.13971	0.0465688	0.160571	19	1285873	1301431	+	2424	EFNA2	GO:0005515;GO:0005886;GO:0005886;GO:0005886;GO:0007267;GO:0007411;GO:0007411;GO:0016020;GO:0016020;GO:0016020;GO:0021772;GO:0030316;GO:0030316;GO:0030316;GO:0031225;GO:0031594;GO:0043204;GO:0046849;GO:0046849;GO:0046849;GO:0046875;GO:0046875;GO:0046875;GO:0046875;GO:0046875;GO:0048013;GO:0048013;GO:0048013;GO:0048013;GO:0048013;GO:0048013;	K05462	-	NOG252953	-	ephrin A2 [Source:HGNC Symbol;Acc:HGNC:3222]"	1943	O43921
ENSG00000183798	4.21112	7.01015	1.4121	0.201436	-2.31161	0.0488625	0.166841	20	41359962	41366818	-	3791	EMILIN3	GO:0005515;GO:0005576;GO:0005737;GO:0030023;GO:0062023;	-	-	NOG77485	-	elastin microfibril interfacer 3 [Source:HGNCSymbol;Acc:HGNC:16123]	90187	Q9NT22
ENSG00000122859	4.20791	7.02405	1.39177	0.198144	-2.33538	0.048924	0.166947	10	69571698	69573422	-	1560	NEUROG3	GO:0000122;GO:0000790;GO:0000978;GO:0000978;GO:0000978;GO:0000981;GO:0001227;GO:0001228;GO:0003677;GO:0003690;GO:0003700;GO:0003713;GO:0003713;GO:0005515;GO:0005634;GO:0005634;GO:0005634;GO:0005737;GO:0006355;GO:0006355;GO:0006355;GO:0007275;GO:0007275;GO:0007399;GO:0007399;GO:0007417;GO:0007422;GO:0021510;GO:0022008;GO:0022008;GO:0030154;GO:0030855;GO:0030900;GO:0030902;GO:0031018;GO:0031018;GO:…	K08028	-	NOG327835	-	neurogenin 3 [Source:HGNC Symbol;Acc:HGNC:13806]"	50674	Q9Y4Z2
ENSG00000103269	17.1853	22.9503	11.4202	0.497607	-1.00692	0.0492476	0.167843	16	675666	678268	+	1884	RHBDL1	GO:0004252;GO:0004252;GO:0004252;GO:0005887;GO:0006508;GO:0007165;GO:0008233;GO:0008236;GO:0016020;GO:0016020;GO:0016021;GO:0016021;GO:0016021;GO:0016787;GO:0004252;GO:0004252;GO:0006508;GO:0016020;GO:0016021;GO:0016021;GO:0016021;GO:0004252;GO:0004252;GO:0004252;GO:0005887;GO:0006508;GO:0007165;GO:0008233;GO:0008236;GO:0016020;GO:0016020;GO:0016021;GO:0016021;GO:0016021;GO:0016787;	K02857	EC:3.4.21.105	NOG300180	-	rhomboid like 1 [Source:HGNC Symbol;Acc:HGNC:10007]"	9028	O75783

## Sheet: Control vs △1759c-UP
id	baseMean	baseMean_CELL	baseMean_1759c	foldChange(1759c/CELL)(1759c/CELL)	log2FoldChange	pval	padj	Chromosome	Start Site	End Site	Direction	Length	Name	GO	KEGG	EC	eggNOG	eggNOG_Class	Description	NCBI_GI	UniProtID
ENSG00000111335	6396.91	4256.34	8537.47	2.00582	1.00419	2.40466e-49	3.97058e-45	12	112978395	113011723	+	6264	OAS2	GO:0000166;GO:0001730;GO:0001730;GO:0001730;GO:0002376;GO:0003723;GO:0003723;GO:0003723;GO:0003725;GO:0003725;GO:0003725;GO:0003725;GO:0003725;GO:0005515;GO:0005524;GO:0005524;GO:0005524;GO:0005634;GO:0005654;GO:0005737;GO:0005829;GO:0005829;GO:0006139;GO:0006401;GO:0006955;GO:0006955;GO:0009615;GO:0009617;GO:0016020;GO:0016020;GO:0016020;GO:0016740;GO:0016740;GO:0016740;GO:0016779;GO:0016779;GO:…	K14216	EC:2.7.7.84	NOG124087	S	2'-5'-oligoadenylate synthetase 2 [Source:HGNCSymbol;Acc:HGNC:8087]	4939	P29728
ENSG00000169245	387.487	220.513	554.461	2.51441	1.33022	1.58826e-25	3.74648e-22	4	76021118	76023497	-	1175	CXCL10	GO:0002690;GO:0005102;GO:0005125;GO:0005515;GO:0005576;GO:0005576;GO:0005576;GO:0005576;GO:0005576;GO:0005615;GO:0005615;GO:0005615;GO:0005615;GO:0005623;GO:0006935;GO:0006935;GO:0006935;GO:0006935;GO:0006952;GO:0006952;GO:0006954;GO:0006954;GO:0006954;GO:0006955;GO:0006955;GO:0006955;GO:0006955;GO:0007165;GO:0007166;GO:0007186;GO:0007186;GO:0007189;GO:0007267;GO:0007517;GO:0008009;GO:0008009;GO:…	K12671	-	NOG47968	-	C-X-C motif chemokine ligand 10 [Source:HGNCSymbol;Acc:HGNC:10637]	3627	P02778;A0A024RDA4
ENSG00000157601	1181.06	696.677	1665.44	2.39054	1.25734	2.02925e-24	3.723e-21	21	41420304	41459214	+	8616	MX1	GO:0000166;GO:0000266;GO:0002376;GO:0003924;GO:0003924;GO:0003924;GO:0005515;GO:0005515;GO:0005525;GO:0005525;GO:0005525;GO:0005525;GO:0005634;GO:0005634;GO:0005737;GO:0005737;GO:0005783;GO:0005789;GO:0005829;GO:0005829;GO:0005829;GO:0005886;GO:0006915;GO:0006952;GO:0007165;GO:0008017;GO:0009615;GO:0014069;GO:0015630;GO:0016020;GO:0016020;GO:0016185;GO:0030424;GO:0031410;GO:0031623;GO:0031965;GO:…	K14754	-	COG0699	R	MX dynamin like GTPase 1 [Source:HGNCSymbol;Acc:HGNC:7532]	4599	P20591
ENSG00000134326	753.207	451.991	1054.42	2.33285	1.22209	1.01862e-23	1.68195e-20	2	6840570	6866635	-	4302	CMPK2	GO:0000166;GO:0004127;GO:0004127;GO:0004127;GO:0004550;GO:0004550;GO:0004798;GO:0005524;GO:0005737;GO:0005739;GO:0005739;GO:0005739;GO:0005739;GO:0006165;GO:0006221;GO:0006227;GO:0006233;GO:0006235;GO:0009041;GO:0009142;GO:0016301;GO:0016310;GO:0016740;GO:0033862;GO:0046940;GO:0050145;GO:0050145;GO:0000166;GO:0004127;GO:0004127;GO:0004127;GO:0004550;GO:0004550;GO:0004798;GO:0004798;GO:0005524;GO:…	K13809	EC:2.7.4.14	NOG259135	-	cytidine/uridine monophosphate kinase 2 [Source:HGNCSymbol;Acc:HGNC:27015]	129607	Q5EBM0
ENSG00000081041	1969.49	1287.88	2651.09	2.05849	1.04159	6.28754e-21	6.48874e-18	4	74097040	74099196	-	1398	CXCL2	GO:0002237;GO:0005125;GO:0005515;GO:0005576;GO:0005576;GO:0005576;GO:0005576;GO:0005615;GO:0005615;GO:0005615;GO:0006935;GO:0006935;GO:0006935;GO:0006935;GO:0006952;GO:0006952;GO:0006954;GO:0006954;GO:0006954;GO:0006955;GO:0006955;GO:0006955;GO:0007165;GO:0007186;GO:0008009;GO:0008009;GO:0008009;GO:0008009;GO:0019221;GO:0030593;GO:0030595;GO:0045236;GO:0060326;GO:0061844;GO:0070098;GO:0071222;	K05505	-	NOG83801	S	C-X-C motif chemokine ligand 2 [Source:HGNCSymbol;Acc:HGNC:4603]	2920	P19875;A0A024RDD9
ENSG00000134321	789.412	439.532	1139.29	2.59206	1.3741	5.38844e-20	4.943e-17	2	6865806	6898239	+	4722	RSAD2	GO:0003824;GO:0003824;GO:0051536;GO:0051536;GO:0001650;GO:0002376;GO:0003824;GO:0003824;GO:0005515;GO:0005515;GO:0005739;GO:0005741;GO:0005743;GO:0005783;GO:0005783;GO:0005783;GO:0005789;GO:0005789;GO:0005794;GO:0005811;GO:0005811;GO:0009615;GO:0009615;GO:0016020;GO:0016032;GO:0034157;GO:0034157;GO:0034165;GO:0034165;GO:0035710;GO:0035710;GO:0043367;GO:0043367;GO:0043621;GO:0045071;GO:0045071;GO:…	K15045	-	NOG72023	S	radical S-adenosyl methionine domain containing 2[Source:HGNC Symbol;Acc:HGNC:30908]	91543	Q8WXG1
ENSG00000135114	522.217	320.124	724.31	2.26259	1.17798	1.12136e-18	8.05038e-16	12	121019111	121039242	-	3517	OASL	GO:0002376;GO:0003677;GO:0003723;GO:0003723;GO:0003723;GO:0003725;GO:0003725;GO:0003725;GO:0003725;GO:0003725;GO:0005515;GO:0005515;GO:0005524;GO:0005524;GO:0005634;GO:0005634;GO:0005654;GO:0005654;GO:0005730;GO:0005737;GO:0005829;GO:0005829;GO:0005829;GO:0006955;GO:0006955;GO:0009615;GO:0016020;GO:0016020;GO:0016740;GO:0016740;GO:0045071;GO:0045071;GO:0045087;GO:0046966;GO:0051607;GO:0051607;GO:…	K14608	-	NOG309765	-	2'-5'-oligoadenylate synthetase like [Source:HGNCSymbol;Acc:HGNC:8090]	8638	Q15646
ENSG00000119922	700.23	385.996	1014.46	2.62817	1.39406	1.84436e-15	1.08765e-12	10	89283694	89309271	+	4074	IFIT2	GO:0002376;GO:0003723;GO:0003723;GO:0005515;GO:0005515;GO:0005515;GO:0005515;GO:0005737;GO:0005783;GO:0005829;GO:0005829;GO:0006915;GO:0008637;GO:0009615;GO:0009615;GO:0032091;GO:0035457;GO:0035457;GO:0043065;GO:0045087;GO:0051607;GO:0051607;GO:0060337;GO:0002376;GO:0003723;GO:0003723;GO:0005515;GO:0005515;GO:0005515;GO:0005515;GO:0005737;GO:0005783;GO:0005829;GO:0005829;GO:0006915;GO:0008637;GO:…	-	-	NOG309012	-	interferon induced protein with tetratricopeptiderepeats 2 [Source:HGNC Symbol;Acc:HGNC:5409]	3433	P09913;Q05DN2
ENSG00000137965	1732	1131.98	2332.03	2.06014	1.04274	9.17313e-15	5.04889e-12	1	78649796	78664078	+	2038	IFI44	GO:0005737;GO:0006955;GO:0009615;GO:0009617;	-	-	NOG45046	-	interferon induced protein 44 [Source:HGNCSymbol;Acc:HGNC:16938]	10561	Q8TCB0
ENSG00000125148	1215.41	767.028	1663.79	2.16914	1.11713	2.28219e-13	1.04677e-10	16	56608584	56609497	+	914	MT2A	GO:0005515;GO:0005623;GO:0005634;GO:0005634;GO:0005737;GO:0005737;GO:0005829;GO:0006878;GO:0006882;GO:0008144;GO:0008270;GO:0010038;GO:0010273;GO:0035690;GO:0036016;GO:0036018;GO:0045926;GO:0046872;GO:0046872;GO:0046872;GO:0046872;GO:0048471;GO:0060333;GO:0071276;GO:0071280;GO:0071294;GO:0071294;GO:0046872;GO:0046872;GO:0046872;	K14739	-	-	-	metallothionein 2A [Source:HGNCSymbol;Acc:HGNC:7406]	4502	P02795
ENSG00000177409	2276.32	1492.66	3059.98	2.05002	1.03564	4.64421e-13	2.07257e-10	7	93130056	93148385	-	7150	SAMD9L	GO:0005515;GO:0005515;GO:0005737;GO:0005768;GO:0005769;GO:0005515;GO:0005515;GO:0005737;GO:0005768;GO:0005769;GO:0005515;GO:0005515;GO:0005737;GO:0005768;GO:0005769;GO:0005515;GO:0005515;GO:0005737;GO:0005768;GO:0005769;GO:0005515;GO:0005515;GO:0005515;GO:0005515;	-	-	NOG42247	S	sterile alpha motif domain containing 9 like[Source:HGNC Symbol;Acc:HGNC:1349]	219285	Q8IVG5
ENSG00000073756	1744.33	1150.84	2337.82	2.03141	1.02248	1.94733e-12	7.84251e-10	1	186671791	186680423	-	5265	PTGS2	GO:0001516;GO:0001516;GO:0001516;GO:0001516;GO:0001516;GO:0001516;GO:0001525;GO:0004601;GO:0004601;GO:0004601;GO:0004666;GO:0004666;GO:0004666;GO:0004666;GO:0004666;GO:0005515;GO:0005637;GO:0005637;GO:0005640;GO:0005640;GO:0005737;GO:0005737;GO:0005737;GO:0005783;GO:0005783;GO:0005783;GO:0005788;GO:0005789;GO:0005789;GO:0005901;GO:0006629;GO:0006631;GO:0006633;GO:0006693;GO:0006954;GO:0006954;GO:…	K11987	EC:1.14.99.1	NOG39991	S	prostaglandin-endoperoxide synthase 2 [Source:HGNCSymbol;Acc:HGNC:9605]	5743	P35354
ENSG00000163739	2949.93	1804.2	4095.66	2.27007	1.18274	6.55253e-12	2.40434e-09	4	73869393	73871308	+	1362	CXCL1	GO:0005102;GO:0005125;GO:0005576;GO:0005576;GO:0005576;GO:0005576;GO:0005615;GO:0005615;GO:0005615;GO:0006935;GO:0006935;GO:0006935;GO:0006952;GO:0006952;GO:0006954;GO:0006954;GO:0006954;GO:0006955;GO:0006955;GO:0006955;GO:0007165;GO:0007186;GO:0007186;GO:0007399;GO:0008009;GO:0008009;GO:0008009;GO:0008009;GO:0008047;GO:0008083;GO:0008083;GO:0008285;GO:0019221;GO:0030036;GO:0030593;GO:0030595;GO:…	K05505	-	NOG266004	-	C-X-C motif chemokine ligand 1 [Source:HGNCSymbol;Acc:HGNC:4602]	2919	P09341
ENSG00000107201	2634.89	1713.84	3555.95	2.07484	1.053	1.20866e-11	4.24625e-09	9	32455302	32526208	-	4640	DDX58	GO:0000166;GO:0002230;GO:0002376;GO:0002735;GO:0002735;GO:0003676;GO:0003676;GO:0003690;GO:0003723;GO:0003724;GO:0003725;GO:0003725;GO:0003725;GO:0003727;GO:0003727;GO:0004386;GO:0005515;GO:0005515;GO:0005515;GO:0005524;GO:0005524;GO:0005524;GO:0005737;GO:0005829;GO:0005829;GO:0005856;GO:0005886;GO:0005886;GO:0005923;GO:0008270;GO:0009597;GO:0009615;GO:0009615;GO:0010628;GO:0015629;GO:0016020;GO:…	K12646	EC:3.6.4.13	COG1111	L	DExD/H-box helicase 58 [Source:HGNCSymbol;Acc:HGNC:19102]	23586	O95786
ENSG00000121858	177.682	111.407	243.957	2.18977	1.13078	1.28456e-11	4.41889e-09	3	172505508	172523475	-	3441	TNFSF10	GO:0005102;GO:0005125;GO:0005164;GO:0005164;GO:0005164;GO:0005515;GO:0005515;GO:0005576;GO:0005576;GO:0005615;GO:0005886;GO:0005887;GO:0006915;GO:0006915;GO:0006919;GO:0006955;GO:0006955;GO:0006955;GO:0007165;GO:0007165;GO:0007166;GO:0007267;GO:0008270;GO:0008584;GO:0016020;GO:0016020;GO:0016020;GO:0016021;GO:0032813;GO:0032868;GO:0042802;GO:0043065;GO:0043065;GO:0043123;GO:0043123;GO:0043280;GO:…	K04721	-	NOG46547	S	TNF superfamily member 10 [Source:HGNCSymbol;Acc:HGNC:11925]	8743	P50591;Q6IBA9
ENSG00000185745	2145.65	1183.8	3107.5	2.62502	1.39233	1.42271e-11	4.79424e-09	10	89392546	89406487	+	4614	IFIT1	GO:0002376;GO:0003723;GO:0003723;GO:0005515;GO:0005515;GO:0005515;GO:0005515;GO:0005737;GO:0005737;GO:0005737;GO:0005737;GO:0005829;GO:0005829;GO:0005829;GO:0009615;GO:0009615;GO:0009615;GO:0009615;GO:0016032;GO:0019060;GO:0032091;GO:0043657;GO:0045070;GO:0045071;GO:0045071;GO:0045087;GO:0050688;GO:0050688;GO:0051097;GO:0051607;GO:0051607;GO:0060337;GO:0071357;GO:0071357;GO:0071357;GO:0071360;GO:…	K14217	-	NOG311487	-	interferon induced protein with tetratricopeptiderepeats 1 [Source:HGNC Symbol;Acc:HGNC:5407]	3434	P09914
ENSG00000108342	79.1973	33.469	124.926	3.73258	1.90017	2.65956e-11	8.78292e-09	17	40015361	40017813	+	2220	CSF3	GO:0005125;GO:0005125;GO:0005576;GO:0005576;GO:0006955;GO:0006955;GO:0007165;GO:0045639;GO:0045639;GO:0005125;GO:0005125;GO:0005125;GO:0005125;GO:0005125;GO:0005130;GO:0005130;GO:0005576;GO:0005576;GO:0005576;GO:0005576;GO:0005615;GO:0005615;GO:0005615;GO:0006955;GO:0006955;GO:0007165;GO:0007275;GO:0008083;GO:0008083;GO:0008284;GO:0008284;GO:0014068;GO:0019221;GO:0019221;GO:0019899;GO:0030838;GO:…	K05423	-	NOG47652	-	colony stimulating factor 3 [Source:HGNCSymbol;Acc:HGNC:2438]	1440	P09919;Q8N4W3
ENSG00000137959	862.854	490.714	1234.99	2.51673	1.33155	8.42481e-11	2.57612e-08	1	78619922	78646145	+	10240	IFI44L	GO:0003674;GO:0005525;GO:0005525;GO:0005575;GO:0005737;GO:0006955;GO:0051607;	-	-	NOG45046	-	interferon induced protein 44 like [Source:HGNCSymbol;Acc:HGNC:17817]	10964	Q53G44
ENSG00000132274	1245.2	753.727	1736.67	2.30411	1.20421	3.40226e-10	9.68589e-08	11	5689697	5737089	+	5944	TRIM22	GO:0008270;GO:0008270;GO:0046872;GO:0003714;GO:0005515;GO:0005515;GO:0005634;GO:0005634;GO:0005654;GO:0005737;GO:0005794;GO:0005829;GO:0006355;GO:0006955;GO:0008270;GO:0008270;GO:0009615;GO:0010508;GO:0015030;GO:0016032;GO:0016567;GO:0016604;GO:0016607;GO:0016740;GO:0019901;GO:0030674;GO:0032880;GO:0042802;GO:0043123;GO:0046872;GO:0051091;GO:0051092;GO:0051607;GO:0060333;GO:1903507;GO:0008270;GO:…	K11999	-	NOG258942	-	tripartite motif containing 22 [Source:HGNCSymbol;Acc:HGNC:16379]	10346	Q8IYM9;B4DQS5
ENSG00000152778	823.09	515.849	1130.33	2.19121	1.13173	6.49922e-10	1.66138e-07	10	89414568	89420997	+	4029	IFIT5	GO:0000049;GO:0000339;GO:0002376;GO:0003690;GO:0003723;GO:0003723;GO:0003727;GO:0005515;GO:0005515;GO:0005829;GO:0005886;GO:0005886;GO:0008266;GO:0008385;GO:0015629;GO:0016020;GO:0032587;GO:0042995;GO:0043123;GO:0045071;GO:0045087;GO:0045177;GO:0051607;GO:0051607;	-	-	NOG311487	-	interferon induced protein with tetratricopeptiderepeats 5 [Source:HGNC Symbol;Acc:HGNC:13328]	24138	Q13325
ENSG00000154451	113.118	57.6188	168.617	2.92642	1.54914	6.54008e-10	1.66138e-07	1	89258950	89272804	-	8143	GBP5	GO:0000139;GO:0000166;GO:0002376;GO:0003924;GO:0003924;GO:0003924;GO:0005515;GO:0005525;GO:0005525;GO:0005525;GO:0005525;GO:0005737;GO:0005794;GO:0006954;GO:0009617;GO:0016020;GO:0016787;GO:0031410;GO:0031410;GO:0034067;GO:0042802;GO:0042803;GO:0045089;GO:0045089;GO:0048471;GO:0050702;GO:0050702;GO:0051289;GO:0071346;GO:0071346;GO:0071346;GO:0072616;GO:0072616;GO:1900017;GO:1900017;GO:1900227;GO:…	K20898	-	NOG275013	-	guanylate binding protein 5 [Source:HGNCSymbol;Acc:HGNC:19895]	115362	Q96PP8
ENSG00000119917	2328.51	1508.47	3148.54	2.08724	1.06159	4.70999e-09	1.03695e-06	10	89327997	89340971	+	2537	IFIT3	GO:0002376;GO:0003674;GO:0003723;GO:0005515;GO:0005515;GO:0005515;GO:0005737;GO:0005739;GO:0005739;GO:0005829;GO:0005829;GO:0005829;GO:0008285;GO:0009615;GO:0035457;GO:0035457;GO:0042802;GO:0043066;GO:0045087;GO:0051607;GO:0051607;GO:0060337;GO:0002376;GO:0003674;GO:0003723;GO:0005515;GO:0005515;GO:0005515;GO:0005737;GO:0005739;GO:0005739;GO:0005829;GO:0005829;GO:0005829;GO:0008285;GO:0009615;GO:…	-	-	NOG284690	-	interferon induced protein with tetratricopeptiderepeats 3 [Source:HGNC Symbol;Acc:HGNC:5411]	3437	O14879;Q5T765
ENSG00000184588	291.079	179.521	402.637	2.24284	1.16533	4.90126e-07	6.74742e-05	1	65792514	66374579	+	8930	PDE4B	GO:0001780;GO:0004114;GO:0004114;GO:0004115;GO:0004115;GO:0004115;GO:0005829;GO:0005829;GO:0005891;GO:0006198;GO:0007165;GO:0007165;GO:0007186;GO:0008081;GO:0008081;GO:0016787;GO:0030018;GO:0030552;GO:0030593;GO:0032729;GO:0032743;GO:0035690;GO:0044325;GO:0044325;GO:0046872;GO:0050852;GO:0050900;GO:0071222;GO:0071872;GO:0086004;GO:1901841;GO:1901898;GO:0000930;GO:0001780;GO:0001780;GO:0004114;GO:…	K13293	EC:3.1.4.53	NOG122287	R	phosphodiesterase 4B [Source:HGNCSymbol;Acc:HGNC:8781]	5142	Q07343;X5DNX5
ENSG00000123610	137.3	60.598	214.001	3.53149	1.82028	7.76759e-07	9.57152e-05	2	151357592	151380046	+	1577	TNFAIP6	GO:0005515;GO:0005540;GO:0005540;GO:0005540;GO:0005576;GO:0005615;GO:0005615;GO:0006954;GO:0007155;GO:0007155;GO:0007155;GO:0007165;GO:0007267;GO:0030335;GO:0030728;GO:0043312;GO:0050728;GO:0050728;GO:1904724;GO:1904813;	K19018	-	NOG237473	-	TNF alpha induced protein 6 [Source:HGNCSymbol;Acc:HGNC:11898]	7130	P98066
ENSG00000121594	22.3699	7.48416	37.2557	4.97793	2.31555	1.20387e-06	0.000144045	3	119524293	119559614	-	3213	CD80	GO:0001618;GO:0005515;GO:0005515;GO:0005886;GO:0005886;GO:0006955;GO:0007165;GO:0007166;GO:0009897;GO:0009967;GO:0009986;GO:0009986;GO:0015026;GO:0015026;GO:0015026;GO:0016020;GO:0016021;GO:0016032;GO:0019221;GO:0031295;GO:0031295;GO:0031295;GO:0031295;GO:0035556;GO:0042102;GO:0042130;GO:0045086;GO:0045425;GO:0045627;GO:0045893;GO:0046718;GO:0050731;GO:0051897;GO:0071222;GO:0098636;GO:0001618;GO:…	K05412	-	NOG42168	S	CD80 molecule [Source:HGNC Symbol;Acc:HGNC:1700]"	941	P33681;A0N0P2
ENSG00000050730	26.1353	10.0695	42.2011	4.19097	2.06728	1.15852e-05	0.00103939	4	121131408	121227466	-	3749	TNIP3	GO:0002756;GO:0005515;GO:0005829;GO:0006954;GO:0016579;GO:0031593;GO:0031593;GO:0034142;GO:0043124;GO:0043124;GO:0043124;GO:0043124;GO:0045944;GO:0071222;GO:0071222;GO:0071222;GO:0002756;GO:0005515;GO:0005829;GO:0006954;GO:0016579;GO:0031593;GO:0031593;GO:0034142;GO:0043124;GO:0043124;GO:0043124;GO:0043124;GO:0045944;GO:0071222;GO:0071222;GO:0071222;GO:0002756;GO:0005515;GO:0005829;GO:0006954;GO:…	-	-	NOG43556	R	TNFAIP3 interacting protein 3 [Source:HGNCSymbol;Acc:HGNC:19315]	79931	Q96KP6
ENSG00000102794	87.9151	58.5749	117.255	2.0018	1.0013	1.16693e-05	0.00103939	13	76948511	76958638	+	2159	ACOD1	GO:0002376;GO:0002760;GO:0005739;GO:0005739;GO:0006952;GO:0006952;GO:0006954;GO:0007566;GO:0016829;GO:0016829;GO:0016829;GO:0032088;GO:0032480;GO:0034136;GO:0034144;GO:0035458;GO:0045087;GO:0045824;GO:0047613;GO:0047613;GO:0050728;GO:0071219;GO:0071222;GO:0071346;GO:0071347;GO:0071356;GO:0071393;GO:0072573;GO:2000379;GO:0016829;GO:0016829;	K17724	EC:4.1.1.6	COG2079	R	aconitate decarboxylase 1 [Source:HGNCSymbol;Acc:HGNC:33904]	730249	A6NK06
ENSG00000117594	66.5448	42.9353	90.1544	2.09977	1.07023	5.26902e-05	0.00386499	1	209686178	209734949	+	1512	HSD11B1	GO:0016020;GO:0016021;GO:0003845;GO:0003845;GO:0005496;GO:0005783;GO:0005789;GO:0005789;GO:0006629;GO:0006704;GO:0006706;GO:0008202;GO:0016020;GO:0016021;GO:0016491;GO:0016491;GO:0016491;GO:0030324;GO:0055114;GO:0055114;GO:0070524;GO:0016020;GO:0016021;GO:0016491;GO:0016491;GO:0055114;GO:0003845;GO:0005496;GO:0005783;GO:0005789;GO:0005789;GO:0006629;GO:0006704;GO:0006706;GO:0008202;GO:0016020;GO:…	K15680	EC:1.1.1.146	COG1028	IQ	hydroxysteroid 11-beta dehydrogenase 1 [Source:HGNCSymbol;Acc:HGNC:5208]	3290	P28845;X5D2L1
ENSG00000138646	374.127	231.935	516.319	2.22614	1.15454	0.000150657	0.00921353	4	88457119	88506163	+	4764	HERC5	GO:0000079;GO:0000209;GO:0002376;GO:0003723;GO:0004842;GO:0004842;GO:0004842;GO:0005515;GO:0005515;GO:0005737;GO:0005737;GO:0005829;GO:0016567;GO:0016740;GO:0032020;GO:0032020;GO:0032480;GO:0042296;GO:0042296;GO:0045087;GO:0048471;GO:0050688;GO:0050688;GO:0051607;GO:0061630;GO:0004842;GO:0004842;GO:0016567;GO:0016740;	K22372	EC:2.3.2.-	COG5021	O	HECT and RLD domain containing E3 ubiquitin proteinligase 5 [Source:HGNC Symbol;Acc:HGNC:24368]	51191	Q9UII4;B4DXV3
ENSG00000104368	12.7743	4.22336	21.3252	5.04935	2.3361	0.00024985	0.0139848	8	42174718	42207676	-	7085	PLAT	GO:0001666;GO:0004252;GO:0004252;GO:0004252;GO:0004252;GO:0004252;GO:0004252;GO:0005102;GO:0005515;GO:0005515;GO:0005515;GO:0005515;GO:0005576;GO:0005576;GO:0005576;GO:0005576;GO:0005615;GO:0005615;GO:0005615;GO:0005737;GO:0005737;GO:0006464;GO:0006508;GO:0006508;GO:0006508;GO:0006508;GO:0006508;GO:0006508;GO:0007596;GO:0008233;GO:0008236;GO:0009986;GO:0014909;GO:0014909;GO:0014909;GO:0014909;GO:…	K01343	EC:3.4.21.68	COG5640	O	plasminogen activator, tissue type [Source:HGNCSymbol;Acc:HGNC:9051]	5327	P00750
ENSG00000169248	68.9507	43.4258	94.4756	2.17556	1.12139	0.00103439	0.04335	4	76033682	76041415	-	1781	CXCL11	GO:0005125;GO:0005515;GO:0005576;GO:0005576;GO:0005576;GO:0005576;GO:0005615;GO:0005615;GO:0005623;GO:0006935;GO:0006935;GO:0006935;GO:0006935;GO:0006952;GO:0006952;GO:0006954;GO:0006954;GO:0006954;GO:0006954;GO:0006954;GO:0006955;GO:0006955;GO:0006955;GO:0006955;GO:0007165;GO:0007186;GO:0007189;GO:0007267;GO:0008009;GO:0008009;GO:0008009;GO:0008009;GO:0008009;GO:0008009;GO:0008201;GO:0010818;GO:…	K12672	-	NOG43433	-	C-X-C motif chemokine ligand 11 [Source:HGNCSymbol;Acc:HGNC:10638]	6373	O14625
ENSG00000138315	3.533	0	7.066	Inf	Inf	0.00107831	0.0449622	10	72893584	72933036	+	2365	OIT3	GO:0005509;GO:0005509;GO:0005515;GO:0005634;GO:0005635;GO:0005509;GO:0005509;GO:0005515;GO:0005634;GO:0005635;GO:1903118;	-	-	NOG146267	S	oncoprotein induced transcript 3 [Source:HGNCSymbol;Acc:HGNC:29953]	170392	Q8WWZ8
ENSG00000010030	12.9334	5.20846	20.6584	3.96631	1.9878	0.0013049	0.0515521	6	36354091	36387800	-	2374	ETV7	GO:0000122;GO:0000790;GO:0000977;GO:0000981;GO:0000981;GO:0001227;GO:0003677;GO:0003700;GO:0003700;GO:0005515;GO:0005634;GO:0005634;GO:0005634;GO:0005634;GO:0005634;GO:0005654;GO:0006355;GO:0006355;GO:0006357;GO:0006366;GO:0009887;GO:0030154;GO:0043565;GO:0043565;GO:0000122;GO:0000790;GO:0000977;GO:0000981;GO:0000981;GO:0001227;GO:0003677;GO:0003700;GO:0003700;GO:0005515;GO:0005634;GO:0005634;GO:…	K03211	-	NOG247179	-	ETS variant transcription factor 7 [Source:HGNCSymbol;Acc:HGNC:18160]	51513	Q9Y603
ENSG00000167910	8.48252	2.59089	14.3741	5.54796	2.47196	0.00223618	0.0770851	8	58490178	58500163	-	2877	CYP7A1	GO:0004497;GO:0004497;GO:0004497;GO:0005506;GO:0005506;GO:0005623;GO:0005783;GO:0005789;GO:0005789;GO:0006629;GO:0006699;GO:0006699;GO:0006699;GO:0006699;GO:0006699;GO:0006699;GO:0006707;GO:0006707;GO:0006707;GO:0006707;GO:0006707;GO:0008123;GO:0008123;GO:0008123;GO:0008123;GO:0008123;GO:0008123;GO:0008202;GO:0008203;GO:0008395;GO:0016020;GO:0016021;GO:0016125;GO:0016491;GO:0016705;GO:0016705;GO:…	K00489	EC:1.14.14.23	COG2124	Q	cytochrome P450 family 7 subfamily A member 1[Source:HGNC Symbol;Acc:HGNC:2651]	1581	P22680
ENSG00000123358	14.8328	6.82207	22.8436	3.34849	1.74351	0.00229127	0.07833	12	52022832	52059507	+	7295	NR4A1	GO:0003677;GO:0003677;GO:0004879;GO:0004879;GO:0005634;GO:0005634;GO:0006355;GO:0006355;GO:0030522;GO:0000790;GO:0000977;GO:0000978;GO:0000981;GO:0001228;GO:0001938;GO:0002042;GO:0003677;GO:0003677;GO:0003677;GO:0003677;GO:0003677;GO:0003700;GO:0003700;GO:0003707;GO:0003707;GO:0004879;GO:0004879;GO:0004879;GO:0005515;GO:0005634;GO:0005634;GO:0005634;GO:0005634;GO:0005634;GO:0005654;GO:0005654;GO:…	K04465	-	NOG245120	-	nuclear receptor subfamily 4 group A member 1[Source:HGNC Symbol;Acc:HGNC:7980]	3164	P22736;A0A024R126
ENSG00000187699	9.42705	3.24885	15.6052	4.80332	2.26403	0.00243048	0.0818156	2	189879609	190203484	+	5997	C2orf88	GO:0034237;GO:0034237;GO:0005515;GO:0005886;GO:0016020;GO:0034237;GO:0034237;GO:0034237;GO:0034237;GO:0005515;GO:0005886;GO:0016020;GO:0034237;GO:0034237;GO:0005515;GO:0005886;GO:0016020;GO:0034237;GO:0034237;GO:0005515;GO:0005886;GO:0016020;GO:0034237;GO:0034237;	-	-	NOG44219	R	chromosome 2 open reading frame 88 [Source:HGNCSymbol;Acc:HGNC:28191]	84281	Q9BSF0
ENSG00000164400	7.30136	1.95317	12.6495	6.47642	2.6952	0.00247152	0.0829467	5	132073789	132076170	+	788	CSF2	GO:0000165;GO:0001821;GO:0001892;GO:0005125;GO:0005125;GO:0005125;GO:0005125;GO:0005129;GO:0005129;GO:0005129;GO:0005515;GO:0005576;GO:0005576;GO:0005576;GO:0005576;GO:0005615;GO:0005615;GO:0005615;GO:0005615;GO:0006955;GO:0006955;GO:0008083;GO:0008083;GO:0008083;GO:0008284;GO:0008284;GO:0010468;GO:0010628;GO:0010744;GO:0019221;GO:0030099;GO:0030223;GO:0030224;GO:0030225;GO:0032747;GO:0034021;GO:…	K05427	-	NOG42131	R	colony stimulating factor 2 [Source:HGNCSymbol;Acc:HGNC:2434]	1437	P04141
ENSG00000198283	17.5902	9.101	26.0794	2.86555	1.51881	0.00313427	0.0969158	11	58507175	58508105	-	931	OR5B21	GO:0004930;GO:0004930;GO:0004930;GO:0004984;GO:0004984;GO:0004984;GO:0005549;GO:0005886;GO:0005886;GO:0007165;GO:0007186;GO:0007186;GO:0007186;GO:0007186;GO:0007608;GO:0007608;GO:0016020;GO:0016021;GO:0016021;GO:0016021;GO:0050896;GO:0050911;	K04257	-	NOG71436	-	olfactory receptor family 5 subfamily B member 21[Source:HGNC Symbol;Acc:HGNC:19616]	219968	A6NL26
ENSG00000166523	3.91513	0.325758	7.50449	23.037	4.52588	0.003192	0.0982616	12	8533305	8540905	-	2364	CLEC4E	GO:0002221;GO:0002223;GO:0002292;GO:0002376;GO:0005509;GO:0005886;GO:0006955;GO:0016020;GO:0016021;GO:0030246;GO:0030246;GO:0038023;GO:0038094;GO:0038187;GO:0042742;GO:0045087;GO:0045087;GO:0046872;GO:0050715;GO:0016020;GO:0016021;GO:0016020;GO:0016021;GO:0016020;GO:0016021;	K10059	-	NOG328551	-	C-type lectin domain family 4 member E [Source:HGNCSymbol;Acc:HGNC:14555]	26253	Q9ULY5
ENSG00000187193	34.4754	22.4258	46.525	2.07462	1.05284	0.00348312	0.103438	16	56682470	56684196	+	1727	MT1X	GO:0005515;GO:0005515;GO:0005623;GO:0005634;GO:0005634;GO:0005737;GO:0005737;GO:0006882;GO:0008270;GO:0010038;GO:0010273;GO:0036018;GO:0045926;GO:0046872;GO:0046872;GO:0046872;GO:0046872;GO:0046872;GO:0048471;GO:0071276;GO:0071276;GO:0071280;GO:0071294;GO:0071294;GO:0046872;GO:0046872;GO:0046872;GO:0046872;GO:0046872;	K14739	-	NOG327133	-	metallothionein 1X [Source:HGNCSymbol;Acc:HGNC:7405]	4501	P80297;A0A140VJP8
ENSG00000206073	11.5526	4.87764	18.2275	3.73696	1.90186	0.00350776	0.103614	18	63637259	63644256	-	1971	SERPINB4	GO:0002020;GO:0004867;GO:0004867;GO:0005615;GO:0005615;GO:0005615;GO:0005737;GO:0010466;GO:0010951;GO:0019899;GO:0030162;GO:0030414;GO:0042270;GO:0005615;GO:0005615;GO:0005615;GO:0005615;	K13963	-	COG4826	O	serpin family B member 4 [Source:HGNCSymbol;Acc:HGNC:10570]	6318	P48594
ENSG00000110944	554.12	350.184	758.057	2.16474	1.11419	0.00351655	0.103688	12	56334174	56340410	+	1178	IL23A	GO:0001916;GO:0001916;GO:0002230;GO:0002230;GO:0002376;GO:0002827;GO:0002827;GO:0005125;GO:0005125;GO:0005125;GO:0005515;GO:0005576;GO:0005576;GO:0005576;GO:0005576;GO:0005615;GO:0005615;GO:0005788;GO:0006954;GO:0006955;GO:0006955;GO:0010536;GO:0010536;GO:0019221;GO:0032693;GO:0032725;GO:0032729;GO:0032733;GO:0032735;GO:0032740;GO:0032760;GO:0032816;GO:0032819;GO:0034105;GO:0038155;GO:0042098;GO:…	K05426	-	NOG42887	R	interleukin 23 subunit alpha [Source:HGNCSymbol;Acc:HGNC:15488]	51561	Q9NPF7
ENSG00000285077	27.4483	16.8723	38.0243	2.25365	1.17227	0.00389166	0.112341	15	30624494	30649529	+	4280	ARHGAP11B	GO:0007165;	-	-	-	-	Rho GTPase activating protein 11B [Source:HGNCSymbol;Acc:HGNC:15782]	-	-
ENSG00000138641	30.4801	19.5368	41.4234	2.12028	1.08426	0.00460967	0.123764	4	88592434	88708541	+	6969	HERC3	GO:0004842;GO:0004842;GO:0005737;GO:0005829;GO:0016567;GO:0016740;GO:0031410;GO:0004842;GO:0005737;GO:0005829;GO:0016567;GO:0016740;GO:0031410;GO:0004842;GO:0004842;GO:0005737;GO:0005829;GO:0016567;GO:0016740;GO:0031410;	K10614	EC:2.3.2.26	COG5021	O	HECT and RLD domain containing E3 ubiquitin proteinligase 3 [Source:HGNC Symbol;Acc:HGNC:4876]	8916	Q15034
ENSG00000186198	2.72652	0	5.45304	Inf	Inf	0.00587979	0.147549	15	65045387	65053397	+	924	SLC51B	GO:0005886;GO:0005886;GO:0005886;GO:0005886;GO:0005886;GO:0005886;GO:0015125;GO:0015721;GO:0015721;GO:0015721;GO:0015721;GO:0015721;GO:0016020;GO:0016021;GO:0016021;GO:0016021;GO:0016323;GO:0016323;GO:0016323;GO:0022857;GO:0022857;GO:0022857;GO:0031647;GO:0031647;GO:0032782;GO:0032991;GO:0032991;GO:0032991;GO:0046982;GO:0046982;GO:0046982;GO:0046982;GO:0055085;GO:0060050;GO:0060050;GO:0070863;GO:…	K14361	-	NOG44194	S	solute carrier family 51 subunit beta [Source:HGNCSymbol;Acc:HGNC:29956]	123264	Q86UW2
ENSG00000165694	9.91193	4.23256	15.5913	3.68365	1.88114	0.00789658	0.182107	X	132076993	132128020	-	3324	FRMD7	GO:0005856;GO:0005856;GO:0003674;GO:0005615;GO:0005856;GO:0005856;GO:0007399;GO:0010592;GO:0010975;GO:0010975;GO:0030426;GO:0030426;GO:0032091;GO:0042995;GO:0043005;GO:0043005;GO:0043025;GO:0043025;GO:0051057;GO:0051497;GO:0003674;GO:0005615;GO:0005856;GO:0005856;GO:0007399;GO:0010975;GO:0030426;GO:0042995;GO:0043005;GO:0043025;	-	-	NOG282099	-	FERM domain containing 7 [Source:HGNCSymbol;Acc:HGNC:8079]	90167	Q6ZUT3
ENSG00000172362	2.53395	0	5.0679	Inf	Inf	0.00847462	0.191165	11	58439077	58442758	-	1810	OR5B12	GO:0004930;GO:0004930;GO:0004930;GO:0004984;GO:0004984;GO:0004984;GO:0005549;GO:0005886;GO:0005886;GO:0007165;GO:0007186;GO:0007186;GO:0007186;GO:0007186;GO:0007608;GO:0007608;GO:0016020;GO:0016021;GO:0016021;GO:0016021;GO:0050896;GO:0050911;GO:0004930;GO:0004930;GO:0004930;GO:0004984;GO:0004984;GO:0004984;GO:0005549;GO:0005886;GO:0005886;GO:0007165;GO:0007186;GO:0007186;GO:0007186;GO:0007186;GO:…	K04257	-	NOG288586	-	olfactory receptor family 5 subfamily B member 12[Source:HGNC Symbol;Acc:HGNC:15432]	390191	Q96R08
ENSG00000124102	17.2561	9.76402	24.7481	2.53463	1.34177	0.00925215	0.20128	20	45174902	45176544	+	551	PI3	GO:0001533;GO:0001533;GO:0004866;GO:0004867;GO:0004867;GO:0005576;GO:0005576;GO:0005576;GO:0005576;GO:0005829;GO:0007620;GO:0007620;GO:0010466;GO:0010951;GO:0018149;GO:0019730;GO:0030280;GO:0030414;GO:0030414;GO:0030414;GO:0031012;GO:0070268;	K23642	-	NOG72286	S	peptidase inhibitor 3 [Source:HGNCSymbol;Acc:HGNC:8947]	5266	P19957
ENSG00000146070	17.5455	10.0521	25.0389	2.49092	1.31668	0.0100244	0.210054	6	46704201	46735693	-	2059	PLA2G7	GO:0003847;GO:0003847;GO:0003847;GO:0003847;GO:0003847;GO:0005543;GO:0005576;GO:0005576;GO:0005615;GO:0005615;GO:0005737;GO:0006629;GO:0016042;GO:0016042;GO:0016042;GO:0016787;GO:0016788;GO:0034362;GO:0034374;GO:0034440;GO:0034441;GO:0046469;GO:0047499;GO:0050729;GO:0090026;GO:0003847;GO:0003847;GO:0003847;GO:0003847;GO:0003847;GO:0005543;GO:0005576;GO:0005576;GO:0005615;GO:0006629;GO:0016042;GO:…	K01062	EC:3.1.1.47	COG4188	R	phospholipase A2 group VII [Source:HGNCSymbol;Acc:HGNC:9040]	7941	Q13093
ENSG00000138755	8.18089	3.26126	13.1005	4.01701	2.00612	0.0105851	0.215247	4	76001275	76007509	-	2761	CXCL9	GO:0005125;GO:0005125;GO:0005515;GO:0005576;GO:0005576;GO:0005576;GO:0005576;GO:0005615;GO:0005615;GO:0005615;GO:0005615;GO:0005623;GO:0006935;GO:0006935;GO:0006935;GO:0006935;GO:0006952;GO:0006952;GO:0006952;GO:0006954;GO:0006954;GO:0006954;GO:0006955;GO:0006955;GO:0006955;GO:0006968;GO:0007165;GO:0007186;GO:0007186;GO:0007189;GO:0007267;GO:0008009;GO:0008009;GO:0008009;GO:0008009;GO:0008009;GO:…	K05416	-	NOG38935	-	C-X-C motif chemokine ligand 9 [Source:HGNCSymbol;Acc:HGNC:7098]	4283	Q07325
ENSG00000140459	10.1638	4.22474	16.1028	3.81156	1.93038	0.0112979	0.22514	15	74337759	74367646	-	3397	CYP11A1	GO:0004497;GO:0005506;GO:0005506;GO:0005515;GO:0005739;GO:0005739;GO:0005739;GO:0005743;GO:0005743;GO:0005759;GO:0006629;GO:0006694;GO:0006700;GO:0006700;GO:0006700;GO:0006700;GO:0006700;GO:0006704;GO:0008202;GO:0008203;GO:0008203;GO:0008207;GO:0008386;GO:0008386;GO:0008386;GO:0008386;GO:0008386;GO:0016020;GO:0016125;GO:0016491;GO:0016705;GO:0016705;GO:0020037;GO:0020037;GO:0020037;GO:0034650;GO:…	K00498	EC:1.14.15.6	COG2124	Q	cytochrome P450 family 11 subfamily A member 1[Source:HGNC Symbol;Acc:HGNC:2590]	1583	P05108;A0A0S2Z3R3
ENSG00000163746	13.6391	7.16347	20.1146	2.80795	1.48952	0.0115634	0.229213	3	146391421	146495991	-	2557	PLSCR2	GO:0017121;GO:0017128;GO:0005509;GO:0005634;GO:0005886;GO:0005886;GO:0016020;GO:0016020;GO:0016021;GO:0017121;GO:0017121;GO:0017121;GO:0017121;GO:0017128;GO:0017128;GO:0017128;GO:0017128;GO:0046872;GO:0005509;GO:0005634;GO:0005886;GO:0005886;GO:0016020;GO:0016020;GO:0016021;GO:0017121;GO:0017121;GO:0017121;GO:0017121;GO:0017128;GO:0017128;GO:0017128;GO:0017128;GO:0046872;GO:0005509;GO:0005634;GO:…	-	-	NOG119855	R	phospholipid scramblase 2 [Source:HGNCSymbol;Acc:HGNC:16494]	57047	Q9NRY7
ENSG00000130300	26.3103	17.2431	35.3774	2.05168	1.03681	0.012166	0.236613	19	17351450	17377342	-	2295	PLVAP	GO:0000165;GO:0002693;GO:0005515;GO:0005737;GO:0005886;GO:0005901;GO:0005901;GO:0009986;GO:0016020;GO:0016021;GO:0016021;GO:0032502;GO:0033209;GO:0042802;GO:0048471;GO:0070062;GO:0016020;GO:0016021;	K17309	-	NOG68055	R	plasmalemma vesicle associated protein [Source:HGNCSymbol;Acc:HGNC:13635]	83483	Q9BX97
ENSG00000047936	9.92257	4.5643	15.2808	3.34791	1.74326	0.0131687	0.247938	6	117288300	117425855	-	7856	ROS1	GO:0000166;GO:0004672;GO:0004672;GO:0004713;GO:0004713;GO:0004713;GO:0004714;GO:0004714;GO:0004714;GO:0005515;GO:0005524;GO:0005524;GO:0005524;GO:0006468;GO:0006468;GO:0007169;GO:0007169;GO:0016020;GO:0016020;GO:0016020;GO:0016021;GO:0016301;GO:0016310;GO:0016740;GO:0018108;GO:0000166;GO:0001558;GO:0002066;GO:0002066;GO:0004672;GO:0004672;GO:0004713;GO:0004713;GO:0004713;GO:0004714;GO:0004714;GO:…	K05088	EC:2.7.10.1	COG0515	T	ROS proto-oncogene 1, receptor tyrosine kinase[Source:HGNC Symbol;Acc:HGNC:10261]	6098	P08922
ENSG00000078081	16.4019	7.77635	25.0274	3.2184	1.68634	0.0136849	0.254466	3	183122215	183163839	-	3785	LAMP3	GO:0002250;GO:0002376;GO:0005764;GO:0005765;GO:0005765;GO:0005765;GO:0005769;GO:0005886;GO:0005886;GO:0010506;GO:0010628;GO:0016020;GO:0016020;GO:0016020;GO:0016021;GO:0030659;GO:0031410;GO:0031902;GO:0031982;GO:0035455;GO:0043154;GO:0043231;GO:0048471;GO:0072594;GO:0097233;GO:1901799;GO:1903900;GO:0005764;GO:0005765;GO:0016020;GO:0016020;GO:0016020;GO:0016021;GO:0043231;GO:0005764;GO:0005765;GO:…	K06562	-	NOG288611	-	lysosomal associated membrane protein 3 [Source:HGNCSymbol;Acc:HGNC:14582]	27074	Q9UQV4
ENSG00000188886	17.9785	10.7408	25.2162	2.34769	1.23124	0.0150036	0.271641	2	96123850	96138436	-	1654	ASTL	GO:0004222;GO:0004222;GO:0004222;GO:0005737;GO:0005737;GO:0005886;GO:0005886;GO:0006508;GO:0006508;GO:0006508;GO:0007155;GO:0007155;GO:0007338;GO:0008233;GO:0008233;GO:0008237;GO:0008237;GO:0008237;GO:0008270;GO:0008270;GO:0009566;GO:0009566;GO:0010954;GO:0010954;GO:0016020;GO:0016787;GO:0030133;GO:0031410;GO:0046872;GO:0060468;GO:0060468;GO:0060473;GO:0060473;GO:0070001;GO:0070001;GO:0070002;GO:…	K08778	EC:3.4.-.-	NOG330389	-	astacin like metalloendopeptidase [Source:HGNCSymbol;Acc:HGNC:31704]	431705	Q6HA08
ENSG00000140835	6.73321	1.97065	11.4958	5.8335	2.54436	0.0160699	0.285625	16	71525233	71538746	+	2669	CHST4	GO:0000139;GO:0000139;GO:0000139;GO:0000139;GO:0001517;GO:0001517;GO:0001517;GO:0005794;GO:0005802;GO:0005802;GO:0005975;GO:0005975;GO:0005975;GO:0006044;GO:0006044;GO:0006477;GO:0006477;GO:0006790;GO:0006790;GO:0006954;GO:0006955;GO:0007155;GO:0007267;GO:0008146;GO:0008146;GO:0008146;GO:0016020;GO:0016021;GO:0016266;GO:0016740;GO:0018146;GO:0031228;GO:0000139;GO:0000139;GO:0000139;GO:0000139;GO:…	K04746	EC:2.8.2.-	NOG80862	S	carbohydrate sulfotransferase 4 [Source:HGNCSymbol;Acc:HGNC:1972]	10164	Q8NCG5
ENSG00000189184	10.583	5.17718	15.9887	3.08831	1.62682	0.0168445	0.295375	4	137518918	137532494	-	6686	PCDH18	GO:0005509;GO:0005509;GO:0005886;GO:0005886;GO:0005886;GO:0005887;GO:0007155;GO:0007155;GO:0007155;GO:0007155;GO:0007156;GO:0007156;GO:0007399;GO:0007399;GO:0007420;GO:0007420;GO:0016020;GO:0016020;GO:0016020;GO:0016021;GO:0005509;GO:0005509;GO:0005886;GO:0005886;GO:0005886;GO:0005887;GO:0007155;GO:0007155;GO:0007155;GO:0007155;GO:0007156;GO:0007156;GO:0007399;GO:0007399;GO:0007420;GO:0016020;GO:…	K16499	-	NOG319372	-	protocadherin 18 [Source:HGNCSymbol;Acc:HGNC:14268]	54510	Q9HCL0;Q5HYG2
ENSG00000146122	2.1997	0	4.3994	Inf	Inf	0.0168689	0.295375	6	39792298	39904877	+	12955	DAAM2	GO:0003779;GO:0003779;GO:0016043;GO:0016043;GO:0017048;GO:0017048;GO:0030036;GO:0030036;GO:0003779;GO:0017048;GO:0030036;GO:0003779;GO:0003779;GO:0016043;GO:0016043;GO:0016055;GO:0017048;GO:0017048;GO:0021516;GO:0030036;GO:0030036;GO:0048715;GO:0048715;GO:0060828;GO:0070062;GO:0090263;GO:0090263;GO:2000050;GO:2000050;GO:0003779;GO:0003779;GO:0016043;GO:0016043;GO:0016055;GO:0017048;GO:0017048;GO:…	K04512	-	NOG149898	S	dishevelled associated activator of morphogenesis 2[Source:HGNC Symbol;Acc:HGNC:18143]	23500	Q86T65
ENSG00000196335	3.53351	0.654736	6.41228	9.79368	3.29185	0.0197906	0.323121	7	23710203	23832513	+	6147	STK31	GO:0000166;GO:0001669;GO:0003723;GO:0004518;GO:0004672;GO:0004672;GO:0004672;GO:0004674;GO:0005524;GO:0005524;GO:0005524;GO:0005634;GO:0005737;GO:0005737;GO:0006401;GO:0006468;GO:0006468;GO:0006468;GO:0016301;GO:0016310;GO:0016740;GO:0090305;GO:0000166;GO:0003723;GO:0004518;GO:0004672;GO:0004672;GO:0004674;GO:0005524;GO:0005524;GO:0005524;GO:0005634;GO:0005737;GO:0006401;GO:0006468;GO:0006468;GO:…	K16316	EC:2.7.11.1	NOG81566	G	serine/threonine kinase 31 [Source:HGNCSymbol;Acc:HGNC:11407]	56164	Q9BXU1
ENSG00000128917	22.2257	13.0101	31.4413	2.41668	1.27303	0.0228288	0.35328	15	40929340	40939073	+	4754	DLL4	GO:0000122;GO:0000122;GO:0001525;GO:0001525;GO:0001525;GO:0001569;GO:0001569;GO:0001974;GO:0001974;GO:0003180;GO:0003208;GO:0003208;GO:0003209;GO:0003209;GO:0003222;GO:0003222;GO:0003344;GO:0003344;GO:0005112;GO:0005112;GO:0005112;GO:0005509;GO:0005509;GO:0005515;GO:0005515;GO:0005886;GO:0005886;GO:0005886;GO:0007154;GO:0007154;GO:0007165;GO:0007219;GO:0007219;GO:0007219;GO:0007219;GO:0007219;GO:…	K06051	-	NOG249767	-	delta like canonical Notch ligand 4 [Source:HGNCSymbol;Acc:HGNC:2910]	54567	Q9NR61
ENSG00000115363	20.4788	12.3315	28.6261	2.32139	1.21499	0.0230272	0.355018	2	75469302	75569722	-	2745	EVA1A	GO:0005764;GO:0005765;GO:0005783;GO:0005788;GO:0005789;GO:0005886;GO:0006914;GO:0006915;GO:0016020;GO:0016021;GO:0043231;GO:0043687;GO:0044267;GO:0005764;GO:0005765;GO:0005783;GO:0005788;GO:0005789;GO:0005886;GO:0006914;GO:0006915;GO:0016020;GO:0016021;GO:0043231;GO:0043687;GO:0044267;GO:0005764;GO:0005765;GO:0005783;GO:0005788;GO:0005789;GO:0005886;GO:0006914;GO:0006915;GO:0016020;GO:0016021;GO:…	-	-	NOG44006	K	eva-1 homolog A, regulator of programmed cell death[Source:HGNC Symbol;Acc:HGNC:25816]	84141	Q9H8M9
ENSG00000117091	13.2637	7.48279	19.0446	2.54512	1.34773	0.0234284	0.359146	1	160678746	160711831	-	3254	CD48	GO:0002819;GO:0002819;GO:0003823;GO:0003823;GO:0005515;GO:0005515;GO:0005886;GO:0005886;GO:0005886;GO:0006952;GO:0016020;GO:0031225;GO:0031226;GO:0038023;GO:0038023;GO:0045121;GO:0050900;GO:0070062;GO:0002819;GO:0002819;GO:0003823;GO:0003823;GO:0038023;GO:0038023;GO:0002819;GO:0002819;GO:0003823;GO:0003823;GO:0005515;GO:0005515;GO:0005886;GO:0005886;GO:0005886;GO:0006952;GO:0016020;GO:0031225;GO:…	K06479	-	NOG40265	-	CD48 molecule [Source:HGNC Symbol;Acc:HGNC:1683]"	962	P09326
ENSG00000184374	3.87557	0.975896	6.77525	6.9426	2.79548	0.029136	0.412248	8	118995452	119108455	+	3537	COLEC10	GO:0001867;GO:0005537;GO:0005537;GO:0005537;GO:0005537;GO:0005576;GO:0005576;GO:0005581;GO:0005615;GO:0005615;GO:0005737;GO:0005794;GO:0006956;GO:0030246;GO:0032502;GO:0042056;GO:0048029;GO:0050918;GO:1904888;	K10065	-	NOG237489	-	collectin subfamily member 10 [Source:HGNCSymbol;Acc:HGNC:2220]	10584	Q9Y6Z7;A0A024R9J3
ENSG00000198785	3.21341	0.646918	5.7799	8.93452	3.15939	0.0338609	0.447102	9	101569352	101738647	-	8189	GRIN3A	GO:0004970;GO:0004970;GO:0004972;GO:0004972;GO:0005216;GO:0005216;GO:0005262;GO:0005515;GO:0005886;GO:0005886;GO:0006811;GO:0006811;GO:0006811;GO:0006816;GO:0006816;GO:0008066;GO:0014069;GO:0015276;GO:0015276;GO:0015276;GO:0016020;GO:0016020;GO:0016020;GO:0016021;GO:0016358;GO:0016594;GO:0017146;GO:0030054;GO:0034220;GO:0035235;GO:0035249;GO:0038023;GO:0038023;GO:0038023;GO:0042802;GO:0043005;GO:…	K05213	-	NOG320645	-	glutamate ionotropic receptor NMDA type subunit 3A[Source:HGNC Symbol;Acc:HGNC:16767]	116443	Q8TCU5
ENSG00000183153	8.50161	4.21233	12.7909	3.03654	1.60243	0.0342414	0.449439	17	40360652	40364737	-	4086	GJD3	GO:0005216;GO:0005243;GO:0005515;GO:0005515;GO:0005886;GO:0005887;GO:0005921;GO:0005921;GO:0005922;GO:0005922;GO:0005922;GO:0005922;GO:0007154;GO:0007154;GO:0007154;GO:0009749;GO:0009986;GO:0016020;GO:0016021;GO:0016264;GO:0030054;GO:0034220;GO:0055085;GO:0086064;	K07627	-	NOG41593	K	gap junction protein delta 3 [Source:HGNCSymbol;Acc:HGNC:19147]	125111	Q8N144
ENSG00000147003	6.70694	2.92907	10.4848	3.57958	1.83979	0.0352785	0.456352	X	15627318	15675012	-	1783	CLTRN	GO:0005515;GO:0005737;GO:0005886;GO:0016020;GO:0016021;GO:0035543;GO:0035774;GO:0042803;GO:0045956;GO:0070062;GO:0016020;GO:0016021;	K20004	-	NOG43361	-	collectrin, amino acid transport regulator[Source:HGNC Symbol;Acc:HGNC:29437]	57393	Q9HBJ8
ENSG00000184492	8.07768	3.90818	12.2472	3.13373	1.64788	0.0358767	0.459257	2	113498665	113501155	+	2491	FOXD4L1	GO:0000790;GO:0000981;GO:0000981;GO:0003677;GO:0003700;GO:0003700;GO:0005634;GO:0005634;GO:0006355;GO:0006355;GO:0006357;GO:0009653;GO:0030154;GO:0043565;GO:0043565;	K09397	-	COG5025	K	forkhead box D4 like 1 [Source:HGNCSymbol;Acc:HGNC:18521]	200350	Q9NU39;B3KVK3
ENSG00000156427	11.8455	6.79724	16.8938	2.48539	1.31347	0.0368651	0.465968	5	171419647	171457626	+	1998	FGF18	GO:0000165;GO:0001503;GO:0001525;GO:0001957;GO:0001958;GO:0002063;GO:0005104;GO:0005104;GO:0005105;GO:0005111;GO:0005576;GO:0005576;GO:0005576;GO:0005576;GO:0005615;GO:0005730;GO:0007165;GO:0007267;GO:0008083;GO:0008083;GO:0008083;GO:0008083;GO:0008284;GO:0008284;GO:0008543;GO:0008543;GO:0008543;GO:0008543;GO:0009653;GO:0030324;GO:0030949;GO:0032332;GO:0043406;GO:0043536;GO:0045766;GO:0051897;GO:…	K04358	-	NOG269838	-	fibroblast growth factor 18 [Source:HGNCSymbol;Acc:HGNC:3674]	8817	O76093
ENSG00000135747	7.52927	3.59806	11.4605	3.18518	1.67138	0.0384014	0.475326	1	246945547	247078811	-	3197	ZNF670-ZNF695	GO:0003676;GO:0006355;GO:0003676;GO:0006355;	-	-	COG5048	R	ZNF670-ZNF695 readthrough (NMD candidate)[Source:HGNC Symbol;Acc:HGNC:49200]	100533111	-
ENSG00000154262	7.51529	3.58242	11.4482	3.19565	1.67611	0.0385091	0.476023	17	69078702	69141895	-	14158	ABCA6	GO:0000166;GO:0005319;GO:0005524;GO:0005524;GO:0005524;GO:0005654;GO:0005886;GO:0006869;GO:0006869;GO:0006869;GO:0016020;GO:0016021;GO:0016021;GO:0016021;GO:0016887;GO:0016887;GO:0042626;GO:0042626;GO:0042626;GO:0043231;GO:0055085;GO:0055085;GO:0000166;GO:0005319;GO:0005524;GO:0005524;GO:0005654;GO:0005886;GO:0006869;GO:0006869;GO:0006869;GO:0016020;GO:0016021;GO:0016021;GO:0016021;GO:0016887;GO:…	K05649	-	COG1131	V	ATP binding cassette subfamily A member 6[Source:HGNC Symbol;Acc:HGNC:36]	23460	Q8N139
ENSG00000172365	4.70443	1.61362	7.79524	4.83091	2.2723	0.0394987	0.481237	11	58421264	58428121	-	2208	OR5B2	GO:0004930;GO:0004930;GO:0004930;GO:0004984;GO:0004984;GO:0004984;GO:0005549;GO:0005886;GO:0005886;GO:0007165;GO:0007186;GO:0007186;GO:0007186;GO:0007186;GO:0007608;GO:0007608;GO:0016020;GO:0016021;GO:0016021;GO:0016021;GO:0050896;GO:0050911;GO:0004930;GO:0004930;GO:0004930;GO:0004984;GO:0004984;GO:0004984;GO:0005549;GO:0005886;GO:0005886;GO:0007165;GO:0007186;GO:0007186;GO:0007186;GO:0007186;GO:…	K04257	-	NOG268642	-	olfactory receptor family 5 subfamily B member 2[Source:HGNC Symbol;Acc:HGNC:8323]	390190	Q96R09
ENSG00000255398	16.2425	9.07295	23.412	2.58042	1.3676	0.0415701	0.494473	12	122714756	122716811	-	2056	HCAR3	GO:0004930;GO:0004930;GO:0004930;GO:0004930;GO:0005886;GO:0005886;GO:0005887;GO:0007165;GO:0007186;GO:0007186;GO:0007186;GO:0007186;GO:0007186;GO:0016020;GO:0016021;GO:0016021;GO:0016021;GO:0030054;	K08402	-	-	-	hydroxycarboxylic acid receptor 3 [Source:HGNCSymbol;Acc:HGNC:16824]	8843	P49019
ENSG00000163576	11.9994	7.17635	16.8224	2.34414	1.22906	0.0457422	0.522335	3	19879472	19947025	-	4163	EFHB	GO:0005509;GO:0005509;GO:0005515;GO:0005737;GO:0006811;GO:0006816;GO:0032091;GO:0046872;GO:0061891;GO:0070884;GO:2001256;GO:0005509;GO:0005509;GO:0005515;GO:0005737;GO:0006811;GO:0006816;GO:0032091;GO:0046872;GO:0061891;GO:0070884;GO:2001256;	-	-	NOG79992	R	EF-hand domain family member B [Source:HGNCSymbol;Acc:HGNC:26330]	151651	Q8N7U6
ENSG00000197245	1.6815	0	3.363	Inf	Inf	0.0480159	0.533619	1	26159079	26163962	+	2799	FAM110D	-	-	-	NOG47147	S	family with sequence similarity 110 member D[Source:HGNC Symbol;Acc:HGNC:25860]	79927	Q8TAY7
ENSG00000173262	10.7858	6.19631	15.3752	2.48136	1.31113	0.0490525	0.539642	12	7812512	7891148	-	5575	SLC2A14	GO:0005355;GO:0005355;GO:0005355;GO:0005634;GO:0005886;GO:0005886;GO:0007275;GO:0007283;GO:0008643;GO:0016020;GO:0016020;GO:0016020;GO:0016021;GO:0016021;GO:0016021;GO:0022857;GO:0022857;GO:0030154;GO:0033300;GO:0055085;GO:0055085;GO:0070837;GO:1904659;GO:1904659;GO:1904659;GO:1904659;GO:0005355;GO:0005355;GO:0005634;GO:0005886;GO:0005886;GO:0007275;GO:0007283;GO:0008643;GO:0016020;GO:0016020;GO:…	-	-	COG0477	G	solute carrier family 2 member 14 [Source:HGNCSymbol;Acc:HGNC:18301]	144195	Q8TDB8
ENSG00000151632	16.8502	11.0546	22.6458	2.04853	1.03459	0.0492512	0.53978	10	4987400	5018031	-	6461	AKR1C2	GO:0004032;GO:0004032;GO:0005737;GO:0005829;GO:0006629;GO:0006693;GO:0006693;GO:0007186;GO:0007586;GO:0008106;GO:0008202;GO:0008202;GO:0008207;GO:0008284;GO:0016229;GO:0016491;GO:0016491;GO:0016491;GO:0016491;GO:0016655;GO:0018636;GO:0030855;GO:0031406;GO:0032052;GO:0032052;GO:0042448;GO:0042448;GO:0044597;GO:0044597;GO:0044598;GO:0044598;GO:0047023;GO:0047086;GO:0047086;GO:0047115;GO:0051897;GO:…	K00089	-	COG0656	R	aldo-keto reductase family 1 member C2 [Source:HGNCSymbol;Acc:HGNC:385]	1646	P52895
ENSG00000134716	9.89378	5.54065	14.2469	2.57134	1.36252	0.0493871	0.540281	1	59893308	59926773	-	2973	CYP2J2	GO:0004497;GO:0005506;GO:0005506;GO:0005737;GO:0005783;GO:0005789;GO:0005789;GO:0006082;GO:0006629;GO:0006631;GO:0006690;GO:0006690;GO:0006805;GO:0006805;GO:0008016;GO:0008392;GO:0008392;GO:0008395;GO:0008404;GO:0008405;GO:0016020;GO:0016491;GO:0016705;GO:0016705;GO:0016712;GO:0016712;GO:0016712;GO:0016853;GO:0019369;GO:0019373;GO:0019373;GO:0019373;GO:0020037;GO:0020037;GO:0020037;GO:0031090;GO:…	K07418	-	COG2124	Q	cytochrome P450 family 2 subfamily J member 2[Source:HGNC Symbol;Acc:HGNC:2634]	1573	P51589
ENSG00000132622	2.37117	0.328978	4.41336	13.4153	3.74581	0.0499311	0.543482	20	3732685	3753111	+	3133	HSPA12B	GO:0000166;GO:0005515;GO:0005524;	-	-	NOG132277	R	heat shock protein family A (Hsp70) member 12B[Source:HGNC Symbol;Acc:HGNC:16193]	116835	Q96MM6
ENSG00000120833	10.7119	6.18573	15.2382	2.46344	1.30067	0.0499855	0.543482	12	93569814	93583487	+	6477	SOCS2	GO:0001558;GO:0001558;GO:0001558;GO:0005070;GO:0005131;GO:0005159;GO:0005159;GO:0005159;GO:0005515;GO:0005515;GO:0005737;GO:0005737;GO:0005737;GO:0005829;GO:0005942;GO:0007259;GO:0008269;GO:0008269;GO:0008269;GO:0009966;GO:0009967;GO:0009968;GO:0016567;GO:0032355;GO:0032870;GO:0035556;GO:0035556;GO:0038111;GO:0040008;GO:0043066;GO:0043551;GO:0043687;GO:0046426;GO:0046426;GO:0046854;GO:0046935;GO:…	K04695	-	NOG320153	-	suppressor of cytokine signaling 2 [Source:HGNCSymbol;Acc:HGNC:19382]	8835	O14508;A0A024RBD2

## Sheet: Control vs △1759c-DOWN
id	baseMean	baseMean_CELL	baseMean_1759c	foldChange(1759c/CELL)(1759c/CELL)	log2FoldChange	pval	padj	Chromosome	Start Site	End Site	Direction	Length	Name	GO	KEGG	EC	eggNOG	eggNOG_Class	Description	NCBI_GI	UniProtID
ENSG00000171368	65.6423	88.7812	42.5033	0.478743	-1.06268	4.76382e-05	0.00355929	5	659862	693352	-	5979	TPPP	GO:0000287;GO:0001578;GO:0001578;GO:0001578;GO:0001578;GO:0001578;GO:0003924;GO:0005515;GO:0005515;GO:0005515;GO:0005634;GO:0005634;GO:0005737;GO:0005737;GO:0005739;GO:0005794;GO:0005819;GO:0005829;GO:0005856;GO:0005874;GO:0005874;GO:0005874;GO:0007049;GO:0008017;GO:0014003;GO:0014003;GO:0015631;GO:0015631;GO:0015631;GO:0015631;GO:0015631;GO:0016787;GO:0030054;GO:0030953;GO:0031334;GO:0031643;GO:…	-	-	NOG271804	-	tubulin polymerization promoting protein[Source:HGNC Symbol;Acc:HGNC:24164]	11076	O94811;Q4L233
ENSG00000167880	2.93068	5.86135	0	0	-Inf	0.00426935	0.11848	17	76004502	76027306	-	7364	EVPL	GO:0001533;GO:0001533;GO:0005198;GO:0005198;GO:0005856;GO:0005856;GO:0008544;GO:0008544;GO:0019215;GO:0019215;GO:0001533;GO:0001533;GO:0001533;GO:0001533;GO:0005198;GO:0005198;GO:0005198;GO:0005198;GO:0005515;GO:0005737;GO:0005737;GO:0005829;GO:0005829;GO:0005856;GO:0005856;GO:0005856;GO:0005882;GO:0008544;GO:0008544;GO:0008544;GO:0016020;GO:0018149;GO:0019215;GO:0019215;GO:0030054;GO:0030057;GO:…	K10383	-	NOG251306	-	envoplakin [Source:HGNC Symbol;Acc:HGNC:3503]"	2125	Q92817
ENSG00000115844	8.03672	13.328	2.7454	0.205986	-2.27938	0.00505039	0.131533	2	172099438	172102900	-	2971	DLX2	GO:0000122;GO:0000122;GO:0000790;GO:0000977;GO:0000978;GO:0000981;GO:0001228;GO:0003677;GO:0003677;GO:0003677;GO:0003677;GO:0003682;GO:0003700;GO:0003700;GO:0003727;GO:0005515;GO:0005634;GO:0005634;GO:0005634;GO:0006355;GO:0006355;GO:0006357;GO:0006357;GO:0007275;GO:0007420;GO:0009954;GO:0021544;GO:0021766;GO:0021772;GO:0021879;GO:0021882;GO:0021892;GO:0021893;GO:0030154;GO:0030154;GO:0030154;GO:…	K18488	-	NOG263092	-	distal-less homeobox 2 [Source:HGNCSymbol;Acc:HGNC:2915]	1746	Q07687;Q53QU7;X5D7D8
ENSG00000197629	21.7506	30.239	13.2622	0.438581	-1.18909	0.00890105	0.197281	11	59208510	59212927	-	4418	MPEG1	GO:0002376;GO:0005576;GO:0016020;GO:0016021;GO:0030659;GO:0031410;GO:0035915;GO:0042742;GO:0042742;GO:0045087;GO:0045335;GO:0050829;GO:0050830;	-	-	NOG40231	T	macrophage expressed 1 [Source:HGNCSymbol;Acc:HGNC:29619]	219972	Q2M385
ENSG00000263264	2.44848	4.89696	0	0	-Inf	0.0112938	0.22514	19	7348943	7383385	+	1646	AC119396.1	-	-	-	-	-	novel protein"	-	-
ENSG00000107984	8.85125	13.997	3.70546	0.264732	-1.9174	0.0118059	0.232347	10	52314281	52318042	+	2221	DKK1	GO:0000122;GO:0000122;GO:0000904;GO:0001706;GO:0001707;GO:0001942;GO:0002090;GO:0005515;GO:0005515;GO:0005576;GO:0005576;GO:0005576;GO:0005576;GO:0005615;GO:0005615;GO:0005886;GO:0007275;GO:0007275;GO:0007275;GO:0007492;GO:0007611;GO:0007611;GO:0008083;GO:0010628;GO:0010628;GO:0010942;GO:0010977;GO:0016055;GO:0030111;GO:0030178;GO:0030178;GO:0030178;GO:0030178;GO:0030279;GO:0030279;GO:0030326;GO:…	K02165	-	NOG289067	-	dickkopf WNT signaling pathway inhibitor 1[Source:HGNC Symbol;Acc:HGNC:2891]	22943	O94907;I1W660
ENSG00000183128	5.74962	9.79023	1.709	0.174562	-2.51819	0.0119483	0.233948	10	103472804	103479240	-	1652	CALHM3	GO:0005244;GO:0005261;GO:0005515;GO:0005886;GO:0005887;GO:0006811;GO:0016020;GO:0016021;GO:0016323;GO:0034220;GO:0050896;GO:0050909;GO:0050909;GO:0051291;GO:0098655;	K19740	-	NOG74306	I	calcium homeostasis modulator 3 [Source:HGNCSymbol;Acc:HGNC:23458]	119395	Q86XJ0
ENSG00000188993	3.91625	7.16071	0.671779	0.0938146	-3.41404	0.012343	0.238509	4	51993702	52017620	-	3327	LRRC66	GO:0005515;GO:0016020;GO:0016021;	-	-	NOG280796	-	leucine rich repeat containing 66 [Source:HGNCSymbol;Acc:HGNC:34299]	339977	Q68CR7
ENSG00000166317	3.08612	5.82732	0.344919	0.05919	-4.0785	0.0155271	0.278982	10	73644881	73663803	-	5104	SYNPO2L	GO:0003007;GO:0003779;GO:0003779;GO:0005634;GO:0005654;GO:0005737;GO:0005829;GO:0005856;GO:0015629;GO:0016607;GO:0030018;GO:0030018;GO:0030054;GO:0032233;GO:0035025;GO:0045214;GO:0051496;GO:0003007;GO:0003779;GO:0003779;GO:0005515;GO:0005634;GO:0005654;GO:0005737;GO:0005829;GO:0005856;GO:0015629;GO:0016607;GO:0030018;GO:0030018;GO:0030054;GO:0032233;GO:0035025;GO:0045214;GO:0051496;	-	-	NOG149820	S	synaptopodin 2 like [Source:HGNCSymbol;Acc:HGNC:23532]	79933	Q9H987
ENSG00000100473	19.4398	26.6152	12.2644	0.460806	-1.11777	0.0194897	0.321171	14	30874514	30895065	+	4031	COCH	GO:0007605;GO:0031012;GO:0042742;GO:0042742;GO:0045089;GO:0045089;GO:0062023;GO:0062023;GO:0042742;GO:0045089;GO:0062023;GO:0003429;GO:0005515;GO:0005518;GO:0005576;GO:0005615;GO:0007605;GO:0007605;GO:0008360;GO:0031012;GO:0042742;GO:0042742;GO:0045089;GO:0045089;GO:0062023;GO:0062023;GO:0062023;GO:0062023;GO:0003429;GO:0005515;GO:0005518;GO:0005576;GO:0005615;GO:0007605;GO:0007605;GO:0008360;GO:…	K23574	-	NOG277584	-	cochlin [Source:HGNC Symbol;Acc:HGNC:2180]"	1690	O43405
ENSG00000169885	2.92364	5.52042	0.32686	0.0592093	-4.07803	0.0206428	0.33254	1	1915108	1917296	+	2040	CALML6	GO:0005509;GO:0005509;GO:0000226;GO:0005509;GO:0005509;GO:0005509;GO:0005634;GO:0005737;GO:0019722;GO:0030234;GO:0046872;GO:0050790;	K02183	-	COG5126	DTZ	calmodulin like 6 [Source:HGNCSymbol;Acc:HGNC:24193]	163688	Q8TD86
ENSG00000120278	15.4596	21.7467	9.17245	0.421786	-1.24542	0.021924	0.34477	6	150599883	150843665	+	10294	PLEKHG1	GO:0005085;GO:0005085;GO:0005085;GO:0005654;GO:0005085;GO:0005085;GO:0005085;GO:0005085;GO:0005085;GO:0005654;GO:0005085;	-	-	COG5422	T	pleckstrin homology and RhoGEF domain containing G1[Source:HGNC Symbol;Acc:HGNC:20884]	57480	Q9ULL1;Q5JYA6
ENSG00000260903	3.43682	6.18297	0.690659	0.111703	-3.16226	0.0268224	0.389527	20	31968151	32003387	+	7695	XKR7	GO:0005886;GO:0016020;GO:0016020;GO:0016021;GO:0016021;GO:0016021;GO:0043652;GO:0070782;GO:1902742;	-	-	NOG283702	-	XK related 7 [Source:HGNC Symbol;Acc:HGNC:23062]"	343702	Q5GH72
ENSG00000176532	4.5886	7.832	1.3452	0.171757	-2.54156	0.0271424	0.392791	7	29563835	29567293	+	1956	PRR15	GO:0007275;	-	-	NOG28572	-	proline rich 15 [Source:HGNC Symbol;Acc:HGNC:22310]"	222171	Q8IV56;A4D1A1
ENSG00000140905	19.2632	25.9853	12.5412	0.482627	-1.05102	0.0297009	0.415964	16	81081945	81096395	-	3640	GCSH	GO:0004047;GO:0005515;GO:0005739;GO:0005739;GO:0005759;GO:0005960;GO:0005960;GO:0005960;GO:0006546;GO:0009249;GO:0019464;GO:0019464;GO:0005960;GO:0005960;GO:0019464;GO:0019464;GO:0005960;GO:0019464;GO:0005960;GO:0005960;GO:0019464;GO:0019464;GO:0005739;GO:0005960;GO:0005960;GO:0005960;GO:0019464;GO:0019464;GO:0019464;GO:0005960;GO:0005960;GO:0019464;GO:0019464;GO:0005960;GO:0005960;GO:0019464;GO:…	K02437	-	COG0509	E	glycine cleavage system protein H [Source:HGNCSymbol;Acc:HGNC:4208]	2653	P23434
ENSG00000159713	2.61688	5.23375	0	0	-Inf	0.0312771	0.430014	16	67389809	67393518	-	2601	TPPP3	GO:0001578;GO:0001578;GO:0001578;GO:0001578;GO:0005737;GO:0005856;GO:0005874;GO:0005874;GO:0007566;GO:0015631;GO:0015631;GO:0015631;GO:0015631;GO:0032273;GO:0046697;GO:0046785;GO:0046785;GO:0046785;GO:0048471;GO:0097427;GO:0001578;GO:0001578;GO:0001578;GO:0001578;GO:0005737;GO:0005856;GO:0005874;GO:0005874;GO:0007566;GO:0007566;GO:0015631;GO:0015631;GO:0015631;GO:0015631;GO:0032273;GO:0046697;GO:…	-	-	NOG271804	-	tubulin polymerization promoting protein familymember 3 [Source:HGNC Symbol;Acc:HGNC:24162]	51673	Q9BW30;A0A024R702
ENSG00000175264	9.22609	13.6717	4.78044	0.349658	-1.51598	0.0360306	0.459767	11	45647689	45665622	-	4666	CHST1	GO:0000139;GO:0000139;GO:0000139;GO:0000139;GO:0001517;GO:0005794;GO:0005802;GO:0005975;GO:0005975;GO:0005975;GO:0005976;GO:0006012;GO:0006044;GO:0006790;GO:0006790;GO:0006954;GO:0008146;GO:0008146;GO:0008146;GO:0008146;GO:0016020;GO:0016021;GO:0016021;GO:0016740;GO:0018146;GO:0042339;GO:0042339;GO:0045130;GO:0045130;GO:0045130;	K01022	EC:2.8.2.21	NOG80862	S	carbohydrate sulfotransferase 1 [Source:HGNCSymbol;Acc:HGNC:1969]	8534	O43916
ENSG00000122367	2.92255	5.50018	0.344919	0.0627105	-3.99515	0.0363346	0.462216	10	86668449	86736068	+	6676	LDB3	GO:0001725;GO:0003779;GO:0005080;GO:0005515;GO:0005515;GO:0005737;GO:0005856;GO:0005912;GO:0007507;GO:0008092;GO:0030018;GO:0030018;GO:0030018;GO:0030018;GO:0030018;GO:0030036;GO:0031143;GO:0031941;GO:0042995;GO:0045214;GO:0046872;GO:0048471;GO:0051371;GO:0051371;GO:0061061;GO:0001725;GO:0003779;GO:0005515;GO:0005515;GO:0005737;GO:0005856;GO:0005912;GO:0007507;GO:0008092;GO:0030018;GO:0030018;GO:…	K19867	-	NOG286537	-	LIM domain binding 3 [Source:HGNCSymbol;Acc:HGNC:15710]	11155	O75112
ENSG00000261456	3.12307	5.55629	0.689838	0.124154	-3.00979	0.0443753	0.514703	10	46888	74163	-	2874	TUBB8	GO:0000166;GO:0000226;GO:0000278;GO:0001556;GO:0003674;GO:0003924;GO:0003924;GO:0005200;GO:0005200;GO:0005200;GO:0005525;GO:0005525;GO:0005525;GO:0005525;GO:0005737;GO:0005737;GO:0005819;GO:0005856;GO:0005874;GO:0005874;GO:0005874;GO:0005874;GO:0007017;GO:0007017;GO:0007017;GO:0007056;GO:0070062;GO:0072687;GO:0000166;GO:0003924;GO:0003924;GO:0003924;GO:0005200;GO:0005200;GO:0005525;GO:0005525;GO:…	K07375	-	-	-	tubulin beta 8 class VIII [Source:HGNCSymbol;Acc:HGNC:20773]	347688	Q3ZCM7

## Sheet: WT vs △1759c-UP
id	baseMean	baseMean_H37Rv	baseMean_1759c	foldChange(1759c/H37Rv)(1759c/H37Rv)	log2FoldChange	pval	padj	Chromosome	Start Site	End Site	Direction	Length	Name	GO	KEGG	EC	eggNOG	eggNOG_Class	Description	NCBI_GI	UniProtID
ENSG00000138131	173.204	104.584	241.823	2.31224	1.20929	2.22077e-07	1.47024e-05	10	98247690	98268194	-	3597	LOXL4	GO:0004720;GO:0005044;GO:0005044;GO:0005507;GO:0005507;GO:0005515;GO:0005576;GO:0005615;GO:0005615;GO:0006897;GO:0016020;GO:0016020;GO:0016491;GO:0016641;GO:0016641;GO:0018057;GO:0030199;GO:0043235;GO:0046872;GO:0055114;GO:0055114;GO:0055114;GO:0070062;	K00280	EC:1.4.3.-	NOG40770	-	lysyl oxidase like 4 [Source:HGNCSymbol;Acc:HGNC:17171]	84171	Q96JB6
ENSG00000173262	8.24491	1.67069	14.8191	8.87007	3.14895	0.00032343	0.00762549	12	7812512	7891148	-	5575	SLC2A14	GO:0005355;GO:0005355;GO:0005355;GO:0005634;GO:0005886;GO:0005886;GO:0007275;GO:0007283;GO:0008643;GO:0016020;GO:0016020;GO:0016020;GO:0016021;GO:0016021;GO:0016021;GO:0022857;GO:0022857;GO:0030154;GO:0033300;GO:0055085;GO:0055085;GO:0070837;GO:1904659;GO:1904659;GO:1904659;GO:1904659;GO:0005355;GO:0005355;GO:0005634;GO:0005886;GO:0005886;GO:0007275;GO:0007283;GO:0008643;GO:0016020;GO:0016020;GO:…	-	-	COG0477	G	solute carrier family 2 member 14 [Source:HGNCSymbol;Acc:HGNC:18301]	144195	Q8TDB8
ENSG00000139263	23.8375	13.8193	33.8557	2.44988	1.29271	0.00303882	0.0424077	12	58872149	58920522	-	5893	LRIG3	GO:0005515;GO:0005615;GO:0005615;GO:0005886;GO:0007275;GO:0016020;GO:0016021;GO:0030659;GO:0031012;GO:0031410;GO:0005515;GO:0005615;GO:0005615;GO:0005886;GO:0007275;GO:0016020;GO:0016021;GO:0030659;GO:0031012;GO:0031410;GO:0032474;GO:0005515;	-	-	COG4886	S	leucine rich repeats and immunoglobulin like domains3 [Source:HGNC Symbol;Acc:HGNC:30991]	121227	Q6UXM1
ENSG00000186523	23.081	13.766	32.3959	2.35333	1.2347	0.00576508	0.0682043	8	12182096	12194133	-	4232	FAM86B1	GO:0008168;GO:0016740;GO:0032259;GO:0008168;GO:0016740;GO:0032259;GO:0008168;GO:0016740;GO:0032259;	-	-	NOG282436	-	family with sequence similarity 86 member B1[Source:HGNC Symbol;Acc:HGNC:28268]	85002	Q8N7N1;Q4KMP3
ENSG00000164076	16.8594	8.08499	25.6338	3.17055	1.66473	0.00790398	0.0843448	3	49857988	49869935	-	3613	CAMKV	GO:0004672;GO:0004672;GO:0004674;GO:0004683;GO:0005516;GO:0005516;GO:0005524;GO:0005524;GO:0005886;GO:0006468;GO:0006468;GO:0016020;GO:0030659;GO:0031410;GO:0004672;GO:0004672;GO:0004674;GO:0004683;GO:0005516;GO:0005516;GO:0005524;GO:0005524;GO:0005886;GO:0006468;GO:0006468;GO:0016020;GO:0016301;GO:0016310;GO:0030659;GO:0031410;GO:0004672;GO:0004672;GO:0005524;GO:0005524;GO:0006468;GO:0006468;GO:…	K08812	EC:2.7.11.-	COG0515	T	CaM kinase like vesicle associated [Source:HGNCSymbol;Acc:HGNC:28788]	79012	Q8NCB2;A0A140VKD5
ENSG00000241360	25.1626	16.1772	34.148	2.11087	1.07784	0.0115019	0.109344	22	37658723	37666932	+	2205	PDXP	GO:0000287;GO:0000287;GO:0004647;GO:0004721;GO:0004721;GO:0005515;GO:0005737;GO:0005737;GO:0005829;GO:0005856;GO:0005886;GO:0005911;GO:0006470;GO:0007088;GO:0015629;GO:0016020;GO:0016311;GO:0016311;GO:0016787;GO:0016791;GO:0016791;GO:0016791;GO:0030027;GO:0030496;GO:0030836;GO:0031072;GO:0031247;GO:0031258;GO:0032154;GO:0032361;GO:0032361;GO:0032465;GO:0032587;GO:0033883;GO:0033883;GO:0033883;GO:…	K07758	EC:3.1.3.74	COG0647	G	pyridoxal phosphatase [Source:HGNCSymbol;Acc:HGNC:30259]	57026	Q96GD0;A0A024R1I3
ENSG00000204052	17.85	10.5131	25.1869	2.39575	1.26048	0.0126612	0.116549	6	43506969	43510686	-	2121	LRRC73	-	-	-	NOG121874	S	leucine rich repeat containing 73 [Source:HGNCSymbol;Acc:HGNC:21375]	221424	Q5JTD7
ENSG00000099338	10.1539	4.723	15.5847	3.29975	1.72236	0.0129806	0.118829	19	38335775	38370943	+	9190	CATSPERG	GO:0016020;GO:0016021;GO:0036128;GO:0036128;GO:0097228;GO:0097228;GO:0036128;GO:0097228;GO:0005886;GO:0007275;GO:0007283;GO:0016020;GO:0016021;GO:0030154;GO:0031514;GO:0032570;GO:0035036;GO:0036128;GO:0036128;GO:0036128;GO:0036128;GO:0097228;GO:0097228;GO:0036128;GO:0097228;GO:0036128;GO:0097228;GO:0036128;GO:0036128;GO:0097228;GO:0097228;GO:0036128;GO:0097228;GO:0036128;GO:0036128;GO:0097228;GO:…	K16894	-	NOG28628	S	cation channel sperm associated auxiliary subunitgamma [Source:HGNC Symbol;Acc:HGNC:25243]	57828	Q6ZRH7;Q32MQ2
ENSG00000101349	12.0055	6.09011	17.921	2.94264	1.55711	0.0133564	0.120808	20	9537389	9839041	-	4929	PAK5	GO:0000166;GO:0001558;GO:0004672;GO:0004672;GO:0004674;GO:0004674;GO:0004674;GO:0004674;GO:0005515;GO:0005524;GO:0005524;GO:0005524;GO:0005634;GO:0005654;GO:0005737;GO:0005737;GO:0005739;GO:0006468;GO:0006468;GO:0006915;GO:0006915;GO:0006915;GO:0007010;GO:0007010;GO:0007010;GO:0007165;GO:0007346;GO:0008283;GO:0016301;GO:0016310;GO:0016477;GO:0016740;GO:0023014;GO:0031098;GO:0032147;GO:0000166;GO:…	K05736	EC:2.7.11.1	COG0515	T	p21 (RAC1) activated kinase 5 [Source:HGNCSymbol;Acc:HGNC:15916]	57144	Q9P286;B0AZM9
ENSG00000180767	22.8327	13.7975	31.8679	2.30969	1.2077	0.014008	0.124515	3	126524155	126543291	+	1917	CHST13	GO:0000139;GO:0000139;GO:0001537;GO:0005794;GO:0005975;GO:0008146;GO:0008146;GO:0008146;GO:0016020;GO:0016021;GO:0016021;GO:0016021;GO:0016051;GO:0016051;GO:0016740;GO:0030166;GO:0030206;GO:0030206;GO:0047756;GO:0000139;GO:0005794;GO:0005975;GO:0008146;GO:0008146;GO:0016021;GO:0016021;GO:0016051;GO:0016051;GO:0016740;	K07779	EC:2.8.2.5	NOG296625	-	carbohydrate sulfotransferase 13 [Source:HGNCSymbol;Acc:HGNC:21755]	166012	Q8NET6
ENSG00000101890	4.44929	1.01501	7.88357	7.767	2.95736	0.0145347	0.127688	X	109372906	109482086	-	3728	GUCY2F	GO:0000166;GO:0001653;GO:0004383;GO:0004383;GO:0004383;GO:0004383;GO:0004383;GO:0004383;GO:0004672;GO:0004672;GO:0005524;GO:0005524;GO:0005525;GO:0005640;GO:0005886;GO:0005886;GO:0005887;GO:0006182;GO:0006182;GO:0006182;GO:0006182;GO:0006468;GO:0006468;GO:0007165;GO:0007168;GO:0007168;GO:0007601;GO:0007601;GO:0009190;GO:0009190;GO:0016020;GO:0016020;GO:0016021;GO:0016829;GO:0016849;GO:0016849;GO:…	K12322	EC:4.6.1.2	COG0515	T	guanylate cyclase 2F, retinal [Source:HGNCSymbol;Acc:HGNC:4691]	2986	P51841
ENSG00000164251	2.41803	0	4.83606	Inf	Inf	0.02805	0.194087	5	76818933	76835315	+	2930	F2RL1	GO:0004930;GO:0004930;GO:0007186;GO:0007186;GO:0015057;GO:0015057;GO:0016020;GO:0016021;GO:0016021;GO:0016021;GO:0070493;GO:0070493;GO:0001965;GO:0001965;GO:0002286;GO:0002286;GO:0002376;GO:0002690;GO:0002741;GO:0003104;GO:0003104;GO:0004930;GO:0004930;GO:0004930;GO:0004930;GO:0004930;GO:0004930;GO:0005102;GO:0005515;GO:0005623;GO:0005769;GO:0005794;GO:0005886;GO:0005886;GO:0005886;GO:0005887;GO:…	K04234	-	NOG145128	S	F2R like trypsin receptor 1 [Source:HGNCSymbol;Acc:HGNC:3538]	2150	P55085
ENSG00000004799	11.1659	6.0416	16.2902	2.69634	1.431	0.0290343	0.198537	7	95583499	95596516	-	4544	PDK4	GO:0000166;GO:0004672;GO:0004672;GO:0004672;GO:0004672;GO:0004674;GO:0004740;GO:0004740;GO:0005524;GO:0005739;GO:0005739;GO:0005739;GO:0005759;GO:0005759;GO:0005975;GO:0006006;GO:0006468;GO:0006885;GO:0006885;GO:0008286;GO:0008286;GO:0009267;GO:0010510;GO:0010510;GO:0010510;GO:0010565;GO:0010565;GO:0010906;GO:0010906;GO:0016301;GO:0016310;GO:0016740;GO:0042304;GO:0042304;GO:0042593;GO:0042593;GO:…	K00898	EC:2.7.11.2	COG0642	T	pyruvate dehydrogenase kinase 4 [Source:HGNCSymbol;Acc:HGNC:8812]	5166	Q16654;A4D1H4
ENSG00000178297	13.394	7.762	19.0261	2.45118	1.29348	0.0294009	0.199678	19	2360238	2426239	+	4328	TMPRSS9	GO:0004252;GO:0004252;GO:0005515;GO:0005886;GO:0005887;GO:0005887;GO:0006508;GO:0006508;GO:0006508;GO:0008233;GO:0008236;GO:0016020;GO:0016021;GO:0016787;GO:0004252;GO:0004252;GO:0005515;GO:0006508;GO:0006508;GO:0006508;GO:0008233;GO:0008236;GO:0016020;GO:0016021;GO:0016787;GO:0004252;GO:0004252;GO:0005515;GO:0005886;GO:0005887;GO:0005887;GO:0006508;GO:0006508;GO:0006508;GO:0008233;GO:0008236;GO:…	K09640	EC:3.4.21.-	COG5640	O	transmembrane serine protease 9 [Source:HGNCSymbol;Acc:HGNC:30079]	360200	Q7Z410;Q0X0F2
ENSG00000203747	9.40239	4.73512	14.0697	2.97134	1.57111	0.0294885	0.200074	1	161541759	161550737	-	2958	FCGR3A	GO:0016020;GO:0016021;GO:0005576;GO:0005886;GO:0005886;GO:0005886;GO:0006955;GO:0009897;GO:0009897;GO:0016020;GO:0016021;GO:0019864;GO:0038096;GO:0050776;GO:0070062;GO:0005576;GO:0005886;GO:0005886;GO:0005886;GO:0006955;GO:0009897;GO:0009897;GO:0016020;GO:0016021;GO:0019864;GO:0038096;GO:0050776;GO:0070062;GO:0005576;GO:0005886;GO:0005886;GO:0005886;GO:0006955;GO:0009897;GO:0009897;GO:0016020;GO:…	K06463	-	NOG47725	-	Fc fragment of IgG receptor IIIa [Source:HGNCSymbol;Acc:HGNC:3619]	2214	P08637
ENSG00000178531	20.4004	13.4746	27.3262	2.02798	1.02004	0.0295519	0.20021	19	7924491	7926135	-	1237	CTXN1	GO:0016020;GO:0016021;	-	-	NOG67934	S	cortexin 1 [Source:HGNC Symbol;Acc:HGNC:31108]"	404217	P60606
ENSG00000140835	6.8785	2.68449	11.0725	4.12462	2.04426	0.0322103	0.210301	16	71525233	71538746	+	2669	CHST4	GO:0000139;GO:0000139;GO:0000139;GO:0000139;GO:0001517;GO:0001517;GO:0001517;GO:0005794;GO:0005802;GO:0005802;GO:0005975;GO:0005975;GO:0005975;GO:0006044;GO:0006044;GO:0006477;GO:0006477;GO:0006790;GO:0006790;GO:0006954;GO:0006955;GO:0007155;GO:0007267;GO:0008146;GO:0008146;GO:0008146;GO:0016020;GO:0016021;GO:0016266;GO:0016740;GO:0018146;GO:0031228;GO:0000139;GO:0000139;GO:0000139;GO:0000139;GO:…	K04746	EC:2.8.2.-	NOG80862	S	carbohydrate sulfotransferase 4 [Source:HGNCSymbol;Acc:HGNC:1972]	10164	Q8NCG5
ENSG00000105270	2.62298	0.344804	4.90116	14.2144	3.82928	0.0351801	0.222447	19	36014660	36033343	-	3765	CLIP3	GO:0001934;GO:0001934;GO:0005515;GO:0005515;GO:0005737;GO:0005794;GO:0005795;GO:0005802;GO:0005802;GO:0005829;GO:0005886;GO:0005886;GO:0008017;GO:0010803;GO:0010828;GO:0010828;GO:0016020;GO:0018230;GO:0031115;GO:0031901;GO:0032588;GO:0035594;GO:0043065;GO:0044091;GO:0045121;GO:0045444;GO:0045444;GO:0045807;GO:0055038;GO:0072321;GO:1903078;GO:1903078;GO:0001934;GO:0005515;GO:0005515;GO:0005737;GO:…	K10423	-	COG5244	D	CAP-Gly domain containing linker protein 3[Source:HGNC Symbol;Acc:HGNC:24314]	25999	Q96DZ5
ENSG00000144331	17.1192	11.1118	23.1265	2.08125	1.05745	0.0402219	0.239715	2	179441982	179861612	-	5417	ZNF385B	GO:0003676;GO:0003676;GO:0008270;GO:0008270;GO:0046872;GO:0002039;GO:0003676;GO:0003676;GO:0005634;GO:0005634;GO:0006915;GO:0008270;GO:0008270;GO:0046872;GO:0072332;GO:0002039;GO:0003676;GO:0003676;GO:0005634;GO:0005634;GO:0006915;GO:0008270;GO:0008270;GO:0046872;GO:0072332;GO:0002039;GO:0003676;GO:0003676;GO:0005634;GO:0005634;GO:0006915;GO:0008270;GO:0008270;GO:0046872;GO:0072332;GO:0003676;GO:…	-	-	NOG41467	M	zinc finger protein 385B [Source:HGNCSymbol;Acc:HGNC:26332]	151126	Q569K4
ENSG00000184343	1.79266	0	3.58532	Inf	Inf	0.0412942	0.243484	X	153776412	153785732	+	4744	SRPK3	GO:0004672;GO:0004672;GO:0005524;GO:0005524;GO:0006468;GO:0006468;GO:0000166;GO:0000245;GO:0004672;GO:0004672;GO:0004674;GO:0004674;GO:0005515;GO:0005524;GO:0005524;GO:0005524;GO:0005575;GO:0005634;GO:0005737;GO:0006468;GO:0006468;GO:0007275;GO:0007517;GO:0010468;GO:0016301;GO:0016310;GO:0016740;GO:0030154;GO:0035556;GO:0050684;GO:0060537;GO:0000166;GO:0000245;GO:0004672;GO:0004672;GO:0004674;GO:…	K08832	EC:2.7.11.1	COG0515	T	SRSF protein kinase 3 [Source:HGNCSymbol;Acc:HGNC:11402]	26576	Q9UPE1
ENSG00000261594	16.1285	10.5131	21.7439	2.06826	1.04842	0.0455011	0.256939	11	75240774	75243704	+	2931	TPBGL	GO:0005515;GO:0016020;GO:0016021;	-	-	-	-	trophoblast glycoprotein like [Source:HGNCSymbol;Acc:HGNC:44159]	100507050	P0DKB5

## Sheet: WT vs △1759c-DOWN
id	baseMean	baseMean_H37Rv	baseMean_1759c	foldChange(1759c/H37Rv)(1759c/H37Rv)	log2FoldChange	pval	padj	Chromosome	Start Site	End Site	Direction	Length	Name	GO	KEGG	EC	eggNOG	eggNOG_Class	Description	NCBI_GI	UniProtID
ENSG00000081041	4684.65	6814.37	2554.94	0.374933	-1.41529	4.10422e-96	6.79289e-92	4	74097040	74099196	-	1398	CXCL2	GO:0002237;GO:0005125;GO:0005515;GO:0005576;GO:0005576;GO:0005576;GO:0005576;GO:0005615;GO:0005615;GO:0005615;GO:0006935;GO:0006935;GO:0006935;GO:0006935;GO:0006952;GO:0006952;GO:0006954;GO:0006954;GO:0006954;GO:0006955;GO:0006955;GO:0006955;GO:0007165;GO:0007186;GO:0008009;GO:0008009;GO:0008009;GO:0008009;GO:0019221;GO:0030593;GO:0030595;GO:0045236;GO:0060326;GO:0061844;GO:0070098;GO:0071222;	K05505	-	NOG83801	S	C-X-C motif chemokine ligand 2 [Source:HGNCSymbol;Acc:HGNC:4603]	2920	P19875;A0A024RDD9
ENSG00000112096	35930.1	48442	23418.3	0.483429	-1.04862	7.55629e-52	6.25321e-48	6	159669069	159745186	-	16431	SOD2	GO:0000303;GO:0001315;GO:0001836;GO:0003069;GO:0004784;GO:0004784;GO:0004784;GO:0004784;GO:0004784;GO:0005739;GO:0005739;GO:0005739;GO:0005759;GO:0005759;GO:0005759;GO:0006357;GO:0006801;GO:0006801;GO:0006801;GO:0006801;GO:0008217;GO:0008285;GO:0016491;GO:0019430;GO:0019430;GO:0030145;GO:0030145;GO:0030145;GO:0030335;GO:0032364;GO:0034599;GO:0035722;GO:0042802;GO:0043524;GO:0046872;GO:0046872;GO:…	K04564	EC:1.15.1.1	COG0605	P	superoxide dismutase 2 [Source:HGNCSymbol;Acc:HGNC:11180]	6648	P04179;A0A384NL29
ENSG00000073756	4314.38	6375.67	2253.1	0.35339	-1.50066	3.19399e-50	1.76212e-46	1	186671791	186680423	-	5265	PTGS2	GO:0001516;GO:0001516;GO:0001516;GO:0001516;GO:0001516;GO:0001516;GO:0001525;GO:0004601;GO:0004601;GO:0004601;GO:0004666;GO:0004666;GO:0004666;GO:0004666;GO:0004666;GO:0005515;GO:0005637;GO:0005637;GO:0005640;GO:0005640;GO:0005737;GO:0005737;GO:0005737;GO:0005783;GO:0005783;GO:0005783;GO:0005788;GO:0005789;GO:0005789;GO:0005901;GO:0006629;GO:0006631;GO:0006633;GO:0006693;GO:0006954;GO:0006954;GO:…	K11987	EC:1.14.99.1	NOG39991	S	prostaglandin-endoperoxide synthase 2 [Source:HGNCSymbol;Acc:HGNC:9605]	5743	P35354
ENSG00000163739	6680.68	9414.17	3947.2	0.419282	-1.25401	2.67211e-45	8.84523e-42	4	73869393	73871308	+	1362	CXCL1	GO:0005102;GO:0005125;GO:0005576;GO:0005576;GO:0005576;GO:0005576;GO:0005615;GO:0005615;GO:0005615;GO:0006935;GO:0006935;GO:0006935;GO:0006952;GO:0006952;GO:0006954;GO:0006954;GO:0006954;GO:0006955;GO:0006955;GO:0006955;GO:0007165;GO:0007186;GO:0007186;GO:0007399;GO:0008009;GO:0008009;GO:0008009;GO:0008009;GO:0008047;GO:0008083;GO:0008083;GO:0008285;GO:0019221;GO:0030036;GO:0030593;GO:0030595;GO:…	K05505	-	NOG266004	-	C-X-C motif chemokine ligand 1 [Source:HGNCSymbol;Acc:HGNC:4602]	2919	P09341
ENSG00000108342	325.351	530.312	120.39	0.227018	-2.13912	2.65608e-41	6.03336e-38	17	40015361	40017813	+	2220	CSF3	GO:0005125;GO:0005125;GO:0005576;GO:0005576;GO:0006955;GO:0006955;GO:0007165;GO:0045639;GO:0045639;GO:0005125;GO:0005125;GO:0005125;GO:0005125;GO:0005125;GO:0005130;GO:0005130;GO:0005576;GO:0005576;GO:0005576;GO:0005576;GO:0005615;GO:0005615;GO:0005615;GO:0006955;GO:0006955;GO:0007165;GO:0007275;GO:0008083;GO:0008083;GO:0008284;GO:0008284;GO:0014068;GO:0019221;GO:0019221;GO:0019899;GO:0030838;GO:…	K05423	-	NOG47652	-	colony stimulating factor 3 [Source:HGNCSymbol;Acc:HGNC:2438]	1440	P09919;Q8N4W3
ENSG00000144802	1083.5	1491.05	675.944	0.453334	-1.14136	1.40277e-39	2.5797e-36	3	101827991	101861022	+	5902	NFKBIZ	GO:0005515;GO:0016607;GO:0036464;GO:0005515;GO:0005515;GO:0005634;GO:0005634;GO:0006357;GO:0016607;GO:0036464;GO:0050729;GO:0050852;GO:2000321;GO:0005515;GO:0005515;GO:0005634;GO:0005634;GO:0006357;GO:0016607;GO:0036464;GO:0050729;GO:0050852;GO:2000321;GO:0005515;GO:0005515;GO:0005634;GO:0005634;GO:0005634;GO:0006357;GO:0006954;GO:0016607;GO:0036464;GO:0050729;GO:0050852;GO:0050852;GO:2000321;GO:…	K14242	-	NOG283039	-	NFKB inhibitor zeta [Source:HGNCSymbol;Acc:HGNC:29805]	64332	Q9BYH8
ENSG00000110944	1858.76	2986.8	730.716	0.244649	-2.03122	2.05005e-37	3.39303e-34	12	56334174	56340410	+	1178	IL23A	GO:0001916;GO:0001916;GO:0002230;GO:0002230;GO:0002376;GO:0002827;GO:0002827;GO:0005125;GO:0005125;GO:0005125;GO:0005515;GO:0005576;GO:0005576;GO:0005576;GO:0005576;GO:0005615;GO:0005615;GO:0005788;GO:0006954;GO:0006955;GO:0006955;GO:0010536;GO:0010536;GO:0019221;GO:0032693;GO:0032725;GO:0032729;GO:0032733;GO:0032735;GO:0032740;GO:0032760;GO:0032816;GO:0032819;GO:0034105;GO:0038155;GO:0042098;GO:…	K05426	-	NOG42887	R	interleukin 23 subunit alpha [Source:HGNCSymbol;Acc:HGNC:15488]	51561	Q9NPF7
ENSG00000123610	445.621	684.992	206.25	0.301098	-1.73169	3.63354e-29	3.77471e-26	2	151357592	151380046	+	1577	TNFAIP6	GO:0005515;GO:0005540;GO:0005540;GO:0005540;GO:0005576;GO:0005615;GO:0005615;GO:0006954;GO:0007155;GO:0007155;GO:0007155;GO:0007165;GO:0007267;GO:0030335;GO:0030728;GO:0043312;GO:0050728;GO:0050728;GO:1904724;GO:1904813;	K19018	-	NOG237473	-	TNF alpha induced protein 6 [Source:HGNCSymbol;Acc:HGNC:11898]	7130	P98066
ENSG00000164400	68.7135	125.235	12.1924	0.0973562	-3.36058	3.64905e-29	3.77471e-26	5	132073789	132076170	+	788	CSF2	GO:0000165;GO:0001821;GO:0001892;GO:0005125;GO:0005125;GO:0005125;GO:0005125;GO:0005129;GO:0005129;GO:0005129;GO:0005515;GO:0005576;GO:0005576;GO:0005576;GO:0005576;GO:0005615;GO:0005615;GO:0005615;GO:0005615;GO:0006955;GO:0006955;GO:0008083;GO:0008083;GO:0008083;GO:0008284;GO:0008284;GO:0010468;GO:0010628;GO:0010744;GO:0019221;GO:0030099;GO:0030223;GO:0030224;GO:0030225;GO:0032747;GO:0034021;GO:…	K05427	-	NOG42131	R	colony stimulating factor 2 [Source:HGNCSymbol;Acc:HGNC:2434]	1437	P04141
ENSG00000112394	396.444	592.403	200.486	0.338429	-1.56307	3.34752e-27	2.91604e-24	6	111087503	111231194	+	11237	SLC16A10	GO:0003333;GO:0005886;GO:0005886;GO:0005887;GO:0005887;GO:0006590;GO:0006865;GO:0008028;GO:0015171;GO:0015173;GO:0015173;GO:0015349;GO:0015349;GO:0015718;GO:0015801;GO:0016020;GO:0016021;GO:0016021;GO:0016323;GO:0016323;GO:0030054;GO:0043231;GO:0055085;GO:0055085;GO:0070327;GO:0070460;GO:0005887;GO:0005887;GO:0015173;GO:0015173;GO:0015349;GO:0015349;GO:0015801;GO:0016020;GO:0016021;GO:0055085;GO:…	K08187	-	COG0477	G	solute carrier family 16 member 10 [Source:HGNCSymbol;Acc:HGNC:17027]	117247	Q8TF71
ENSG00000010818	704.281	973.554	435.008	0.446825	-1.16222	6.05844e-27	5.01366e-24	6	142751469	142956698	-	10655	HIVEP2	GO:0003676;GO:0003676;GO:0003677;GO:0005634;GO:0005654;GO:0046872;GO:0003676;GO:0003676;GO:0003677;GO:0005634;GO:0005654;GO:0046872;GO:0003676;GO:0003676;GO:0003677;GO:0005634;GO:0005654;GO:0046872;	K09239	-	NOG296349	-	HIVEP zinc finger 2 [Source:HGNCSymbol;Acc:HGNC:4921]	3097	P31629
ENSG00000184588	761.728	1135.39	388.069	0.341794	-1.5488	3.47615e-26	2.7397e-23	1	65792514	66374579	+	8930	PDE4B	GO:0001780;GO:0004114;GO:0004114;GO:0004115;GO:0004115;GO:0004115;GO:0005829;GO:0005829;GO:0005891;GO:0006198;GO:0007165;GO:0007165;GO:0007186;GO:0008081;GO:0008081;GO:0016787;GO:0030018;GO:0030552;GO:0030593;GO:0032729;GO:0032743;GO:0035690;GO:0044325;GO:0044325;GO:0046872;GO:0050852;GO:0050900;GO:0071222;GO:0071872;GO:0086004;GO:1901841;GO:1901898;GO:0000930;GO:0001780;GO:0001780;GO:0004114;GO:…	K13293	EC:3.1.4.53	NOG122287	R	phosphodiesterase 4B [Source:HGNCSymbol;Acc:HGNC:8781]	5142	Q07343;X5DNX5
ENSG00000126353	197.875	337.101	58.6502	0.173984	-2.52297	2.53754e-25	1.90904e-22	17	40553769	40565472	-	2508	CCR7	GO:0001768;GO:0001954;GO:0002407;GO:0002408;GO:0002606;GO:0002606;GO:0002885;GO:0002885;GO:0002922;GO:0002922;GO:0004930;GO:0004930;GO:0004930;GO:0004930;GO:0004950;GO:0004950;GO:0005623;GO:0005739;GO:0005886;GO:0005886;GO:0005886;GO:0005886;GO:0006935;GO:0006935;GO:0006935;GO:0006935;GO:0006954;GO:0006954;GO:0006954;GO:0006955;GO:0006955;GO:0006955;GO:0006955;GO:0007165;GO:0007186;GO:0007186;GO:…	K04182	-	NOG149643	S	C-C motif chemokine receptor 7 [Source:HGNCSymbol;Acc:HGNC:1608]	1236	P32248;A0N0Q0
ENSG00000162924	1535.26	2077.23	993.297	0.478183	-1.06436	1.70763e-24	1.17762e-21	2	60881521	60931612	+	13172	REL	GO:0000122;GO:0000790;GO:0000977;GO:0000978;GO:0000981;GO:0000981;GO:0001228;GO:0003677;GO:0003677;GO:0003677;GO:0003682;GO:0003700;GO:0003700;GO:0003700;GO:0003700;GO:0005515;GO:0005634;GO:0005634;GO:0005634;GO:0005634;GO:0005634;GO:0005654;GO:0005654;GO:0005667;GO:0005737;GO:0005737;GO:0005737;GO:0005829;GO:0005829;GO:0006355;GO:0006355;GO:0006954;GO:0007249;GO:0007249;GO:0007249;GO:0007249;GO:…	K09254	-	NOG119056	S	REL proto-oncogene, NF-kB subunit [Source:HGNCSymbol;Acc:HGNC:9954]	5966	Q04864
ENSG00000119922	1696.27	2414.82	977.726	0.404885	-1.30442	2.21512e-20	1.07831e-17	10	89283694	89309271	+	4074	IFIT2	GO:0002376;GO:0003723;GO:0003723;GO:0005515;GO:0005515;GO:0005515;GO:0005515;GO:0005737;GO:0005783;GO:0005829;GO:0005829;GO:0006915;GO:0008637;GO:0009615;GO:0009615;GO:0032091;GO:0035457;GO:0035457;GO:0043065;GO:0045087;GO:0051607;GO:0051607;GO:0060337;GO:0002376;GO:0003723;GO:0003723;GO:0005515;GO:0005515;GO:0005515;GO:0005515;GO:0005737;GO:0005783;GO:0005829;GO:0005829;GO:0006915;GO:0008637;GO:…	-	-	NOG309012	-	interferon induced protein with tetratricopeptiderepeats 2 [Source:HGNC Symbol;Acc:HGNC:5409]	3433	P09913;Q05DN2
ENSG00000148677	882.913	1301.3	464.527	0.356972	-1.48612	1.75882e-18	6.61596e-16	10	90912096	90921276	-	1979	ANKRD1	GO:0000122;GO:0001085;GO:0001650;GO:0002039;GO:0003677;GO:0003713;GO:0003714;GO:0003714;GO:0005515;GO:0005515;GO:0005634;GO:0005634;GO:0005634;GO:0005634;GO:0005634;GO:0005654;GO:0005654;GO:0005667;GO:0005737;GO:0005737;GO:0005737;GO:0005829;GO:0006357;GO:0006357;GO:0008134;GO:0010976;GO:0019216;GO:0030016;GO:0031432;GO:0031432;GO:0031674;GO:0031674;GO:0031674;GO:0032991;GO:0035690;GO:0035914;GO:…	K21433	-	COG0666	R	ankyrin repeat domain 1 [Source:HGNCSymbol;Acc:HGNC:15819]	27063	Q15327;A0A384NYH5
ENSG00000135094	186.371	269.008	103.734	0.385618	-1.37475	4.0585e-17	1.29588e-14	12	113392445	113426301	-	3005	SDS	GO:0003941;GO:0003941;GO:0004794;GO:0004794;GO:0005737;GO:0005739;GO:0005829;GO:0005829;GO:0006094;GO:0006520;GO:0006520;GO:0006565;GO:0006565;GO:0006567;GO:0016829;GO:0019518;GO:0030170;GO:0030170;GO:0030170;GO:0042803;GO:0042866;GO:0006520;GO:0006520;GO:0030170;GO:0030170;GO:0005739;GO:0005829;GO:0006520;GO:0006520;GO:0030170;GO:0030170;	K17989	-	COG1171	E	serine dehydratase [Source:HGNCSymbol;Acc:HGNC:10691]	10993	P20132;Q8WW81
ENSG00000119917	4929.12	6823.69	3034.56	0.444709	-1.16907	5.10413e-16	1.45653e-13	10	89327997	89340971	+	2537	IFIT3	GO:0002376;GO:0003674;GO:0003723;GO:0005515;GO:0005515;GO:0005515;GO:0005737;GO:0005739;GO:0005739;GO:0005829;GO:0005829;GO:0005829;GO:0008285;GO:0009615;GO:0035457;GO:0035457;GO:0042802;GO:0043066;GO:0045087;GO:0051607;GO:0051607;GO:0060337;GO:0002376;GO:0003674;GO:0003723;GO:0005515;GO:0005515;GO:0005515;GO:0005737;GO:0005739;GO:0005739;GO:0005829;GO:0005829;GO:0005829;GO:0008285;GO:0009615;GO:…	-	-	NOG284690	-	interferon induced protein with tetratricopeptiderepeats 3 [Source:HGNC Symbol;Acc:HGNC:5411]	3437	O14879;Q5T765
ENSG00000119508	188.353	268.201	108.506	0.40457	-1.30554	1.04653e-15	2.62441e-13	9	99821855	99866891	+	6314	NR4A3	GO:0000122;GO:0000790;GO:0000977;GO:0000978;GO:0000981;GO:0001228;GO:0003677;GO:0003677;GO:0003677;GO:0003700;GO:0003700;GO:0003707;GO:0003707;GO:0004879;GO:0004879;GO:0004879;GO:0005515;GO:0005515;GO:0005634;GO:0005634;GO:0005634;GO:0005634;GO:0005654;GO:0005667;GO:0006355;GO:0006355;GO:0006367;GO:0007369;GO:0008270;GO:0008270;GO:0009444;GO:0010613;GO:0010828;GO:0019901;GO:0030522;GO:0032765;GO:…	K08559	-	NOG245120	-	nuclear receptor subfamily 4 group A member 3[Source:HGNC Symbol;Acc:HGNC:7982]	8013	Q92570;A0A024R168
ENSG00000187479	101.545	155.876	47.2143	0.302897	-1.7231	3.05415e-15	7.02074e-13	11	43925342	43943878	+	1913	C11orf96	-	-	-	NOG69973	S	chromosome 11 open reading frame 96 [Source:HGNCSymbol;Acc:HGNC:38675]	387763	Q7Z7L8;A0A087WW59
ENSG00000023445	7923.5	10777.8	5069.18	0.470335	-1.08824	5.50474e-15	1.2312e-12	11	102317450	102339403	+	7518	BIRC3	GO:0002756;GO:0004842;GO:0004842;GO:0005515;GO:0005515;GO:0005634;GO:0005634;GO:0005654;GO:0005737;GO:0005737;GO:0005829;GO:0005829;GO:0006915;GO:0007166;GO:0007249;GO:0010803;GO:0016567;GO:0016579;GO:0016740;GO:0016740;GO:0031398;GO:0031398;GO:0033209;GO:0034121;GO:0035666;GO:0038061;GO:0039535;GO:0042981;GO:0042981;GO:0042981;GO:0043027;GO:0043066;GO:0043123;GO:0043154;GO:0045088;GO:0046872;GO:…	K16060	-	NOG243347	-	baculoviral IAP repeat containing 3 [Source:HGNCSymbol;Acc:HGNC:591]	330	Q13489
ENSG00000206073	54.0489	90.5283	17.5695	0.194077	-2.3653	2.19843e-14	4.49213e-12	18	63637259	63644256	-	1971	SERPINB4	GO:0002020;GO:0004867;GO:0004867;GO:0005615;GO:0005615;GO:0005615;GO:0005737;GO:0010466;GO:0010951;GO:0019899;GO:0030162;GO:0030414;GO:0042270;GO:0005615;GO:0005615;GO:0005615;GO:0005615;	K13963	-	COG4826	O	serpin family B member 4 [Source:HGNCSymbol;Acc:HGNC:10570]	6318	P48594
ENSG00000185745	4712.68	6430.35	2995.02	0.465764	-1.10233	7.11284e-14	1.30805e-11	10	89392546	89406487	+	4614	IFIT1	GO:0002376;GO:0003723;GO:0003723;GO:0005515;GO:0005515;GO:0005515;GO:0005515;GO:0005737;GO:0005737;GO:0005737;GO:0005737;GO:0005829;GO:0005829;GO:0005829;GO:0009615;GO:0009615;GO:0009615;GO:0009615;GO:0016032;GO:0019060;GO:0032091;GO:0043657;GO:0045070;GO:0045071;GO:0045071;GO:0045087;GO:0050688;GO:0050688;GO:0051097;GO:0051607;GO:0051607;GO:0060337;GO:0071357;GO:0071357;GO:0071357;GO:0071360;GO:…	K14217	-	NOG311487	-	interferon induced protein with tetratricopeptiderepeats 1 [Source:HGNC Symbol;Acc:HGNC:5407]	3434	P09914
ENSG00000134321	1756.08	2414.14	1098.01	0.454827	-1.13661	8.64063e-13	1.38846e-10	2	6865806	6898239	+	4722	RSAD2	GO:0003824;GO:0003824;GO:0051536;GO:0051536;GO:0001650;GO:0002376;GO:0003824;GO:0003824;GO:0005515;GO:0005515;GO:0005739;GO:0005741;GO:0005743;GO:0005783;GO:0005783;GO:0005783;GO:0005789;GO:0005789;GO:0005794;GO:0005811;GO:0005811;GO:0009615;GO:0009615;GO:0016020;GO:0016032;GO:0034157;GO:0034157;GO:0034165;GO:0034165;GO:0035710;GO:0035710;GO:0043367;GO:0043367;GO:0043621;GO:0045071;GO:0045071;GO:…	K15045	-	NOG72023	S	radical S-adenosyl methionine domain containing 2[Source:HGNC Symbol;Acc:HGNC:30908]	91543	Q8WXG1
ENSG00000153234	123.081	178.537	67.6246	0.378771	-1.4006	1.05885e-12	1.66905e-10	2	156324437	156342348	-	3963	NR4A2	GO:0000122;GO:0000790;GO:0000977;GO:0000977;GO:0000978;GO:0000978;GO:0000981;GO:0001228;GO:0001228;GO:0001666;GO:0001764;GO:0001764;GO:0001975;GO:0003677;GO:0003677;GO:0003677;GO:0003677;GO:0003677;GO:0003700;GO:0003700;GO:0003707;GO:0003707;GO:0004879;GO:0004879;GO:0004879;GO:0004879;GO:0005515;GO:0005634;GO:0005634;GO:0005634;GO:0005634;GO:0005634;GO:0005634;GO:0005634;GO:0005654;GO:0005667;GO:…	K08558	-	NOG245120	-	nuclear receptor subfamily 4 group A member 2[Source:HGNC Symbol;Acc:HGNC:7981]	4929	P43354;F1D8N6;Q53EL4
ENSG00000131203	50.2959	82.5307	18.0612	0.218842	-2.19204	1.0945e-11	1.50959e-09	8	39902275	39928790	+	3488	IDO1	GO:0019441;GO:0019441;GO:0020037;GO:0020037;GO:0046872;GO:0046872;GO:0019441;GO:0019441;GO:0020037;GO:0020037;GO:0046872;GO:0046872;GO:0002376;GO:0004833;GO:0005737;GO:0005737;GO:0005829;GO:0005829;GO:0006569;GO:0006569;GO:0006569;GO:0007565;GO:0009055;GO:0016491;GO:0019441;GO:0019441;GO:0019441;GO:0019441;GO:0020037;GO:0020037;GO:0022900;GO:0033754;GO:0033754;GO:0034354;GO:0046872;GO:0046872;GO:…	K00463	EC:1.13.11.52	NOG73554	S	indoleamine 2,3-dioxygenase 1 [Source:HGNCSymbol;Acc:HGNC:6059]	3620	P14902;A0A348GSI3
ENSG00000121858	360.297	485.494	235.101	0.48425	-1.04617	1.40928e-11	1.88104e-09	3	172505508	172523475	-	3441	TNFSF10	GO:0005102;GO:0005125;GO:0005164;GO:0005164;GO:0005164;GO:0005515;GO:0005515;GO:0005576;GO:0005576;GO:0005615;GO:0005886;GO:0005887;GO:0006915;GO:0006915;GO:0006919;GO:0006955;GO:0006955;GO:0006955;GO:0007165;GO:0007165;GO:0007166;GO:0007267;GO:0008270;GO:0008584;GO:0016020;GO:0016020;GO:0016020;GO:0016021;GO:0032813;GO:0032868;GO:0042802;GO:0043065;GO:0043065;GO:0043123;GO:0043123;GO:0043280;GO:…	K04721	-	NOG46547	S	TNF superfamily member 10 [Source:HGNCSymbol;Acc:HGNC:11925]	8743	P50591;Q6IBA9
ENSG00000148344	140.726	195.124	86.3274	0.442423	-1.1765	1.46023e-10	1.70199e-08	9	129738331	129753042	-	1891	PTGES	GO:0001516;GO:0001516;GO:0001516;GO:0002526;GO:0002544;GO:0004364;GO:0004667;GO:0005641;GO:0005737;GO:0005739;GO:0005789;GO:0006629;GO:0006631;GO:0006633;GO:0006693;GO:0006693;GO:0006693;GO:0006749;GO:0007165;GO:0008285;GO:0014070;GO:0016020;GO:0016020;GO:0016021;GO:0016853;GO:0019371;GO:0032496;GO:0032526;GO:0034097;GO:0043231;GO:0043295;GO:0048471;GO:0050220;GO:0050220;GO:0051592;GO:0055114;	K15729	EC:5.3.99.3	NOG67817	S	prostaglandin E synthase [Source:HGNCSymbol;Acc:HGNC:9599]	9536	O14684
ENSG00000119866	131.008	182.908	79.1071	0.432496	-1.20924	2.07508e-10	2.38505e-08	2	60450520	60554467	-	24514	BCL11A	GO:0003676;GO:0003676;GO:0000122;GO:0000122;GO:0000978;GO:0001227;GO:0003676;GO:0003676;GO:0003700;GO:0005634;GO:0005634;GO:0005654;GO:0005737;GO:0006355;GO:0007275;GO:0016925;GO:0043565;GO:0046872;GO:0000122;GO:0000122;GO:0000978;GO:0001227;GO:0003676;GO:0003676;GO:0003700;GO:0005634;GO:0005634;GO:0005654;GO:0005737;GO:0006355;GO:0007275;GO:0016925;GO:0043565;GO:0046872;GO:0003676;GO:0003676;GO:…	K22045	-	NOG271772	-	BAF chromatin remodeling complex subunit BCL11A[Source:HGNC Symbol;Acc:HGNC:13221]	53335	Q9H165;D6W5D9
ENSG00000078401	87.6102	124.631	50.5894	0.405914	-1.30076	1.5687e-08	1.29172e-06	6	12290361	12297194	+	2035	EDN1	GO:0000122;GO:0001501;GO:0001516;GO:0001569;GO:0001666;GO:0001666;GO:0001701;GO:0001821;GO:0003100;GO:0005102;GO:0005125;GO:0005179;GO:0005515;GO:0005576;GO:0005576;GO:0005576;GO:0005576;GO:0005615;GO:0005615;GO:0005615;GO:0005623;GO:0005737;GO:0006885;GO:0007166;GO:0007186;GO:0007186;GO:0007193;GO:0007204;GO:0007204;GO:0007205;GO:0007267;GO:0007507;GO:0007585;GO:0007589;GO:0008217;GO:0008217;GO:…	K16366	-	NOG46593	S	endothelin 1 [Source:HGNC Symbol;Acc:HGNC:3176]"	1906	P05305;Q6FH53
ENSG00000164604	124.981	167.866	82.0961	0.489056	-1.03193	8.53585e-08	6.03747e-06	7	113078331	113087778	-	7396	GPR85	GO:0004930;GO:0004930;GO:0004930;GO:0005515;GO:0005783;GO:0005886;GO:0005886;GO:0005886;GO:0007165;GO:0007186;GO:0007186;GO:0016020;GO:0016021;GO:0016021;GO:0004930;GO:0004930;GO:0004930;GO:0004930;GO:0005515;GO:0005783;GO:0005886;GO:0005886;GO:0005886;GO:0007165;GO:0007186;GO:0007186;GO:0007186;GO:0016020;GO:0016021;GO:0016021;GO:0016021;GO:0004930;GO:0004930;GO:0004930;GO:0004930;GO:0005515;GO:…	K04302	-	NOG237432	-	G protein-coupled receptor 85 [Source:HGNCSymbol;Acc:HGNC:4536]	54329	P60893;A4D0T8;Q8NEN2
ENSG00000104368	42.6248	64.7052	20.5445	0.317509	-1.65513	5.63171e-07	3.35289e-05	8	42174718	42207676	-	7085	PLAT	GO:0001666;GO:0004252;GO:0004252;GO:0004252;GO:0004252;GO:0004252;GO:0004252;GO:0005102;GO:0005515;GO:0005515;GO:0005515;GO:0005515;GO:0005576;GO:0005576;GO:0005576;GO:0005576;GO:0005615;GO:0005615;GO:0005615;GO:0005737;GO:0005737;GO:0006464;GO:0006508;GO:0006508;GO:0006508;GO:0006508;GO:0006508;GO:0006508;GO:0007596;GO:0008233;GO:0008236;GO:0009986;GO:0014909;GO:0014909;GO:0014909;GO:0014909;GO:…	K01343	EC:3.4.21.68	COG5640	O	plasminogen activator, tissue type [Source:HGNCSymbol;Acc:HGNC:9051]	5327	P00750
ENSG00000141540	87.3481	119.109	55.5868	0.466687	-1.09947	1.38839e-06	7.53417e-05	17	74213571	74262020	+	5318	TTYH2	GO:0005229;GO:0005254;GO:0005515;GO:0005886;GO:0005886;GO:0006811;GO:0006821;GO:0016020;GO:0016021;GO:0016021;GO:0016021;GO:0034707;GO:0072320;GO:1902476;GO:0005254;GO:0005886;GO:0006811;GO:0006821;GO:0016020;GO:0016021;GO:0016021;GO:0016021;GO:0034707;GO:1902476;GO:0005254;GO:0006811;GO:0006821;GO:0016020;GO:0016021;GO:0016021;GO:0034707;GO:1902476;GO:0005229;GO:0005254;GO:0005515;GO:0005886;GO:…	K22641	-	NOG250159	-	tweety family member 2 [Source:HGNCSymbol;Acc:HGNC:13877]	94015	Q9BSA4;Q8N3U8
ENSG00000182782	44.846	65.4433	24.2487	0.37053	-1.43234	6.63899e-06	0.000298592	12	122701293	122703357	-	2065	HCAR2	GO:0001781;GO:0004930;GO:0004930;GO:0004930;GO:0005886;GO:0005886;GO:0006915;GO:0007165;GO:0007186;GO:0007186;GO:0007186;GO:0007186;GO:0016020;GO:0016021;GO:0016021;GO:0016021;GO:0030054;GO:0033031;GO:0050995;GO:0070165;GO:0070553;	K08402	-	NOG148880	S	hydroxycarboxylic acid receptor 2 [Source:HGNCSymbol;Acc:HGNC:24827]	338442	Q8TDS4
ENSG00000156414	85.4291	117.569	53.2887	0.453253	-1.14161	1.03953e-05	0.000448054	14	103928456	104052667	+	5486	TDRD9	GO:0000166;GO:0003676;GO:0003676;GO:0003723;GO:0003724;GO:0004386;GO:0004386;GO:0004386;GO:0005524;GO:0005524;GO:0005524;GO:0005634;GO:0005634;GO:0005737;GO:0007140;GO:0007140;GO:0007141;GO:0007141;GO:0007275;GO:0007283;GO:0007283;GO:0009566;GO:0009566;GO:0010529;GO:0010529;GO:0010529;GO:0016787;GO:0016887;GO:0016887;GO:0030154;GO:0031047;GO:0034587;GO:0034587;GO:0043046;GO:0043046;GO:0051321;GO:…	K18408	EC:3.6.4.13	COG1643	L	tudor domain containing 9 [Source:HGNCSymbol;Acc:HGNC:20122]	122402	Q8NDG6;Q86WA0
ENSG00000139832	55.7745	78.2597	33.2894	0.425371	-1.23321	1.44208e-05	0.000598191	13	110523066	110561722	-	1507	RAB20	GO:0000166;GO:0003924;GO:0003924;GO:0003924;GO:0005525;GO:0005525;GO:0005525;GO:0005623;GO:0005768;GO:0005769;GO:0005794;GO:0005794;GO:0006886;GO:0012505;GO:0015031;GO:0016020;GO:0030100;GO:0030139;GO:0030670;GO:0031410;GO:0032482;GO:0043231;GO:0045335;GO:0045335;GO:0071346;GO:0090383;GO:0090385;	K07911	-	COG1100	R	RAB20, member RAS oncogene family [Source:HGNCSymbol;Acc:HGNC:18260]	55647	Q9NX57
ENSG00000136244	11.9669	21.2899	2.64386	0.124184	-3.00945	1.57163e-05	0.000640692	7	22725884	22732002	+	2069	IL6	GO:0001781;GO:0002384;GO:0002446;GO:0002548;GO:0002675;GO:0002690;GO:0005125;GO:0005125;GO:0005125;GO:0005125;GO:0005138;GO:0005138;GO:0005138;GO:0005138;GO:0005138;GO:0005515;GO:0005576;GO:0005576;GO:0005576;GO:0005576;GO:0005615;GO:0005615;GO:0005615;GO:0005615;GO:0005623;GO:0005788;GO:0005896;GO:0006953;GO:0006953;GO:0006954;GO:0006955;GO:0006955;GO:0006959;GO:0007165;GO:0008083;GO:0008083;GO:…	K05405	-	NOG48083	-	interleukin 6 [Source:HGNC Symbol;Acc:HGNC:6018]"	3569	P05231;Q75MH2;B4DVM1
ENSG00000169248	139.889	188.726	91.0522	0.482456	-1.05153	1.67578e-05	0.000678139	4	76033682	76041415	-	1781	CXCL11	GO:0005125;GO:0005515;GO:0005576;GO:0005576;GO:0005576;GO:0005576;GO:0005615;GO:0005615;GO:0005623;GO:0006935;GO:0006935;GO:0006935;GO:0006935;GO:0006952;GO:0006952;GO:0006954;GO:0006954;GO:0006954;GO:0006954;GO:0006954;GO:0006955;GO:0006955;GO:0006955;GO:0006955;GO:0007165;GO:0007186;GO:0007189;GO:0007267;GO:0008009;GO:0008009;GO:0008009;GO:0008009;GO:0008009;GO:0008009;GO:0008201;GO:0010818;GO:…	K12672	-	NOG43433	-	C-X-C motif chemokine ligand 11 [Source:HGNCSymbol;Acc:HGNC:10638]	6373	O14625
ENSG00000123358	40.6138	59.2109	22.0167	0.371835	-1.42726	1.93309e-05	0.000761775	12	52022832	52059507	+	7295	NR4A1	GO:0003677;GO:0003677;GO:0004879;GO:0004879;GO:0005634;GO:0005634;GO:0006355;GO:0006355;GO:0030522;GO:0000790;GO:0000977;GO:0000978;GO:0000981;GO:0001228;GO:0001938;GO:0002042;GO:0003677;GO:0003677;GO:0003677;GO:0003677;GO:0003677;GO:0003700;GO:0003700;GO:0003707;GO:0003707;GO:0004879;GO:0004879;GO:0004879;GO:0005515;GO:0005634;GO:0005634;GO:0005634;GO:0005634;GO:0005634;GO:0005654;GO:0005654;GO:…	K04465	-	NOG245120	-	nuclear receptor subfamily 4 group A member 1[Source:HGNC Symbol;Acc:HGNC:7980]	3164	P22736;A0A024R126
ENSG00000178343	74.1159	99.8931	48.3387	0.483904	-1.04721	2.10112e-05	0.000818572	4	42397488	42402487	+	2322	SHISA3	GO:0005515;GO:0005783;GO:0005789;GO:0007275;GO:0016020;GO:0016021;	-	-	NOG40940	G	shisa family member 3 [Source:HGNCSymbol;Acc:HGNC:25159]	152573	A0PJX4
ENSG00000112183	58.2624	80.5371	35.9878	0.446847	-1.16215	2.9118e-05	0.00107335	6	17281361	17293871	+	3425	RBM24	GO:0000381;GO:0000381;GO:0003197;GO:0003676;GO:0003676;GO:0003723;GO:0003723;GO:0003729;GO:0003730;GO:0003730;GO:0003730;GO:0005515;GO:0005634;GO:0005634;GO:0005654;GO:0005737;GO:0005737;GO:0005829;GO:0005829;GO:0006397;GO:0006397;GO:0006417;GO:0006974;GO:0008380;GO:0010830;GO:0010830;GO:0010831;GO:0030154;GO:0035925;GO:0043488;GO:0043488;GO:0045663;GO:0048255;GO:0051252;GO:0061157;GO:0061158;GO:…	-	-	COG0724	R	RNA binding motif protein 24 [Source:HGNCSymbol;Acc:HGNC:21539]	221662	Q9BX46;A8KAI7
ENSG00000124882	24.6278	38.2294	11.0261	0.28842	-1.79376	4.89603e-05	0.00164037	4	74365145	74388749	+	5713	EREG	GO:0000165;GO:0001525;GO:0001550;GO:0001550;GO:0001556;GO:0001556;GO:0001819;GO:0001819;GO:0005154;GO:0005154;GO:0005154;GO:0005515;GO:0005576;GO:0005576;GO:0005615;GO:0005615;GO:0005615;GO:0005615;GO:0005886;GO:0005887;GO:0007143;GO:0007143;GO:0007165;GO:0007173;GO:0007173;GO:0007173;GO:0007173;GO:0007267;GO:0007275;GO:0008083;GO:0008083;GO:0008083;GO:0008284;GO:0008284;GO:0008284;GO:0008284;GO:…	K09784	-	NOG40865	-	epiregulin [Source:HGNC Symbol;Acc:HGNC:3443]"	2069	O14944
ENSG00000205755	25.9139	39.8552	11.9725	0.3004	-1.73504	5.28728e-05	0.00174322	X	1187549	1212723	-	1983	CRLF2	GO:0004896;GO:0004896;GO:0005515;GO:0005576;GO:0005886;GO:0005886;GO:0008284;GO:0009897;GO:0016020;GO:0016021;GO:0019221;GO:0019955;GO:0019976;GO:0033005;GO:0038111;GO:0043235;GO:1904894;GO:2000664;GO:0004896;GO:0004896;GO:0005515;GO:0005576;GO:0005886;GO:0005886;GO:0008284;GO:0009897;GO:0016020;GO:0016021;GO:0019221;GO:0019955;GO:0019976;GO:0033005;GO:0038111;GO:0043235;GO:1904894;GO:2000664;GO:…	K05078	-	NOG74051	S	cytokine receptor like factor 2 [Source:HGNCSymbol;Acc:HGNC:14281]	64109	Q9HC73;D0E2W4
ENSG00000176907	28.3293	42.5482	14.1104	0.331633	-1.59234	7.76254e-05	0.00237482	8	40153482	40155310	+	1829	TCIM	GO:0002264;GO:0002264;GO:0005112;GO:0005112;GO:0005515;GO:0005634;GO:0005634;GO:0005634;GO:0005654;GO:0005730;GO:0005737;GO:0005737;GO:0005829;GO:0005829;GO:0005886;GO:0006915;GO:0010739;GO:0016607;GO:0034605;GO:0043066;GO:0043620;GO:0045746;GO:0045746;GO:1900020;GO:1901224;GO:1902806;GO:1903706;	-	-	NOG41380	R	transcriptional and immune response regulator[Source:HGNC Symbol;Acc:HGNC:1357]	56892	Q9NR00
ENSG00000078081	43.2131	62.2995	24.1267	0.38727	-1.36859	8.47094e-05	0.00252617	3	183122215	183163839	-	3785	LAMP3	GO:0002250;GO:0002376;GO:0005764;GO:0005765;GO:0005765;GO:0005765;GO:0005769;GO:0005886;GO:0005886;GO:0010506;GO:0010628;GO:0016020;GO:0016020;GO:0016020;GO:0016021;GO:0030659;GO:0031410;GO:0031902;GO:0031982;GO:0035455;GO:0043154;GO:0043231;GO:0048471;GO:0072594;GO:0097233;GO:1901799;GO:1903900;GO:0005764;GO:0005765;GO:0016020;GO:0016020;GO:0016020;GO:0016021;GO:0043231;GO:0005764;GO:0005765;GO:…	K06562	-	NOG288611	-	lysosomal associated membrane protein 3 [Source:HGNCSymbol;Acc:HGNC:14582]	27074	Q9UQV4
ENSG00000180611	52.1613	71.6183	32.7043	0.456647	-1.13085	0.000110672	0.00314192	3	192796815	192917856	-	3063	MB21D2	GO:0044877;GO:0045296;	-	-	NOG285638	-	Mab-21 domain containing 2 [Source:HGNCSymbol;Acc:HGNC:30438]	151963	Q8IYB1
ENSG00000255398	38.649	54.7272	22.5709	0.412425	-1.2778	0.000178252	0.00470533	12	122714756	122716811	-	2056	HCAR3	GO:0004930;GO:0004930;GO:0004930;GO:0004930;GO:0005886;GO:0005886;GO:0005887;GO:0007165;GO:0007186;GO:0007186;GO:0007186;GO:0007186;GO:0007186;GO:0016020;GO:0016021;GO:0016021;GO:0016021;GO:0030054;	K08402	-	-	-	hydroxycarboxylic acid receptor 3 [Source:HGNCSymbol;Acc:HGNC:16824]	8843	P49019
ENSG00000204099	11.1295	18.9308	3.32824	0.175811	-2.5079	0.000281891	0.00678137	2	241808825	241817413	+	4689	NEU4	GO:0004308;GO:0004308;GO:0004308;GO:0004308;GO:0005515;GO:0005737;GO:0005764;GO:0005764;GO:0005975;GO:0006516;GO:0006629;GO:0006687;GO:0006689;GO:0006689;GO:0008152;GO:0009313;GO:0009313;GO:0016020;GO:0016020;GO:0016042;GO:0016787;GO:0016798;GO:0019866;GO:0043202;GO:0043231;GO:0052794;GO:0052795;GO:0052796;GO:0004308;GO:0004308;GO:0004308;GO:0004308;GO:0004308;GO:0004308;GO:0005515;GO:0005737;GO:…	K12357	EC:3.2.1.18	NOG84455	S	neuraminidase 4 [Source:HGNC Symbol;Acc:HGNC:21328]"	129807	Q8WWR8;B3KR54
ENSG00000064886	25.2678	37.5264	13.0093	0.346669	-1.52837	0.000368994	0.00855605	1	111200771	111243440	+	3295	CHI3L2	GO:0005576;GO:0005576;GO:0005615;GO:0005615;GO:0005615;GO:0005615;GO:0005737;GO:0005975;GO:0005975;GO:0006032;GO:0008061;GO:0008061;GO:0008061;GO:0008061;GO:0016787;GO:0030246;GO:0005615;GO:0005615;GO:0005975;GO:0005975;GO:0008061;GO:0008061;GO:0005615;GO:0005615;GO:0005975;GO:0005975;GO:0008061;GO:0008061;GO:0005576;GO:0005576;GO:0005615;GO:0005615;GO:0005615;GO:0005615;GO:0005737;GO:0005975;GO:…	K17523	-	COG3325	G	chitinase 3 like 2 [Source:HGNCSymbol;Acc:HGNC:1933]	1117	Q15782
ENSG00000216490	51.7561	69.2178	34.2943	0.495455	-1.01318	0.000538941	0.0115995	19	18173162	18178117	+	2344	IFI30	GO:0002376;GO:0005515;GO:0005576;GO:0005576;GO:0005764;GO:0005764;GO:0005829;GO:0016491;GO:0016667;GO:0016667;GO:0019886;GO:0030054;GO:0042590;GO:0043202;GO:0043231;GO:0055114;GO:0060333;	K08059	-	NOG315223	-	IFI30 lysosomal thiol reductase [Source:HGNCSymbol;Acc:HGNC:5398]	10437	P13284;A0A024R7N7
ENSG00000111913	33.1883	52.2281	14.1486	0.2709	-1.88417	0.00056945	0.0120833	6	24804282	25042170	-	9435	RIPOR2	GO:0005515;GO:0005515;GO:0005737;GO:0005856;GO:0005886;GO:0006935;GO:0007155;GO:0007162;GO:0007275;GO:0007517;GO:0007605;GO:0007605;GO:0007605;GO:0007605;GO:0009968;GO:0016020;GO:0016324;GO:0030154;GO:0030175;GO:0032420;GO:0035024;GO:0042995;GO:0045663;GO:0048741;GO:0048741;GO:0051491;GO:0060171;GO:0071889;GO:0090023;GO:1901741;GO:1903904;GO:1905872;GO:1990869;GO:2000114;GO:2000391;GO:2000405;GO:…	-	-	NOG81170	R	RHO family interacting cell polarization regulator 2[Source:HGNC Symbol;Acc:HGNC:13872]	9750	Q9Y4F9;A0A024QZY9;B7Z5J9
ENSG00000138639	43.1272	58.8345	27.4198	0.46605	-1.10144	0.000624977	0.0130277	4	85475150	86002668	+	7870	ARHGAP24	GO:0001525;GO:0005096;GO:0005515;GO:0005737;GO:0005829;GO:0005856;GO:0005912;GO:0005925;GO:0007165;GO:0007165;GO:0007275;GO:0030054;GO:0030154;GO:0042995;GO:0043547;GO:0051056;GO:0001525;GO:0005096;GO:0005515;GO:0005737;GO:0005829;GO:0005856;GO:0005912;GO:0005925;GO:0007165;GO:0007165;GO:0007275;GO:0030054;GO:0030154;GO:0042995;GO:0043547;GO:0051056;GO:0007165;GO:0007165;GO:0001525;GO:0005096;GO:…	K20642	-	NOG246008	-	Rho GTPase activating protein 24 [Source:HGNCSymbol;Acc:HGNC:25361]	83478	Q8N264
ENSG00000136688	20.7952	31.0867	10.5038	0.337887	-1.56539	0.000890474	0.0172984	2	112973203	112985658	+	1373	IL36G	GO:0002376;GO:0002437;GO:0005125;GO:0005125;GO:0005125;GO:0005125;GO:0005149;GO:0005149;GO:0005576;GO:0005576;GO:0005615;GO:0005615;GO:0005615;GO:0005615;GO:0006954;GO:0006954;GO:0006954;GO:0006954;GO:0006955;GO:0006955;GO:0007267;GO:0010628;GO:0019221;GO:0019221;GO:0043123;GO:0045087;GO:0071222;GO:0002376;GO:0002437;GO:0005125;GO:0005125;GO:0005125;GO:0005125;GO:0005149;GO:0005149;GO:0005576;GO:…	K05487	EC:3.4.13.19	NOG39912	-	interleukin 36 gamma [Source:HGNCSymbol;Acc:HGNC:15741]	56300	Q9NZH8
ENSG00000173110	71.7787	98.1	45.4574	0.463378	-1.10974	0.000980593	0.0185686	1	161524540	161526894	+	2355	HSPA6	GO:0000166;GO:0005515;GO:0005524;GO:0005524;GO:0005576;GO:0005634;GO:0005737;GO:0005737;GO:0005814;GO:0005829;GO:0005829;GO:0005886;GO:0006986;GO:0006986;GO:0008180;GO:0008180;GO:0016192;GO:0016887;GO:0019899;GO:0031072;GO:0031072;GO:0032991;GO:0034605;GO:0034620;GO:0034774;GO:0042026;GO:0042026;GO:0042623;GO:0042623;GO:0043312;GO:0044183;GO:0051082;GO:0051082;GO:0051085;GO:0051787;GO:0070062;GO:…	K03283	-	COG0443	O	heat shock protein family A (Hsp70) member 6[Source:HGNC Symbol;Acc:HGNC:5239]	3310	P17066;B3KSM6;A0A384NKX5
ENSG00000101331	8.74824	14.8901	2.6064	0.175043	-2.51422	0.00153386	0.0260379	20	32010438	32032180	+	2599	CCM2L	GO:0003674;GO:0005575;GO:0008150;GO:0003209;GO:0003222;GO:0003674;GO:0005575;GO:0008150;GO:0032091;GO:0034111;GO:0042060;GO:0055017;GO:0090271;	-	-	NOG44028	-	CCM2 like scaffold protein [Source:HGNCSymbol;Acc:HGNC:16153]	140706	Q9NUG4
ENSG00000121594	55.8325	75.7545	35.9105	0.474038	-1.07693	0.0015966	0.0268277	3	119524293	119559614	-	3213	CD80	GO:0001618;GO:0005515;GO:0005515;GO:0005886;GO:0005886;GO:0006955;GO:0007165;GO:0007166;GO:0009897;GO:0009967;GO:0009986;GO:0009986;GO:0015026;GO:0015026;GO:0015026;GO:0016020;GO:0016021;GO:0016032;GO:0019221;GO:0031295;GO:0031295;GO:0031295;GO:0031295;GO:0035556;GO:0042102;GO:0042130;GO:0045086;GO:0045425;GO:0045627;GO:0045893;GO:0046718;GO:0050731;GO:0051897;GO:0071222;GO:0098636;GO:0001618;GO:…	K05412	-	NOG42168	S	CD80 molecule [Source:HGNC Symbol;Acc:HGNC:1700]"	941	P33681;A0N0P2
ENSG00000130368	42.9908	57.4178	28.5638	0.497473	-1.00731	0.00185082	0.0299265	6	159890988	159917447	+	11111	MAS1	GO:0001595;GO:0001933;GO:0004930;GO:0004930;GO:0004930;GO:0007165;GO:0007186;GO:0007186;GO:0007186;GO:0007186;GO:0007250;GO:0007283;GO:0008284;GO:0008584;GO:0009986;GO:0014823;GO:0016020;GO:0016021;GO:0016021;GO:0016021;GO:0021766;GO:0034698;GO:0038166;GO:0042277;GO:0042493;GO:0043434;GO:0045740;GO:0050727;GO:0060732;GO:0071375;GO:0001595;GO:0001595;GO:0004930;GO:0004930;GO:0004930;GO:0004930;GO:…	K04303	-	NOG137333	S	MAS1 proto-oncogene, G protein-coupled receptor[Source:HGNC Symbol;Acc:HGNC:6899]	4142	P04201;W8W3P4
ENSG00000167676	33.1859	45.3406	21.0312	0.46385	-1.10827	0.0023617	0.0356647	19	4502180	4518465	-	6502	PLIN4	GO:0005737;GO:0005811;GO:0005811;GO:0005829;GO:0005886;GO:0005886;GO:0005886;GO:0016020;GO:0043231;GO:0005811;GO:0005829;GO:0005886;GO:0005886;GO:0043231;	K20254	-	NOG12793	-	perilipin 4 [Source:HGNC Symbol;Acc:HGNC:29393]"	729359	-
ENSG00000089041	70.5716	96.5019	44.6412	0.462594	-1.11218	0.00324862	0.0444731	12	121132819	121188032	+	5546	P2RX7	GO:0001614;GO:0005216;GO:0005524;GO:0006811;GO:0016020;GO:0016020;GO:0016021;GO:0034220;GO:0035590;GO:0001614;GO:0005216;GO:0005524;GO:0006811;GO:0016020;GO:0016020;GO:0016021;GO:0034220;GO:0035590;GO:0000187;GO:0000902;GO:0001530;GO:0001530;GO:0001614;GO:0001614;GO:0001614;GO:0001845;GO:0001916;GO:0001934;GO:0002028;GO:0002931;GO:0004931;GO:0004931;GO:0004931;GO:0004931;GO:0004931;GO:0005102;GO:…	K05220	-	NOG38999	K	purinergic receptor P2X 7 [Source:HGNCSymbol;Acc:HGNC:8537]	5027	Q99572
ENSG00000237693	3.55457	6.79424	0.314911	0.0463498	-4.43129	0.00620307	0.071346	5	150846523	150900736	+	2271	IRGM	GO:0000045;GO:0000139;GO:0000166;GO:0000421;GO:0001891;GO:0001934;GO:0002376;GO:0003924;GO:0005515;GO:0005525;GO:0005525;GO:0005525;GO:0005739;GO:0005789;GO:0005794;GO:0005829;GO:0005886;GO:0006914;GO:0006952;GO:0006954;GO:0010508;GO:0010800;GO:0016020;GO:0016020;GO:0016020;GO:0016787;GO:0019901;GO:0030670;GO:0031410;GO:0031648;GO:0033138;GO:0035458;GO:0042742;GO:0042995;GO:0043254;GO:0043539;GO:…	K14139	EC:3.6.5.-	NOG75482	-	immunity related GTPase M [Source:HGNCSymbol;Acc:HGNC:29597]	345611	A1A4Y4
ENSG00000161835	29.5241	39.9546	19.0935	0.47788	-1.06528	0.00685522	0.0764432	12	52006946	52015889	+	2823	GRASP	GO:0005515;GO:0005737;GO:0005886;GO:0005886;GO:0005886;GO:0005886;GO:0007165;GO:0007165;GO:0008104;GO:0014069;GO:0016020;GO:0030054;GO:0030165;GO:0030306;GO:0042802;GO:0045202;GO:0045211;GO:0048471;GO:0098685;GO:0098978;GO:0098978;GO:0099152;GO:0005515;GO:0005737;GO:0005886;GO:0005886;GO:0007165;GO:0016020;GO:0030054;GO:0045202;GO:0045211;GO:0048471;GO:0005515;	-	-	NOG244814	-	general receptor for phosphoinositides 1 associatedscaffold protein [Source:HGNC Symbol;Acc:HGNC:18707]	160622	Q7Z6J2
ENSG00000143217	13.2006	19.8912	6.5099	0.327275	-1.61143	0.00730389	0.0801104	1	161070998	161089558	-	3458	NECTIN4	GO:0001618;GO:0005515;GO:0005576;GO:0005886;GO:0005886;GO:0005886;GO:0005912;GO:0005912;GO:0005912;GO:0007155;GO:0007155;GO:0007155;GO:0007156;GO:0007157;GO:0016020;GO:0016021;GO:0016032;GO:0030054;GO:0034332;GO:0038023;GO:0042802;GO:0042803;GO:0046718;GO:0046718;GO:0050839;GO:0070062;	K06593	-	NOG149403	S	nectin cell adhesion molecule 4 [Source:HGNCSymbol;Acc:HGNC:19688]	81607	Q96NY8;K4PZ75
ENSG00000129226	21.7271	30.3765	13.0776	0.430518	-1.21585	0.00752121	0.0817306	17	7579491	7582111	+	2163	CD68	GO:0002437;GO:0002605;GO:0005623;GO:0005764;GO:0005764;GO:0005765;GO:0005765;GO:0005768;GO:0005886;GO:0005886;GO:0005886;GO:0007568;GO:0010008;GO:0016020;GO:0016020;GO:0016020;GO:0016020;GO:0016021;GO:0016021;GO:0031669;GO:0031902;GO:0035577;GO:0043312;GO:0071222;GO:0072594;GO:0140052;GO:0002437;GO:0002605;GO:0005623;GO:0005764;GO:0005764;GO:0005765;GO:0005765;GO:0005768;GO:0005886;GO:0005886;GO:…	K06501	-	NOG244352	-	CD68 molecule [Source:HGNC Symbol;Acc:HGNC:1693]"	968	P34810
ENSG00000106018	10.9407	16.9396	4.94189	0.291737	-1.77726	0.00766791	0.0827864	7	159028175	159144867	-	5132	VIPR2	GO:0004888;GO:0004888;GO:0004930;GO:0004930;GO:0004930;GO:0004930;GO:0004999;GO:0004999;GO:0004999;GO:0004999;GO:0005886;GO:0005886;GO:0005886;GO:0005887;GO:0007165;GO:0007165;GO:0007166;GO:0007166;GO:0007186;GO:0007186;GO:0007186;GO:0007186;GO:0007190;GO:0007267;GO:0008528;GO:0016020;GO:0016020;GO:0016020;GO:0016021;GO:0016021;GO:0016021;GO:0017046;GO:0048662;GO:0004888;GO:0004888;GO:0004930;GO:…	K04590	-	NOG265142	-	vasoactive intestinal peptide receptor 2[Source:HGNC Symbol;Acc:HGNC:12695]	7434	P41587;X5D7Q6
ENSG00000140506	2.543	5.086	0	0	-Inf	0.00861779	0.0897063	15	74812716	74825757	+	4107	LMAN1L	GO:0016020;GO:0016020;GO:0000139;GO:0005537;GO:0005789;GO:0005793;GO:0006888;GO:0007029;GO:0007030;GO:0016020;GO:0016020;GO:0016020;GO:0016021;GO:0030134;GO:0030246;GO:0033116;GO:0062023;GO:0000139;GO:0005537;GO:0005789;GO:0005793;GO:0006888;GO:0007029;GO:0007030;GO:0016020;GO:0016020;GO:0016020;GO:0016021;GO:0030134;GO:0030246;GO:0033116;GO:0062023;	K10081	-	NOG292314	-	lectin, mannose binding 1 like [Source:HGNCSymbol;Acc:HGNC:6632]	79748	Q9HAT1
ENSG00000162779	6.87287	11.4493	2.2964	0.20057	-2.31782	0.00892158	0.0920007	1	179365720	179554735	+	6089	AXDND1	-	-	-	NOG85895	-	axonemal dynein light chain domain containing 1[Source:HGNC Symbol;Acc:HGNC:26564]	126859	Q5T1B0
ENSG00000132854	10.1801	15.8082	4.55206	0.287956	-1.79608	0.00976825	0.0979621	1	62236165	62319434	-	6814	KANK4	GO:0005515;GO:0005737;GO:0005737;GO:0005829;GO:0005856;GO:0015630;GO:0030837;GO:0005515;GO:0005515;GO:0005515;GO:0005737;GO:0005737;GO:0005829;GO:0005856;GO:0015630;GO:0030837;	K22808	-	COG0666	R	KN motif and ankyrin repeat domains 4 [Source:HGNCSymbol;Acc:HGNC:27263]	163782	Q5T7N3
ENSG00000118523	28.6248	38.2185	19.031	0.497953	-1.00592	0.0102944	0.101057	6	131948176	131951372	-	2338	CCN2	GO:0001502;GO:0001503;GO:0001525;GO:0001894;GO:0001934;GO:0001968;GO:0005178;GO:0005178;GO:0005515;GO:0005515;GO:0005520;GO:0005520;GO:0005520;GO:0005576;GO:0005576;GO:0005576;GO:0005576;GO:0005576;GO:0005615;GO:0005801;GO:0005829;GO:0005886;GO:0005938;GO:0006367;GO:0007155;GO:0007155;GO:0007160;GO:0007165;GO:0007229;GO:0007568;GO:0008022;GO:0008083;GO:0008201;GO:0008201;GO:0008201;GO:0008284;GO:…	K06827	-	NOG72934	S	cellular communication network factor 2 [Source:HGNCSymbol;Acc:HGNC:2500]	1490	P29279;Q5M8T4
ENSG00000166159	4.55425	8.10922	0.99929	0.123229	-3.02059	0.0107082	0.104132	12	1820267	1836753	+	4278	LRTM2	GO:0005515;GO:0007411;GO:0008201;GO:0016020;GO:0016021;GO:0048495;GO:0050919;GO:0051965;GO:0005515;GO:0007411;GO:0008201;GO:0016020;GO:0016021;GO:0048495;GO:0050919;GO:0005515;GO:0007411;GO:0008201;GO:0016020;GO:0016021;GO:0048495;GO:0050919;	-	-	NOG248110	-	leucine rich repeats and transmembrane domains 2[Source:HGNC Symbol;Acc:HGNC:32443]	654429	Q8N967
ENSG00000008118	3.88357	7.1015	0.665648	0.0937334	-3.41529	0.0116233	0.109993	1	209583714	209613939	+	3328	CAMK1G	GO:0000139;GO:0000166;GO:0003824;GO:0004672;GO:0004672;GO:0004674;GO:0004674;GO:0004683;GO:0004683;GO:0005516;GO:0005516;GO:0005524;GO:0005524;GO:0005524;GO:0005737;GO:0005794;GO:0005886;GO:0006468;GO:0006468;GO:0008152;GO:0016020;GO:0016301;GO:0016310;GO:0016740;GO:0004672;GO:0004672;GO:0005524;GO:0005524;GO:0006468;GO:0006468;GO:0000139;GO:0000166;GO:0003824;GO:0004672;GO:0004672;GO:0004674;GO:…	K08794	EC:2.7.11.17	COG0515	T	calcium/calmodulin dependent protein kinase IG[Source:HGNC Symbol;Acc:HGNC:14585]	57172	Q96NX5
ENSG00000050730	71.0152	101.353	40.6775	0.401345	-1.31708	0.0117747	0.110603	4	121131408	121227466	-	3749	TNIP3	GO:0002756;GO:0005515;GO:0005829;GO:0006954;GO:0016579;GO:0031593;GO:0031593;GO:0034142;GO:0043124;GO:0043124;GO:0043124;GO:0043124;GO:0045944;GO:0071222;GO:0071222;GO:0071222;GO:0002756;GO:0005515;GO:0005829;GO:0006954;GO:0016579;GO:0031593;GO:0031593;GO:0034142;GO:0043124;GO:0043124;GO:0043124;GO:0043124;GO:0045944;GO:0071222;GO:0071222;GO:0071222;GO:0002756;GO:0005515;GO:0005829;GO:0006954;GO:…	-	-	NOG43556	R	TNFAIP3 interacting protein 3 [Source:HGNCSymbol;Acc:HGNC:19315]	79931	Q96KP6
ENSG00000013588	22.2012	31.6454	12.7571	0.403127	-1.3107	0.0118684	0.111105	12	12891559	12917937	+	7663	GPRC5A	GO:0004930;GO:0004930;GO:0004930;GO:0004930;GO:0005515;GO:0005730;GO:0005886;GO:0005886;GO:0005886;GO:0005887;GO:0007165;GO:0007165;GO:0007175;GO:0007186;GO:0007186;GO:0007186;GO:0016020;GO:0016021;GO:0016021;GO:0016021;GO:0030295;GO:0030659;GO:0031410;GO:0031982;GO:0032147;GO:0043231;GO:0043231;GO:0043235;GO:0045296;GO:0070062;GO:0070062;GO:0004930;GO:0004930;GO:0005886;GO:0007186;GO:0007186;GO:…	K08468	-	NOG44023	R	G protein-coupled receptor class C group 5 member A[Source:HGNC Symbol;Acc:HGNC:9836]	9052	Q8NFJ5
ENSG00000106258	2.37241	4.74482	0	0	-Inf	0.0121749	0.113283	7	99648194	99679998	-	9817	CYP3A5	GO:0002933;GO:0004497;GO:0004497;GO:0004497;GO:0004497;GO:0005506;GO:0005506;GO:0005783;GO:0005789;GO:0005789;GO:0006629;GO:0006805;GO:0008202;GO:0008202;GO:0008202;GO:0008202;GO:0008210;GO:0008395;GO:0008401;GO:0009822;GO:0016020;GO:0016491;GO:0016491;GO:0016705;GO:0016705;GO:0016712;GO:0016712;GO:0019825;GO:0020037;GO:0020037;GO:0031090;GO:0042572;GO:0042573;GO:0042737;GO:0043231;GO:0043231;GO:…	K17690	EC:1.14.14.1	NOG292927	Q	cytochrome P450 family 3 subfamily A member 5[Source:HGNC Symbol;Acc:HGNC:2638]	1577	P20815
ENSG00000146859	26.1764	35.0861	17.2668	0.492126	-1.0229	0.013208	0.120113	7	135148072	135166215	+	2313	TMEM140	GO:0005515;GO:0016020;GO:0016021;	-	-	NOG47402	-	transmembrane protein 140 [Source:HGNCSymbol;Acc:HGNC:21870]	55281	Q9NV12
ENSG00000198003	25.2507	33.7227	16.7786	0.497546	-1.0071	0.0151551	0.131051	19	11420604	11435782	-	2681	CCDC151	GO:0003341;GO:0003341;GO:0003341;GO:0005515;GO:0005515;GO:0005737;GO:0005814;GO:0005856;GO:0005929;GO:0005929;GO:0005929;GO:0005930;GO:0007368;GO:0030030;GO:0036064;GO:0036158;GO:0042995;GO:0070286;GO:0070286;GO:1902017;GO:0003341;GO:0003341;GO:0005929;GO:0005929;GO:0070286;GO:0070286;GO:0003341;GO:0003341;GO:0005929;GO:0005929;GO:0070286;GO:0070286;	-	-	NOG73815	R	coiled-coil domain containing 151 [Source:HGNCSymbol;Acc:HGNC:28303]	115948	A5D8V7;B3KPH7
ENSG00000137265	6.67532	11.0779	2.27276	0.205161	-2.28517	0.0154162	0.132204	6	391752	411443	+	5881	IRF4	GO:0000788;GO:0000790;GO:0000978;GO:0000981;GO:0000981;GO:0001228;GO:0002376;GO:0003677;GO:0003700;GO:0003700;GO:0003700;GO:0003700;GO:0005515;GO:0005515;GO:0005634;GO:0005634;GO:0005654;GO:0005829;GO:0005829;GO:0006355;GO:0006355;GO:0008134;GO:0016020;GO:0019221;GO:0034122;GO:0042110;GO:0042832;GO:0042832;GO:0043011;GO:0043388;GO:0043565;GO:0043565;GO:0043966;GO:0043967;GO:0044212;GO:0044212;GO:…	K09445	-	NOG39558	-	interferon regulatory factor 4 [Source:HGNCSymbol;Acc:HGNC:6119]	3662	Q15306
ENSG00000136634	13.2729	19.2683	7.27739	0.377686	-1.40474	0.0167471	0.139078	1	206767602	206774541	-	3439	IL10	GO:0001818;GO:0001818;GO:0001938;GO:0002237;GO:0002740;GO:0002875;GO:0002904;GO:0005125;GO:0005125;GO:0005125;GO:0005125;GO:0005125;GO:0005141;GO:0005141;GO:0005515;GO:0005515;GO:0005576;GO:0005576;GO:0005576;GO:0005576;GO:0005615;GO:0005615;GO:0005615;GO:0005615;GO:0006955;GO:0006955;GO:0006955;GO:0007165;GO:0007253;GO:0007568;GO:0008083;GO:0008285;GO:0008285;GO:0010033;GO:0010468;GO:0010507;GO:…	K05443	-	NOG43085	-	interleukin 10 [Source:HGNC Symbol;Acc:HGNC:5962]"	3586	P22301;Q6FGW4
ENSG00000158813	5.85613	9.75442	1.95784	0.200714	-2.31679	0.0170257	0.140545	X	69616067	70039472	+	7002	EDA	GO:0005102;GO:0005102;GO:0005164;GO:0005515;GO:0005515;GO:0005515;GO:0005576;GO:0005581;GO:0005811;GO:0005856;GO:0005886;GO:0005886;GO:0005886;GO:0006955;GO:0007275;GO:0016020;GO:0016020;GO:0016020;GO:0016021;GO:0016021;GO:0030154;GO:0033209;GO:0042475;GO:0043231;GO:0051092;GO:0005102;GO:0005102;GO:0005164;GO:0005515;GO:0005515;GO:0005515;GO:0005576;GO:0005581;GO:0005811;GO:0005856;GO:0005886;GO:…	K05480	-	NOG82078	-	ectodysplasin A [Source:HGNC Symbol;Acc:HGNC:3157]"	1896	Q92838
ENSG00000138378	14.316	20.5663	8.06573	0.392182	-1.3504	0.0187638	0.150174	2	191029576	191151596	-	4606	STAT4	GO:0000790;GO:0000978;GO:0000981;GO:0001228;GO:0003677;GO:0003677;GO:0003677;GO:0003700;GO:0003700;GO:0003700;GO:0005515;GO:0005634;GO:0005634;GO:0005634;GO:0005634;GO:0005654;GO:0005737;GO:0005829;GO:0005829;GO:0006355;GO:0006355;GO:0006952;GO:0007165;GO:0007165;GO:0007259;GO:0007259;GO:0019221;GO:0019221;GO:0019221;GO:0019221;GO:0035722;GO:0038114;GO:0038155;GO:0042127;GO:0042802;GO:0043434;GO:…	K11222	-	NOG267627	-	signal transducer and activator of transcription 4[Source:HGNC Symbol;Acc:HGNC:11365]	6775	Q14765
ENSG00000188993	3.51121	6.3755	0.646917	0.101469	-3.30089	0.0205713	0.159249	4	51993702	52017620	-	3327	LRRC66	GO:0005515;GO:0016020;GO:0016021;	-	-	NOG280796	-	leucine rich repeat containing 66 [Source:HGNCSymbol;Acc:HGNC:34299]	339977	Q68CR7
ENSG00000180332	5.20938	8.77093	1.64784	0.187876	-2.41215	0.0206678	0.159698	13	45192853	45194717	-	1865	KCTD4	GO:0005515;GO:0005515;GO:0051260;GO:0051260;	-	-	NOG241047	-	potassium channel tetramerization domain containing4 [Source:HGNC Symbol;Acc:HGNC:23227]	386618	Q8WVF5
ENSG00000196408	5.73212	9.48602	1.97821	0.20854	-2.26161	0.0209258	0.160791	16	1978917	1984192	-	2159	NOXO1	GO:0005515;GO:0005515;GO:0005515;GO:0005543;GO:0005886;GO:0005886;GO:0006801;GO:0008289;GO:0010310;GO:0016020;GO:0016176;GO:0016176;GO:0019899;GO:0022617;GO:0035091;GO:0035091;GO:0035091;GO:0043020;GO:0043020;GO:0043085;GO:0060263;GO:0005515;GO:0005515;GO:0005515;GO:0005543;GO:0005886;GO:0005886;GO:0006801;GO:0008289;GO:0010310;GO:0016020;GO:0016176;GO:0016176;GO:0019899;GO:0022617;GO:0035091;GO:…	K17934	-	NOG150477	S	NADPH oxidase organizer 1 [Source:HGNCSymbol;Acc:HGNC:19404]	124056	Q8NFA2;A8K832
ENSG00000257065	5.67264	9.43872	1.90656	0.201994	-2.30762	0.0213328	0.162634	6	143807092	143844617	+	762	AL049844.1	-	-	-	-	-	novel protein"	-	-
ENSG00000285816	27.7319	39.0293	16.4344	0.421079	-1.24784	0.021712	0.16454	11	65261928	65326543	+	4256	AP000944.5	GO:0003677;GO:0003887;GO:0005634;GO:0006260;GO:0006260;GO:0071897;	-	-	-	-	novel protein, POLA2-CDC42EP2 readthrough"	-	-
ENSG00000156234	18.723	25.7069	11.7391	0.456651	-1.13084	0.0218451	0.164868	4	77511753	77611834	+	1431	CXCL13	GO:0002467;GO:0002518;GO:0002544;GO:0002920;GO:0005125;GO:0005576;GO:0005576;GO:0005576;GO:0005576;GO:0005576;GO:0005615;GO:0005615;GO:0005623;GO:0006935;GO:0006935;GO:0006935;GO:0006952;GO:0006952;GO:0006954;GO:0006954;GO:0006955;GO:0006955;GO:0006955;GO:0006955;GO:0007165;GO:0007166;GO:0007186;GO:0007204;GO:0007267;GO:0008009;GO:0008009;GO:0008009;GO:0008009;GO:0008201;GO:0010820;GO:0017134;GO:…	K10032	-	NOG41531	-	C-X-C motif chemokine ligand 13 [Source:HGNCSymbol;Acc:HGNC:10639]	10563	O43927;Q53X90
ENSG00000163121	17.9517	24.6712	11.2322	0.455274	-1.13519	0.0221046	0.16577	2	96497646	96508109	-	2494	NEURL3	GO:0005769;GO:0016567;GO:0016567;GO:0016740;GO:0046872;GO:0061630;GO:0061630;GO:0070086;	K15689	EC:2.3.2.27	-	-	neuralized E3 ubiquitin protein ligase 3[Source:HGNC Symbol;Acc:HGNC:25162]	93082	Q96EH8
ENSG00000118156	4.04851	7.11482	0.982196	0.138049	-2.85674	0.0232043	0.171306	19	47520685	47555856	-	4655	ZNF541	GO:0000118;GO:0000118;GO:0000118;GO:0000981;GO:0003676;GO:0003676;GO:0003677;GO:0003677;GO:0003700;GO:0005634;GO:0005634;GO:0005634;GO:0006355;GO:0006357;GO:0007275;GO:0007283;GO:0008134;GO:0030154;GO:0044212;GO:0046872;GO:0003676;GO:0003676;GO:0003676;GO:0003676;GO:0003677;GO:0003677;GO:0005634;GO:0003676;GO:0003676;GO:0003677;GO:0003677;GO:0005634;	-	-	COG5048	R	zinc finger protein 541 [Source:HGNCSymbol;Acc:HGNC:25294]	84215	Q9H0D2
ENSG00000267855	7.51976	11.822	3.21749	0.27216	-1.87747	0.0240516	0.175056	19	8308768	8321375	-	1392	NDUFA7	GO:0003735;GO:0005739;GO:0005739;GO:0005743;GO:0005743;GO:0005743;GO:0005747;GO:0005747;GO:0005761;GO:0006120;GO:0006120;GO:0006120;GO:0008137;GO:0008137;GO:0016020;GO:0032543;GO:0032981;GO:0042773;GO:0055114;GO:0070469;GO:0005743;GO:0008137;GO:0042773;GO:0003735;GO:0005739;GO:0005739;GO:0005743;GO:0005743;GO:0005743;GO:0005743;GO:0005747;GO:0005747;GO:0005761;GO:0006120;GO:0006120;GO:0006120;GO:…	K03951	-	NOG260277	-	NADH:ubiquinone oxidoreductase subunit A7[Source:HGNC Symbol;Acc:HGNC:7691]	4701	O95182
ENSG00000136881	12.4086	17.9534	6.86391	0.382319	-1.38715	0.0244274	0.177013	9	101360417	101383519	-	3389	BAAT	GO:0001889;GO:0002152;GO:0002152;GO:0005515;GO:0005737;GO:0005777;GO:0005777;GO:0005777;GO:0005782;GO:0005829;GO:0005829;GO:0005829;GO:0005829;GO:0006544;GO:0006625;GO:0006629;GO:0006631;GO:0006631;GO:0006637;GO:0006637;GO:0006637;GO:0006637;GO:0006699;GO:0006699;GO:0008206;GO:0008206;GO:0016290;GO:0016410;GO:0016410;GO:0016740;GO:0016746;GO:0016746;GO:0016787;GO:0016790;GO:0016790;GO:0019530;GO:…	K00659	-	COG1073	R	bile acid-CoA:amino acid N-acyltransferase[Source:HGNC Symbol;Acc:HGNC:932]	570	Q14032
ENSG00000168490	6.05833	9.82353	2.29312	0.233432	-2.09893	0.0259042	0.184167	8	22219703	22232101	-	3931	PHYHIP	GO:0005515;GO:0005737;GO:0008104;GO:1990782;GO:0005515;GO:0005737;GO:0008104;GO:1990782;	-	-	NOG81522	S	phytanoyl-CoA 2-hydroxylase interacting protein[Source:HGNC Symbol;Acc:HGNC:16865]	9796	Q92561
ENSG00000169962	3.35396	6.061	0.646917	0.106734	-3.2279	0.0268523	0.188478	1	1331280	1335314	+	3475	TAS1R3	GO:0001582;GO:0004930;GO:0004930;GO:0004930;GO:0004930;GO:0005886;GO:0005886;GO:0005887;GO:0007165;GO:0007186;GO:0007186;GO:0007186;GO:0007186;GO:0007186;GO:0008527;GO:0008527;GO:0008527;GO:0016020;GO:0016021;GO:0016021;GO:0016021;GO:0033041;GO:0033041;GO:0038023;GO:0050896;GO:0050909;GO:0050916;GO:0050916;GO:0050916;GO:0050917;GO:0050917;GO:0050917;GO:1903767;	K04626	-	NOG303330	-	taste 1 receptor member 3 [Source:HGNCSymbol;Acc:HGNC:15661]	83756	Q7RTX0
ENSG00000158423	7.89193	12.1765	3.60733	0.296252	-1.7551	0.027523	0.191965	X	53422690	53431120	+	2993	RIBC1	GO:0005515;GO:0005515;GO:0005515;	-	-	NOG72928	S	RIB43A domain with coiled-coils 1 [Source:HGNCSymbol;Acc:HGNC:26537]	158787	Q8N443;A0A024R9X7
ENSG00000189350	12.244	17.6086	6.87937	0.390684	-1.35593	0.0284051	0.195434	2	28956611	29061373	+	19816	TOGARAM2	-	-	-	NOG300754	-	TOG array regulator of axonemal microtubules 2[Source:HGNC Symbol;Acc:HGNC:33715]	165186	Q6ZUX3
ENSG00000185038	2.69283	5.05202	0.333642	0.0660413	-3.92049	0.0284645	0.195646	2	233775679	233833423	+	5730	MROH2A	-	-	-	-	-	maestro heat like repeat family member 2A[Source:HGNC Symbol;Acc:HGNC:27936]	339766	-
ENSG00000177294	31.3868	42.0792	20.6943	0.491794	-1.02387	0.0291493	0.198744	17	6776215	6797101	+	2926	FBXO39	GO:0005515;GO:0019005;GO:0031146;	K10314	-	NOG283075	-	F-box protein 39 [Source:HGNCSymbol;Acc:HGNC:28565]	162517	Q8N4B4
ENSG00000132958	10.8797	15.876	5.88335	0.370581	-1.43214	0.0301008	0.202437	13	19422877	19536762	-	2287	TPTE2	GO:0000139;GO:0000139;GO:0004725;GO:0004725;GO:0005737;GO:0005783;GO:0005789;GO:0005794;GO:0006470;GO:0006661;GO:0008138;GO:0008138;GO:0016020;GO:0016021;GO:0016311;GO:0016311;GO:0016314;GO:0016787;GO:0035335;GO:0000139;GO:0000139;GO:0004725;GO:0004725;GO:0005737;GO:0005783;GO:0005789;GO:0005794;GO:0006470;GO:0006661;GO:0008138;GO:0008138;GO:0016020;GO:0016021;GO:0016311;GO:0016311;GO:0016314;GO:…	K18079	-	NOG309486	-	transmembrane phosphoinositide 3-phosphatase andtensin homolog 2 [Source:HGNC Symbol;Acc:HGNC:17299]	93492	Q6XPS3
ENSG00000104213	15.0462	20.9778	9.11467	0.434492	-1.2026	0.030331	0.20316	8	17576433	17644071	+	2420	PDGFRL	GO:0004992;GO:0005019;GO:0005575;GO:0005576;GO:0007186;GO:0008150;GO:0035791;GO:0004992;GO:0005019;GO:0005575;GO:0005576;GO:0007186;GO:0008150;GO:0035791;	-	-	NOG273705	-	platelet derived growth factor receptor like[Source:HGNC Symbol;Acc:HGNC:8805]	5157	Q15198
ENSG00000073670	9.59976	14.2405	4.95899	0.34823	-1.52189	0.0309101	0.205047	17	44758988	44781846	+	4813	ADAM11	GO:0004222;GO:0004222;GO:0005178;GO:0005886;GO:0005886;GO:0006508;GO:0006508;GO:0007229;GO:0008237;GO:0008237;GO:0008237;GO:0016020;GO:0016021;GO:0062023;GO:0004222;GO:0004222;GO:0006508;GO:0006508;GO:0007229;GO:0008237;GO:0008237;GO:0016020;GO:0016021;GO:0004222;GO:0006508;GO:0008237;	K16067	EC:3.4.24.-	NOG256419	-	ADAM metallopeptidase domain 11 [Source:HGNCSymbol;Acc:HGNC:189]	4185	O75078
ENSG00000186891	16.9122	25.045	8.77939	0.350544	-1.51233	0.0323449	0.210764	1	1203508	1206592	-	1271	TNFRSF18	GO:0002687;GO:0005031;GO:0005031;GO:0005031;GO:0005515;GO:0005576;GO:0005886;GO:0005886;GO:0005887;GO:0005887;GO:0006915;GO:0007165;GO:0016020;GO:0016021;GO:0033209;GO:0042531;GO:0043066;GO:0043066;GO:0043066;GO:0045589;GO:0045785;GO:0002687;GO:0005031;GO:0005031;GO:0005031;GO:0005515;GO:0005515;GO:0005576;GO:0005886;GO:0005886;GO:0005887;GO:0005887;GO:0006915;GO:0007165;GO:0016020;GO:0016021;GO:…	K05154	-	NOG46178	S	TNF receptor superfamily member 18 [Source:HGNCSymbol;Acc:HGNC:11914]	8784	Q9Y5U5
ENSG00000188372	14.622	20.3318	8.91214	0.438334	-1.1899	0.0324006	0.21077	7	76397518	76442071	+	2673	ZP3	GO:0001809;GO:0001825;GO:0002455;GO:0002687;GO:0002922;GO:0005201;GO:0005515;GO:0005515;GO:0005515;GO:0005576;GO:0005576;GO:0005615;GO:0005886;GO:0007338;GO:0007339;GO:0007339;GO:0007339;GO:0007339;GO:0007339;GO:0010513;GO:0016020;GO:0016021;GO:0030246;GO:0031012;GO:0032190;GO:0032190;GO:0032729;GO:0032753;GO:0035803;GO:0035803;GO:0035803;GO:0035803;GO:0035804;GO:0035804;GO:0035805;GO:0042102;GO:…	K19928	-	NOG43042	S	zona pellucida glycoprotein 3 [Source:HGNCSymbol;Acc:HGNC:13189]	7784	P21754
ENSG00000171855	7.71069	11.8075	3.61387	0.306066	-1.70809	0.0331395	0.214103	9	21077104	21077942	-	839	IFNB1	GO:0002250;GO:0002286;GO:0002312;GO:0002323;GO:0005125;GO:0005125;GO:0005125;GO:0005125;GO:0005125;GO:0005126;GO:0005126;GO:0005132;GO:0005132;GO:0005132;GO:0005132;GO:0005576;GO:0005576;GO:0005576;GO:0005576;GO:0005615;GO:0005615;GO:0006952;GO:0006952;GO:0006959;GO:0007166;GO:0007596;GO:0008811;GO:0009615;GO:0019221;GO:0030101;GO:0030183;GO:0033141;GO:0033141;GO:0035458;GO:0042100;GO:0042100;GO:…	K05415	-	NOG43895	-	interferon beta 1 [Source:HGNCSymbol;Acc:HGNC:5434]	3456	P01574
ENSG00000285444	1.87217	3.74433	0	0	-Inf	0.0344065	0.21987	13	51763951	51845159	-	4372	AL162377.3	-	-	-	-	-	novel transcript"	-	-
ENSG00000156222	1.85581	3.71161	0	0	-Inf	0.0344561	0.220079	15	84884654	84945798	+	3447	SLC28A1	GO:0005337;GO:0005337;GO:0005337;GO:0005337;GO:0005415;GO:0005415;GO:0005415;GO:0005415;GO:0005886;GO:0005886;GO:0005887;GO:0005887;GO:0005887;GO:0005887;GO:0006139;GO:0015212;GO:0015213;GO:0015389;GO:0015855;GO:0015858;GO:0015861;GO:0015862;GO:0016020;GO:0016020;GO:0016020;GO:0016020;GO:0016021;GO:0072531;GO:1901642;GO:1901642;GO:1901642;GO:1904823;GO:0005337;GO:0005337;GO:0005415;GO:0005415;GO:…	K11536	-	COG1972	F	solute carrier family 28 member 1 [Source:HGNCSymbol;Acc:HGNC:11001]	9154	O00337;B7Z3L6
ENSG00000158246	6.20691	9.7496	2.66423	0.273265	-1.87163	0.0380189	0.232883	1	27005020	27012850	-	2382	TENT5B	GO:0005515;GO:0016740;GO:0016779;GO:1990817;GO:1990817;	K23033	EC:2.7.7.-	NOG310777	-	terminal nucleotidyltransferase 5B [Source:HGNCSymbol;Acc:HGNC:28273]	115572	Q96A09
ENSG00000135248	6.19793	9.75201	2.64386	0.271109	-1.88305	0.0381037	0.233081	7	128709061	128731743	+	2521	FAM71F1	-	-	-	NOG25325	-	family with sequence similarity 71 member F1[Source:HGNC Symbol;Acc:HGNC:30704]	84691	Q96KD3;A0A140VJJ3
ENSG00000138083	2.52265	4.7133	0.332006	0.0704401	-3.82746	0.0383252	0.233915	2	44941702	44946071	+	2713	SIX3	GO:0000790;GO:0000976;GO:0000978;GO:0000978;GO:0000981;GO:0000981;GO:0000981;GO:0000981;GO:0000981;GO:0001222;GO:0001222;GO:0001228;GO:0001654;GO:0001654;GO:0001654;GO:0001654;GO:0001654;GO:0002070;GO:0002070;GO:0002088;GO:0002088;GO:0003404;GO:0003404;GO:0003677;GO:0003677;GO:0003677;GO:0003677;GO:0003700;GO:0003700;GO:0003713;GO:0003713;GO:0005102;GO:0005515;GO:0005515;GO:0005634;GO:0005634;GO:…	K19473	-	NOG244436	-	SIX homeobox 3 [Source:HGNC Symbol;Acc:HGNC:10889]"	6496	O95343
ENSG00000167191	2.52265	4.7133	0.332006	0.0704401	-3.82746	0.0383252	0.233915	16	19856691	19886167	-	6654	GPRC5B	GO:0001664;GO:0004930;GO:0004930;GO:0004930;GO:0005615;GO:0005654;GO:0005730;GO:0005829;GO:0005886;GO:0005886;GO:0005886;GO:0007165;GO:0007186;GO:0007186;GO:0007186;GO:0009986;GO:0016020;GO:0016021;GO:0016021;GO:0016021;GO:0019901;GO:0019901;GO:0030295;GO:0030295;GO:0030659;GO:0031410;GO:0032147;GO:0043123;GO:0043231;GO:0043231;GO:0043235;GO:0045666;GO:0050729;GO:0060907;GO:0061098;GO:0070062;GO:…	K04619	-	NOG150878	S	G protein-coupled receptor class C group 5 member B[Source:HGNC Symbol;Acc:HGNC:13308]	51704	Q9NZH0;A0A024QYX2
ENSG00000133083	4.19107	7.06631	1.31584	0.186213	-2.42498	0.0403806	0.240078	13	35768652	36131306	-	14375	DCLK1	GO:0000166;GO:0004672;GO:0004672;GO:0004672;GO:0004674;GO:0005524;GO:0005524;GO:0005524;GO:0005887;GO:0006468;GO:0006468;GO:0006468;GO:0007275;GO:0007399;GO:0007399;GO:0007417;GO:0009615;GO:0016197;GO:0016301;GO:0016310;GO:0016740;GO:0030154;GO:0035556;GO:0048812;GO:0000166;GO:0001764;GO:0004672;GO:0004672;GO:0004672;GO:0004672;GO:0004674;GO:0005524;GO:0005524;GO:0005524;GO:0005887;GO:0006468;GO:…	K08805	EC:2.7.11.1	COG0515	T	doublecortin like kinase 1 [Source:HGNCSymbol;Acc:HGNC:2700]	9201	O15075
ENSG00000146215	4.17913	7.0457	1.31256	0.186293	-2.42436	0.0405559	0.240674	6	43299710	43308797	-	2453	CRIP3	GO:0046872;GO:0005737;GO:0046872;GO:0005737;GO:0046872;	-	-	NOG246818	-	cysteine rich protein 3 [Source:HGNCSymbol;Acc:HGNC:17751]	401262	Q6Q6R5
ENSG00000184999	7.02668	11.442	2.61131	0.22822	-2.1315	0.041129	0.243029	11	63137867	63369718	+	3282	SLC22A10	GO:0016020;GO:0016021;GO:0016021;GO:0022857;GO:0055085;GO:0015711;GO:0016020;GO:0016021;GO:0016021;GO:0016021;GO:0022857;GO:0022857;GO:0055085;GO:0055085;GO:0016020;GO:0016021;	K08206	-	COG0477	G	solute carrier family 22 member 10 [Source:HGNCSymbol;Acc:HGNC:18057]	387775	Q63ZE4
ENSG00000173988	15.0636	20.6585	9.46868	0.458344	-1.1255	0.0418394	0.245388	13	46211943	46277366	+	2677	LRRC63	GO:0005515;GO:0005515;	-	-	COG4886	S	leucine rich repeat containing 63 [Source:HGNCSymbol;Acc:HGNC:34296]	220416	Q05C16;J3KQU2
ENSG00000128271	11.8911	17.3219	6.46026	0.372953	-1.42293	0.042022	0.245936	22	24417879	24442357	+	4190	ADORA2A	GO:0001609;GO:0001609;GO:0001609;GO:0001973;GO:0001973;GO:0004930;GO:0004930;GO:0004930;GO:0005886;GO:0007165;GO:0007186;GO:0007186;GO:0007186;GO:0016020;GO:0016021;GO:0016021;GO:0016021;GO:0000139;GO:0001609;GO:0001609;GO:0001609;GO:0001973;GO:0001973;GO:0004930;GO:0004930;GO:0004930;GO:0005515;GO:0005515;GO:0005886;GO:0005886;GO:0005887;GO:0005887;GO:0006909;GO:0006915;GO:0006954;GO:0006968;GO:…	K04266	-	NOG287824	-	adenosine A2a receptor [Source:HGNCSymbol;Acc:HGNC:263]	135	P29274;B3KVQ4;X5DNB4
ENSG00000166523	13.8609	20.49	7.23174	0.352941	-1.5025	0.0426946	0.248025	12	8533305	8540905	-	2364	CLEC4E	GO:0002221;GO:0002223;GO:0002292;GO:0002376;GO:0005509;GO:0005886;GO:0006955;GO:0016020;GO:0016021;GO:0030246;GO:0030246;GO:0038023;GO:0038094;GO:0038187;GO:0042742;GO:0045087;GO:0045087;GO:0046872;GO:0050715;GO:0016020;GO:0016021;GO:0016020;GO:0016021;GO:0016020;GO:0016021;	K10059	-	NOG328551	-	C-type lectin domain family 4 member E [Source:HGNCSymbol;Acc:HGNC:14555]	26253	Q9ULY5
ENSG00000260903	3.02822	5.3908	0.665648	0.123479	-3.01767	0.0456803	0.257688	20	31968151	32003387	+	7695	XKR7	GO:0005886;GO:0016020;GO:0016020;GO:0016021;GO:0016021;GO:0016021;GO:0043652;GO:0070782;GO:1902742;	-	-	NOG283702	-	XK related 7 [Source:HGNC Symbol;Acc:HGNC:23062]"	343702	Q5GH72
ENSG00000006606	1.68886	3.37772	0	0	-Inf	0.0485145	0.267833	7	75769533	75789896	-	706	CCL26	GO:0001938;GO:0002548;GO:0002548;GO:0005125;GO:0005515;GO:0005576;GO:0005576;GO:0005576;GO:0005615;GO:0005615;GO:0005615;GO:0006935;GO:0006935;GO:0006954;GO:0006954;GO:0006955;GO:0006955;GO:0007165;GO:0007186;GO:0007267;GO:0008009;GO:0008009;GO:0008009;GO:0008009;GO:0008009;GO:0010818;GO:0030335;GO:0030593;GO:0030838;GO:0031728;GO:0043547;GO:0043547;GO:0048018;GO:0048020;GO:0048247;GO:0050921;GO:…	K21096	-	NOG69247	-	C-C motif chemokine ligand 26 [Source:HGNCSymbol;Acc:HGNC:10625]	10344	Q9Y258
ENSG00000162614	14.056	19.2901	8.82176	0.457319	-1.12873	0.048774	0.268403	1	77888513	77943895	+	4436	NEXN	GO:0003779;GO:0005737;GO:0005856;GO:0005886;GO:0005912;GO:0005925;GO:0007156;GO:0007411;GO:0008307;GO:0015629;GO:0030018;GO:0030054;GO:0030334;GO:0030424;GO:0051015;GO:0051493;GO:0070593;GO:0098632;GO:0003779;GO:0005737;GO:0005856;GO:0005886;GO:0005912;GO:0005925;GO:0007156;GO:0007411;GO:0008307;GO:0009617;GO:0015629;GO:0030018;GO:0030054;GO:0030334;GO:0030424;GO:0051015;GO:0051493;GO:0070593;GO:…	-	-	NOG147699	S	nexilin F-actin binding protein [Source:HGNCSymbol;Acc:HGNC:29557]	91624	Q0ZGT2
ENSG00000249931	3.54144	6.08523	0.997653	0.163947	-2.6087	0.0491331	0.269451	15	32392782	32403292	-	3231	GOLGA8K	GO:0000137;GO:0005794;GO:0005794;GO:0005794;GO:0005801;GO:0007030;GO:0032580;	-	-	-	-	golgin A8 family member K [Source:HGNCSymbol;Acc:HGNC:38652]	653125	-
ENSG00000183921	8.21046	12.1838	4.23715	0.34777	-1.5238	0.0495768	0.270982	16	22165583	22191754	+	2630	SDR42E2	GO:0003854;GO:0003854;GO:0006694;GO:0006694;GO:0016491;GO:0016491;GO:0016616;GO:0016616;GO:0016616;GO:0055114;GO:0055114;GO:0055114;	-	-	COG0451	M	short chain dehydrogenase/reductase family 42E,member 2 [Source:HGNC Symbol;Acc:HGNC:35414]	-	-
ENSG00000171931	3.51168	6.04281	0.980559	0.162269	-2.62354	0.0497245	0.271231	17	18744026	18779349	+	4388	FBXW10	GO:0000209;GO:0005515;GO:0005829;GO:0043687;GO:0000209;GO:0005515;GO:0005829;GO:0043687;GO:0000209;GO:0005515;GO:0005829;GO:0043687;	K10266	-	COG2319	R	F-box and WD repeat domain containing 10[Source:HGNC Symbol;Acc:HGNC:1211]	10517	Q5XX13

## Sheet: Control vs WT-GO
Category	GO.ID	Term	Up	Down	DEG	Total	Pvalue	FDR	Up_Gene	Down_Gene
BP	GO:0034097	response to cytokine	95	7	102	1184	< 1e-30	7.66667e-28	ENSG00000023445(BIRC3),ENSG00000025434(NR1H3),ENSG00000056558(TRAF1),ENSG00000073756(PTGS2),ENSG00000078081(LAMP3),ENSG00000078401(EDN1),ENSG00000081041(CXCL2),ENSG00000089127(OAS1),ENSG00000099985(OSM),ENSG00000100292(HMOX1),ENSG00000101336(HCK),ENSG00000101871(MID1),ENSG00000102524(TNFSF13B),ENSG00000102794(ACOD1),ENSG00000105246(EBI3),ENSG00000107201(DDX58),ENSG00000108342(CSF3),ENSG0000010870…	ENSG00000105270(CLIP3),ENSG00000119411(BSPRY),ENSG00000136826(KLF4),ENSG00000136869(TLR4),ENSG00000168329(CX3CR1),ENSG00000174600(CMKLR1),ENSG00000180914(OXTR)
BP	GO:0019221	cytokine-mediated signaling pathway	77	3	80	778	< 1e-30	7.66667e-28	ENSG00000023445(BIRC3),ENSG00000025434(NR1H3),ENSG00000056558(TRAF1),ENSG00000073756(PTGS2),ENSG00000078401(EDN1),ENSG00000081041(CXCL2),ENSG00000089127(OAS1),ENSG00000099985(OSM),ENSG00000100292(HMOX1),ENSG00000101336(HCK),ENSG00000101871(MID1),ENSG00000102524(TNFSF13B),ENSG00000105246(EBI3),ENSG00000108342(CSF3),ENSG00000108702(CCL1),ENSG00000110944(IL23A),ENSG00000111335(OAS2),ENSG00000112096(…	ENSG00000105270(CLIP3),ENSG00000168329(CX3CR1),ENSG00000174600(CMKLR1)
BP	GO:0051707	response to other organism	100	4	104	1402	< 1e-30	7.66667e-28	ENSG00000023445(BIRC3),ENSG00000025434(NR1H3),ENSG00000026751(SLAMF7),ENSG00000050730(TNIP3),ENSG00000073756(PTGS2),ENSG00000078401(EDN1),ENSG00000081041(CXCL2),ENSG00000089041(P2RX7),ENSG00000089127(OAS1),ENSG00000101336(HCK),ENSG00000101871(MID1),ENSG00000102794(ACOD1),ENSG00000107201(DDX58),ENSG00000108342(CSF3),ENSG00000108702(CCL1),ENSG00000109943(CRTAM),ENSG00000110944(IL23A),ENSG0000011133…	ENSG00000136869(TLR4),ENSG00000168329(CX3CR1),ENSG00000173369(C1QB),ENSG00000197629(MPEG1)
BP	GO:0043207	response to external biotic stimulus	100	4	104	1404	< 1e-30	7.66667e-28	ENSG00000023445(BIRC3),ENSG00000025434(NR1H3),ENSG00000026751(SLAMF7),ENSG00000050730(TNIP3),ENSG00000073756(PTGS2),ENSG00000078401(EDN1),ENSG00000081041(CXCL2),ENSG00000089041(P2RX7),ENSG00000089127(OAS1),ENSG00000101336(HCK),ENSG00000101871(MID1),ENSG00000102794(ACOD1),ENSG00000107201(DDX58),ENSG00000108342(CSF3),ENSG00000108702(CCL1),ENSG00000109943(CRTAM),ENSG00000110944(IL23A),ENSG0000011133…	ENSG00000136869(TLR4),ENSG00000168329(CX3CR1),ENSG00000173369(C1QB),ENSG00000197629(MPEG1)
BP	GO:0009605	response to external stimulus	129	17	146	2751	< 1e-30	7.66667e-28	ENSG00000003989(SLC7A2),ENSG00000023445(BIRC3),ENSG00000025434(NR1H3),ENSG00000026751(SLAMF7),ENSG00000050730(TNIP3),ENSG00000073756(PTGS2),ENSG00000078401(EDN1),ENSG00000081041(CXCL2),ENSG00000089041(P2RX7),ENSG00000089127(OAS1),ENSG00000099985(OSM),ENSG00000100292(HMOX1),ENSG00000101336(HCK),ENSG00000101871(MID1),ENSG00000102794(ACOD1),ENSG00000104368(PLAT),ENSG00000105711(SCN1B),ENSG0000010597…	ENSG00000004799(PDK4),ENSG00000099617(EFNA2),ENSG00000108947(EFNB3),ENSG00000136826(KLF4),ENSG00000136869(TLR4),ENSG00000143355(LHX9),ENSG00000143869(GDF7),ENSG00000146950(SHROOM2),ENSG00000167701(GPT),ENSG00000168329(CX3CR1),ENSG00000173369(C1QB),ENSG00000173801(JUP),ENSG00000174600(CMKLR1),ENSG00000176697(BDNF),ENSG00000185008(ROBO2),ENSG00000185100(ADSS1),ENSG00000197629(MPEG1)
BP	GO:0006952	defense response	102	8	110	1600	< 1e-30	7.66667e-28	ENSG00000003989(SLC7A2),ENSG00000023445(BIRC3),ENSG00000025434(NR1H3),ENSG00000026751(SLAMF7),ENSG00000050730(TNIP3),ENSG00000073756(PTGS2),ENSG00000078401(EDN1),ENSG00000081041(CXCL2),ENSG00000089041(P2RX7),ENSG00000089127(OAS1),ENSG00000099985(OSM),ENSG00000100292(HMOX1),ENSG00000101336(HCK),ENSG00000101871(MID1),ENSG00000102794(ACOD1),ENSG00000107201(DDX58),ENSG00000108702(CCL1),ENSG0000010994…	ENSG00000134198(TSPAN2),ENSG00000136826(KLF4),ENSG00000136869(TLR4),ENSG00000168329(CX3CR1),ENSG00000173369(C1QB),ENSG00000174600(CMKLR1),ENSG00000176697(BDNF),ENSG00000197629(MPEG1)
BP	GO:0009607	response to biotic stimulus	100	4	104	1436	< 1e-30	7.66667e-28	ENSG00000023445(BIRC3),ENSG00000025434(NR1H3),ENSG00000026751(SLAMF7),ENSG00000050730(TNIP3),ENSG00000073756(PTGS2),ENSG00000078401(EDN1),ENSG00000081041(CXCL2),ENSG00000089041(P2RX7),ENSG00000089127(OAS1),ENSG00000101336(HCK),ENSG00000101871(MID1),ENSG00000102794(ACOD1),ENSG00000107201(DDX58),ENSG00000108342(CSF3),ENSG00000108702(CCL1),ENSG00000109943(CRTAM),ENSG00000110944(IL23A),ENSG0000011133…	ENSG00000136869(TLR4),ENSG00000168329(CX3CR1),ENSG00000173369(C1QB),ENSG00000197629(MPEG1)
BP	GO:0071345	cellular response to cytokine stimulus	85	6	91	1095	< 1e-30	7.66667e-28	ENSG00000023445(BIRC3),ENSG00000025434(NR1H3),ENSG00000056558(TRAF1),ENSG00000073756(PTGS2),ENSG00000078401(EDN1),ENSG00000081041(CXCL2),ENSG00000089127(OAS1),ENSG00000099985(OSM),ENSG00000100292(HMOX1),ENSG00000101336(HCK),ENSG00000101871(MID1),ENSG00000102524(TNFSF13B),ENSG00000102794(ACOD1),ENSG00000105246(EBI3),ENSG00000108342(CSF3),ENSG00000108702(CCL1),ENSG00000110944(IL23A),ENSG00000111335…	ENSG00000105270(CLIP3),ENSG00000119411(BSPRY),ENSG00000136826(KLF4),ENSG00000136869(TLR4),ENSG00000168329(CX3CR1),ENSG00000174600(CMKLR1)
BP	GO:0006955	immune response	108	8	116	1953	< 1e-30	7.66667e-28	ENSG00000023445(BIRC3),ENSG00000025434(NR1H3),ENSG00000026751(SLAMF7),ENSG00000069493(CLEC2D),ENSG00000078081(LAMP3),ENSG00000078401(EDN1),ENSG00000081041(CXCL2),ENSG00000089041(P2RX7),ENSG00000089127(OAS1),ENSG00000099985(OSM),ENSG00000100292(HMOX1),ENSG00000101336(HCK),ENSG00000101871(MID1),ENSG00000102524(TNFSF13B),ENSG00000102794(ACOD1),ENSG00000105246(EBI3),ENSG00000107201(DDX58),ENSG0000010…	ENSG00000136869(TLR4),ENSG00000158485(CD1B),ENSG00000168329(CX3CR1),ENSG00000173369(C1QB),ENSG00000173801(JUP),ENSG00000174600(CMKLR1),ENSG00000197629(MPEG1),ENSG00000203747(FCGR3A)
BP	GO:0002376	immune system process	127	13	140	2904	2.8e-29	1.932e-26	ENSG00000003989(SLC7A2),ENSG00000023445(BIRC3),ENSG00000025434(NR1H3),ENSG00000026751(SLAMF7),ENSG00000049130(KITLG),ENSG00000069493(CLEC2D),ENSG00000078081(LAMP3),ENSG00000078401(EDN1),ENSG00000081041(CXCL2),ENSG00000089041(P2RX7),ENSG00000089127(OAS1),ENSG00000099985(OSM),ENSG00000100292(HMOX1),ENSG00000101336(HCK),ENSG00000101871(MID1),ENSG00000102524(TNFSF13B),ENSG00000102794(ACOD1),ENSG00000…	ENSG00000099617(EFNA2),ENSG00000108947(EFNB3),ENSG00000134198(TSPAN2),ENSG00000136826(KLF4),ENSG00000136869(TLR4),ENSG00000158485(CD1B),ENSG00000168329(CX3CR1),ENSG00000173369(C1QB),ENSG00000173801(JUP),ENSG00000174600(CMKLR1),ENSG00000185100(ADSS1),ENSG00000197629(MPEG1),ENSG00000203747(FCGR3A)
BP	GO:0007166	cell surface receptor signaling pathway	117	21	138	2979	5.7e-27	3.57545e-24	ENSG00000023445(BIRC3),ENSG00000025434(NR1H3),ENSG00000047936(ROS1),ENSG00000049130(KITLG),ENSG00000056558(TRAF1),ENSG00000069493(CLEC2D),ENSG00000073756(PTGS2),ENSG00000077522(ACTN2),ENSG00000078401(EDN1),ENSG00000081041(CXCL2),ENSG00000089041(P2RX7),ENSG00000089127(OAS1),ENSG00000099985(OSM),ENSG00000100292(HMOX1),ENSG00000101336(HCK),ENSG00000101871(MID1),ENSG00000102524(TNFSF13B),ENSG00000102…	ENSG00000004799(PDK4),ENSG00000099617(EFNA2),ENSG00000105270(CLIP3),ENSG00000108947(EFNB3),ENSG00000115844(DLX2),ENSG00000135547(HEY2),ENSG00000136826(KLF4),ENSG00000136869(TLR4),ENSG00000137809(ITGA11),ENSG00000138615(CILP),ENSG00000143869(GDF7),ENSG00000164976(MYORG),ENSG00000168329(CX3CR1),ENSG00000173269(MMRN2),ENSG00000173801(JUP),ENSG00000174600(CMKLR1),ENSG00000176697(BDNF),ENSG00000180914…
BP	GO:0071310	cellular response to organic substance	112	17	129	2733	1.3e-25	7.475e-23	ENSG00000023445(BIRC3),ENSG00000025434(NR1H3),ENSG00000050730(TNIP3),ENSG00000056558(TRAF1),ENSG00000073756(PTGS2),ENSG00000077522(ACTN2),ENSG00000078401(EDN1),ENSG00000081041(CXCL2),ENSG00000089041(P2RX7),ENSG00000089127(OAS1),ENSG00000099985(OSM),ENSG00000100292(HMOX1),ENSG00000101336(HCK),ENSG00000101871(MID1),ENSG00000102524(TNFSF13B),ENSG00000102794(ACOD1),ENSG00000103569(AQP9),ENSG000001052…	ENSG00000004799(PDK4),ENSG00000105270(CLIP3),ENSG00000119411(BSPRY),ENSG00000133019(CHRM3),ENSG00000136826(KLF4),ENSG00000136869(TLR4),ENSG00000138615(CILP),ENSG00000143869(GDF7),ENSG00000167701(GPT),ENSG00000168329(CX3CR1),ENSG00000173269(MMRN2),ENSG00000173801(JUP),ENSG00000174600(CMKLR1),ENSG00000176697(BDNF),ENSG00000180914(OXTR),ENSG00000185008(ROBO2),ENSG00000197859(ADAMTSL2)
BP	GO:0098542	defense response to other organism	72	4	76	1058	7.7e-25	4.08692e-22	ENSG00000023445(BIRC3),ENSG00000025434(NR1H3),ENSG00000026751(SLAMF7),ENSG00000078401(EDN1),ENSG00000089041(P2RX7),ENSG00000089127(OAS1),ENSG00000101336(HCK),ENSG00000101871(MID1),ENSG00000102794(ACOD1),ENSG00000107201(DDX58),ENSG00000108702(CCL1),ENSG00000109943(CRTAM),ENSG00000110944(IL23A),ENSG00000111335(OAS2),ENSG00000115009(CCL20),ENSG00000115267(IFIH1),ENSG00000115919(KYNU),ENSG00000117228…	ENSG00000136869(TLR4),ENSG00000168329(CX3CR1),ENSG00000173369(C1QB),ENSG00000197629(MPEG1)
BP	GO:0044419	interspecies interaction between organisms	103	5	108	2047	1.2e-24	5.91429e-22	ENSG00000023445(BIRC3),ENSG00000025434(NR1H3),ENSG00000026751(SLAMF7),ENSG00000050730(TNIP3),ENSG00000073756(PTGS2),ENSG00000078081(LAMP3),ENSG00000078401(EDN1),ENSG00000081041(CXCL2),ENSG00000089041(P2RX7),ENSG00000089127(OAS1),ENSG00000101336(HCK),ENSG00000101871(MID1),ENSG00000102794(ACOD1),ENSG00000105976(MET),ENSG00000107201(DDX58),ENSG00000108342(CSF3),ENSG00000108702(CCL1),ENSG00000109943(…	ENSG00000108947(EFNB3),ENSG00000136869(TLR4),ENSG00000168329(CX3CR1),ENSG00000173369(C1QB),ENSG00000197629(MPEG1)
BP	GO:0032496	response to lipopolysaccharide	42	2	44	337	1.7e-24	7.82e-22	ENSG00000025434(NR1H3),ENSG00000050730(TNIP3),ENSG00000073756(PTGS2),ENSG00000078401(EDN1),ENSG00000081041(CXCL2),ENSG00000089041(P2RX7),ENSG00000101336(HCK),ENSG00000102794(ACOD1),ENSG00000108342(CSF3),ENSG00000115008(IL1A),ENSG00000118503(TNFAIP3),ENSG00000120217(CD274),ENSG00000121594(CD80),ENSG00000123358(NR4A1),ENSG00000126353(CCR7),ENSG00000131203(IDO1),ENSG00000131979(GCH1),ENSG00000134070…	ENSG00000136869(TLR4),ENSG00000168329(CX3CR1)
BP	GO:0002237	response to molecule of bacterial origin	42	2	44	353	1.2e-23	5.175e-21	ENSG00000025434(NR1H3),ENSG00000050730(TNIP3),ENSG00000073756(PTGS2),ENSG00000078401(EDN1),ENSG00000081041(CXCL2),ENSG00000089041(P2RX7),ENSG00000101336(HCK),ENSG00000102794(ACOD1),ENSG00000108342(CSF3),ENSG00000115008(IL1A),ENSG00000118503(TNFAIP3),ENSG00000120217(CD274),ENSG00000121594(CD80),ENSG00000123358(NR4A1),ENSG00000126353(CCR7),ENSG00000131203(IDO1),ENSG00000131979(GCH1),ENSG00000134070…	ENSG00000136869(TLR4),ENSG00000168329(CX3CR1)
MF	GO:0005125	cytokine activity	35	1	36	219	1.3e-23	5.27647e-21	ENSG00000049130(KITLG),ENSG00000078401(EDN1),ENSG00000081041(CXCL2),ENSG00000099985(OSM),ENSG00000102524(TNFSF13B),ENSG00000105246(EBI3),ENSG00000108342(CSF3),ENSG00000108702(CCL1),ENSG00000110944(IL23A),ENSG00000115008(IL1A),ENSG00000115009(CCL20),ENSG00000121858(TNFSF10),ENSG00000136244(IL6),ENSG00000136634(IL10),ENSG00000136688(IL36G),ENSG00000138685(FGF2),ENSG00000138755(CXCL9),ENSG0000013926…	ENSG00000143869(GDF7)
BP	GO:0010033	response to organic substance	123	17	140	3326	3.1e-23	1.18833e-20	ENSG00000023445(BIRC3),ENSG00000025434(NR1H3),ENSG00000050730(TNIP3),ENSG00000056558(TRAF1),ENSG00000073756(PTGS2),ENSG00000077522(ACTN2),ENSG00000078081(LAMP3),ENSG00000078401(EDN1),ENSG00000081041(CXCL2),ENSG00000089041(P2RX7),ENSG00000089127(OAS1),ENSG00000099985(OSM),ENSG00000100292(HMOX1),ENSG00000101336(HCK),ENSG00000101871(MID1),ENSG00000102524(TNFSF13B),ENSG00000102794(ACOD1),ENSG00000103…	ENSG00000004799(PDK4),ENSG00000105270(CLIP3),ENSG00000119411(BSPRY),ENSG00000133019(CHRM3),ENSG00000136826(KLF4),ENSG00000136869(TLR4),ENSG00000138615(CILP),ENSG00000143869(GDF7),ENSG00000167701(GPT),ENSG00000168329(CX3CR1),ENSG00000173269(MMRN2),ENSG00000173801(JUP),ENSG00000174600(CMKLR1),ENSG00000176697(BDNF),ENSG00000180914(OXTR),ENSG00000185008(ROBO2),ENSG00000197859(ADAMTSL2)
BP	GO:0002682	regulation of immune system process	81	7	88	1481	3.8e-23	1.38e-20	ENSG00000003989(SLC7A2),ENSG00000023445(BIRC3),ENSG00000025434(NR1H3),ENSG00000026751(SLAMF7),ENSG00000049130(KITLG),ENSG00000069493(CLEC2D),ENSG00000078401(EDN1),ENSG00000089041(P2RX7),ENSG00000099985(OSM),ENSG00000100292(HMOX1),ENSG00000101336(HCK),ENSG00000102524(TNFSF13B),ENSG00000102794(ACOD1),ENSG00000105246(EBI3),ENSG00000107201(DDX58),ENSG00000108342(CSF3),ENSG00000108702(CCL1),ENSG000001…	ENSG00000108947(EFNB3),ENSG00000136869(TLR4),ENSG00000158485(CD1B),ENSG00000168329(CX3CR1),ENSG00000173369(C1QB),ENSG00000174600(CMKLR1),ENSG00000203747(FCGR3A)
BP	GO:0006954	inflammatory response	57	4	61	733	4.2e-23	1.449e-20	ENSG00000003989(SLC7A2),ENSG00000023445(BIRC3),ENSG00000025434(NR1H3),ENSG00000050730(TNIP3),ENSG00000073756(PTGS2),ENSG00000081041(CXCL2),ENSG00000089041(P2RX7),ENSG00000099985(OSM),ENSG00000100292(HMOX1),ENSG00000101336(HCK),ENSG00000102794(ACOD1),ENSG00000108702(CCL1),ENSG00000110944(IL23A),ENSG00000115008(IL1A),ENSG00000115009(CCL20),ENSG00000115604(IL18R1),ENSG00000118503(TNFAIP3),ENSG000001…	ENSG00000134198(TSPAN2),ENSG00000136826(KLF4),ENSG00000136869(TLR4),ENSG00000174600(CMKLR1)
BP	GO:0009617	response to bacterium	54	3	57	647	8.5e-23	2.79286e-20	ENSG00000025434(NR1H3),ENSG00000050730(TNIP3),ENSG00000073756(PTGS2),ENSG00000078401(EDN1),ENSG00000081041(CXCL2),ENSG00000089041(P2RX7),ENSG00000101336(HCK),ENSG00000102794(ACOD1),ENSG00000108342(CSF3),ENSG00000110944(IL23A),ENSG00000111335(OAS2),ENSG00000115008(IL1A),ENSG00000115009(CCL20),ENSG00000118503(TNFAIP3),ENSG00000120217(CD274),ENSG00000121594(CD80),ENSG00000123358(NR4A1),ENSG000001263…	ENSG00000136869(TLR4),ENSG00000168329(CX3CR1),ENSG00000197629(MPEG1)
BP	GO:0070887	cellular response to chemical stimulus	121	18	139	3330	1.1e-22	3.45e-20	ENSG00000023445(BIRC3),ENSG00000025434(NR1H3),ENSG00000050730(TNIP3),ENSG00000056558(TRAF1),ENSG00000073756(PTGS2),ENSG00000077522(ACTN2),ENSG00000078401(EDN1),ENSG00000081041(CXCL2),ENSG00000089041(P2RX7),ENSG00000089127(OAS1),ENSG00000099985(OSM),ENSG00000100292(HMOX1),ENSG00000101336(HCK),ENSG00000101871(MID1),ENSG00000102524(TNFSF13B),ENSG00000102794(ACOD1),ENSG00000103569(AQP9),ENSG000001052…	ENSG00000004799(PDK4),ENSG00000105270(CLIP3),ENSG00000119411(BSPRY),ENSG00000133019(CHRM3),ENSG00000136826(KLF4),ENSG00000136869(TLR4),ENSG00000138615(CILP),ENSG00000143869(GDF7),ENSG00000167701(GPT),ENSG00000168329(CX3CR1),ENSG00000173269(MMRN2),ENSG00000173801(JUP),ENSG00000174600(CMKLR1),ENSG00000176697(BDNF),ENSG00000180914(OXTR),ENSG00000185008(ROBO2),ENSG00000185100(ADSS1),ENSG00000197859(A…
BP	GO:0071222	cellular response to lipopolysaccharide	32	2	34	207	2.3e-22	6.9e-20	ENSG00000025434(NR1H3),ENSG00000050730(TNIP3),ENSG00000081041(CXCL2),ENSG00000101336(HCK),ENSG00000102794(ACOD1),ENSG00000108342(CSF3),ENSG00000115008(IL1A),ENSG00000118503(TNFAIP3),ENSG00000120217(CD274),ENSG00000121594(CD80),ENSG00000134070(IRAK2),ENSG00000134326(CMPK2),ENSG00000136244(IL6),ENSG00000136634(IL10),ENSG00000136688(IL36G),ENSG00000138755(CXCL9),ENSG00000148677(ANKRD1),ENSG000001531…	ENSG00000136869(TLR4),ENSG00000168329(CX3CR1)
BP	GO:0045087	innate immune response	60	4	64	845	4.8e-22	1.38e-19	ENSG00000023445(BIRC3),ENSG00000025434(NR1H3),ENSG00000026751(SLAMF7),ENSG00000078401(EDN1),ENSG00000089127(OAS1),ENSG00000101336(HCK),ENSG00000101871(MID1),ENSG00000102794(ACOD1),ENSG00000107201(DDX58),ENSG00000108702(CCL1),ENSG00000109943(CRTAM),ENSG00000110944(IL23A),ENSG00000111335(OAS2),ENSG00000115009(CCL20),ENSG00000115267(IFIH1),ENSG00000115919(KYNU),ENSG00000117228(GBP1),ENSG00000118503(…	ENSG00000136869(TLR4),ENSG00000168329(CX3CR1),ENSG00000173369(C1QB),ENSG00000197629(MPEG1)
BP	GO:0071219	cellular response to molecule of bacterial origin	32	2	34	215	8.1e-22	2.2356e-19	ENSG00000025434(NR1H3),ENSG00000050730(TNIP3),ENSG00000081041(CXCL2),ENSG00000101336(HCK),ENSG00000102794(ACOD1),ENSG00000108342(CSF3),ENSG00000115008(IL1A),ENSG00000118503(TNFAIP3),ENSG00000120217(CD274),ENSG00000121594(CD80),ENSG00000134070(IRAK2),ENSG00000134326(CMPK2),ENSG00000136244(IL6),ENSG00000136634(IL10),ENSG00000136688(IL36G),ENSG00000138755(CXCL9),ENSG00000148677(ANKRD1),ENSG000001531…	ENSG00000136869(TLR4),ENSG00000168329(CX3CR1)
BP	GO:0009615	response to virus	40	0	40	331	4.6e-21	1.22077e-18	ENSG00000023445(BIRC3),ENSG00000089127(OAS1),ENSG00000107201(DDX58),ENSG00000110944(IL23A),ENSG00000111335(OAS2),ENSG00000115267(IFIH1),ENSG00000117228(GBP1),ENSG00000118503(TNFAIP3),ENSG00000119917(IFIT3),ENSG00000119922(IFIT2),ENSG00000132274(TRIM22),ENSG00000134321(RSAD2),ENSG00000135114(OASL),ENSG00000136244(IL6),ENSG00000136514(RTP4),ENSG00000137628(DDX60),ENSG00000137959(IFI44L),ENSG0000013…	-
BP	GO:0048584	positive regulation of response to stimulus	97	12	109	2314	5.9e-21	1.50778e-18	ENSG00000023445(BIRC3),ENSG00000025434(NR1H3),ENSG00000049130(KITLG),ENSG00000056558(TRAF1),ENSG00000073756(PTGS2),ENSG00000078401(EDN1),ENSG00000089041(P2RX7),ENSG00000099985(OSM),ENSG00000100292(HMOX1),ENSG00000101336(HCK),ENSG00000101871(MID1),ENSG00000102524(TNFSF13B),ENSG00000102794(ACOD1),ENSG00000105976(MET),ENSG00000107201(DDX58),ENSG00000108342(CSF3),ENSG00000108702(CCL1),ENSG00000109339…	ENSG00000136869(TLR4),ENSG00000143869(GDF7),ENSG00000158485(CD1B),ENSG00000164976(MYORG),ENSG00000166573(GALR1),ENSG00000168329(CX3CR1),ENSG00000173369(C1QB),ENSG00000173801(JUP),ENSG00000174600(CMKLR1),ENSG00000176697(BDNF),ENSG00000185008(ROBO2),ENSG00000203747(FCGR3A)
BP	GO:0051607	defense response to virus	35	0	35	250	1.2e-20	2.95714e-18	ENSG00000023445(BIRC3),ENSG00000089127(OAS1),ENSG00000107201(DDX58),ENSG00000110944(IL23A),ENSG00000111335(OAS2),ENSG00000115267(IFIH1),ENSG00000117228(GBP1),ENSG00000118503(TNFAIP3),ENSG00000119917(IFIT3),ENSG00000119922(IFIT2),ENSG00000132274(TRIM22),ENSG00000134321(RSAD2),ENSG00000135114(OASL),ENSG00000136244(IL6),ENSG00000136514(RTP4),ENSG00000137628(DDX60),ENSG00000137959(IFI44L),ENSG0000013…	-
BP	GO:0071216	cellular response to biotic stimulus	32	2	34	239	2.6e-20	6.18621e-18	ENSG00000025434(NR1H3),ENSG00000050730(TNIP3),ENSG00000081041(CXCL2),ENSG00000101336(HCK),ENSG00000102794(ACOD1),ENSG00000108342(CSF3),ENSG00000115008(IL1A),ENSG00000118503(TNFAIP3),ENSG00000120217(CD274),ENSG00000121594(CD80),ENSG00000134070(IRAK2),ENSG00000134326(CMPK2),ENSG00000136244(IL6),ENSG00000136634(IL10),ENSG00000136688(IL36G),ENSG00000138755(CXCL9),ENSG00000148677(ANKRD1),ENSG000001531…	ENSG00000136869(TLR4),ENSG00000168329(CX3CR1)
BP	GO:0051240	positive regulation of multicellular organismal process	76	15	91	1771	1.2e-19	2.76e-17	ENSG00000023445(BIRC3),ENSG00000049130(KITLG),ENSG00000073756(PTGS2),ENSG00000078401(EDN1),ENSG00000089041(P2RX7),ENSG00000099985(OSM),ENSG00000100292(HMOX1),ENSG00000101331(CCM2L),ENSG00000101445(PPP1R16B),ENSG00000105246(EBI3),ENSG00000105711(SCN1B),ENSG00000105976(MET),ENSG00000107201(DDX58),ENSG00000108342(CSF3),ENSG00000108702(CCL1),ENSG00000109943(CRTAM),ENSG00000110944(IL23A),ENSG000001120…	ENSG00000115844(DLX2),ENSG00000122859(NEUROG3),ENSG00000132669(RIN2),ENSG00000133019(CHRM3),ENSG00000135547(HEY2),ENSG00000136826(KLF4),ENSG00000136869(TLR4),ENSG00000143869(GDF7),ENSG00000166573(GALR1),ENSG00000168329(CX3CR1),ENSG00000173801(JUP),ENSG00000174600(CMKLR1),ENSG00000176697(BDNF),ENSG00000180914(OXTR),ENSG00000185008(ROBO2)
BP	GO:0001817	regulation of cytokine production	51	4	55	714	2.8e-19	6.23226e-17	ENSG00000023445(BIRC3),ENSG00000073756(PTGS2),ENSG00000089041(P2RX7),ENSG00000099985(OSM),ENSG00000100292(HMOX1),ENSG00000101331(CCM2L),ENSG00000102794(ACOD1),ENSG00000105246(EBI3),ENSG00000107201(DDX58),ENSG00000108702(CCL1),ENSG00000109943(CRTAM),ENSG00000110944(IL23A),ENSG00000112149(CD83),ENSG00000115008(IL1A),ENSG00000115267(IFIH1),ENSG00000115604(IL18R1),ENSG00000117228(GBP1),ENSG0000011850…	ENSG00000136826(KLF4),ENSG00000136869(TLR4),ENSG00000168329(CX3CR1),ENSG00000174600(CMKLR1)
BP	GO:0001819	positive regulation of cytokine production	43	1	44	461	5e-19	1.07813e-16	ENSG00000023445(BIRC3),ENSG00000073756(PTGS2),ENSG00000089041(P2RX7),ENSG00000099985(OSM),ENSG00000100292(HMOX1),ENSG00000101331(CCM2L),ENSG00000105246(EBI3),ENSG00000107201(DDX58),ENSG00000108702(CCL1),ENSG00000109943(CRTAM),ENSG00000110944(IL23A),ENSG00000112149(CD83),ENSG00000115008(IL1A),ENSG00000115267(IFIH1),ENSG00000115604(IL18R1),ENSG00000119508(NR4A3),ENSG00000120217(CD274),ENSG000001209…	ENSG00000136869(TLR4)
MF	GO:0048018	receptor ligand activity	42	3	45	488	8.4e-19	1.75636e-16	ENSG00000049130(KITLG),ENSG00000078401(EDN1),ENSG00000081041(CXCL2),ENSG00000099985(OSM),ENSG00000102524(TNFSF13B),ENSG00000105246(EBI3),ENSG00000108342(CSF3),ENSG00000108702(CCL1),ENSG00000110944(IL23A),ENSG00000115008(IL1A),ENSG00000115009(CCL20),ENSG00000121858(TNFSF10),ENSG00000124882(EREG),ENSG00000129682(FGF13),ENSG00000136244(IL6),ENSG00000136634(IL10),ENSG00000136688(IL36G),ENSG0000013868…	ENSG00000089199(CHGB),ENSG00000143869(GDF7),ENSG00000176697(BDNF)
BP	GO:0034341	response to interferon-gamma	29	1	30	199	9.2e-19	1.86706e-16	ENSG00000025434(NR1H3),ENSG00000078401(EDN1),ENSG00000089127(OAS1),ENSG00000101336(HCK),ENSG00000101871(MID1),ENSG00000102794(ACOD1),ENSG00000108702(CCL1),ENSG00000111335(OAS2),ENSG00000115009(CCL20),ENSG00000115919(KYNU),ENSG00000117228(GBP1),ENSG00000125148(MT2A),ENSG00000131979(GCH1),ENSG00000132274(TRIM22),ENSG00000135114(OASL),ENSG00000138496(PARP9),ENSG00000154451(GBP5),ENSG00000162645(GBP2…	ENSG00000136869(TLR4)
BP	GO:0048583	regulation of response to stimulus	130	20	150	4144	1.3e-18	2.56286e-16	ENSG00000003989(SLC7A2),ENSG00000023445(BIRC3),ENSG00000025434(NR1H3),ENSG00000026751(SLAMF7),ENSG00000047936(ROS1),ENSG00000049130(KITLG),ENSG00000050730(TNIP3),ENSG00000052795(FNIP2),ENSG00000056558(TRAF1),ENSG00000069493(CLEC2D),ENSG00000073756(PTGS2),ENSG00000077522(ACTN2),ENSG00000078401(EDN1),ENSG00000089041(P2RX7),ENSG00000099985(OSM),ENSG00000100292(HMOX1),ENSG00000101336(HCK),ENSG0000010…	ENSG00000105270(CLIP3),ENSG00000109158(GABRA4),ENSG00000115844(DLX2),ENSG00000135547(HEY2),ENSG00000136826(KLF4),ENSG00000136869(TLR4),ENSG00000138615(CILP),ENSG00000143869(GDF7),ENSG00000158485(CD1B),ENSG00000164976(MYORG),ENSG00000166573(GALR1),ENSG00000168329(CX3CR1),ENSG00000173269(MMRN2),ENSG00000173369(C1QB),ENSG00000173801(JUP),ENSG00000174600(CMKLR1),ENSG00000176697(BDNF),ENSG00000185008(…
MF	GO:0030546	signaling receptor activator activity	42	3	45	494	1.4e-18	2.68333e-16	ENSG00000049130(KITLG),ENSG00000078401(EDN1),ENSG00000081041(CXCL2),ENSG00000099985(OSM),ENSG00000102524(TNFSF13B),ENSG00000105246(EBI3),ENSG00000108342(CSF3),ENSG00000108702(CCL1),ENSG00000110944(IL23A),ENSG00000115008(IL1A),ENSG00000115009(CCL20),ENSG00000121858(TNFSF10),ENSG00000124882(EREG),ENSG00000129682(FGF13),ENSG00000136244(IL6),ENSG00000136634(IL10),ENSG00000136688(IL36G),ENSG0000013868…	ENSG00000089199(CHGB),ENSG00000143869(GDF7),ENSG00000176697(BDNF)
BP	GO:0042221	response to chemical	140	24	164	4786	1.9e-18	3.54324e-16	ENSG00000003989(SLC7A2),ENSG00000023445(BIRC3),ENSG00000025434(NR1H3),ENSG00000050730(TNIP3),ENSG00000056558(TRAF1),ENSG00000073756(PTGS2),ENSG00000077522(ACTN2),ENSG00000078081(LAMP3),ENSG00000078401(EDN1),ENSG00000081041(CXCL2),ENSG00000089041(P2RX7),ENSG00000089127(OAS1),ENSG00000099985(OSM),ENSG00000100292(HMOX1),ENSG00000101336(HCK),ENSG00000101871(MID1),ENSG00000102524(TNFSF13B),ENSG0000010…	ENSG00000004799(PDK4),ENSG00000081923(ATP8B1),ENSG00000099617(EFNA2),ENSG00000105270(CLIP3),ENSG00000108947(EFNB3),ENSG00000109158(GABRA4),ENSG00000119411(BSPRY),ENSG00000133019(CHRM3),ENSG00000136826(KLF4),ENSG00000136869(TLR4),ENSG00000138615(CILP),ENSG00000143355(LHX9),ENSG00000143869(GDF7),ENSG00000166573(GALR1),ENSG00000167701(GPT),ENSG00000168329(CX3CR1),ENSG00000173269(MMRN2),ENSG000001738…
BP	GO:0002684	positive regulation of immune system process	56	7	63	969	2.6e-18	4.72105e-16	ENSG00000049130(KITLG),ENSG00000078401(EDN1),ENSG00000089041(P2RX7),ENSG00000100292(HMOX1),ENSG00000101336(HCK),ENSG00000102524(TNFSF13B),ENSG00000102794(ACOD1),ENSG00000105246(EBI3),ENSG00000107201(DDX58),ENSG00000108342(CSF3),ENSG00000108702(CCL1),ENSG00000109943(CRTAM),ENSG00000110944(IL23A),ENSG00000111913(RIPOR2),ENSG00000112149(CD83),ENSG00000115009(CCL20),ENSG00000115604(IL18R1),ENSG000001…	ENSG00000108947(EFNB3),ENSG00000136869(TLR4),ENSG00000158485(CD1B),ENSG00000168329(CX3CR1),ENSG00000173369(C1QB),ENSG00000174600(CMKLR1),ENSG00000203747(FCGR3A)
BP	GO:0032101	regulation of response to external stimulus	60	4	64	999	2.8e-18	4.95385e-16	ENSG00000003989(SLC7A2),ENSG00000023445(BIRC3),ENSG00000025434(NR1H3),ENSG00000073756(PTGS2),ENSG00000078401(EDN1),ENSG00000099985(OSM),ENSG00000101336(HCK),ENSG00000102794(ACOD1),ENSG00000104368(PLAT),ENSG00000105976(MET),ENSG00000107201(DDX58),ENSG00000108702(CCL1),ENSG00000109943(CRTAM),ENSG00000110944(IL23A),ENSG00000111913(RIPOR2),ENSG00000118503(TNFAIP3),ENSG00000123610(TNFAIP6),ENSG0000012…	ENSG00000136826(KLF4),ENSG00000136869(TLR4),ENSG00000174600(CMKLR1),ENSG00000185008(ROBO2)
BP	GO:0001816	cytokine production	52	4	56	787	4.8e-18	8.28e-16	ENSG00000023445(BIRC3),ENSG00000073756(PTGS2),ENSG00000089041(P2RX7),ENSG00000099985(OSM),ENSG00000100292(HMOX1),ENSG00000101331(CCM2L),ENSG00000102794(ACOD1),ENSG00000105246(EBI3),ENSG00000107201(DDX58),ENSG00000108702(CCL1),ENSG00000109943(CRTAM),ENSG00000110944(IL23A),ENSG00000112149(CD83),ENSG00000115008(IL1A),ENSG00000115267(IFIH1),ENSG00000115604(IL18R1),ENSG00000117228(GBP1),ENSG0000011850…	ENSG00000136826(KLF4),ENSG00000136869(TLR4),ENSG00000168329(CX3CR1),ENSG00000174600(CMKLR1)
MF	GO:0005126	cytokine receptor binding	33	0	33	264	6e-18	1.00976e-15	ENSG00000049130(KITLG),ENSG00000056558(TRAF1),ENSG00000081041(CXCL2),ENSG00000099985(OSM),ENSG00000102524(TNFSF13B),ENSG00000105246(EBI3),ENSG00000108342(CSF3),ENSG00000108702(CCL1),ENSG00000110944(IL23A),ENSG00000115008(IL1A),ENSG00000115009(CCL20),ENSG00000120833(SOCS2),ENSG00000121858(TNFSF10),ENSG00000136244(IL6),ENSG00000136634(IL10),ENSG00000136688(IL36G),ENSG00000138755(CXCL9),ENSG00000145…	-
BP	GO:0006950	response to stress	131	13	144	3972	9.9e-18	1.62643e-15	ENSG00000003989(SLC7A2),ENSG00000023445(BIRC3),ENSG00000025434(NR1H3),ENSG00000026751(SLAMF7),ENSG00000050730(TNIP3),ENSG00000052795(FNIP2),ENSG00000056558(TRAF1),ENSG00000073756(PTGS2),ENSG00000078401(EDN1),ENSG00000081041(CXCL2),ENSG00000089041(P2RX7),ENSG00000089127(OAS1),ENSG00000099985(OSM),ENSG00000100292(HMOX1),ENSG00000101331(CCM2L),ENSG00000101336(HCK),ENSG00000101871(MID1),ENSG000001027…	ENSG00000004799(PDK4),ENSG00000134198(TSPAN2),ENSG00000135547(HEY2),ENSG00000136826(KLF4),ENSG00000136869(TLR4),ENSG00000167701(GPT),ENSG00000168329(CX3CR1),ENSG00000173369(C1QB),ENSG00000174600(CMKLR1),ENSG00000176697(BDNF),ENSG00000180914(OXTR),ENSG00000185100(ADSS1),ENSG00000197629(MPEG1)
BP	GO:0010647	positive regulation of cell communication	83	9	92	1932	1.1e-17	1.76512e-15	ENSG00000023445(BIRC3),ENSG00000025434(NR1H3),ENSG00000049130(KITLG),ENSG00000056558(TRAF1),ENSG00000073756(PTGS2),ENSG00000078401(EDN1),ENSG00000089041(P2RX7),ENSG00000099985(OSM),ENSG00000100292(HMOX1),ENSG00000101871(MID1),ENSG00000105976(MET),ENSG00000107201(DDX58),ENSG00000108342(CSF3),ENSG00000108702(CCL1),ENSG00000109339(MAPK10),ENSG00000109943(CRTAM),ENSG00000110944(IL23A),ENSG00000115008…	ENSG00000136869(TLR4),ENSG00000143869(GDF7),ENSG00000164976(MYORG),ENSG00000166573(GALR1),ENSG00000168329(CX3CR1),ENSG00000173801(JUP),ENSG00000176697(BDNF),ENSG00000180914(OXTR),ENSG00000185008(ROBO2)
BP	GO:0023056	positive regulation of signaling	83	9	92	1938	1.4e-17	2.19545e-15	ENSG00000023445(BIRC3),ENSG00000025434(NR1H3),ENSG00000049130(KITLG),ENSG00000056558(TRAF1),ENSG00000073756(PTGS2),ENSG00000078401(EDN1),ENSG00000089041(P2RX7),ENSG00000099985(OSM),ENSG00000100292(HMOX1),ENSG00000101871(MID1),ENSG00000105976(MET),ENSG00000107201(DDX58),ENSG00000108342(CSF3),ENSG00000108702(CCL1),ENSG00000109339(MAPK10),ENSG00000109943(CRTAM),ENSG00000110944(IL23A),ENSG00000115008…	ENSG00000136869(TLR4),ENSG00000143869(GDF7),ENSG00000164976(MYORG),ENSG00000166573(GALR1),ENSG00000168329(CX3CR1),ENSG00000173801(JUP),ENSG00000176697(BDNF),ENSG00000180914(OXTR),ENSG00000185008(ROBO2)
MF	GO:0030545	receptor regulator activity	42	3	45	536	3.1e-17	4.75333e-15	ENSG00000049130(KITLG),ENSG00000078401(EDN1),ENSG00000081041(CXCL2),ENSG00000099985(OSM),ENSG00000102524(TNFSF13B),ENSG00000105246(EBI3),ENSG00000108342(CSF3),ENSG00000108702(CCL1),ENSG00000110944(IL23A),ENSG00000115008(IL1A),ENSG00000115009(CCL20),ENSG00000121858(TNFSF10),ENSG00000124882(EREG),ENSG00000129682(FGF13),ENSG00000136244(IL6),ENSG00000136634(IL10),ENSG00000136688(IL36G),ENSG0000013868…	ENSG00000089199(CHGB),ENSG00000143869(GDF7),ENSG00000176697(BDNF)
BP	GO:0071346	cellular response to interferon-gamma	26	1	27	179	5.3e-17	7.95e-15	ENSG00000025434(NR1H3),ENSG00000078401(EDN1),ENSG00000089127(OAS1),ENSG00000101336(HCK),ENSG00000101871(MID1),ENSG00000102794(ACOD1),ENSG00000108702(CCL1),ENSG00000111335(OAS2),ENSG00000115009(CCL20),ENSG00000117228(GBP1),ENSG00000125148(MT2A),ENSG00000132274(TRIM22),ENSG00000135114(OASL),ENSG00000138496(PARP9),ENSG00000154451(GBP5),ENSG00000162645(GBP2),ENSG00000162654(GBP4),ENSG00000164342(TLR3…	ENSG00000136869(TLR4)
BP	GO:1990868	response to chemokine	19	2	21	97	8.4e-17	1.2075e-14	ENSG00000078401(EDN1),ENSG00000081041(CXCL2),ENSG00000108702(CCL1),ENSG00000111913(RIPOR2),ENSG00000115009(CCL20),ENSG00000126353(CCR7),ENSG00000138755(CXCL9),ENSG00000144476(ACKR3),ENSG00000156234(CXCL13),ENSG00000163734(CXCL3),ENSG00000163739(CXCL1),ENSG00000163874(ZC3H12A),ENSG00000169245(CXCL10),ENSG00000169248(CXCL11),ENSG00000169429(CXCL8),ENSG00000275302(CCL4),ENSG00000276070(CCL4L2),ENSG0…	ENSG00000168329(CX3CR1),ENSG00000174600(CMKLR1)
BP	GO:1990869	cellular response to chemokine	19	2	21	97	8.4e-17	1.2075e-14	ENSG00000078401(EDN1),ENSG00000081041(CXCL2),ENSG00000108702(CCL1),ENSG00000111913(RIPOR2),ENSG00000115009(CCL20),ENSG00000126353(CCR7),ENSG00000138755(CXCL9),ENSG00000144476(ACKR3),ENSG00000156234(CXCL13),ENSG00000163734(CXCL3),ENSG00000163739(CXCL1),ENSG00000163874(ZC3H12A),ENSG00000169245(CXCL10),ENSG00000169248(CXCL11),ENSG00000169429(CXCL8),ENSG00000275302(CCL4),ENSG00000276070(CCL4L2),ENSG0…	ENSG00000168329(CX3CR1),ENSG00000174600(CMKLR1)
BP	GO:0023052	signaling	163	32	195	6541	3.6e-16	5.06939e-14	ENSG00000023445(BIRC3),ENSG00000025434(NR1H3),ENSG00000047936(ROS1),ENSG00000049130(KITLG),ENSG00000050730(TNIP3),ENSG00000052795(FNIP2),ENSG00000056558(TRAF1),ENSG00000069493(CLEC2D),ENSG00000073756(PTGS2),ENSG00000077522(ACTN2),ENSG00000078401(EDN1),ENSG00000081041(CXCL2),ENSG00000089041(P2RX7),ENSG00000089127(OAS1),ENSG00000099985(OSM),ENSG00000100292(HMOX1),ENSG00000101336(HCK),ENSG0000010144…	ENSG00000004799(PDK4),ENSG00000008056(SYN1),ENSG00000089199(CHGB),ENSG00000099617(EFNA2),ENSG00000103269(RHBDL1),ENSG00000105270(CLIP3),ENSG00000108947(EFNB3),ENSG00000109158(GABRA4),ENSG00000115844(DLX2),ENSG00000132669(RIN2),ENSG00000133019(CHRM3),ENSG00000135547(HEY2),ENSG00000136826(KLF4),ENSG00000136869(TLR4),ENSG00000137809(ITGA11),ENSG00000138615(CILP),ENSG00000143869(GDF7),ENSG00000144331…
BP	GO:0007154	cell communication	164	31	195	6566	5.7e-16	7.866e-14	ENSG00000023445(BIRC3),ENSG00000025434(NR1H3),ENSG00000047936(ROS1),ENSG00000049130(KITLG),ENSG00000050730(TNIP3),ENSG00000052795(FNIP2),ENSG00000056558(TRAF1),ENSG00000069493(CLEC2D),ENSG00000073756(PTGS2),ENSG00000077522(ACTN2),ENSG00000078401(EDN1),ENSG00000081041(CXCL2),ENSG00000089041(P2RX7),ENSG00000089127(OAS1),ENSG00000099985(OSM),ENSG00000100292(HMOX1),ENSG00000101336(HCK),ENSG0000010144…	ENSG00000004799(PDK4),ENSG00000008056(SYN1),ENSG00000089199(CHGB),ENSG00000099617(EFNA2),ENSG00000103269(RHBDL1),ENSG00000105270(CLIP3),ENSG00000108947(EFNB3),ENSG00000109158(GABRA4),ENSG00000115844(DLX2),ENSG00000132669(RIN2),ENSG00000133019(CHRM3),ENSG00000135547(HEY2),ENSG00000136826(KLF4),ENSG00000136869(TLR4),ENSG00000137809(ITGA11),ENSG00000138615(CILP),ENSG00000143869(GDF7),ENSG00000144331…
BP	GO:0050776	regulation of immune response	51	5	56	878	6.3e-16	8.52353e-14	ENSG00000023445(BIRC3),ENSG00000025434(NR1H3),ENSG00000026751(SLAMF7),ENSG00000069493(CLEC2D),ENSG00000089041(P2RX7),ENSG00000100292(HMOX1),ENSG00000101336(HCK),ENSG00000102524(TNFSF13B),ENSG00000102794(ACOD1),ENSG00000107201(DDX58),ENSG00000109339(MAPK10),ENSG00000109943(CRTAM),ENSG00000110944(IL23A),ENSG00000115604(IL18R1),ENSG00000117091(CD48),ENSG00000117228(GBP1),ENSG00000118503(TNFAIP3),ENS…	ENSG00000136869(TLR4),ENSG00000158485(CD1B),ENSG00000173369(C1QB),ENSG00000174600(CMKLR1),ENSG00000203747(FCGR3A)
BP	GO:0050896	response to stimulus	200	40	240	9007	6.6e-16	8.75769e-14	ENSG00000003989(SLC7A2),ENSG00000023445(BIRC3),ENSG00000025434(NR1H3),ENSG00000026751(SLAMF7),ENSG00000047936(ROS1),ENSG00000049130(KITLG),ENSG00000050730(TNIP3),ENSG00000052795(FNIP2),ENSG00000056558(TRAF1),ENSG00000069493(CLEC2D),ENSG00000073756(PTGS2),ENSG00000077522(ACTN2),ENSG00000078081(LAMP3),ENSG00000078401(EDN1),ENSG00000081041(CXCL2),ENSG00000089041(P2RX7),ENSG00000089127(OAS1),ENSG0000…	ENSG00000004799(PDK4),ENSG00000081923(ATP8B1),ENSG00000089199(CHGB),ENSG00000099617(EFNA2),ENSG00000103269(RHBDL1),ENSG00000105270(CLIP3),ENSG00000108947(EFNB3),ENSG00000109158(GABRA4),ENSG00000115844(DLX2),ENSG00000119411(BSPRY),ENSG00000132669(RIN2),ENSG00000133019(CHRM3),ENSG00000134198(TSPAN2),ENSG00000135547(HEY2),ENSG00000136826(KLF4),ENSG00000136869(TLR4),ENSG00000137809(ITGA11),ENSG000001…
BP	GO:0031347	regulation of defense response	46	2	48	664	8.4e-16	1.09358e-13	ENSG00000003989(SLC7A2),ENSG00000023445(BIRC3),ENSG00000025434(NR1H3),ENSG00000073756(PTGS2),ENSG00000099985(OSM),ENSG00000101336(HCK),ENSG00000102794(ACOD1),ENSG00000107201(DDX58),ENSG00000108702(CCL1),ENSG00000109943(CRTAM),ENSG00000110944(IL23A),ENSG00000118503(TNFAIP3),ENSG00000123610(TNFAIP6),ENSG00000124882(EREG),ENSG00000126353(CCR7),ENSG00000128271(ADORA2A),ENSG00000130368(MAS1),ENSG00000…	ENSG00000136826(KLF4),ENSG00000136869(TLR4)
BP	GO:0032103	positive regulation of response to external stimulus	39	2	41	495	1.3e-15	1.63091e-13	ENSG00000073756(PTGS2),ENSG00000078401(EDN1),ENSG00000099985(OSM),ENSG00000101336(HCK),ENSG00000102794(ACOD1),ENSG00000105976(MET),ENSG00000108702(CCL1),ENSG00000109943(CRTAM),ENSG00000110944(IL23A),ENSG00000111913(RIPOR2),ENSG00000124882(EREG),ENSG00000126353(CCR7),ENSG00000131203(IDO1),ENSG00000136244(IL6),ENSG00000137628(DDX60),ENSG00000138496(PARP9),ENSG00000138685(FGF2),ENSG00000144802(NFKBI…	ENSG00000136869(TLR4),ENSG00000174600(CMKLR1)
BP	GO:0007165	signal transduction	153	30	183	6014	1.3e-15	1.63091e-13	ENSG00000023445(BIRC3),ENSG00000025434(NR1H3),ENSG00000047936(ROS1),ENSG00000049130(KITLG),ENSG00000050730(TNIP3),ENSG00000052795(FNIP2),ENSG00000056558(TRAF1),ENSG00000069493(CLEC2D),ENSG00000073756(PTGS2),ENSG00000077522(ACTN2),ENSG00000078401(EDN1),ENSG00000081041(CXCL2),ENSG00000089041(P2RX7),ENSG00000089127(OAS1),ENSG00000099985(OSM),ENSG00000100292(HMOX1),ENSG00000101336(HCK),ENSG0000010144…	ENSG00000004799(PDK4),ENSG00000089199(CHGB),ENSG00000099617(EFNA2),ENSG00000103269(RHBDL1),ENSG00000105270(CLIP3),ENSG00000108947(EFNB3),ENSG00000109158(GABRA4),ENSG00000115844(DLX2),ENSG00000132669(RIN2),ENSG00000133019(CHRM3),ENSG00000135547(HEY2),ENSG00000136826(KLF4),ENSG00000136869(TLR4),ENSG00000137809(ITGA11),ENSG00000138615(CILP),ENSG00000143869(GDF7),ENSG00000144331(ZNF385B),ENSG00000149…
BP	GO:0070098	chemokine-mediated signaling pathway	17	2	19	88	2.7e-15	3.32679e-13	ENSG00000078401(EDN1),ENSG00000081041(CXCL2),ENSG00000108702(CCL1),ENSG00000115009(CCL20),ENSG00000126353(CCR7),ENSG00000138755(CXCL9),ENSG00000144476(ACKR3),ENSG00000156234(CXCL13),ENSG00000163734(CXCL3),ENSG00000163739(CXCL1),ENSG00000169245(CXCL10),ENSG00000169248(CXCL11),ENSG00000169429(CXCL8),ENSG00000275302(CCL4),ENSG00000276070(CCL4L2),ENSG00000276085(CCL3L1),ENSG00000277632(CCL3)	ENSG00000168329(CX3CR1),ENSG00000174600(CMKLR1)
BP	GO:0009967	positive regulation of signal transduction	73	7	80	1691	4.2e-15	5.08421e-13	ENSG00000023445(BIRC3),ENSG00000025434(NR1H3),ENSG00000049130(KITLG),ENSG00000056558(TRAF1),ENSG00000078401(EDN1),ENSG00000089041(P2RX7),ENSG00000099985(OSM),ENSG00000100292(HMOX1),ENSG00000101871(MID1),ENSG00000105976(MET),ENSG00000108342(CSF3),ENSG00000108702(CCL1),ENSG00000109339(MAPK10),ENSG00000110944(IL23A),ENSG00000115008(IL1A),ENSG00000115009(CCL20),ENSG00000115604(IL18R1),ENSG00000118503…	ENSG00000136869(TLR4),ENSG00000143869(GDF7),ENSG00000164976(MYORG),ENSG00000168329(CX3CR1),ENSG00000173801(JUP),ENSG00000176697(BDNF),ENSG00000185008(ROBO2)
BP	GO:0002252	immune effector process	59	5	64	1177	8.2e-15	9.75517e-13	ENSG00000023445(BIRC3),ENSG00000026751(SLAMF7),ENSG00000089041(P2RX7),ENSG00000089127(OAS1),ENSG00000100292(HMOX1),ENSG00000101336(HCK),ENSG00000107201(DDX58),ENSG00000109943(CRTAM),ENSG00000110944(IL23A),ENSG00000111335(OAS2),ENSG00000115267(IFIH1),ENSG00000115604(IL18R1),ENSG00000117228(GBP1),ENSG00000118503(TNFAIP3),ENSG00000119508(NR4A3),ENSG00000119917(IFIT3),ENSG00000119922(IFIT2),ENSG00000…	ENSG00000136869(TLR4),ENSG00000158485(CD1B),ENSG00000173369(C1QB),ENSG00000173801(JUP),ENSG00000203747(FCGR3A)
BP	GO:0050900	leukocyte migration	35	2	37	441	2.4e-14	2.80678e-12	ENSG00000049130(KITLG),ENSG00000078401(EDN1),ENSG00000081041(CXCL2),ENSG00000100292(HMOX1),ENSG00000101336(HCK),ENSG00000108702(CCL1),ENSG00000109943(CRTAM),ENSG00000110944(IL23A),ENSG00000111913(RIPOR2),ENSG00000115009(CCL20),ENSG00000117091(CD48),ENSG00000126353(CCR7),ENSG00000136244(IL6),ENSG00000136634(IL10),ENSG00000138755(CXCL9),ENSG00000146070(PLA2G7),ENSG00000151012(SLC7A11),ENSG000001538…	ENSG00000168329(CX3CR1),ENSG00000174600(CMKLR1)
BP	GO:0040011	locomotion	67	15	82	1820	2.7e-14	3.105e-12	ENSG00000049130(KITLG),ENSG00000073756(PTGS2),ENSG00000078401(EDN1),ENSG00000081041(CXCL2),ENSG00000086570(FAT2),ENSG00000100292(HMOX1),ENSG00000101336(HCK),ENSG00000104368(PLAT),ENSG00000105711(SCN1B),ENSG00000105976(MET),ENSG00000107201(DDX58),ENSG00000108702(CCL1),ENSG00000109943(CRTAM),ENSG00000110944(IL23A),ENSG00000111913(RIPOR2),ENSG00000112096(SOD2),ENSG00000115009(CCL20),ENSG00000115963(…	ENSG00000099617(EFNA2),ENSG00000108947(EFNB3),ENSG00000132669(RIN2),ENSG00000136826(KLF4),ENSG00000137809(ITGA11),ENSG00000143355(LHX9),ENSG00000143869(GDF7),ENSG00000146950(SHROOM2),ENSG00000168329(CX3CR1),ENSG00000173269(MMRN2),ENSG00000173801(JUP),ENSG00000174600(CMKLR1),ENSG00000176697(BDNF),ENSG00000185008(ROBO2),ENSG00000196754(S100A2)
BP	GO:0010646	regulation of cell communication	108	19	127	3600	3e-14	3.39344e-12	ENSG00000023445(BIRC3),ENSG00000025434(NR1H3),ENSG00000047936(ROS1),ENSG00000049130(KITLG),ENSG00000050730(TNIP3),ENSG00000052795(FNIP2),ENSG00000056558(TRAF1),ENSG00000073756(PTGS2),ENSG00000077522(ACTN2),ENSG00000078401(EDN1),ENSG00000089041(P2RX7),ENSG00000099985(OSM),ENSG00000100292(HMOX1),ENSG00000101445(PPP1R16B),ENSG00000101871(MID1),ENSG00000102794(ACOD1),ENSG00000104368(PLAT),ENSG0000010…	ENSG00000008056(SYN1),ENSG00000105270(CLIP3),ENSG00000108947(EFNB3),ENSG00000115844(DLX2),ENSG00000135547(HEY2),ENSG00000136826(KLF4),ENSG00000136869(TLR4),ENSG00000138615(CILP),ENSG00000143869(GDF7),ENSG00000164976(MYORG),ENSG00000166573(GALR1),ENSG00000168329(CX3CR1),ENSG00000173269(MMRN2),ENSG00000173801(JUP),ENSG00000174600(CMKLR1),ENSG00000176697(BDNF),ENSG00000180914(OXTR),ENSG00000185008(R…
BP	GO:0030593	neutrophil chemotaxis	19	0	19	100	3.3e-14	3.67258e-12	ENSG00000078401(EDN1),ENSG00000081041(CXCL2),ENSG00000108702(CCL1),ENSG00000110944(IL23A),ENSG00000111913(RIPOR2),ENSG00000115009(CCL20),ENSG00000126353(CCR7),ENSG00000138755(CXCL9),ENSG00000156234(CXCL13),ENSG00000163734(CXCL3),ENSG00000163739(CXCL1),ENSG00000169245(CXCL10),ENSG00000169248(CXCL11),ENSG00000169429(CXCL8),ENSG00000184588(PDE4B),ENSG00000275302(CCL4),ENSG00000276070(CCL4L2),ENSG000…	-
BP	GO:1990266	neutrophil migration	20	0	20	117	5.6e-14	6.13333e-12	ENSG00000078401(EDN1),ENSG00000081041(CXCL2),ENSG00000108702(CCL1),ENSG00000110944(IL23A),ENSG00000111913(RIPOR2),ENSG00000115009(CCL20),ENSG00000126353(CCR7),ENSG00000138755(CXCL9),ENSG00000153898(MCOLN2),ENSG00000156234(CXCL13),ENSG00000163734(CXCL3),ENSG00000163739(CXCL1),ENSG00000169245(CXCL10),ENSG00000169248(CXCL11),ENSG00000169429(CXCL8),ENSG00000184588(PDE4B),ENSG00000275302(CCL4),ENSG000…	-
BP	GO:0051716	cellular response to stimulus	173	34	207	7470	6.9e-14	7.43906e-12	ENSG00000023445(BIRC3),ENSG00000025434(NR1H3),ENSG00000047936(ROS1),ENSG00000049130(KITLG),ENSG00000050730(TNIP3),ENSG00000052795(FNIP2),ENSG00000056558(TRAF1),ENSG00000069493(CLEC2D),ENSG00000073756(PTGS2),ENSG00000077522(ACTN2),ENSG00000078401(EDN1),ENSG00000081041(CXCL2),ENSG00000089041(P2RX7),ENSG00000089127(OAS1),ENSG00000099985(OSM),ENSG00000100292(HMOX1),ENSG00000101336(HCK),ENSG0000010144…	ENSG00000004799(PDK4),ENSG00000089199(CHGB),ENSG00000099617(EFNA2),ENSG00000103269(RHBDL1),ENSG00000105270(CLIP3),ENSG00000108947(EFNB3),ENSG00000109158(GABRA4),ENSG00000115844(DLX2),ENSG00000119411(BSPRY),ENSG00000132669(RIN2),ENSG00000133019(CHRM3),ENSG00000135547(HEY2),ENSG00000136826(KLF4),ENSG00000136869(TLR4),ENSG00000137809(ITGA11),ENSG00000138615(CILP),ENSG00000143869(GDF7),ENSG0000014433…
BP	GO:0023051	regulation of signaling	108	19	127	3641	7.3e-14	7.74923e-12	ENSG00000023445(BIRC3),ENSG00000025434(NR1H3),ENSG00000047936(ROS1),ENSG00000049130(KITLG),ENSG00000050730(TNIP3),ENSG00000052795(FNIP2),ENSG00000056558(TRAF1),ENSG00000073756(PTGS2),ENSG00000077522(ACTN2),ENSG00000078401(EDN1),ENSG00000089041(P2RX7),ENSG00000099985(OSM),ENSG00000100292(HMOX1),ENSG00000101445(PPP1R16B),ENSG00000101871(MID1),ENSG00000102794(ACOD1),ENSG00000104368(PLAT),ENSG0000010…	ENSG00000008056(SYN1),ENSG00000105270(CLIP3),ENSG00000108947(EFNB3),ENSG00000115844(DLX2),ENSG00000135547(HEY2),ENSG00000136826(KLF4),ENSG00000136869(TLR4),ENSG00000138615(CILP),ENSG00000143869(GDF7),ENSG00000164976(MYORG),ENSG00000166573(GALR1),ENSG00000168329(CX3CR1),ENSG00000173269(MMRN2),ENSG00000173801(JUP),ENSG00000174600(CMKLR1),ENSG00000176697(BDNF),ENSG00000180914(OXTR),ENSG00000185008(R…
BP	GO:0071396	cellular response to lipid	39	4	43	610	7.5e-14	7.84091e-12	ENSG00000025434(NR1H3),ENSG00000050730(TNIP3),ENSG00000078401(EDN1),ENSG00000081041(CXCL2),ENSG00000101336(HCK),ENSG00000102794(ACOD1),ENSG00000108342(CSF3),ENSG00000115008(IL1A),ENSG00000118503(TNFAIP3),ENSG00000119508(NR4A3),ENSG00000120217(CD274),ENSG00000121594(CD80),ENSG00000123358(NR4A1),ENSG00000134070(IRAK2),ENSG00000134326(CMPK2),ENSG00000136244(IL6),ENSG00000136634(IL10),ENSG00000136688…	ENSG00000004799(PDK4),ENSG00000136826(KLF4),ENSG00000136869(TLR4),ENSG00000168329(CX3CR1)
MF	GO:0005102	signaling receptor binding	67	7	74	1566	7.8e-14	8.01618e-12	ENSG00000049130(KITLG),ENSG00000056558(TRAF1),ENSG00000077522(ACTN2),ENSG00000078401(EDN1),ENSG00000081041(CXCL2),ENSG00000089041(P2RX7),ENSG00000099985(OSM),ENSG00000101336(HCK),ENSG00000102524(TNFSF13B),ENSG00000104368(PLAT),ENSG00000105246(EBI3),ENSG00000108342(CSF3),ENSG00000108702(CCL1),ENSG00000109943(CRTAM),ENSG00000110944(IL23A),ENSG00000111912(NCOA7),ENSG00000115008(IL1A),ENSG00000115009…	ENSG00000089199(CHGB),ENSG00000099617(EFNA2),ENSG00000108947(EFNB3),ENSG00000136869(TLR4),ENSG00000143869(GDF7),ENSG00000173801(JUP),ENSG00000176697(BDNF)
BP	GO:0071621	granulocyte chemotaxis	19	1	20	119	7.9e-14	8.01618e-12	ENSG00000078401(EDN1),ENSG00000081041(CXCL2),ENSG00000108702(CCL1),ENSG00000110944(IL23A),ENSG00000111913(RIPOR2),ENSG00000115009(CCL20),ENSG00000126353(CCR7),ENSG00000138755(CXCL9),ENSG00000156234(CXCL13),ENSG00000163734(CXCL3),ENSG00000163739(CXCL1),ENSG00000169245(CXCL10),ENSG00000169248(CXCL11),ENSG00000169429(CXCL8),ENSG00000184588(PDE4B),ENSG00000275302(CCL4),ENSG00000276070(CCL4L2),ENSG000…	ENSG00000174600(CMKLR1)
BP	GO:0006935	chemotaxis	36	8	44	645	1.2e-13	1.2e-11	ENSG00000078401(EDN1),ENSG00000081041(CXCL2),ENSG00000105711(SCN1B),ENSG00000105976(MET),ENSG00000108702(CCL1),ENSG00000110944(IL23A),ENSG00000111913(RIPOR2),ENSG00000115009(CCL20),ENSG00000119508(NR4A3),ENSG00000123358(NR4A1),ENSG00000126353(CCR7),ENSG00000136244(IL6),ENSG00000136634(IL10),ENSG00000138685(FGF2),ENSG00000138755(CXCL9),ENSG00000144476(ACKR3),ENSG00000146070(PLA2G7),ENSG00000156234…	ENSG00000099617(EFNA2),ENSG00000108947(EFNB3),ENSG00000143355(LHX9),ENSG00000143869(GDF7),ENSG00000168329(CX3CR1),ENSG00000174600(CMKLR1),ENSG00000176697(BDNF),ENSG00000185008(ROBO2)
BP	GO:0051239	regulation of multicellular organismal process	97	19	116	3203	1.3e-13	1.26338e-11	ENSG00000023445(BIRC3),ENSG00000025434(NR1H3),ENSG00000049130(KITLG),ENSG00000073756(PTGS2),ENSG00000078401(EDN1),ENSG00000089041(P2RX7),ENSG00000099985(OSM),ENSG00000100292(HMOX1),ENSG00000101331(CCM2L),ENSG00000101445(PPP1R16B),ENSG00000102794(ACOD1),ENSG00000104368(PLAT),ENSG00000105246(EBI3),ENSG00000105711(SCN1B),ENSG00000105976(MET),ENSG00000107201(DDX58),ENSG00000108342(CSF3),ENSG000001087…	ENSG00000004799(PDK4),ENSG00000108947(EFNB3),ENSG00000115844(DLX2),ENSG00000122859(NEUROG3),ENSG00000132669(RIN2),ENSG00000133019(CHRM3),ENSG00000135547(HEY2),ENSG00000136826(KLF4),ENSG00000136869(TLR4),ENSG00000143869(GDF7),ENSG00000166573(GALR1),ENSG00000168329(CX3CR1),ENSG00000173269(MMRN2),ENSG00000173801(JUP),ENSG00000174600(CMKLR1),ENSG00000176697(BDNF),ENSG00000180914(OXTR),ENSG00000182132…
BP	GO:0042330	taxis	36	8	44	647	1.3e-13	1.26338e-11	ENSG00000078401(EDN1),ENSG00000081041(CXCL2),ENSG00000105711(SCN1B),ENSG00000105976(MET),ENSG00000108702(CCL1),ENSG00000110944(IL23A),ENSG00000111913(RIPOR2),ENSG00000115009(CCL20),ENSG00000119508(NR4A3),ENSG00000123358(NR4A1),ENSG00000126353(CCR7),ENSG00000136244(IL6),ENSG00000136634(IL10),ENSG00000138685(FGF2),ENSG00000138755(CXCL9),ENSG00000144476(ACKR3),ENSG00000146070(PLA2G7),ENSG00000156234…	ENSG00000099617(EFNA2),ENSG00000108947(EFNB3),ENSG00000143355(LHX9),ENSG00000143869(GDF7),ENSG00000168329(CX3CR1),ENSG00000174600(CMKLR1),ENSG00000176697(BDNF),ENSG00000185008(ROBO2)
BP	GO:0050727	regulation of inflammatory response	30	2	32	351	1.6e-13	1.53333e-11	ENSG00000003989(SLC7A2),ENSG00000023445(BIRC3),ENSG00000025434(NR1H3),ENSG00000073756(PTGS2),ENSG00000099985(OSM),ENSG00000101336(HCK),ENSG00000102794(ACOD1),ENSG00000108702(CCL1),ENSG00000110944(IL23A),ENSG00000118503(TNFAIP3),ENSG00000123610(TNFAIP6),ENSG00000126353(CCR7),ENSG00000128271(ADORA2A),ENSG00000130368(MAS1),ENSG00000131203(IDO1),ENSG00000136244(IL6),ENSG00000136634(IL10),ENSG00000144…	ENSG00000136826(KLF4),ENSG00000136869(TLR4)
BP	GO:0097530	granulocyte migration	20	1	21	140	1.9e-13	1.79589e-11	ENSG00000078401(EDN1),ENSG00000081041(CXCL2),ENSG00000108702(CCL1),ENSG00000110944(IL23A),ENSG00000111913(RIPOR2),ENSG00000115009(CCL20),ENSG00000126353(CCR7),ENSG00000138755(CXCL9),ENSG00000153898(MCOLN2),ENSG00000156234(CXCL13),ENSG00000163734(CXCL3),ENSG00000163739(CXCL1),ENSG00000169245(CXCL10),ENSG00000169248(CXCL11),ENSG00000169429(CXCL8),ENSG00000184588(PDE4B),ENSG00000275302(CCL4),ENSG000…	ENSG00000174600(CMKLR1)
MF	GO:0008009	chemokine activity	14	0	14	49	2e-13	1.86486e-11	ENSG00000081041(CXCL2),ENSG00000108702(CCL1),ENSG00000115009(CCL20),ENSG00000138755(CXCL9),ENSG00000156234(CXCL13),ENSG00000163734(CXCL3),ENSG00000163739(CXCL1),ENSG00000169245(CXCL10),ENSG00000169248(CXCL11),ENSG00000169429(CXCL8),ENSG00000275302(CCL4),ENSG00000276070(CCL4L2),ENSG00000276085(CCL3L1),ENSG00000277632(CCL3)	-
BP	GO:0060326	cell chemotaxis	27	2	29	297	4.1e-13	3.772e-11	ENSG00000078401(EDN1),ENSG00000081041(CXCL2),ENSG00000105976(MET),ENSG00000108702(CCL1),ENSG00000110944(IL23A),ENSG00000111913(RIPOR2),ENSG00000115009(CCL20),ENSG00000123358(NR4A1),ENSG00000126353(CCR7),ENSG00000136244(IL6),ENSG00000136634(IL10),ENSG00000138685(FGF2),ENSG00000138755(CXCL9),ENSG00000144476(ACKR3),ENSG00000146070(PLA2G7),ENSG00000156234(CXCL13),ENSG00000156427(FGF18),ENSG0000016373…	ENSG00000168329(CX3CR1),ENSG00000174600(CMKLR1)
BP	GO:0016477	cell migration	60	9	69	1456	4.9e-13	4.44868e-11	ENSG00000049130(KITLG),ENSG00000073756(PTGS2),ENSG00000078401(EDN1),ENSG00000081041(CXCL2),ENSG00000086570(FAT2),ENSG00000100292(HMOX1),ENSG00000101336(HCK),ENSG00000104368(PLAT),ENSG00000105976(MET),ENSG00000107201(DDX58),ENSG00000108702(CCL1),ENSG00000109943(CRTAM),ENSG00000110944(IL23A),ENSG00000111913(RIPOR2),ENSG00000112096(SOD2),ENSG00000115009(CCL20),ENSG00000115963(RND3),ENSG00000117091(C…	ENSG00000132669(RIN2),ENSG00000136826(KLF4),ENSG00000137809(ITGA11),ENSG00000146950(SHROOM2),ENSG00000168329(CX3CR1),ENSG00000173269(MMRN2),ENSG00000173801(JUP),ENSG00000174600(CMKLR1),ENSG00000196754(S100A2)
BP	GO:0097529	myeloid leukocyte migration	22	2	24	208	1.3e-12	1.16494e-10	ENSG00000078401(EDN1),ENSG00000081041(CXCL2),ENSG00000108702(CCL1),ENSG00000110944(IL23A),ENSG00000111913(RIPOR2),ENSG00000115009(CCL20),ENSG00000126353(CCR7),ENSG00000136244(IL6),ENSG00000138755(CXCL9),ENSG00000146070(PLA2G7),ENSG00000153898(MCOLN2),ENSG00000156234(CXCL13),ENSG00000163734(CXCL3),ENSG00000163739(CXCL1),ENSG00000169245(CXCL10),ENSG00000169248(CXCL11),ENSG00000169429(CXCL8),ENSG000…	ENSG00000168329(CX3CR1),ENSG00000174600(CMKLR1)
BP	GO:0060337	type I interferon signaling pathway	17	0	17	93	1.5e-12	1.31013e-10	ENSG00000089127(OAS1),ENSG00000111335(OAS2),ENSG00000119917(IFIT3),ENSG00000119922(IFIT2),ENSG00000132530(XAF1),ENSG00000134321(RSAD2),ENSG00000135114(OASL),ENSG00000157601(MX1),ENSG00000162645(GBP2),ENSG00000171855(IFNB1),ENSG00000172183(ISG20),ENSG00000183486(MX2),ENSG00000184979(USP18),ENSG00000185507(IRF7),ENSG00000185745(IFIT1),ENSG00000185885(IFITM1),ENSG00000187608(ISG15)	-
BP	GO:0071357	cellular response to type I interferon	17	0	17	93	1.5e-12	1.31013e-10	ENSG00000089127(OAS1),ENSG00000111335(OAS2),ENSG00000119917(IFIT3),ENSG00000119922(IFIT2),ENSG00000132530(XAF1),ENSG00000134321(RSAD2),ENSG00000135114(OASL),ENSG00000157601(MX1),ENSG00000162645(GBP2),ENSG00000171855(IFNB1),ENSG00000172183(ISG20),ENSG00000183486(MX2),ENSG00000184979(USP18),ENSG00000185507(IRF7),ENSG00000185745(IFIT1),ENSG00000185885(IFITM1),ENSG00000187608(ISG15)	-
BP	GO:0033993	response to lipid	47	5	52	940	2.1e-12	1.81125e-10	ENSG00000025434(NR1H3),ENSG00000050730(TNIP3),ENSG00000073756(PTGS2),ENSG00000078401(EDN1),ENSG00000081041(CXCL2),ENSG00000089041(P2RX7),ENSG00000101336(HCK),ENSG00000102794(ACOD1),ENSG00000108342(CSF3),ENSG00000115008(IL1A),ENSG00000118503(TNFAIP3),ENSG00000119508(NR4A3),ENSG00000120217(CD274),ENSG00000120833(SOCS2),ENSG00000121594(CD80),ENSG00000123358(NR4A1),ENSG00000126353(CCR7),ENSG000001312…	ENSG00000004799(PDK4),ENSG00000136826(KLF4),ENSG00000136869(TLR4),ENSG00000168329(CX3CR1),ENSG00000180914(OXTR)
BP	GO:0034340	response to type I interferon	17	0	17	97	3e-12	2.55556e-10	ENSG00000089127(OAS1),ENSG00000111335(OAS2),ENSG00000119917(IFIT3),ENSG00000119922(IFIT2),ENSG00000132530(XAF1),ENSG00000134321(RSAD2),ENSG00000135114(OASL),ENSG00000157601(MX1),ENSG00000162645(GBP2),ENSG00000171855(IFNB1),ENSG00000172183(ISG20),ENSG00000183486(MX2),ENSG00000184979(USP18),ENSG00000185507(IRF7),ENSG00000185745(IFIT1),ENSG00000185885(IFITM1),ENSG00000187608(ISG15)	-
BP	GO:0050663	cytokine secretion	24	1	25	239	3.9e-12	3.28171e-10	ENSG00000089041(P2RX7),ENSG00000099985(OSM),ENSG00000107201(DDX58),ENSG00000108702(CCL1),ENSG00000109943(CRTAM),ENSG00000115008(IL1A),ENSG00000115267(IFIH1),ENSG00000117228(GBP1),ENSG00000118503(TNFAIP3),ENSG00000120217(CD274),ENSG00000126353(CCR7),ENSG00000136634(IL10),ENSG00000145777(TSLP),ENSG00000153898(MCOLN2),ENSG00000154451(GBP5),ENSG00000163568(AIM2),ENSG00000163874(ZC3H12A),ENSG000001665…	ENSG00000136869(TLR4)
BP	GO:0048519	negative regulation of biological process	141	21	162	5456	4.2e-12	3.45e-10	ENSG00000010030(ETV7),ENSG00000023445(BIRC3),ENSG00000025434(NR1H3),ENSG00000047936(ROS1),ENSG00000049130(KITLG),ENSG00000050730(TNIP3),ENSG00000052795(FNIP2),ENSG00000073756(PTGS2),ENSG00000077522(ACTN2),ENSG00000078081(LAMP3),ENSG00000078401(EDN1),ENSG00000089041(P2RX7),ENSG00000089127(OAS1),ENSG00000099985(OSM),ENSG00000100292(HMOX1),ENSG00000101331(CCM2L),ENSG00000101336(HCK),ENSG00000101445(…	ENSG00000004799(PDK4),ENSG00000081923(ATP8B1),ENSG00000105270(CLIP3),ENSG00000108947(EFNB3),ENSG00000115844(DLX2),ENSG00000122859(NEUROG3),ENSG00000135547(HEY2),ENSG00000136826(KLF4),ENSG00000136869(TLR4),ENSG00000138615(CILP),ENSG00000143355(LHX9),ENSG00000149527(PLCH2),ENSG00000163141(BNIPL),ENSG00000168329(CX3CR1),ENSG00000173269(MMRN2),ENSG00000173801(JUP),ENSG00000174600(CMKLR1),ENSG00000176…
BP	GO:0045071	negative regulation of viral genome replication	14	0	14	60	4.2e-12	3.45e-10	ENSG00000089127(OAS1),ENSG00000111335(OAS2),ENSG00000134321(RSAD2),ENSG00000135114(OASL),ENSG00000152778(IFIT5),ENSG00000157601(MX1),ENSG00000163874(ZC3H12A),ENSG00000171855(IFNB1),ENSG00000172183(ISG20),ENSG00000185745(IFIT1),ENSG00000185885(IFITM1),ENSG00000187608(ISG15),ENSG00000188313(PLSCR1),ENSG00000232810(TNF)	-
BP	GO:0001934	positive regulation of protein phosphorylation	48	5	53	1008	8.9e-12	7.22471e-10	ENSG00000049130(KITLG),ENSG00000052795(FNIP2),ENSG00000056558(TRAF1),ENSG00000073756(PTGS2),ENSG00000078401(EDN1),ENSG00000089041(P2RX7),ENSG00000099985(OSM),ENSG00000101871(MID1),ENSG00000108342(CSF3),ENSG00000108702(CCL1),ENSG00000109339(MAPK10),ENSG00000110944(IL23A),ENSG00000115009(CCL20),ENSG00000121594(CD80),ENSG00000124882(EREG),ENSG00000126353(CCR7),ENSG00000129682(FGF13),ENSG00000130368(…	ENSG00000105270(CLIP3),ENSG00000136869(TLR4),ENSG00000143869(GDF7),ENSG00000168329(CX3CR1),ENSG00000176697(BDNF)
BP	GO:0002687	positive regulation of leukocyte migration	17	2	19	136	1e-11	8.02326e-10	ENSG00000049130(KITLG),ENSG00000078401(EDN1),ENSG00000108702(CCL1),ENSG00000110944(IL23A),ENSG00000111913(RIPOR2),ENSG00000115009(CCL20),ENSG00000126353(CCR7),ENSG00000136244(IL6),ENSG00000146070(PLA2G7),ENSG00000156234(CXCL13),ENSG00000169245(CXCL10),ENSG00000169429(CXCL8),ENSG00000186891(TNFRSF18),ENSG00000188372(ZP3),ENSG00000232810(TNF),ENSG00000275302(CCL4),ENSG00000277632(CCL3)	ENSG00000168329(CX3CR1),ENSG00000174600(CMKLR1)
BP	GO:0009966	regulation of signal transduction	94	15	109	3119	1.1e-11	8.72414e-10	ENSG00000023445(BIRC3),ENSG00000025434(NR1H3),ENSG00000047936(ROS1),ENSG00000049130(KITLG),ENSG00000050730(TNIP3),ENSG00000052795(FNIP2),ENSG00000056558(TRAF1),ENSG00000073756(PTGS2),ENSG00000077522(ACTN2),ENSG00000078401(EDN1),ENSG00000089041(P2RX7),ENSG00000099985(OSM),ENSG00000100292(HMOX1),ENSG00000101445(PPP1R16B),ENSG00000101871(MID1),ENSG00000102794(ACOD1),ENSG00000105976(MET),ENSG00000108…	ENSG00000105270(CLIP3),ENSG00000115844(DLX2),ENSG00000135547(HEY2),ENSG00000136826(KLF4),ENSG00000136869(TLR4),ENSG00000138615(CILP),ENSG00000143869(GDF7),ENSG00000164976(MYORG),ENSG00000168329(CX3CR1),ENSG00000173269(MMRN2),ENSG00000173801(JUP),ENSG00000174600(CMKLR1),ENSG00000176697(BDNF),ENSG00000185008(ROBO2),ENSG00000197859(ADAMTSL2)
BP	GO:0042327	positive regulation of phosphorylation	50	5	55	1084	1.3e-11	1.01932e-09	ENSG00000047936(ROS1),ENSG00000049130(KITLG),ENSG00000052795(FNIP2),ENSG00000056558(TRAF1),ENSG00000073756(PTGS2),ENSG00000078401(EDN1),ENSG00000089041(P2RX7),ENSG00000099985(OSM),ENSG00000101871(MID1),ENSG00000105976(MET),ENSG00000108342(CSF3),ENSG00000108702(CCL1),ENSG00000109339(MAPK10),ENSG00000110944(IL23A),ENSG00000115009(CCL20),ENSG00000121594(CD80),ENSG00000124882(EREG),ENSG00000126353(CC…	ENSG00000105270(CLIP3),ENSG00000136869(TLR4),ENSG00000143869(GDF7),ENSG00000168329(CX3CR1),ENSG00000176697(BDNF)
BP	GO:0010562	positive regulation of phosphorus metabolic process	52	5	57	1154	1.6e-11	1.22667e-09	ENSG00000047936(ROS1),ENSG00000049130(KITLG),ENSG00000052795(FNIP2),ENSG00000056558(TRAF1),ENSG00000073756(PTGS2),ENSG00000078401(EDN1),ENSG00000089041(P2RX7),ENSG00000099985(OSM),ENSG00000101445(PPP1R16B),ENSG00000101871(MID1),ENSG00000105976(MET),ENSG00000108342(CSF3),ENSG00000108702(CCL1),ENSG00000109339(MAPK10),ENSG00000110944(IL23A),ENSG00000115009(CCL20),ENSG00000121594(CD80),ENSG0000012488…	ENSG00000105270(CLIP3),ENSG00000136869(TLR4),ENSG00000143869(GDF7),ENSG00000168329(CX3CR1),ENSG00000176697(BDNF)
BP	GO:0045937	positive regulation of phosphate metabolic process	52	5	57	1154	1.6e-11	1.22667e-09	ENSG00000047936(ROS1),ENSG00000049130(KITLG),ENSG00000052795(FNIP2),ENSG00000056558(TRAF1),ENSG00000073756(PTGS2),ENSG00000078401(EDN1),ENSG00000089041(P2RX7),ENSG00000099985(OSM),ENSG00000101445(PPP1R16B),ENSG00000101871(MID1),ENSG00000105976(MET),ENSG00000108342(CSF3),ENSG00000108702(CCL1),ENSG00000109339(MAPK10),ENSG00000110944(IL23A),ENSG00000115009(CCL20),ENSG00000121594(CD80),ENSG0000012488…	ENSG00000105270(CLIP3),ENSG00000136869(TLR4),ENSG00000143869(GDF7),ENSG00000168329(CX3CR1),ENSG00000176697(BDNF)
BP	GO:0080134	regulation of response to stress	63	2	65	1434	1.9e-11	1.44066e-09	ENSG00000003989(SLC7A2),ENSG00000023445(BIRC3),ENSG00000025434(NR1H3),ENSG00000056558(TRAF1),ENSG00000073756(PTGS2),ENSG00000078401(EDN1),ENSG00000099985(OSM),ENSG00000101336(HCK),ENSG00000101871(MID1),ENSG00000102794(ACOD1),ENSG00000104368(PLAT),ENSG00000105976(MET),ENSG00000107201(DDX58),ENSG00000108702(CCL1),ENSG00000109943(CRTAM),ENSG00000110944(IL23A),ENSG00000111912(NCOA7),ENSG00000112096(S…	ENSG00000136826(KLF4),ENSG00000136869(TLR4)
BP	GO:0006928	movement of cell or subcellular component	68	15	83	2100	2.1e-11	1.575e-09	ENSG00000049130(KITLG),ENSG00000073756(PTGS2),ENSG00000077522(ACTN2),ENSG00000078401(EDN1),ENSG00000081041(CXCL2),ENSG00000086570(FAT2),ENSG00000100292(HMOX1),ENSG00000101336(HCK),ENSG00000104368(PLAT),ENSG00000105711(SCN1B),ENSG00000105976(MET),ENSG00000107201(DDX58),ENSG00000108702(CCL1),ENSG00000109943(CRTAM),ENSG00000110944(IL23A),ENSG00000111913(RIPOR2),ENSG00000112096(SOD2),ENSG00000115009(…	ENSG00000099617(EFNA2),ENSG00000108947(EFNB3),ENSG00000132669(RIN2),ENSG00000136826(KLF4),ENSG00000137809(ITGA11),ENSG00000143355(LHX9),ENSG00000143869(GDF7),ENSG00000146950(SHROOM2),ENSG00000168329(CX3CR1),ENSG00000173269(MMRN2),ENSG00000173801(JUP),ENSG00000174600(CMKLR1),ENSG00000176697(BDNF),ENSG00000185008(ROBO2),ENSG00000196754(S100A2)
BP	GO:0048870	cell motility	61	9	70	1621	2.5e-11	1.83511e-09	ENSG00000049130(KITLG),ENSG00000073756(PTGS2),ENSG00000078401(EDN1),ENSG00000081041(CXCL2),ENSG00000086570(FAT2),ENSG00000100292(HMOX1),ENSG00000101336(HCK),ENSG00000104368(PLAT),ENSG00000105976(MET),ENSG00000107201(DDX58),ENSG00000108702(CCL1),ENSG00000109943(CRTAM),ENSG00000110944(IL23A),ENSG00000111913(RIPOR2),ENSG00000112096(SOD2),ENSG00000115009(CCL20),ENSG00000115963(RND3),ENSG00000117091(C…	ENSG00000132669(RIN2),ENSG00000136826(KLF4),ENSG00000137809(ITGA11),ENSG00000146950(SHROOM2),ENSG00000168329(CX3CR1),ENSG00000173269(MMRN2),ENSG00000173801(JUP),ENSG00000174600(CMKLR1),ENSG00000196754(S100A2)
BP	GO:0051674	localization of cell	61	9	70	1621	2.5e-11	1.83511e-09	ENSG00000049130(KITLG),ENSG00000073756(PTGS2),ENSG00000078401(EDN1),ENSG00000081041(CXCL2),ENSG00000086570(FAT2),ENSG00000100292(HMOX1),ENSG00000101336(HCK),ENSG00000104368(PLAT),ENSG00000105976(MET),ENSG00000107201(DDX58),ENSG00000108702(CCL1),ENSG00000109943(CRTAM),ENSG00000110944(IL23A),ENSG00000111913(RIPOR2),ENSG00000112096(SOD2),ENSG00000115009(CCL20),ENSG00000115963(RND3),ENSG00000117091(C…	ENSG00000132669(RIN2),ENSG00000136826(KLF4),ENSG00000137809(ITGA11),ENSG00000146950(SHROOM2),ENSG00000168329(CX3CR1),ENSG00000173269(MMRN2),ENSG00000173801(JUP),ENSG00000174600(CMKLR1),ENSG00000196754(S100A2)
BP	GO:1901701	cellular response to oxygen-containing compound	51	7	58	1206	2.9e-11	2.10632e-09	ENSG00000025434(NR1H3),ENSG00000050730(TNIP3),ENSG00000073756(PTGS2),ENSG00000077522(ACTN2),ENSG00000078401(EDN1),ENSG00000081041(CXCL2),ENSG00000089041(P2RX7),ENSG00000101336(HCK),ENSG00000102794(ACOD1),ENSG00000103569(AQP9),ENSG00000105976(MET),ENSG00000108342(CSF3),ENSG00000112096(SOD2),ENSG00000115008(IL1A),ENSG00000118503(TNFAIP3),ENSG00000119508(NR4A3),ENSG00000119866(BCL11A),ENSG0000012021…	ENSG00000004799(PDK4),ENSG00000133019(CHRM3),ENSG00000136826(KLF4),ENSG00000136869(TLR4),ENSG00000167701(GPT),ENSG00000168329(CX3CR1),ENSG00000173801(JUP)
BP	GO:0030595	leukocyte chemotaxis	22	1	23	220	3e-11	2.15625e-09	ENSG00000078401(EDN1),ENSG00000081041(CXCL2),ENSG00000108702(CCL1),ENSG00000110944(IL23A),ENSG00000111913(RIPOR2),ENSG00000115009(CCL20),ENSG00000126353(CCR7),ENSG00000136244(IL6),ENSG00000136634(IL10),ENSG00000138755(CXCL9),ENSG00000146070(PLA2G7),ENSG00000156234(CXCL13),ENSG00000163734(CXCL3),ENSG00000163739(CXCL1),ENSG00000169245(CXCL10),ENSG00000169248(CXCL11),ENSG00000169429(CXCL8),ENSG00000…	ENSG00000174600(CMKLR1)
MF	GO:0042379	chemokine receptor binding	14	0	14	70	4.1e-11	2.88673e-09	ENSG00000081041(CXCL2),ENSG00000108702(CCL1),ENSG00000115009(CCL20),ENSG00000138755(CXCL9),ENSG00000156234(CXCL13),ENSG00000163734(CXCL3),ENSG00000163739(CXCL1),ENSG00000169245(CXCL10),ENSG00000169248(CXCL11),ENSG00000169429(CXCL8),ENSG00000275302(CCL4),ENSG00000276070(CCL4L2),ENSG00000276085(CCL3L1),ENSG00000277632(CCL3)	-
BP	GO:0009893	positive regulation of metabolic process	108	16	124	3835	4.1e-11	2.88673e-09	ENSG00000023445(BIRC3),ENSG00000025434(NR1H3),ENSG00000047936(ROS1),ENSG00000049130(KITLG),ENSG00000050730(TNIP3),ENSG00000052795(FNIP2),ENSG00000056558(TRAF1),ENSG00000073756(PTGS2),ENSG00000077522(ACTN2),ENSG00000078081(LAMP3),ENSG00000078401(EDN1),ENSG00000089041(P2RX7),ENSG00000099985(OSM),ENSG00000100292(HMOX1),ENSG00000101331(CCM2L),ENSG00000101445(PPP1R16B),ENSG00000101871(MID1),ENSG000001…	ENSG00000105270(CLIP3),ENSG00000115844(DLX2),ENSG00000122859(NEUROG3),ENSG00000134438(RAX),ENSG00000135547(HEY2),ENSG00000136826(KLF4),ENSG00000136869(TLR4),ENSG00000143355(LHX9),ENSG00000143869(GDF7),ENSG00000166573(GALR1),ENSG00000167701(GPT),ENSG00000168329(CX3CR1),ENSG00000173801(JUP),ENSG00000174600(CMKLR1),ENSG00000176697(BDNF),ENSG00000180914(OXTR)
BP	GO:0031349	positive regulation of defense response	28	1	29	361	5.1e-11	3.55455e-09	ENSG00000073756(PTGS2),ENSG00000099985(OSM),ENSG00000101336(HCK),ENSG00000108702(CCL1),ENSG00000109943(CRTAM),ENSG00000110944(IL23A),ENSG00000124882(EREG),ENSG00000126353(CCR7),ENSG00000131203(IDO1),ENSG00000136244(IL6),ENSG00000137628(DDX60),ENSG00000138496(PARP9),ENSG00000144802(NFKBIZ),ENSG00000145777(TSLP),ENSG00000146070(PLA2G7),ENSG00000154451(GBP5),ENSG00000163568(AIM2),ENSG00000164136(IL1…	ENSG00000136869(TLR4)
BP	GO:0048525	negative regulation of viral process	16	0	16	100	5.5e-11	3.795e-09	ENSG00000089127(OAS1),ENSG00000111335(OAS2),ENSG00000134321(RSAD2),ENSG00000135114(OASL),ENSG00000152778(IFIT5),ENSG00000157601(MX1),ENSG00000163874(ZC3H12A),ENSG00000171855(IFNB1),ENSG00000172183(ISG20),ENSG00000185745(IFIT1),ENSG00000185885(IFITM1),ENSG00000187608(ISG15),ENSG00000188313(PLSCR1),ENSG00000232810(TNF),ENSG00000275302(CCL4),ENSG00000277632(CCL3)	-
BP	GO:0050707	regulation of cytokine secretion	21	1	22	208	6.4e-11	4.37228e-09	ENSG00000089041(P2RX7),ENSG00000099985(OSM),ENSG00000107201(DDX58),ENSG00000108702(CCL1),ENSG00000109943(CRTAM),ENSG00000115008(IL1A),ENSG00000115267(IFIH1),ENSG00000117228(GBP1),ENSG00000118503(TNFAIP3),ENSG00000120217(CD274),ENSG00000126353(CCR7),ENSG00000136634(IL10),ENSG00000145777(TSLP),ENSG00000163568(AIM2),ENSG00000163874(ZC3H12A),ENSG00000166523(CLEC4E),ENSG00000170298(LGALS9B),ENSG000001…	ENSG00000136869(TLR4)
BP	GO:0060333	interferon-gamma-mediated signaling pathway	15	0	15	87	7.4e-11	5.00588e-09	ENSG00000025434(NR1H3),ENSG00000089127(OAS1),ENSG00000101336(HCK),ENSG00000101871(MID1),ENSG00000111335(OAS2),ENSG00000117228(GBP1),ENSG00000125148(MT2A),ENSG00000132274(TRIM22),ENSG00000135114(OASL),ENSG00000138496(PARP9),ENSG00000162645(GBP2),ENSG00000173193(PARP14),ENSG00000184557(SOCS3),ENSG00000185507(IRF7),ENSG00000237693(IRGM)	-
BP	GO:0002831	regulation of response to biotic stimulus	29	1	30	393	8.2e-11	5.4932e-09	ENSG00000023445(BIRC3),ENSG00000025434(NR1H3),ENSG00000101336(HCK),ENSG00000102794(ACOD1),ENSG00000107201(DDX58),ENSG00000109943(CRTAM),ENSG00000110944(IL23A),ENSG00000118503(TNFAIP3),ENSG00000120217(CD274),ENSG00000124882(EREG),ENSG00000137628(DDX60),ENSG00000138496(PARP9),ENSG00000138646(HERC5),ENSG00000153162(BMP6),ENSG00000154451(GBP5),ENSG00000163568(AIM2),ENSG00000163874(ZC3H12A),ENSG000001…	ENSG00000136869(TLR4)
BP	GO:0050778	positive regulation of immune response	34	5	39	638	9.1e-11	6.0375e-09	ENSG00000089041(P2RX7),ENSG00000101336(HCK),ENSG00000102524(TNFSF13B),ENSG00000102794(ACOD1),ENSG00000107201(DDX58),ENSG00000109943(CRTAM),ENSG00000110944(IL23A),ENSG00000115604(IL18R1),ENSG00000117228(GBP1),ENSG00000119508(NR4A3),ENSG00000120217(CD274),ENSG00000121594(CD80),ENSG00000124882(EREG),ENSG00000126353(CCR7),ENSG00000131203(IDO1),ENSG00000134321(RSAD2),ENSG00000136244(IL6),ENSG000001384…	ENSG00000136869(TLR4),ENSG00000158485(CD1B),ENSG00000173369(C1QB),ENSG00000174600(CMKLR1),ENSG00000203747(FCGR3A)
BP	GO:0060759	regulation of response to cytokine stimulus	17	3	20	173	9.7e-11	6.37429e-09	ENSG00000023445(BIRC3),ENSG00000025434(NR1H3),ENSG00000056558(TRAF1),ENSG00000078401(EDN1),ENSG00000107201(DDX58),ENSG00000115267(IFIH1),ENSG00000118503(TNFAIP3),ENSG00000134070(IRAK2),ENSG00000136244(IL6),ENSG00000138496(PARP9),ENSG00000145777(TSLP),ENSG00000173193(PARP14),ENSG00000184557(SOCS3),ENSG00000184979(USP18),ENSG00000185507(IRF7),ENSG00000232810(TNF),ENSG00000237693(IRGM)	ENSG00000105270(CLIP3),ENSG00000136826(KLF4),ENSG00000136869(TLR4)
BP	GO:0050865	regulation of cell activation	34	2	36	564	1.6e-10	1.03178e-08	ENSG00000003989(SLC7A2),ENSG00000025434(NR1H3),ENSG00000100292(HMOX1),ENSG00000102524(TNFSF13B),ENSG00000105246(EBI3),ENSG00000109943(CRTAM),ENSG00000110944(IL23A),ENSG00000111913(RIPOR2),ENSG00000112149(CD83),ENSG00000118503(TNFAIP3),ENSG00000119508(NR4A3),ENSG00000120217(CD274),ENSG00000121594(CD80),ENSG00000126353(CCR7),ENSG00000128271(ADORA2A),ENSG00000131203(IDO1),ENSG00000135919(SERPINE2),E…	ENSG00000108947(EFNB3),ENSG00000136869(TLR4)
BP	GO:1902533	positive regulation of intracellular signal transduction	48	3	51	1023	1.6e-10	1.03178e-08	ENSG00000023445(BIRC3),ENSG00000049130(KITLG),ENSG00000056558(TRAF1),ENSG00000078401(EDN1),ENSG00000089041(P2RX7),ENSG00000099985(OSM),ENSG00000100292(HMOX1),ENSG00000101871(MID1),ENSG00000105976(MET),ENSG00000108342(CSF3),ENSG00000108702(CCL1),ENSG00000109339(MAPK10),ENSG00000110944(IL23A),ENSG00000115008(IL1A),ENSG00000115009(CCL20),ENSG00000115604(IL18R1),ENSG00000121594(CD80),ENSG00000121858(…	ENSG00000136869(TLR4),ENSG00000164976(MYORG),ENSG00000168329(CX3CR1)
BP	GO:0050715	positive regulation of cytokine secretion	17	1	18	143	2.1e-10	1.32936e-08	ENSG00000089041(P2RX7),ENSG00000099985(OSM),ENSG00000107201(DDX58),ENSG00000108702(CCL1),ENSG00000109943(CRTAM),ENSG00000115008(IL1A),ENSG00000115267(IFIH1),ENSG00000120217(CD274),ENSG00000136634(IL10),ENSG00000145777(TSLP),ENSG00000163568(AIM2),ENSG00000166523(CLEC4E),ENSG00000170298(LGALS9B),ENSG00000197122(SRC),ENSG00000205755(CRLF2),ENSG00000232810(TNF),ENSG00000277632(CCL3)	ENSG00000136869(TLR4)
BP	GO:0031401	positive regulation of protein modification process	52	5	57	1234	2.1e-10	1.32936e-08	ENSG00000023445(BIRC3),ENSG00000049130(KITLG),ENSG00000052795(FNIP2),ENSG00000056558(TRAF1),ENSG00000073756(PTGS2),ENSG00000078401(EDN1),ENSG00000089041(P2RX7),ENSG00000099985(OSM),ENSG00000101445(PPP1R16B),ENSG00000101871(MID1),ENSG00000108342(CSF3),ENSG00000108702(CCL1),ENSG00000109339(MAPK10),ENSG00000110944(IL23A),ENSG00000115009(CCL20),ENSG00000121594(CD80),ENSG00000124882(EREG),ENSG00000126…	ENSG00000105270(CLIP3),ENSG00000136869(TLR4),ENSG00000143869(GDF7),ENSG00000168329(CX3CR1),ENSG00000176697(BDNF)
BP	GO:0002685	regulation of leukocyte migration	19	2	21	202	2.4e-10	1.50545e-08	ENSG00000049130(KITLG),ENSG00000078401(EDN1),ENSG00000100292(HMOX1),ENSG00000108702(CCL1),ENSG00000110944(IL23A),ENSG00000111913(RIPOR2),ENSG00000115009(CCL20),ENSG00000126353(CCR7),ENSG00000136244(IL6),ENSG00000146070(PLA2G7),ENSG00000156234(CXCL13),ENSG00000160224(AIRE),ENSG00000169245(CXCL10),ENSG00000169429(CXCL8),ENSG00000186891(TNFRSF18),ENSG00000188372(ZP3),ENSG00000232810(TNF),ENSG0000027…	ENSG00000168329(CX3CR1),ENSG00000174600(CMKLR1)
BP	GO:0002819	regulation of adaptive immune response	18	1	19	163	2.5e-10	1.55405e-08	ENSG00000089041(P2RX7),ENSG00000102524(TNFSF13B),ENSG00000110944(IL23A),ENSG00000115604(IL18R1),ENSG00000117091(CD48),ENSG00000118503(TNFAIP3),ENSG00000120217(CD274),ENSG00000121594(CD80),ENSG00000134321(RSAD2),ENSG00000136244(IL6),ENSG00000136634(IL10),ENSG00000144802(NFKBIZ),ENSG00000155307(SAMSN1),ENSG00000163874(ZC3H12A),ENSG00000171855(IFNB1),ENSG00000185507(IRF7),ENSG00000188372(ZP3),ENSG00…	ENSG00000158485(CD1B)
BP	GO:0032879	regulation of localization	82	16	98	2815	2.6e-10	1.60179e-08	ENSG00000025434(NR1H3),ENSG00000047936(ROS1),ENSG00000049130(KITLG),ENSG00000073756(PTGS2),ENSG00000077522(ACTN2),ENSG00000078401(EDN1),ENSG00000089041(P2RX7),ENSG00000099985(OSM),ENSG00000100292(HMOX1),ENSG00000101336(HCK),ENSG00000105711(SCN1B),ENSG00000105976(MET),ENSG00000107201(DDX58),ENSG00000108702(CCL1),ENSG00000109943(CRTAM),ENSG00000110944(IL23A),ENSG00000111335(OAS2),ENSG00000111913(RI…	ENSG00000008056(SYN1),ENSG00000105270(CLIP3),ENSG00000132669(RIN2),ENSG00000133019(CHRM3),ENSG00000136826(KLF4),ENSG00000136869(TLR4),ENSG00000149527(PLCH2),ENSG00000164061(BSN),ENSG00000166573(GALR1),ENSG00000168329(CX3CR1),ENSG00000173269(MMRN2),ENSG00000173801(JUP),ENSG00000174600(CMKLR1),ENSG00000176697(BDNF),ENSG00000180914(OXTR),ENSG00000182132(KCNIP1)
BP	GO:0042127	regulation of cell population proliferation	61	7	68	1640	3e-10	1.83186e-08	ENSG00000049130(KITLG),ENSG00000073756(PTGS2),ENSG00000078401(EDN1),ENSG00000099985(OSM),ENSG00000100292(HMOX1),ENSG00000101336(HCK),ENSG00000101445(PPP1R16B),ENSG00000102524(TNFSF13B),ENSG00000105246(EBI3),ENSG00000108342(CSF3),ENSG00000109943(CRTAM),ENSG00000110944(IL23A),ENSG00000112096(SOD2),ENSG00000115008(IL1A),ENSG00000118503(TNFAIP3),ENSG00000119508(NR4A3),ENSG00000119917(IFIT3),ENSG00000…	ENSG00000135547(HEY2),ENSG00000136826(KLF4),ENSG00000136869(TLR4),ENSG00000163141(BNIPL),ENSG00000168329(CX3CR1),ENSG00000173801(JUP),ENSG00000176697(BDNF)
BP	GO:0002694	regulation of leukocyte activation	32	2	34	524	3.4e-10	2.05789e-08	ENSG00000003989(SLC7A2),ENSG00000025434(NR1H3),ENSG00000100292(HMOX1),ENSG00000102524(TNFSF13B),ENSG00000105246(EBI3),ENSG00000109943(CRTAM),ENSG00000110944(IL23A),ENSG00000111913(RIPOR2),ENSG00000112149(CD83),ENSG00000118503(TNFAIP3),ENSG00000119508(NR4A3),ENSG00000120217(CD274),ENSG00000121594(CD80),ENSG00000126353(CCR7),ENSG00000128271(ADORA2A),ENSG00000131203(IDO1),ENSG00000136244(IL6),ENSG00…	ENSG00000108947(EFNB3),ENSG00000136869(TLR4)
BP	GO:0045069	regulation of viral genome replication	15	0	15	98	4.3e-10	2.55776e-08	ENSG00000089127(OAS1),ENSG00000111335(OAS2),ENSG00000134321(RSAD2),ENSG00000135114(OASL),ENSG00000152778(IFIT5),ENSG00000157601(MX1),ENSG00000163874(ZC3H12A),ENSG00000169429(CXCL8),ENSG00000171855(IFNB1),ENSG00000172183(ISG20),ENSG00000185745(IFIT1),ENSG00000185885(IFITM1),ENSG00000187608(ISG15),ENSG00000188313(PLSCR1),ENSG00000232810(TNF)	-
BP	GO:1903901	negative regulation of viral life cycle	14	0	14	83	4.3e-10	2.55776e-08	ENSG00000089127(OAS1),ENSG00000111335(OAS2),ENSG00000134321(RSAD2),ENSG00000135114(OASL),ENSG00000152778(IFIT5),ENSG00000157601(MX1),ENSG00000163874(ZC3H12A),ENSG00000171855(IFNB1),ENSG00000172183(ISG20),ENSG00000185745(IFIT1),ENSG00000185885(IFITM1),ENSG00000187608(ISG15),ENSG00000188313(PLSCR1),ENSG00000232810(TNF)	-
BP	GO:0050731	positive regulation of peptidyl-tyrosine phosphorylation	19	1	20	189	4.8e-10	2.83077e-08	ENSG00000049130(KITLG),ENSG00000099985(OSM),ENSG00000108342(CSF3),ENSG00000110944(IL23A),ENSG00000121594(CD80),ENSG00000124882(EREG),ENSG00000136244(IL6),ENSG00000138496(PARP9),ENSG00000145777(TSLP),ENSG00000153162(BMP6),ENSG00000162892(IL24),ENSG00000164136(IL15),ENSG00000164400(CSF2),ENSG00000173193(PARP14),ENSG00000182585(EPGN),ENSG00000184557(SOCS3),ENSG00000186891(TNFRSF18),ENSG00000197122(S…	ENSG00000176697(BDNF)
MF	GO:0045236	CXCR chemokine receptor binding	8	0	8	18	5.4e-10	3.15763e-08	ENSG00000081041(CXCL2),ENSG00000138755(CXCL9),ENSG00000156234(CXCL13),ENSG00000163734(CXCL3),ENSG00000163739(CXCL1),ENSG00000169245(CXCL10),ENSG00000169248(CXCL11),ENSG00000169429(CXCL8)	-
BP	GO:0001932	regulation of protein phosphorylation	56	6	62	1444	5.6e-10	3.24706e-08	ENSG00000047936(ROS1),ENSG00000049130(KITLG),ENSG00000052795(FNIP2),ENSG00000056558(TRAF1),ENSG00000073756(PTGS2),ENSG00000078401(EDN1),ENSG00000089041(P2RX7),ENSG00000099985(OSM),ENSG00000101871(MID1),ENSG00000108342(CSF3),ENSG00000108702(CCL1),ENSG00000109339(MAPK10),ENSG00000110944(IL23A),ENSG00000115009(CCL20),ENSG00000117228(GBP1),ENSG00000118503(TNFAIP3),ENSG00000121594(CD80),ENSG0000012488…	ENSG00000105270(CLIP3),ENSG00000136826(KLF4),ENSG00000136869(TLR4),ENSG00000143869(GDF7),ENSG00000168329(CX3CR1),ENSG00000176697(BDNF)
BP	GO:0032649	regulation of interferon-gamma production	14	1	15	100	5.7e-10	3.2775e-08	ENSG00000105246(EBI3),ENSG00000109943(CRTAM),ENSG00000110944(IL23A),ENSG00000115604(IL18R1),ENSG00000120217(CD274),ENSG00000126353(CCR7),ENSG00000136634(IL10),ENSG00000163874(ZC3H12A),ENSG00000164342(TLR3),ENSG00000170298(LGALS9B),ENSG00000184588(PDE4B),ENSG00000187608(ISG15),ENSG00000188372(ZP3),ENSG00000232810(TNF)	ENSG00000136869(TLR4)
BP	GO:0002697	regulation of immune effector process	26	3	29	400	5.8e-10	3.30744e-08	ENSG00000023445(BIRC3),ENSG00000089041(P2RX7),ENSG00000100292(HMOX1),ENSG00000107201(DDX58),ENSG00000109943(CRTAM),ENSG00000110944(IL23A),ENSG00000115604(IL18R1),ENSG00000118503(TNFAIP3),ENSG00000119508(NR4A3),ENSG00000121594(CD80),ENSG00000134321(RSAD2),ENSG00000136244(IL6),ENSG00000136634(IL10),ENSG00000137628(DDX60),ENSG00000138496(PARP9),ENSG00000138646(HERC5),ENSG00000144802(NFKBIZ),ENSG0000…	ENSG00000136869(TLR4),ENSG00000158485(CD1B),ENSG00000173369(C1QB)
BP	GO:0010604	positive regulation of macromolecule metabolic process	101	13	114	3550	6.6e-10	3.73279e-08	ENSG00000023445(BIRC3),ENSG00000025434(NR1H3),ENSG00000049130(KITLG),ENSG00000050730(TNIP3),ENSG00000052795(FNIP2),ENSG00000056558(TRAF1),ENSG00000073756(PTGS2),ENSG00000077522(ACTN2),ENSG00000078081(LAMP3),ENSG00000078401(EDN1),ENSG00000089041(P2RX7),ENSG00000099985(OSM),ENSG00000100292(HMOX1),ENSG00000101331(CCM2L),ENSG00000101445(PPP1R16B),ENSG00000101871(MID1),ENSG00000105246(EBI3),ENSG000001…	ENSG00000105270(CLIP3),ENSG00000115844(DLX2),ENSG00000122859(NEUROG3),ENSG00000134438(RAX),ENSG00000135547(HEY2),ENSG00000136826(KLF4),ENSG00000136869(TLR4),ENSG00000143355(LHX9),ENSG00000143869(GDF7),ENSG00000166573(GALR1),ENSG00000168329(CX3CR1),ENSG00000173801(JUP),ENSG00000176697(BDNF)
BP	GO:1901700	response to oxygen-containing compound	61	8	69	1710	7e-10	3.92683e-08	ENSG00000025434(NR1H3),ENSG00000050730(TNIP3),ENSG00000073756(PTGS2),ENSG00000077522(ACTN2),ENSG00000078401(EDN1),ENSG00000081041(CXCL2),ENSG00000089041(P2RX7),ENSG00000100292(HMOX1),ENSG00000101336(HCK),ENSG00000102794(ACOD1),ENSG00000103569(AQP9),ENSG00000105976(MET),ENSG00000108342(CSF3),ENSG00000109339(MAPK10),ENSG00000112096(SOD2),ENSG00000115008(IL1A),ENSG00000118503(TNFAIP3),ENSG0000011950…	ENSG00000004799(PDK4),ENSG00000133019(CHRM3),ENSG00000136826(KLF4),ENSG00000136869(TLR4),ENSG00000167701(GPT),ENSG00000168329(CX3CR1),ENSG00000173801(JUP),ENSG00000180914(OXTR)
BP	GO:0001775	cell activation	57	3	60	1383	7.6e-10	4.22903e-08	ENSG00000003989(SLC7A2),ENSG00000025434(NR1H3),ENSG00000026751(SLAMF7),ENSG00000078401(EDN1),ENSG00000089041(P2RX7),ENSG00000100292(HMOX1),ENSG00000102524(TNFSF13B),ENSG00000105246(EBI3),ENSG00000109943(CRTAM),ENSG00000110944(IL23A),ENSG00000111913(RIPOR2),ENSG00000112149(CD83),ENSG00000115604(IL18R1),ENSG00000118503(TNFAIP3),ENSG00000119508(NR4A3),ENSG00000120217(CD274),ENSG00000121594(CD80),ENS…	ENSG00000108947(EFNB3),ENSG00000136869(TLR4),ENSG00000173801(JUP)
BP	GO:0051094	positive regulation of developmental process	48	12	60	1387	8.5e-10	4.692e-08	ENSG00000049130(KITLG),ENSG00000073756(PTGS2),ENSG00000078401(EDN1),ENSG00000089041(P2RX7),ENSG00000100292(HMOX1),ENSG00000101445(PPP1R16B),ENSG00000102524(TNFSF13B),ENSG00000105711(SCN1B),ENSG00000108342(CSF3),ENSG00000110944(IL23A),ENSG00000111913(RIPOR2),ENSG00000112096(SOD2),ENSG00000112149(CD83),ENSG00000115008(IL1A),ENSG00000118503(TNFAIP3),ENSG00000120217(CD274),ENSG00000120833(SOCS2),ENSG…	ENSG00000115844(DLX2),ENSG00000122859(NEUROG3),ENSG00000132669(RIN2),ENSG00000135547(HEY2),ENSG00000136826(KLF4),ENSG00000143869(GDF7),ENSG00000168329(CX3CR1),ENSG00000173801(JUP),ENSG00000174600(CMKLR1),ENSG00000176697(BDNF),ENSG00000180914(OXTR),ENSG00000185008(ROBO2)
BP	GO:0030335	positive regulation of cell migration	30	3	33	515	8.7e-10	4.76429e-08	ENSG00000049130(KITLG),ENSG00000073756(PTGS2),ENSG00000078401(EDN1),ENSG00000100292(HMOX1),ENSG00000105976(MET),ENSG00000108702(CCL1),ENSG00000110944(IL23A),ENSG00000111913(RIPOR2),ENSG00000112096(SOD2),ENSG00000115009(CCL20),ENSG00000119508(NR4A3),ENSG00000120217(CD274),ENSG00000123610(TNFAIP6),ENSG00000126353(CCR7),ENSG00000136244(IL6),ENSG00000138685(FGF2),ENSG00000144476(ACKR3),ENSG0000014607…	ENSG00000132669(RIN2),ENSG00000168329(CX3CR1),ENSG00000174600(CMKLR1)
BP	GO:0034612	response to tumor necrosis factor	24	1	25	309	9.9e-10	5.37874e-08	ENSG00000023445(BIRC3),ENSG00000056558(TRAF1),ENSG00000073756(PTGS2),ENSG00000078401(EDN1),ENSG00000102524(TNFSF13B),ENSG00000102794(ACOD1),ENSG00000108702(CCL1),ENSG00000115009(CCL20),ENSG00000117228(GBP1),ENSG00000118503(TNFAIP3),ENSG00000120949(TNFRSF8),ENSG00000131979(GCH1),ENSG00000147488(ST18),ENSG00000148677(ANKRD1),ENSG00000162645(GBP2),ENSG00000163568(AIM2),ENSG00000163874(ZC3H12A),ENSG0…	ENSG00000105270(CLIP3)
[truncated: 6,773 more rows]

## Sheet: Control vs WT-KEGG
PathwayID	Pathway	Level1	Level2	Up_number	Down_number	DEG_number	total_number	Pvalue	FDR	Up_gene	Down_gene	URL
[truncated: 211 more rows]

## Sheet: Control vs △1759c-GO
Category	GO.ID	Term	Up	Down	DEG	Total	Pvalue	FDR	Up_Gene	Down_Gene
[truncated: 3,132 more rows]

[truncated: 3 more sheets: Control vs △1759c-KEGG, WT vs △1759c-GO, WT vs △1759c-KEGG]
