# Supplementary material for: Analysis of the noncoding RNA regulatory networks of H37Rv- and H37Rv△1759c-infected macrophages
Source: Front Microbiol. 2023 Mar 8;14:1106643. doi: 10.3389/fmicb.2023.1106643 (PMC10042141; doi:10.3389/fmicb.2023.1106643)
Supplement: Supplementary file 2 [file Table_2.XLSX]

## Sheet: Sheet1
Control	Treat	Up-regulated	Down-regulated	Total
Control	WT	226	207	433
WT	△1759c	173	196	369
Control	△1759c	189	202	391

## Sheet: Control vs WT-UP
id	baseMean	baseMean_CELL	baseMean_H37Rv	foldChange(H37Rv/CELL)(H37Rv/CELL)	log2FoldChange	pval	padj
MSTRG.26373.12	695.511	0	1391.02	Inf	Inf	3.22254e-15	5.28606e-11
ENST00000560077	491.021	0	982.041	Inf	Inf	2.73487e-14	2.99075e-10
MSTRG.19535.6	4561.87	0	9123.73	Inf	Inf	2.22736e-12	1.32161e-08
ENST00000625013	66.6132	0	133.226	Inf	Inf	2.00753e-08	4.22184e-05
ENST00000418273	54.9201	0	109.84	Inf	Inf	7.92549e-08	0.00013979
MSTRG.6115.6	119.546	2.90537	236.187	81.2932	6.34506	4.80472e-07	0.000623759
MSTRG.4645.1	39.7236	0	79.4472	Inf	Inf	8.09632e-07	0.000984822
ENST00000455121	35.26	0	70.52	Inf	Inf	1.85551e-06	0.00182367
ENST00000659610	34.6988	0	69.3977	Inf	Inf	2.05893e-06	0.00198667
MSTRG.25695.4	74.7238	1.98238	147.465	74.388	6.217	2.54969e-06	0.00232353
ENST00000674045	33.0814	0	66.1628	Inf	Inf	2.86776e-06	0.00248894
MSTRG.770.3	673.556	0	1347.11	Inf	Inf	8.48232e-06	0.00572433
ENST00000602414	26.5409	0	53.0818	Inf	Inf	1.26873e-05	0.00745934
ENST00000310916	128.086	0	256.173	Inf	Inf	2.23769e-05	0.0117979
MSTRG.6028.35	4186.16	399.327	7972.98	19.9661	4.31948	2.48088e-05	0.0124895
ENST00000660281	38.9479	0	77.8958	Inf	Inf	3.66668e-05	0.0167158
ENST00000655642	21.7601	0	43.5202	Inf	Inf	4.44957e-05	0.0195155
MSTRG.26731.1	84.5061	5.91683	163.095	27.5647	4.78475	5.59926e-05	0.0233707
MSTRG.22779.9	436.43	0	872.86	Inf	Inf	6.29812e-05	0.0251417
MSTRG.23238.14	168.353	0	336.706	Inf	Inf	0.000109585	0.038246
MSTRG.23238.15	90.3769	0	180.754	Inf	Inf	0.000109916	0.0382803
MSTRG.27059.1	116.662	0	233.323	Inf	Inf	0.000126654	0.0424857
ENST00000650712	17.3826	0	34.7653	Inf	Inf	0.000174949	0.0528794
MSTRG.18895.14	64.7026	0	129.405	Inf	Inf	0.000189603	0.0563429
ENST00000663944	44.4408	0	88.8815	Inf	Inf	0.000212751	0.0611182
MSTRG.19302.2	1798.82	259.493	3338.16	12.8642	3.68528	0.000216379	0.0617278
MSTRG.1451.29	218.826	0	437.652	Inf	Inf	0.000224178	0.0632922
MSTRG.28867.23	947.265	11.2987	1883.23	166.677	7.38091	0.000235251	0.0651514
ENST00000627065	27.0591	0.993184	53.125	53.4896	5.74119	0.000255896	0.0688124
MSTRG.770.17	16.4829	0	32.9657	Inf	Inf	0.000259549	0.0693757
ENST00000584900	39.8737	0	79.7474	Inf	Inf	0.000265207	0.0707364
ENST00000426882	96.7522	11.2029	182.302	16.2727	4.02438	0.000319127	0.0817932
ENST00000667483	14.4211	0	28.8422	Inf	Inf	0.000501568	0.114588
MSTRG.15804.4	16.6405	0	33.2811	Inf	Inf	0.000564754	0.125527
MSTRG.25040.2	207.058	0	414.116	Inf	Inf	0.000605279	0.13316
MSTRG.3319.2	644.125	112.41	1175.84	10.4603	3.38685	0.000642805	0.138977
MSTRG.17035.4	60.9634	7.26647	114.66	15.7794	3.97997	0.000755277	0.154864
ENST00000520924	18.7081	0	37.4161	Inf	Inf	0.000756279	0.154876
ENST00000594086	572.239	16.03	1128.45	70.3958	6.13742	0.000858208	0.16925
ENST00000658731	21.0774	0	42.1548	Inf	Inf	0.000874528	0.170371
ENST00000654372	17.7293	0	35.4586	Inf	Inf	0.000933112	0.178763
ENST00000659296	23.7301	0	47.4602	Inf	Inf	0.000965298	0.183266
ENST00000625713	31.8992	0	63.7983	Inf	Inf	0.00116958	0.210132
ENST00000650795	12.2622	0	24.5244	Inf	Inf	0.00117091	0.210141
ENST00000367207	12.1932	0	24.3863	Inf	Inf	0.00122521	0.217506
ENST00000664811	16.2301	0	32.4602	Inf	Inf	0.00137749	0.236603
MSTRG.23279.1	12.5839	0	25.1677	Inf	Inf	0.0015171	0.250864
MSTRG.25695.3	246.686	8.27587	485.096	58.6158	5.87322	0.00158339	0.259321
MSTRG.12552.2	11.3325	0	22.665	Inf	Inf	0.00180758	0.285101
ENST00000663263	11.1055	0	22.2109	Inf	Inf	0.0019089	0.295959
ENST00000607979	29.9423	2.96107	56.9235	19.224	4.26483	0.00194185	0.299089
MSTRG.24842.2	143.536	0	287.072	Inf	Inf	0.00201834	0.307978
ENST00000655607	16.586	0	33.172	Inf	Inf	0.00218977	0.324771
ENST00000577995	10.2456	0	20.4913	Inf	Inf	0.00286142	0.392451
MSTRG.26570.9	385.623	26.894	744.353	27.6772	4.79063	0.00291695	0.397884
ENST00000654247	10.1716	0	20.3432	Inf	Inf	0.00291802	0.397884
ENST00000657910	10.9232	0	21.8464	Inf	Inf	0.00298733	0.402981
ENST00000660418	9.85575	0	19.7115	Inf	Inf	0.00337969	0.435647
ENST00000669981	13.2521	0	26.5043	Inf	Inf	0.00340452	0.437319
ENST00000445272	9.78026	0	19.5605	Inf	Inf	0.00355978	0.447452
ENST00000553134	106.315	0	212.629	Inf	Inf	0.00382317	0.46841
ENST00000575137	11.7788	0	23.5576	Inf	Inf	0.00384878	0.470791
ENST00000554360	154.004	35.019	272.99	7.79546	2.96263	0.00385931	0.471376
ENST00000609647	11.8928	0	23.7855	Inf	Inf	0.00430836	0.506245
MSTRG.26953.12	266.431	66.8744	465.987	6.9681	2.80076	0.00448218	0.518794
ENST00000607540	15.8117	0.991855	30.6315	30.883	4.94874	0.00448474	0.518794
ENST00000670514	14.9811	0	29.9623	Inf	Inf	0.00453444	0.52087
ENST00000668551	9.2077	0	18.4154	Inf	Inf	0.00458527	0.525237
ENST00000662858	9.00674	0	18.0135	Inf	Inf	0.005011	0.552402
ENST00000447898	9.98054	0	19.9611	Inf	Inf	0.00618593	0.628689
MSTRG.26373.3	1334.09	140.073	2528.12	18.0486	4.17382	0.00628396	0.634719
ENST00000659039	33.968	5.62804	62.3079	11.071	3.46871	0.00631309	0.636876
MSTRG.19302.1	5179.91	1492.66	8867.17	5.94053	2.57059	0.00649236	0.645827
ENST00000658933	26.0156	3.63437	48.3968	13.3164	3.73514	0.00664705	0.65486
MSTRG.28867.5	1557.91	65.217	3050.6	46.7761	5.5477	0.00679145	0.663112
ENST00000595109	8.37436	0	16.7487	Inf	Inf	0.0068533	0.665429
ENST00000627992	14.5615	0.330397	28.7927	87.1458	6.44536	0.00694405	0.668363
MSTRG.19303.4	484.453	0	968.907	Inf	Inf	0.00698006	0.669572
ENST00000655707	8.92569	0	17.8514	Inf	Inf	0.00703363	0.671568
ENST00000399543	28.4139	1.98637	54.8413	27.6089	4.78706	0.00746945	0.696161
ENST00000665824	32.6711	2.2838	63.0584	27.6112	4.78718	0.00759586	0.701506
ENST00000647966	9.62941	0	19.2588	Inf	Inf	0.00776214	0.711442
ENST00000561611	8.46178	0	16.9236	Inf	Inf	0.00802284	0.725396
ENST00000618749	7.98926	0	15.9785	Inf	Inf	0.00821293	0.734996
ENST00000649115	12.4373	0	24.8746	Inf	Inf	0.00855031	0.750433
ENST00000668567	48.8719	10.4726	87.2712	8.3333	3.05889	0.00877801	0.762654
ENST00000589496	42.2978	4.91381	79.6817	16.2159	4.01934	0.009039	0.774862
MSTRG.786.1	115.704	23.8113	207.597	8.71843	3.12407	0.00915255	0.779102
ENST00000658125	10.1154	0	20.2309	Inf	Inf	0.00930518	0.788937
MSTRG.18123.3	2408.17	0	4816.33	Inf	Inf	0.00937957	0.793895
ENST00000565297	202.645	58.5769	346.714	5.91895	2.56534	0.00974805	0.809726
ENST00000654021	12.2851	0	24.5702	Inf	Inf	0.00974925	0.809726
ENST00000447307	11.7356	0	23.4712	Inf	Inf	0.0104506	0.835245
ENST00000653657	32.5104	6.13356	58.8873	9.60084	3.26316	0.0108265	0.851351
ENST00000631190	292.831	32.5897	553.073	16.9708	4.08498	0.0109666	0.854598
ENST00000662357	7.40717	0	14.8143	Inf	Inf	0.011237	0.865867
ENST00000665498	7.65258	0	15.3052	Inf	Inf	0.0119542	0.896206
ENST00000670994	7.2597	0	14.5194	Inf	Inf	0.0121791	0.901284
ENST00000589455	20.3435	2.97357	37.7135	12.6829	3.66481	0.0122661	0.904173
ENST00000531827	7.21782	0	14.4356	Inf	Inf	0.0123402	0.904515
ENST00000530228	10.2951	0	20.5902	Inf	Inf	0.0126072	0.909813
ENST00000661172	150.09	44.7214	255.459	5.71222	2.51405	0.0128848	0.920268
MSTRG.2.12	121.577	9.93184	233.222	23.4823	4.5535	0.0129081	0.920268
ENST00000660756	22.2576	3.64167	40.8735	11.2238	3.48849	0.0132567	0.930489
ENST00000664665	7.04894	0	14.0979	Inf	Inf	0.013476	0.938252
ENST00000659124	98.7821	28.4869	169.077	5.93527	2.56931	0.0136716	0.94465
ENST00000417218	11.5783	0	23.1565	Inf	Inf	0.0141399	0.960823
ENST00000669149	8.98816	0.322819	17.6535	54.6855	5.77309	0.0141604	0.961815
ENST00000624716	6.91101	0	13.822	Inf	Inf	0.0145822	0.9675
MSTRG.4698.2	684.517	228.929	1140.11	4.98018	2.3162	0.0145887	0.9675
ENST00000665397	11.469	0.662122	22.2758	33.643	5.07224	0.0147004	0.968781
ENST00000611182	6.84505	0	13.6901	Inf	Inf	0.0148946	0.973786
ENST00000593060	111.682	25.8764	197.488	7.63196	2.93205	0.0151917	0.978235
MSTRG.19303.1	5297.28	1833.08	8761.48	4.77966	2.25691	0.0155958	0.990413
ENST00000505731	13.1687	0.968457	25.3689	26.1951	4.71123	0.0158425	0.996444
ENST00000647388	323.118	107.65	538.586	5.00311	2.32283	0.0158546	0.996444
ENST00000530686	6.70074	0	13.4015	Inf	Inf	0.0161629	1
MSTRG.28867.16	1745.05	0.330397	3489.77	10562.4	13.3666	0.0162809	1
ENST00000653460	6.60103	0	13.2021	Inf	Inf	0.0172968	1
ENST00000434897	16.5591	2.31743	30.8008	13.2909	3.73237	0.0175013	1
ENST00000658768	9.97775	0.660794	19.2947	29.1993	4.86786	0.0182853	1
MSTRG.12951.10	152.739	21.1454	284.333	13.4465	3.74916	0.0187127	1
ENST00000647591	6.44416	0	12.8883	Inf	Inf	0.0188697	1
ENST00000660339	6.42284	0	12.8457	Inf	Inf	0.0190026	1
ENST00000523700	31.7247	7.19893	56.2504	7.81372	2.96601	0.0190261	1
ENST00000658888	226.398	77.4683	375.327	4.84491	2.27647	0.0191146	1
ENST00000425750	11.2413	0.968457	21.5142	22.2149	4.47345	0.0195927	1
MSTRG.770.7	534.333	0	1068.67	Inf	Inf	0.0198934	1
ENST00000634535	6.28924	0	12.5785	Inf	Inf	0.0205876	1
ENST00000444126	71.2674	3.63437	138.9	38.2186	5.2562	0.0206016	1
ENST00000445878	6.27095	0	12.5419	Inf	Inf	0.0207129	1
ENST00000664011	14.6226	1.98238	27.2629	13.7526	3.78163	0.021081	1
ENST00000655509	136.107	46.0175	226.196	4.91543	2.29732	0.0215759	1
MSTRG.24971.1	722.782	264.316	1181.25	4.46908	2.15998	0.0216671	1
MSTRG.25581.2	46.285	12.8855	79.6845	6.18405	2.62855	0.0221796	1
MSTRG.770.6	428	0	856	Inf	Inf	0.0222219	1
MSTRG.7749.2	416.5	0	833	Inf	Inf	0.0225258	1
MSTRG.27375.22	414.5	0	829	Inf	Inf	0.0225799	1
ENST00000566878	15.4265	2.31278	28.5402	12.3402	3.6253	0.0228103	1
MSTRG.15989.1	1260.71	468.966	2052.45	4.37653	2.12979	0.0228755	1
ENST00000664394	52.0484	10.9077	93.189	8.54337	3.09481	0.0230571	1
ENST00000540652	6.03751	0	12.075	Inf	Inf	0.0232228	1
ENST00000370438	11.9255	0	23.8511	Inf	Inf	0.0236488	1
MSTRG.770.8	368.162	0	736.325	Inf	Inf	0.0237338	1
ENST00000521467	23.9099	0	47.8197	Inf	Inf	0.024084	1
ENST00000671649	11.1348	0	22.2696	Inf	Inf	0.0242096	1
ENST00000565617	362.488	133.923	591.054	4.4134	2.14189	0.0243783	1
ENST00000649324	6.93418	0	13.8684	Inf	Inf	0.0250248	1
ENST00000537298	18.1767	1.32159	35.0319	26.5074	4.72832	0.0255569	1
MSTRG.26466.4	77.2809	9.25842	145.303	15.6942	3.97216	0.0261417	1
ENST00000669049	20.8113	4.2461	37.3766	8.80257	3.13792	0.0265123	1
ENST00000664868	5.73562	0	11.4712	Inf	Inf	0.0276862	1
ENST00000444263	70.3638	23.0302	117.697	5.11057	2.35348	0.0278665	1
MSTRG.16945.4	259.833	0	519.667	Inf	Inf	0.0284981	1
ENST00000657563	20.3514	4.19665	36.5062	8.69891	3.12083	0.0291191	1
ENST00000666318	14.5181	2.25973	26.7765	11.8494	3.56674	0.0292433	1
ENST00000657389	6.03425	0	12.0685	Inf	Inf	0.0296353	1
ENST00000658455	33.8858	7.27537	60.4963	8.31522	3.05575	0.030088	1
ENST00000436557	5.58698	0	11.174	Inf	Inf	0.0302393	1
ENST00000661086	5.58233	0	11.1647	Inf	Inf	0.0302882	1
ENST00000451905	5.56927	0	11.1385	Inf	Inf	0.0304261	1
MSTRG.28861.3	226.333	0	452.667	Inf	Inf	0.0305259	1
MSTRG.7804.1	211.276	79.9334	342.619	4.28631	2.09974	0.0307955	1
MSTRG.28878.8	219.337	0	438.673	Inf	Inf	0.0308082	1
ENST00000534120	27.332	6.82041	47.8436	7.01477	2.8104	0.0308537	1
ENST00000443778	12.2162	1.65198	22.7804	13.7897	3.78552	0.0308795	1
ENST00000660325	113.377	40.8748	185.879	4.54753	2.18508	0.0315138	1
MSTRG.28867.17	24207.1	32.372	48381.8	1494.56	10.5455	0.0324099	1
ENST00000439494	5.46603	0	10.9321	Inf	Inf	0.0327342	1
ENST00000665374	5.46178	0	10.9236	Inf	Inf	0.0327827	1
ENST00000422574	5.42203	0	10.8441	Inf	Inf	0.0332417	1
ENST00000666504	5.39199	0	10.784	Inf	Inf	0.0335946	1
ENST00000602652	5.37428	0	10.7486	Inf	Inf	0.0338051	1
MSTRG.26981.2	177.77	26.4317	329.108	12.4512	3.63822	0.0348435	1
ENST00000412203	9.60381	0.993184	18.2144	18.3394	4.19688	0.0350848	1
ENST00000554129	32.5365	7.59913	57.4738	7.56321	2.919	0.0351457	1
MSTRG.26980.30	306.219	97.9975	514.441	5.24953	2.39219	0.0356484	1
ENST00000586452	15.6769	2.97955	28.3742	9.52298	3.25141	0.0359058	1
ENST00000651763	193.27	74.9833	311.557	4.15501	2.05485	0.0359763	1
ENST00000509372	5.29512	0	10.5902	Inf	Inf	0.036085	1
ENST00000590309	5.25423	0	10.5085	Inf	Inf	0.0366102	1
ENST00000661940	5.24492	0	10.4898	Inf	Inf	0.0367313	1
ENST00000635405	5.24312	0	10.4862	Inf	Inf	0.0367548	1
ENST00000624910	5.22997	0	10.4599	Inf	Inf	0.036927	1
MSTRG.21904.5	147.432	0	294.864	Inf	Inf	0.0372485	1
MSTRG.6028.36	147.833	0	295.667	Inf	Inf	0.0377302	1
ENST00000553207	12.551	1.98637	23.1157	11.6372	3.54067	0.0380427	1
ENST00000469070	71.0205	25.4917	116.549	4.57204	2.19284	0.0384128	1
ENST00000609210	10.4195	1.29128	19.5478	15.1383	3.92014	0.038919	1
ENST00000670305	19.8506	3.31061	36.3907	10.9921	3.4584	0.039539	1
ENST00000416191	5.12479	0	10.2496	Inf	Inf	0.0398066	1
ENST00000552238	13.3106	2.31743	24.3037	10.4874	3.39058	0.0400054	1
ENST00000442037	5.07049	0	10.141	Inf	Inf	0.0405872	1
ENST00000659123	24.509	4.89998	44.1181	9.00373	3.17052	0.0406821	1
ENST00000657575	11.5003	0.662122	22.3384	33.7376	5.07629	0.0407107	1
ENST00000557246	17.8249	3.93152	31.7183	8.06769	3.01216	0.0410038	1
ENST00000653660	57.1404	20.04	94.2407	4.70263	2.23347	0.0413742	1
ENST00000517927	285.904	117.844	453.964	3.85225	1.9457	0.0416277	1
MSTRG.770.16	117.784	0	235.568	Inf	Inf	0.041643	1
ENST00000670736	13.1623	2.31743	24.0071	10.3594	3.37286	0.0417594	1
ENST00000417643	11.1452	1.65531	20.6351	12.466	3.63993	0.042283	1
ENST00000614537	34.6627	10.8017	58.5238	5.41804	2.43777	0.0435034	1
MSTRG.25961.2	337.345	139.932	534.757	3.82155	1.93416	0.0436332	1
ENST00000483854	12.0651	1.96922	22.161	11.2537	3.49233	0.0438413	1
MSTRG.5567.1	40.0459	13.0941	66.9977	5.11664	2.3552	0.0439363	1
ENST00000442867	4.94579	0	9.89158	Inf	Inf	0.0440896	1
ENST00000670518	23.2366	6.13356	40.3397	6.57688	2.7174	0.0441436	1
ENST00000654286	4.92456	0	9.84912	Inf	Inf	0.0444291	1
MSTRG.24752.2	294.916	123.957	465.875	3.75834	1.9101	0.0450862	1
ENST00000657536	20.6809	5.23104	36.1308	6.907	2.78806	0.045148	1
ENST00000618397	20.5694	4.63486	36.5039	7.87595	2.97745	0.0455538	1
MSTRG.20734.6	335.203	115.595	554.811	4.79961	2.26292	0.0460867	1
ENST00000657269	4.80573	0	9.61147	Inf	Inf	0.0481944	1
ENST00000528781	4.78965	0	9.5793	Inf	Inf	0.0484768	1
ENST00000538094	15.2425	3.2694	27.2155	8.32432	3.05733	0.0485437	1
MSTRG.19535.15	88.6667	0	177.333	Inf	Inf	0.0486273	1
ENST00000413794	4.75888	0	9.51776	Inf	Inf	0.0490238	1
ENST00000537961	4.75749	0	9.51497	Inf	Inf	0.0490489	1
ENST00000421437	4.75536	0	9.51072	Inf	Inf	0.049087	1
ENST00000558536	84.409	0	168.818	Inf	Inf	0.0491245	1
ENST00000667345	4.75152	0	9.50305	Inf	Inf	0.049156	1
ENST00000650286	85.5627	0	171.125	Inf	Inf	0.0491761	1
ENST00000521500	4.74483	0	9.48967	Inf	Inf	0.0492765	1
ENST00000670145	4.73937	0	9.47873	Inf	Inf	0.0493754	1
ENST00000522158	4.73096	0	9.46192	Inf	Inf	0.0495279	1
ENST00000648425	4.72116	0	9.44232	Inf	Inf	0.0497067	1

## Sheet: Control vs WT-DOWN
id	baseMean	baseMean_CELL	baseMean_H37Rv	foldChange(H37Rv/CELL)(H37Rv/CELL)	log2FoldChange	pval	padj
ENST00000422506	103.435	206.871	0	0	-Inf	2.95137e-07	0.000424671
ENST00000432268	34.5485	69.097	0	0	-Inf	2.12171e-06	0.00203528
ENST00000550906	66.722	131.777	1.66667	0.0126476	-6.30499	3.09757e-06	0.00261911
ENST00000666290	53.8091	106.285	1.33333	0.0125449	-6.31676	6.79457e-06	0.00474273
MSTRG.28856.12	2772.23	5297.53	246.917	0.0466099	-4.42322	1.55749e-05	0.00877944
MSTRG.19535.21	143.696	287.392	0	0	-Inf	1.58967e-05	0.00890033
MSTRG.3319.1	348.184	668.797	27.5702	0.0412236	-4.60039	1.7251e-05	0.00955997
ENST00000490950	19.9913	39.9827	0	0	-Inf	7.65307e-05	0.0293996
MSTRG.18147.2	9646.2	17921.8	1370.64	0.0764792	-3.70879	0.000184247	0.055252
ENST00000656384	54.0957	108.191	0	0	-Inf	0.000196835	0.0580369
MSTRG.4164.5	59.0227	118.045	0	0	-Inf	0.000213311	0.0611716
MSTRG.770.23	26.7361	53.4721	0	0	-Inf	0.000270763	0.0717518
ENST00000606388	72.7449	137.921	7.56901	0.0548794	-4.18759	0.000338937	0.0856722
ENST00000590100	37.0143	74.0286	0	0	-Inf	0.000342264	0.0861087
MSTRG.29389.2	28.8744	57.7489	0	0	-Inf	0.00049371	0.113425
ENST00000663822	20.8353	41.6705	0	0	-Inf	0.00061997	0.135531
ENST00000666950	67.1619	134.324	0	0	-Inf	0.00065046	0.139657
MSTRG.2.15	84.0751	168.15	0	0	-Inf	0.000734927	0.152213
ENST00000664219	18.6479	37.2959	0	0	-Inf	0.000785514	0.159667
ENST00000600123	28.0935	55.8537	0.333333	0.00596797	-7.38854	0.000974641	0.184286
ENST00000442673	36.2171	72.4342	0	0	-Inf	0.00107538	0.197979
MSTRG.18140.1	1193.64	2250.86	136.415	0.0606058	-4.0444	0.00112388	0.203947
ENST00000610844	15.047	30.094	0	0	-Inf	0.00120692	0.215425
ENST00000533405	12.9029	25.8058	0	0	-Inf	0.00142793	0.241973
ENST00000671555	20.6927	41.3854	0	0	-Inf	0.00153524	0.253352
ENST00000533563	11.7503	23.5006	0	0	-Inf	0.00171606	0.275313
ENST00000623351	11.3208	22.6417	0	0	-Inf	0.00177086	0.281202
ENST00000609675	11.091	22.1821	0	0	-Inf	0.00193278	0.298532
ENST00000538559	12.8507	25.7014	0	0	-Inf	0.00202922	0.309063
MSTRG.26953.10	39.4877	78.9755	0	0	-Inf	0.00219943	0.325766
ENST00000661061	11.5344	23.0689	0	0	-Inf	0.00228521	0.334391
ENST00000639897	17.8544	35.7088	0	0	-Inf	0.00238254	0.344532
ENST00000663509	11.2431	22.4863	0	0	-Inf	0.00248619	0.355004
ENST00000342657	19.9967	39.3353	0.658174	0.0167324	-5.90121	0.00292861	0.398531
ENST00000654822	14.2177	28.4354	0	0	-Inf	0.00293106	0.398531
ENST00000655561	21.5083	42.6925	0.324027	0.00758979	-7.04173	0.00303669	0.407505
ENST00000507434	10.6394	21.2788	0	0	-Inf	0.00355367	0.447026
ENST00000619056	9.53743	19.0749	0	0	-Inf	0.00395686	0.479719
MSTRG.770.22	17.3784	34.7568	0	0	-Inf	0.00399887	0.482269
ENST00000649892	14.5474	29.0949	0	0	-Inf	0.00417056	0.495735
ENST00000625218	94.3581	167.996	20.7198	0.123335	-3.01935	0.00471322	0.536522
ENST00000661386	13.8259	27.6518	0	0	-Inf	0.00476317	0.539823
ENST00000413074	11.6142	22.895	0.333333	0.0145592	-6.10192	0.00485722	0.546468
ENST00000472943	40.15	78.3255	1.97452	0.0252092	-5.30991	0.00502958	0.553251
ENST00000660645	12.9484	25.8967	0	0	-Inf	0.00514174	0.56082
MSTRG.770.18	575.106	1121.24	28.9687	0.0258362	-5.27446	0.00530789	0.572059
ENST00000417110	8.92769	17.8554	0	0	-Inf	0.00533331	0.573284
ENST00000667351	8.76615	17.5323	0	0	-Inf	0.00576974	0.605557
ENST00000500169	8.75312	17.5062	0	0	-Inf	0.00579134	0.606239
ENST00000580071	8.55974	17.1195	0	0	-Inf	0.00632757	0.637116
ENST00000652782	509.624	883.54	135.709	0.153596	-2.70278	0.00635786	0.637116
ENST00000520590	8.50337	17.0067	0	0	-Inf	0.00643239	0.642981
ENST00000665592	9.27612	18.5522	0	0	-Inf	0.00644171	0.64352
ENST00000597173	8.46528	16.9306	0	0	-Inf	0.00650458	0.646649
ENST00000524376	365.155	628.708	101.602	0.161605	-2.62946	0.00690137	0.667094
ENST00000537850	8.23958	16.4792	0	0	-Inf	0.0074244	0.694329
ENST00000653711	88.0878	154.714	21.4614	0.138716	-2.84979	0.00746438	0.696161
ENST00000658007	8.08986	16.1797	0	0	-Inf	0.00802507	0.725396
ENST00000668518	10.3684	20.4076	0.329087	0.0161257	-5.95449	0.00808428	0.729025
ENST00000660603	8.35692	16.7138	0	0	-Inf	0.00826034	0.736232
MSTRG.28861.2	2835	5669.99	0	0	-Inf	0.00852657	0.750433
ENST00000659306	12.035	24.0699	0	0	-Inf	0.00854257	0.750433
ENST00000454129	49.984	89.0613	10.9066	0.122462	-3.0296	0.00877666	0.762654
ENST00000666437	7.81207	15.6241	0	0	-Inf	0.00902282	0.774862
ENST00000653307	11.4057	22.8113	0	0	-Inf	0.00909601	0.777697
ENST00000517635	18.4364	35.8727	1	0.0278763	-5.16482	0.00936415	0.793409
ENST00000668281	11.7679	22.8777	0.658174	0.0287692	-5.11933	0.00944156	0.796266
ENST00000665289	7.73421	15.4684	0	0	-Inf	0.0095551	0.801719
MSTRG.20773.50	2113.98	4227.96	0	0	-Inf	0.00987318	0.814875
ENST00000660650	8.62476	17.2495	0	0	-Inf	0.00989419	0.814875
ENST00000659447	25.0313	46.1136	3.94905	0.0856374	-3.54562	0.0098957	0.814875
ENST00000654544	41.7256	75.3504	8.10067	0.107507	-3.2175	0.0108884	0.852817
ENST00000538062	23.1888	42.7365	3.64119	0.085201	-3.55299	0.0113484	0.867846
ENST00000630073	8.86859	17.7372	0	0	-Inf	0.0116826	0.882704
ENST00000660227	27.2313	54.4626	0	0	-Inf	0.0124451	0.906779
ENST00000581621	5513.34	9204.23	1822.46	0.198003	-2.33641	0.0125337	0.908912
ENST00000668903	17.5927	33.2132	1.97208	0.0593764	-4.07397	0.0128627	0.919757
ENST00000658093	14.4561	28.9122	0	0	-Inf	0.0129028	0.920268
ENST00000658870	21.1786	42.3572	0	0	-Inf	0.0134887	0.938736
ENST00000654902	7.47788	14.9558	0	0	-Inf	0.0142291	0.962722
ENST00000588950	70.9161	122.208	19.6242	0.16058	-2.63863	0.014422	0.966377
ENST00000657781	91.8222	157.021	26.623	0.16955	-2.56022	0.0147125	0.968781
ENST00000658996	10.2479	20.4959	0	0	-Inf	0.0147227	0.968781
ENST00000656402	17.3467	33.3973	1.29611	0.0388087	-4.68748	0.0148296	0.971855
ENST00000586556	9.42163	18.8433	0	0	-Inf	0.015054	0.977191
ENST00000592217	16.9769	31.6756	2.27831	0.0719263	-3.79734	0.0153789	0.983735
ENST00000612371	6.78177	13.5635	0	0	-Inf	0.015842	0.996444
ENST00000449175	45.7412	79.9142	11.5682	0.144758	-2.78829	0.0159763	0.999404
ENST00000429124	44.4977	77.7951	11.2003	0.143971	-2.79615	0.0167035	1
ENST00000660963	10.1455	19.6329	0.658174	0.0335241	-4.89866	0.0172937	1
ENST00000652174	6.61491	13.2298	0	0	-Inf	0.0173232	1
ENST00000433152	6.61358	13.2272	0	0	-Inf	0.0173307	1
ENST00000658573	22.6951	45.3902	0	0	-Inf	0.0173327	1
ENST00000623360	6.58327	13.1665	0	0	-Inf	0.0175028	1
ENST00000605698	11.3631	22.7262	0	0	-Inf	0.0175851	1
ENST00000567091	6.5511	13.1022	0	0	-Inf	0.017688	1
ENST00000605885	6.51408	13.0282	0	0	-Inf	0.0179047	1
ENST00000624140	6.49972	12.9994	0	0	-Inf	0.0179897	1
ENST00000527986	204.807	350.241	59.3732	0.169521	-2.56046	0.0184584	1
ENST00000449469	18.2791	36.5582	0	0	-Inf	0.018557	1
ENST00000653291	12.6549	24.0137	1.29611	0.0539737	-4.2116	0.0188006	1
ENST00000661244	7.60345	15.2069	0	0	-Inf	0.0188343	1
ENST00000655567	43.3746	80.0824	6.66667	0.0832475	-3.58645	0.0189099	1
ENST00000519140	6.36696	12.7339	0	0	-Inf	0.0194725	1
MSTRG.25961.3	191.208	317.991	64.4247	0.202599	-2.3033	0.0195971	1
MSTRG.18147.3	518.442	1036.88	0	0	-Inf	0.0201704	1
MSTRG.21904.8	502.952	1005.9	0	0	-Inf	0.0202219	1
ENST00000669612	6.26291	12.5258	0	0	-Inf	0.0208896	1
ENST00000658754	11.0161	21.045	0.987262	0.0469119	-4.4139	0.021125	1
ENST00000619442	14.6009	27.2017	2	0.0735248	-3.76563	0.0213313	1
ENST00000658630	6.18282	12.3656	0	0	-Inf	0.0214571	1
ENST00000499425	24.3546	48.7093	0	0	-Inf	0.0221018	1
ENST00000668265	73.1004	142.201	4	0.0281292	-5.15179	0.0223102	1
ENST00000665646	19.6888	35.788	3.5896	0.100302	-3.31758	0.0226652	1
ENST00000604258	6.10383	12.2077	0	0	-Inf	0.022839	1
ENST00000585659	6.07731	12.1546	0	0	-Inf	0.0230437	1
ENST00000533935	6.06687	12.1337	0	0	-Inf	0.023125	1
MSTRG.18122.4	392.677	785.353	0	0	-Inf	0.0231453	1
ENST00000664684	6.05551	12.111	0	0	-Inf	0.023214	1
ENST00000469800	13.1515	26.3029	0	0	-Inf	0.0236091	1
ENST00000654024	63.0614	106.677	19.4459	0.182288	-2.45571	0.0240947	1
ENST00000661019	23.2838	41.5675	5	0.120286	-3.05546	0.0242447	1
ENST00000669027	67.589	114.116	21.0617	0.184564	-2.43781	0.0252065	1
ENST00000629547	5.8941	11.7882	0	0	-Inf	0.0254239	1
ENST00000518932	242.794	485.589	0	0	-Inf	0.0258949	1
MSTRG.770.14	312.787	578.266	47.3079	0.0818099	-3.61158	0.0265725	1
ENST00000638681	10.8675	21.735	0	0	-Inf	0.0266086	1
ENST00000523673	9.43093	18.8619	0	0	-Inf	0.0266803	1
ENST00000653018	5.78759	11.5752	0	0	-Inf	0.0273457	1
ENST00000432070	22.5568	40.2531	4.8604	0.120746	-3.04995	0.0273583	1
ENST00000657573	5.74412	11.4882	0	0	-Inf	0.0277567	1
ENST00000623794	5.74292	11.4858	0	0	-Inf	0.0277681	1
ENST00000628498	5.73947	11.4789	0	0	-Inf	0.0278012	1
ENST00000654804	5.73175	11.4635	0	0	-Inf	0.0278752	1
ENST00000671452	7.07248	14.145	0	0	-Inf	0.027972	1
ENST00000655968	8.69171	17.0594	0.324027	0.018994	-5.71831	0.0280875	1
ENST00000670927	5.69054	11.3811	0	0	-Inf	0.0282754	1
ENST00000438618	8.92279	17.1874	0.658174	0.038294	-4.70674	0.0283619	1
ENST00000646572	14.6175	26.9016	2.33333	0.0867358	-3.52723	0.0284576	1
MSTRG.28878.7	243.172	486.344	0	0	-Inf	0.0293884	1
ENST00000416099	10.0828	19.1655	1	0.052177	-4.26044	0.0296508	1
ENST00000644125	9.98884	18.9777	1	0.0526935	-4.24623	0.0301358	1
ENST00000429480	8.71005	17.4201	0	0	-Inf	0.0301533	1
ENST00000670795	24.8305	43.8284	5.83248	0.133075	-2.90968	0.0302293	1
ENST00000430373	8.20456	16.0758	0.333333	0.0207351	-5.59178	0.0304257	1
ENST00000599889	5.58318	11.1664	0	0	-Inf	0.0304416	1
ENST00000514532	5.58271	11.1654	0	0	-Inf	0.0304465	1
MSTRG.16402.18	224.835	449.67	0	0	-Inf	0.0305584	1
MSTRG.18150.2	212.415	424.83	0	0	-Inf	0.0310733	1
MSTRG.770.11	367.855	694.337	41.3739	0.0595877	-4.06884	0.0316996	1
MSTRG.770.9	208.238	416.475	0	0	-Inf	0.0317794	1
ENST00000601196	5.45487	10.9097	0	0	-Inf	0.0330337	1
ENST00000434707	5.45454	10.9091	0	0	-Inf	0.0330375	1
ENST00000654166	21.2424	42.4848	0	0	-Inf	0.033323	1
ENST00000584805	5.40661	10.8132	0	0	-Inf	0.0335972	1
MSTRG.28856.11	5018.89	8888.92	1148.85	0.129245	-2.95182	0.0337446	1
ENST00000435944	5.38421	10.7684	0	0	-Inf	0.0338634	1
MSTRG.18135.5	1387.96	2622.61	153.305	0.0584549	-4.09653	0.0346852	1
ENST00000580589	8.92285	17.8457	0	0	-Inf	0.0347426	1
ENST00000609564	126.731	206.478	46.9839	0.227549	-2.13575	0.0351401	1
ENST00000524619	8.33208	16.006	0.658174	0.0411205	-4.604	0.0352994	1
ENST00000645486	7.62746	15.2549	0	0	-Inf	0.0354687	1
ENST00000653572	35.6089	60.6361	10.5817	0.174512	-2.5186	0.0363239	1
ENST00000624424	5.29034	10.5807	0	0	-Inf	0.0363303	1
ENST00000653154	5.27784	10.5557	0	0	-Inf	0.036491	1
ENST00000594114	5.24799	10.496	0	0	-Inf	0.0368789	1
ENST00000664633	5.22772	10.4554	0	0	-Inf	0.0371457	1
ENST00000653407	9.04424	18.0885	0	0	-Inf	0.0374181	1
ENST00000653370	34.9846	59.5859	10.3832	0.174256	-2.52072	0.0380146	1
ENST00000603037	139.458	278.916	0	0	-Inf	0.0383063	1
MSTRG.25550.1	90.1771	147.116	33.2378	0.225929	-2.14606	0.0383353	1
ENST00000450860	17.5902	31.5679	3.61246	0.114435	-3.12741	0.0384262	1
ENST00000650897	12.9018	24.1369	1.66667	0.0690505	-3.8562	0.039087	1
ENST00000659360	5.25604	10.5121	0	0	-Inf	0.0395368	1
ENST00000522715	30.2326	55.5136	4.95166	0.0891974	-3.48685	0.0395648	1
ENST00000669937	6.58413	13.1683	0	0	-Inf	0.0399016	1
ENST00000419736	33.0075	58.3824	7.6327	0.130736	-2.93527	0.0399455	1
ENST00000488000	5.12846	10.2569	0	0	-Inf	0.0399524	1
ENST00000656210	5.12746	10.2549	0	0	-Inf	0.0399666	1
ENST00000655199	5.12713	10.2543	0	0	-Inf	0.0399713	1
ENST00000444796	5.07787	10.1557	0	0	-Inf	0.0406817	1
ENST00000444188	32.7283	55.6472	9.80945	0.176279	-2.50407	0.041146	1
ENST00000658868	5.04491	10.0898	0	0	-Inf	0.0411672	1
ENST00000653368	19.418	34.2996	4.53638	0.132257	-2.91858	0.041439	1
ENST00000577267	50.146	88.1779	12.114	0.137382	-2.86374	0.0425058	1
MSTRG.25550.3	6.28372	12.5674	0	0	-Inf	0.0428511	1
ENST00000560029	123.046	197.506	48.586	0.245998	-2.02328	0.0433008	1
ENST00000666917	43.3008	77.3871	9.21444	0.119069	-3.07013	0.0436046	1
ENST00000581794	104.775	168.768	40.7817	0.241644	-2.04905	0.0442149	1
ENST00000576468	14.835	26.7301	2.93992	0.109985	-3.18462	0.0442808	1
MSTRG.19535.19	105.231	210.463	0	0	-Inf	0.0445679	1
ENST00000667641	4.90822	9.81645	0	0	-Inf	0.04491	1
ENST00000666225	4.88762	9.77523	0	0	-Inf	0.0452476	1
ENST00000667191	6.75267	13.1813	0.324027	0.0245823	-5.34624	0.0457441	1
ENST00000669815	17.1352	34.2703	0	0	-Inf	0.048367	1
ENST00000591312	8.23944	16.4789	0	0	-Inf	0.0484894	1
ENST00000552269	27.2278	47.9041	6.55138	0.13676	-2.87028	0.0485129	1
ENST00000579368	4.79773	9.59546	0	0	-Inf	0.0485626	1
ENST00000668870	4.79574	9.59147	0	0	-Inf	0.0485979	1
MSTRG.20171.2	59.6456	104.386	14.9052	0.14279	-2.80804	0.0486241	1
ENST00000652311	19.4751	35.0526	3.89763	0.111194	-3.16885	0.0486971	1
ENST00000649433	14.7087	26.4557	2.96178	0.111953	-3.15904	0.0489815	1
ENST00000650421	4.75093	9.50187	0	0	-Inf	0.049399	1
ENST00000655049	4.74681	9.49363	0	0	-Inf	0.0494736	1
MSTRG.26774.2	104.94	207.547	2.33333	0.0112424	-6.4749	0.0495961	1
ENST00000645684	4.73857	9.47714	0	0	-Inf	0.0496234	1
ENST00000666025	4.72355	9.4471	0	0	-Inf	0.049898	1

## Sheet: Control vs △1759c-UP
id	baseMean	baseMean_CELL	baseMean_1759c	foldChange(1759c/CELL)(1759c/CELL)	log2FoldChange	pval	padj
MSTRG.23238.14	120.414	0	240.828	Inf	Inf	2.98686e-10	9.79432e-07
ENST00000483664	150.881	1.66467	300.098	180.275	7.49406	1.40592e-08	2.95525e-05
ENST00000663349	56.2935	0	112.587	Inf	Inf	7.01407e-08	0.000123657
ENST00000667626	49.405	0	98.8101	Inf	Inf	1.77582e-07	0.000294099
ENST00000668786	39.0022	0	78.0043	Inf	Inf	9.49784e-07	0.00115351
ENST00000619449	108.755	0	217.51	Inf	Inf	1.37944e-06	0.00155978
MSTRG.27059.1	320.213	0	640.425	Inf	Inf	4.98193e-06	0.00418883
MSTRG.25695.4	67.066	1.99646	132.136	66.1851	6.04843	5.30311e-06	0.00434741
ENST00000661625	26.9489	0	53.8978	Inf	Inf	1.20461e-05	0.00796387
ENST00000560077	149.948	0	299.896	Inf	Inf	1.42944e-05	0.00922703
MSTRG.25040.2	147.653	0	295.307	Inf	Inf	1.46604e-05	0.00942617
ENST00000663103	23.7679	0	47.5357	Inf	Inf	2.76833e-05	0.0157054
ENST00000631190	361.698	32.8108	690.586	21.0475	4.39558	2.85461e-05	0.0160836
MSTRG.22779.9	405.073	0	810.146	Inf	Inf	4.93136e-05	0.0240855
ENST00000664273	44.8896	0	89.7792	Inf	Inf	0.00016336	0.0597856
ENST00000658327	47.6354	0	95.2709	Inf	Inf	0.000166062	0.0603092
MSTRG.24135.12	568.866	76.6404	1061.09	13.8451	3.7913	0.000166262	0.0603092
MSTRG.23238.15	69.6146	0	139.229	Inf	Inf	0.00026257	0.0857916
ENST00000370438	15.4661	0	30.9322	Inf	Inf	0.000372848	0.113836
ENST00000662119	26.4917	0	52.9835	Inf	Inf	0.00041174	0.122518
ENST00000642293	71.6214	8.28083	134.962	16.2981	4.02663	0.000513673	0.139901
ENST00000666488	24.2243	0	48.4486	Inf	Inf	0.000539827	0.145573
MSTRG.27545.8	203.45	0	406.9	Inf	Inf	0.000598424	0.157489
ENST00000650286	102.834	0	205.667	Inf	Inf	0.000612644	0.160203
ENST00000457670	14.03	0	28.0599	Inf	Inf	0.000623299	0.162213
ENST00000628135	18.6516	0	37.3031	Inf	Inf	0.00072296	0.179395
ENST00000666826	22.0394	0	44.0789	Inf	Inf	0.000879102	0.203868
ENST00000565764	16.5614	0	33.1228	Inf	Inf	0.000905249	0.206966
ENST00000658731	15.0667	0	30.1334	Inf	Inf	0.00114431	0.244697
ENST00000639539	16.3854	0	32.7708	Inf	Inf	0.00117522	0.248305
ENST00000668567	69.949	10.5473	129.351	12.2638	3.61634	0.00150937	0.296728
ENST00000669272	33.6865	0	67.373	Inf	Inf	0.00160043	0.305305
ENST00000649390	84.383	14.201	154.565	10.8841	3.44415	0.00175906	0.32333
ENST00000669981	15.4708	0	30.9417	Inf	Inf	0.00188011	0.336892
ENST00000594086	367.635	16.1451	719.126	44.5415	5.47708	0.00197647	0.347307
ENST00000602414	14.6083	0	29.2167	Inf	Inf	0.00216629	0.36692
ENST00000653970	10.829	0	21.658	Inf	Inf	0.00234073	0.387656
ENST00000669551	18.2447	0	36.4895	Inf	Inf	0.00268049	0.425034
ENST00000554129	92.8298	7.65308	178.006	23.2595	4.53975	0.0028444	0.443307
ENST00000652207	11.5646	0	23.1292	Inf	Inf	0.00285804	0.444166
ENST00000418273	10.825	0	21.65	Inf	Inf	0.00290541	0.449489
MSTRG.17905.1	105.744	0	211.488	Inf	Inf	0.00312544	0.471266
ENST00000655114	15.1232	0.650525	29.5959	45.4954	5.50765	0.00315022	0.47151
ENST00000654187	53.1861	8.94632	97.426	10.8901	3.44494	0.00334826	0.487108
ENST00000651912	10.0849	0	20.1698	Inf	Inf	0.00335703	0.487356
ENST00000665533	14.4004	0	28.8008	Inf	Inf	0.00352233	0.503058
ENST00000649447	48.3183	5.52947	91.1071	16.4766	4.04235	0.00359472	0.508963
ENST00000530002	11.2743	0	22.5485	Inf	Inf	0.00393223	0.54073
MSTRG.18122.2	434.929	11.9806	857.877	71.6053	6.16199	0.00395696	0.542635
ENST00000575137	9.59189	0	19.1838	Inf	Inf	0.00402176	0.54631
ENST00000669769	9.59624	0	19.1925	Inf	Inf	0.00414293	0.5545
ENST00000656123	9.93261	0	19.8652	Inf	Inf	0.00423445	0.562553
MSTRG.1451.29	969.817	0	1939.63	Inf	Inf	0.00440754	0.576525
ENST00000636929	9.33924	0	18.6785	Inf	Inf	0.00458941	0.595306
ENST00000658832	21.1658	0	42.3315	Inf	Inf	0.00466253	0.597965
ENST00000666045	9.19132	0	18.3826	Inf	Inf	0.00493576	0.618695
MSTRG.26373.14	156.26	9.75788	302.763	31.0275	4.95548	0.00502875	0.625732
ENST00000590092	11.3246	0	22.6493	Inf	Inf	0.00530992	0.648249
ENST00000667483	9.52917	0	19.0583	Inf	Inf	0.00546215	0.658498
ENST00000662591	15.0654	0.998228	29.1326	29.1843	4.86712	0.00589906	0.696323
ENST00000660416	10.2834	0	20.5667	Inf	Inf	0.00609273	0.708773
ENST00000664336	29.0762	4.22842	53.9239	12.7528	3.67274	0.00632411	0.72307
ENST00000669669	11.0229	0	22.0458	Inf	Inf	0.00665149	0.741877
MSTRG.18895.14	13.3375	0	26.675	Inf	Inf	0.00678161	0.748245
ENST00000659690	8.46043	0	16.9209	Inf	Inf	0.00691423	0.757976
ENST00000382215	9.54415	0	19.0883	Inf	Inf	0.00704707	0.767208
MSTRG.6028.35	3186.06	402.35	5969.76	14.8372	3.89115	0.00716294	0.777758
ENST00000618397	29.2144	4.66507	53.7638	11.5248	3.52666	0.00757665	0.801965
ENST00000551563	14.2101	0.999657	27.4205	27.4299	4.77768	0.00763536	0.806466
ENST00000670353	7.99792	0	15.9958	Inf	Inf	0.00874299	0.871968
ENST00000655351	9.38125	0	18.7625	Inf	Inf	0.00924145	0.893396
ENST00000623716	7.85172	0	15.7034	Inf	Inf	0.00944287	0.904337
ENST00000561611	8.60834	0	17.2167	Inf	Inf	0.00966831	0.916823
ENST00000666226	91.0747	17.4697	164.68	9.42661	3.23674	0.0106564	0.953655
ENST00000657066	12.7353	0	25.4706	Inf	Inf	0.0110645	0.968816
ENST00000670800	9.90458	0	19.8092	Inf	Inf	0.0111462	0.973109
ENST00000670426	44.29	3.58585	84.9942	23.7027	4.56698	0.0112191	0.974999
ENST00000660679	7.49282	0	14.9856	Inf	Inf	0.0112643	0.974999
ENST00000577995	7.47406	0	14.9481	Inf	Inf	0.0113303	0.978762
ENST00000666719	40.7513	0	81.5026	Inf	Inf	0.0118491	1
ENST00000661877	7.3625	0	14.725	Inf	Inf	0.0121289	1
ENST00000657770	7.31423	0	14.6285	Inf	Inf	0.0123141	1
ENST00000655642	8.4	0	16.8	Inf	Inf	0.0131974	1
ENST00000652967	9.62804	0	19.2561	Inf	Inf	0.0134214	1
MSTRG.770.6	1179.5	0	2359	Inf	Inf	0.013468	1
ENST00000671649	7.12994	0	14.2599	Inf	Inf	0.0134968	1
ENST00000657446	140.426	42.7902	238.062	5.56347	2.47598	0.0135006	1
ENST00000661389	7.0326	0	14.0652	Inf	Inf	0.0143985	1
ENST00000519104	19.7241	2.99468	36.4534	12.1727	3.60558	0.0148422	1
ENST00000441790	75.147	7.32605	142.968	19.515	4.28651	0.0150526	1
MSTRG.28867.14	852.058	0	1704.12	Inf	Inf	0.0157352	1
ENST00000653720	6.8375	0	13.675	Inf	Inf	0.0158585	1
MSTRG.19302.2	761.269	261.337	1261.2	4.82597	2.27082	0.0162949	1
ENST00000653090	10.3825	0.658482	20.1065	30.5346	4.93237	0.0163434	1
ENST00000659672	6.76972	0	13.5394	Inf	Inf	0.0167741	1
ENST00000650184	6.73676	0	13.4735	Inf	Inf	0.0169538	1
ENST00000670587	10.1099	0.650525	19.5694	30.0824	4.91085	0.0182984	1
ENST00000639121	11.5324	0.999657	22.0652	22.0728	4.4642	0.0186178	1
ENST00000661940	6.53542	0	13.0708	Inf	Inf	0.0187397	1
ENST00000622955	11.9574	0	23.9148	Inf	Inf	0.018892	1
ENST00000650882	26.8569	5.66472	48.049	8.48215	3.08443	0.0190838	1
ENST00000570120	6.47634	0	12.9527	Inf	Inf	0.0191087	1
ENST00000658933	20.6911	3.66017	37.7221	10.3061	3.36543	0.0192148	1
ENST00000447933	8.32844	0	16.6569	Inf	Inf	0.0194314	1
ENST00000668962	7.92048	0	15.841	Inf	Inf	0.0199689	1
ENST00000620023	42.5007	4.994	80.0074	16.0207	4.00187	0.0200869	1
ENST00000668440	209.356	72.1457	346.566	4.8037	2.26415	0.0205281	1
MSTRG.28876.8	477.882	0	955.763	Inf	Inf	0.0207462	1
ENST00000426882	93.5361	11.2811	175.791	15.5828	3.96188	0.0207799	1
MSTRG.28867.13	1758.88	590.203	2927.56	4.96026	2.31041	0.0208308	1
ENST00000655082	175.692	49.2827	302.102	6.12998	2.61588	0.0210191	1
ENST00000521467	9.39167	0	18.7833	Inf	Inf	0.0212155	1
ENST00000649324	6.29925	0	12.5985	Inf	Inf	0.0217224	1
ENST00000611708	6.29471	0	12.5894	Inf	Inf	0.0217551	1
ENST00000661589	60.4229	17.5642	103.282	5.88024	2.55588	0.0217604	1
ENST00000662345	6.28447	0	12.5689	Inf	Inf	0.0218291	1
ENST00000552238	15.7928	2.33253	29.2531	12.5413	3.64862	0.021983	1
ENST00000668091	6.24756	0	12.4951	Inf	Inf	0.0220989	1
ENST00000600765	6.23448	0	12.469	Inf	Inf	0.0221956	1
ENST00000662858	6.22653	0	12.4531	Inf	Inf	0.0222546	1
ENST00000668952	13.128	0	26.2561	Inf	Inf	0.0229805	1
ENST00000658913	13.2645	1.66371	24.8652	14.9456	3.90165	0.0233933	1
MSTRG.18452.12	380.738	0	761.477	Inf	Inf	0.0235197	1
ENST00000656988	59.7644	18.1281	101.401	5.59355	2.48376	0.0241577	1
ENST00000518639	6.03544	0	12.0709	Inf	Inf	0.0245804	1
ENST00000528804	10.5553	0.983744	20.127	20.4595	4.3547	0.0253724	1
MSTRG.2.12	139.766	9.99657	269.535	26.9627	4.75289	0.0260533	1
ENST00000664017	5.9432	0	11.8864	Inf	Inf	0.0262747	1
ENST00000653990	36.9036	8.32285	65.4843	7.86801	2.976	0.0270899	1
ENST00000445682	253.227	93.802	412.652	4.39918	2.13724	0.0272171	1
MSTRG.27375.19	275.596	0	551.192	Inf	Inf	0.0272967	1
ENST00000586452	16.9264	2.99897	30.8538	10.2881	3.36291	0.027773	1
MSTRG.2354.2	248.486	0	496.971	Inf	Inf	0.0287416	1
MSTRG.770.24	248.729	0	497.459	Inf	Inf	0.0290786	1
ENST00000663297	6.10417	0	12.2083	Inf	Inf	0.0294181	1
ENST00000581996	17.6415	1.33288	33.9501	25.4713	4.6708	0.0295347	1
ENST00000654299	5.69415	0	11.3883	Inf	Inf	0.0296523	1
ENST00000662357	5.67426	0	11.3485	Inf	Inf	0.0298576	1
ENST00000647102	6.47728	0	12.9546	Inf	Inf	0.03036	1
MSTRG.8718.1	46.9409	0	93.8819	Inf	Inf	0.0305904	1
ENST00000665901	10.0854	0	20.1708	Inf	Inf	0.0310653	1
ENST00000661953	9.2258	0.665962	17.7856	26.7067	4.73913	0.0322109	1
ENST00000644432	97.756	35.0698	160.442	4.57494	2.19375	0.0323283	1
MSTRG.6028.36	199.246	0	398.493	Inf	Inf	0.0324738	1
ENST00000454380	26.2735	6.60073	45.9463	6.9608	2.79925	0.03278	1
MSTRG.15804.4	62.693	0	125.386	Inf	Inf	0.0330249	1
ENST00000650371	10.8586	0	21.7171	Inf	Inf	0.0333694	1
ENST00000666049	37.0708	7.5517	66.59	8.81789	3.14043	0.0336952	1
ENST00000653571	35.6961	0	71.3921	Inf	Inf	0.033838	1
ENST00000650795	9.65156	0	19.3031	Inf	Inf	0.0343369	1
ENST00000664824	5.46365	0	10.9273	Inf	Inf	0.0345227	1
ENST00000593122	5.45911	0	10.9182	Inf	Inf	0.0345774	1
ENST00000666776	5.41423	0	10.8285	Inf	Inf	0.0351243	1
ENST00000657285	70.8386	23.6651	118.012	4.98676	2.3181	0.0351307	1
ENST00000531827	5.4125	0	10.825	Inf	Inf	0.0351456	1
ENST00000433576	6.26745	0	12.5349	Inf	Inf	0.0356141	1
ENST00000640670	7.57937	0	15.1587	Inf	Inf	0.0357075	1
ENST00000509372	5.3625	0	10.725	Inf	Inf	0.03577	1
MSTRG.18123.4	11797.6	20.6448	23574.6	1141.91	10.1572	0.0368307	1
ENST00000657659	251.793	101.058	402.528	3.98314	1.99391	0.0382465	1
ENST00000537961	5.27255	0	10.5451	Inf	Inf	0.0382902	1
MSTRG.770.13	145	0	290	Inf	Inf	0.0382941	1
ENST00000581905	5.24584	0	10.4917	Inf	Inf	0.0386538	1
ENST00000658125	5.24016	0	10.4803	Inf	Inf	0.0387317	1
ENST00000660756	17.3159	3.66541	30.9663	8.44826	3.07866	0.0393876	1
ENST00000667983	24.2535	6.32211	42.185	6.67261	2.73825	0.0398569	1
ENST00000666298	26.4465	7.29104	45.602	6.25453	2.6449	0.0406512	1
ENST00000622604	15.2813	2.99659	27.566	9.19912	3.2015	0.0409181	1
ENST00000623862	14.349	2.6021	26.0959	10.0288	3.32607	0.041268	1
MSTRG.770.21	119.511	0	239.021	Inf	Inf	0.0413622	1
ENST00000667133	7.25382	0	14.5076	Inf	Inf	0.041669	1
ENST00000518222	14.224	2.66575	25.7822	9.67165	3.27376	0.0417789	1
ENST00000623008	9.2275	0.975788	17.4792	17.9129	4.16293	0.0419147	1
ENST00000664082	5.086	0	10.172	Inf	Inf	0.0424444	1
ENST00000524275	5.07917	0	10.1583	Inf	Inf	0.0425483	1
ENST00000559779	5.07008	0	10.1402	Inf	Inf	0.0426872	1
MSTRG.6115.6	14.8173	2.92736	26.7073	9.12332	3.18956	0.0448366	1
ENST00000606881	14.0174	2.63393	25.4008	9.6437	3.26959	0.0448802	1
ENST00000469965	4.95229	0	9.90458	Inf	Inf	0.0462073	1
ENST00000310916	76.6216	0	153.243	Inf	Inf	0.0468897	1
ENST00000631772	7.76174	0.665485	14.858	22.3266	4.48069	0.0473624	1
ENST00000586064	7.77708	0	15.5542	Inf	Inf	0.0473806	1
ENST00000658402	4.88013	0	9.76026	Inf	Inf	0.0474292	1
ENST00000665696	4.87615	0	9.7523	Inf	Inf	0.0474979	1
ENST00000674402	4.86875	0	9.73751	Inf	Inf	0.047626	1
ENST00000444180	4.86024	0	9.72048	Inf	Inf	0.0477741	1
ENST00000624675	75.5624	29.2813	121.843	4.16113	2.05697	0.0491624	1
ENST00000624864	10.8015	1.66514	19.9379	11.9737	3.5818	0.0491927	1
MSTRG.5567.1	39.0521	13.1855	64.9187	4.92347	2.29968	0.0496764	1

## Sheet: Control vs △1759c-DOWN
															id	baseMean	baseMean_CELL	baseMean_1759c	foldChange(1759c/CELL)(1759c/CELL)	log2FoldChange	pval	padj
															ENST00000509921	50.8633	101.727	0	0	-Inf	1.41824e-07	0.000239722
															MSTRG.770.18	564.599	1129.2	0	0	-Inf	3.61692e-06	0.00329921
															ENST00000664959	31.7263	63.4525	0	0	-Inf	3.87027e-06	0.00346753
															ENST00000503539	26.9595	53.919	0	0	-Inf	1.16326e-05	0.00778533
															ENST00000623483	142.76	274.672	10.8478	0.0394935	-4.66224	3.05424e-05	0.0169177
															ENST00000670795	22.0659	44.1318	0	0	-Inf	4.38751e-05	0.0222713
															ENST00000432070	20.2712	40.5423	0	0	-Inf	7.30636e-05	0.0325524
															ENST00000490950	20.1345	40.269	0	0	-Inf	7.64734e-05	0.0334356
															ENST00000608792	495.345	990.69	0	0	-Inf	9.58203e-05	0.0399137
															ENST00000499988	19.1747	38.3494	0	0	-Inf	0.000103481	0.0421001
															ENST00000654872	26.8506	53.7012	0	0	-Inf	0.000149322	0.0560237
															ENST00000660593	32.8334	64.0001	1.66667	0.0260416	-5.26304	0.00026113	0.0856479
															ENST00000600123	28.1316	56.2632	0	0	-Inf	0.00034073	0.106817
															ENST00000519400	33.313	66.626	0	0	-Inf	0.000403413	0.121054
															ENST00000664470	44.2574	88.5149	0	0	-Inf	0.000433847	0.126851
															ENST00000647847	43.2949	86.5898	0	0	-Inf	0.00045028	0.130349
															ENST00000648015	25.1369	50.2738	0	0	-Inf	0.000499817	0.13796
															ENST00000663822	20.9773	41.9546	0	0	-Inf	0.000608142	0.15928
															ENST00000666950	67.6123	135.225	0	0	-Inf	0.000639579	0.165923
															ENST00000657232	59.0048	118.01	0	0	-Inf	0.000723899	0.179395
															MSTRG.2.15	84.6851	169.37	0	0	-Inf	0.000728177	0.179395
															ENST00000665453	13.3749	26.7499	0	0	-Inf	0.00079587	0.189388
															ENST00000520422	19.7675	38.8683	0.666667	0.0171519	-5.86548	0.000800891	0.190307
															ENST00000657291	17.4418	34.8836	0	0	-Inf	0.000827043	0.195301
															ENST00000425008	12.7221	25.4442	0	0	-Inf	0.00103422	0.22724
															ENST00000658964	18.5957	36.5338	0.657579	0.0179992	-5.79593	0.00108586	0.236114
															ENST00000610844	15.1498	30.2996	0	0	-Inf	0.00118484	0.249234
															ENST00000498432	12.3845	24.769	0	0	-Inf	0.00118531	0.249234
															ENST00000666981	48.4202	96.8404	0	0	-Inf	0.00126601	0.261224
															ENST00000668887	12.1795	24.3591	0	0	-Inf	0.00128087	0.262709
															ENST00000656402	16.8133	33.6265	0	0	-Inf	0.00152755	0.298869
															ENST00000618925	318.56	629.099	8.02084	0.0127497	-6.29339	0.00155746	0.301872
															ENST00000669609	11.6726	23.3453	0	0	-Inf	0.00158038	0.303946
															ENST00000641784	62.8625	116.096	9.62917	0.0829416	-3.59176	0.00176359	0.323437
															ENST00000608963	12.5427	25.0855	0	0	-Inf	0.00192092	0.341836
															ENST00000582718	11.8197	23.6395	0	0	-Inf	0.00211055	0.361966
															ENST00000457218	13.4631	26.9261	0	0	-Inf	0.00237992	0.392722
															ENST00000662189	10.9349	21.8698	0	0	-Inf	0.00255478	0.411872
															ENST00000664481	149.072	276.528	21.6167	0.0781718	-3.67721	0.00345499	0.495575
															ENST00000426250	16.7584	32.5543	0.962501	0.029566	-5.07992	0.00345784	0.495575
															MSTRG.28856.11	4637.05	8952.33	321.764	0.0359419	-4.79819	0.00355155	0.506349
															MSTRG.18147.4	1409.07	2739.99	78.1403	0.0285184	-5.13196	0.00363068	0.513168
															ENST00000662444	9.68501	19.37	0	0	-Inf	0.00380385	0.530329
															MSTRG.28867.19	166.314	332.627	0	0	-Inf	0.00387875	0.537187
															MSTRG.770.22	17.5045	35.0089	0	0	-Inf	0.0039359	0.54073
															ENST00000663732	9.40398	18.808	0	0	-Inf	0.00437713	0.575049
															ENST00000545631	128.85	227.641	30.0584	0.132043	-2.92092	0.00463582	0.597965
															ENST00000620711	12.876	25.752	0	0	-Inf	0.00487771	0.614708
															ENST00000669571	17.31	33.3366	1.28333	0.0384963	-4.69914	0.00491435	0.617518
															ENST00000423408	21.4838	42.6342	0.333333	0.00781844	-6.9989	0.00541338	0.655631
															ENST00000655925	11.8236	23.6471	0	0	-Inf	0.0057949	0.687841
															ENST00000429611	17.9783	34.3525	1.60417	0.0466973	-4.42052	0.00627932	0.72046
															ENST00000665592	9.34479	18.6896	0	0	-Inf	0.00634958	0.725476
															ENST00000438618	8.65169	17.3034	0	0	-Inf	0.00636223	0.726415
															ENST00000660265	8.61955	17.2391	0	0	-Inf	0.0064214	0.73075
															ENST00000658915	8.57213	17.1443	0	0	-Inf	0.00651012	0.731638
															ENST00000597173	8.52789	17.0558	0	0	-Inf	0.00659439	0.738018
															ENST00000659306	12.1222	24.2445	0	0	-Inf	0.00845117	0.852695
															MSTRG.7744.4	10.9127	21.8254	0	0	-Inf	0.00859133	0.861535
															ENST00000659591	29.2232	56.1449	2.30153	0.0409926	-4.60849	0.00882457	0.876878
															ENST00000653307	11.4846	22.9692	0	0	-Inf	0.00898849	0.884849
															ENST00000366713	7.89606	15.7921	0	0	-Inf	0.00907742	0.886953
															ENST00000506435	7.89382	15.7876	0	0	-Inf	0.00908356	0.887024
															ENST00000648185	7.88189	15.7638	0	0	-Inf	0.00911636	0.889356
															ENST00000535372	16.1977	32.3955	0	0	-Inf	0.00937274	0.900777
															ENST00000561510	8.25499	16.51	0	0	-Inf	0.00959037	0.914213
															ENST00000665289	7.78865	15.5773	0	0	-Inf	0.00969803	0.91713
															ENST00000670694	10.9915	21.9829	0	0	-Inf	0.00972152	0.91713
															ENST00000445418	7.77814	15.5563	0	0	-Inf	0.00972893	0.917267
															ENST00000660650	8.68709	17.3742	0	0	-Inf	0.0097785	0.917875
															MSTRG.20773.50	2129.98	4259.97	0	0	-Inf	0.00982503	0.919978
															ENST00000656687	7.72722	15.4544	0	0	-Inf	0.00988069	0.92151
															ENST00000544557	10.2233	20.1178	0.32879	0.0163432	-5.93516	0.0100529	0.927023
															ENST00000665460	21.2262	39.4524	3	0.0760409	-3.71708	0.0105788	0.951954
															ENST00000658230	7.56458	15.1292	0	0	-Inf	0.0107421	0.957698
															ENST00000433671	7.92598	15.852	0	0	-Inf	0.0108685	0.963478
															ENST00000590649	52.7337	96.0836	9.38373	0.0976622	-3.35606	0.0112624	0.974999
															ENST00000630073	8.92929	17.8586	0	0	-Inf	0.0114963	0.985314
															ENST00000665156	7.43697	14.8739	0	0	-Inf	0.0115605	0.987931
															ENST00000511301	7.40195	14.8039	0	0	-Inf	0.0116867	0.994866
															MSTRG.18120.4	1367.86	2735.73	0	0	-Inf	0.0124079	1
															ENST00000663396	7.30052	14.601	0	0	-Inf	0.0124822	1
															ENST00000658093	14.5617	29.1234	0	0	-Inf	0.0127862	1
															ENST00000655968	8.59147	17.1829	0	0	-Inf	0.0129829	1
															ENST00000658870	21.3193	42.6387	0	0	-Inf	0.0133359	1
															ENST00000648108	7.37411	14.7482	0	0	-Inf	0.0133879	1
															ENST00000671025	9.04992	17.7711	0.32879	0.0185014	-5.75622	0.014407	1
															ENST00000658996	10.3191	20.6381	0	0	-Inf	0.0145648	1
															ENST00000664219	19.765	37.5573	1.97274	0.052526	-4.25082	0.0145846	1
															MSTRG.26466.3	76.4785	141.436	11.5213	0.0814594	-3.61777	0.0146449	1
															ENST00000564063	58.162	107.824	8.49964	0.0788286	-3.66514	0.0146695	1
															ENST00000444792	6.9926	13.9852	0	0	-Inf	0.0147392	1
															ENST00000586556	9.48697	18.9739	0	0	-Inf	0.014889	1
															ENST00000472367	8.67913	17.3583	0	0	-Inf	0.0149471	1
															ENST00000657488	6.94748	13.895	0	0	-Inf	0.0149517	1
															ENST00000567527	220.266	369.767	70.7649	0.191377	-2.38551	0.0149667	1
															ENST00000654336	58.7115	101.824	15.5989	0.153195	-2.70656	0.0157564	1
															ENST00000612371	6.82742	13.6548	0	0	-Inf	0.01609	1
															ENST00000658573	22.8583	45.7165	0	0	-Inf	0.0171573	1
															ENST00000666381	6.62262	13.2452	0	0	-Inf	0.0178043	1
															MSTRG.2.10	6.59971	13.1994	0	0	-Inf	0.0179373	1
															ENST00000671282	7.49433	14.9887	0	0	-Inf	0.0179969	1
															ENST00000605885	6.56095	13.1219	0	0	-Inf	0.0181653	1
															ENST00000449469	18.4022	36.8043	0	0	-Inf	0.0183425	1
															ENST00000654519	69.2072	138.094	0.320834	0.00232331	-8.7496	0.018509	1
															ENST00000661244	7.65618	15.3124	0	0	-Inf	0.0186266	1
															ENST00000652782	541.073	889.598	192.548	0.216443	-2.20794	0.0192994	1
															ENST00000658019	7.82755	15.6551	0	0	-Inf	0.0194836	1
															ENST00000423008	94.2997	158.981	29.6183	0.186301	-2.42429	0.0195066	1
															ENST00000519140	6.41368	12.8274	0	0	-Inf	0.0197493	1
															MSTRG.18147.3	521.821	1043.64	0	0	-Inf	0.020073	1
															ENST00000667438	14.4251	27.8717	0.978413	0.0351041	-4.83222	0.0201205	1
															ENST00000497774	466.898	765.146	168.65	0.220416	-2.1817	0.020666	1
															ENST00000666884	204.271	337.671	70.8709	0.209882	-2.25235	0.0213716	1
															ENST00000670047	6.28223	12.5645	0	0	-Inf	0.0213735	1
															ENST00000667269	6.25789	12.5158	0	0	-Inf	0.0215467	1
															ENST00000667400	6.25717	12.5143	0	0	-Inf	0.0215518	1
															ENST00000612462	40.5279	70.1558	10.9	0.155369	-2.68623	0.0229052	1
															ENST00000604258	6.14554	12.2911	0	0	-Inf	0.0231857	1
															ENST00000488785	8.83381	17.6676	0	0	-Inf	0.0232136	1
															ENST00000533935	6.11086	12.2217	0	0	-Inf	0.0234557	1
															ENST00000657642	6.08468	12.1694	0	0	-Inf	0.0236625	1
															MSTRG.18120.8	357.865	715.729	0	0	-Inf	0.0242093	1
															ENST00000443508	677.182	1099.86	254.502	0.231395	-2.11157	0.0246051	1
															ENST00000653541	160.219	263.737	56.7008	0.21499	-2.21766	0.0252337	1
															ENST00000669704	167.54	275.575	59.5058	0.215933	-2.21134	0.0259987	1
															ENST00000659862	31.3942	58.1968	4.59169	0.0788993	-3.66384	0.0261176	1
															ENST00000638681	10.9487	21.8973	0	0	-Inf	0.0263652	1
															ENST00000662597	35.254	61.1664	9.34168	0.152726	-2.71099	0.0273801	1
															ENST00000659951	13.4261	25.1856	1.66667	0.0661754	-3.91756	0.0274847	1
															ENST00000422506	121.266	208.337	34.1941	0.164129	-2.6071	0.0275158	1
															ENST00000670146	5.82704	11.6541	0	0	-Inf	0.0277567	1
															ENST00000669254	55.3688	93.6583	17.0792	0.182356	-2.45517	0.0281497	1
															ENST00000539975	5.78121	11.5624	0	0	-Inf	0.0281929	1
															ENST00000628498	5.78026	11.5605	0	0	-Inf	0.0282021	1
															ENST00000654804	5.77166	11.5433	0	0	-Inf	0.028285	1
															ENST00000667307	22.4185	39.8824	4.95456	0.124229	-3.00892	0.0285044	1
															ENST00000670927	5.73188	11.4638	0	0	-Inf	0.0286733	1
															ENST00000455011	13.6258	25.2812	1.97046	0.0779415	-3.68147	0.028919	1
															MSTRG.28878.7	244.899	489.797	0	0	-Inf	0.0292453	1
															MSTRG.16402.18	226.431	452.863	0	0	-Inf	0.0304094	1
															ENST00000603771	32.6238	56.5477	8.70001	0.153853	-2.70038	0.0305762	1
															ENST00000667666	91.1656	149.998	32.3333	0.215559	-2.21385	0.0307269	1
															MSTRG.18150.2	214.023	428.046	0	0	-Inf	0.0309179	1
															MSTRG.770.9	209.595	419.19	0	0	-Inf	0.0316245	1
															ENST00000668678	24.0417	43.1516	4.93184	0.114291	-3.12922	0.0320981	1
															ENST00000502162	174.555	282.541	66.5699	0.235611	-2.08552	0.0323941	1
															ENST00000532579	26.1735	45.6803	6.66667	0.145942	-2.77654	0.032728	1
															ENST00000654166	21.3946	42.7892	0	0	-Inf	0.0330495	1
															ENST00000532191	26.8478	46.9023	6.7932	0.144837	-2.7875	0.0331576	1
															ENST00000653074	919.752	1516.9	322.605	0.212674	-2.23329	0.0332433	1
															ENST00000601196	5.49263	10.9853	0	0	-Inf	0.0335153	1
															ENST00000652227	5.4604	10.9208	0	0	-Inf	0.033892	1
															ENST00000565600	5.42508	10.8502	0	0	-Inf	0.0343119	1
															ENST00000435944	5.42253	10.8451	0	0	-Inf	0.0343425	1
															ENST00000625082	46.8965	79.7665	14.0266	0.175845	-2.50762	0.0344944	1
															ENST00000499322	50.6327	85.1112	16.1542	0.189801	-2.39744	0.0346508	1
															ENST00000508913	14.3113	28.6225	0	0	-Inf	0.035024	1
															ENST00000527986	216.975	352.688	81.2615	0.230406	-2.11775	0.0365046	1
															ENST00000616815	15.6048	28.2823	2.92728	0.103502	-3.27226	0.036531	1
															ENST00000623001	11.7182	21.7697	1.66667	0.0765591	-3.70728	0.0365587	1
															ENST00000643819	5.32888	10.6578	0	0	-Inf	0.0368301	1
															ENST00000655834	25.1274	43.7154	6.53941	0.14959	-2.74091	0.0375772	1
															MSTRG.25036.4	31.8523	54.7212	8.98334	0.164166	-2.60678	0.0377706	1
															ENST00000670253	5.24001	10.48	0	0	-Inf	0.0379995	1
															ENST00000440985	12.58	23.16	2	0.0863557	-3.53356	0.0385125	1
															ENST00000372490	12.5011	23.0294	1.97274	0.0856618	-3.5452	0.038874	1
															ENST00000659354	13.2991	24.6254	1.97274	0.0801097	-3.64188	0.0396653	1
															MSTRG.26466.8	18.7778	33.5557	4	0.119205	-3.06849	0.0399405	1
															ENST00000588950	75.2587	123.072	27.4455	0.223004	-2.16486	0.0406959	1
															ENST00000661006	6.72177	13.1227	0.320834	0.0244487	-5.3541	0.0409949	1
															ENST00000670845	5.12759	10.2552	0	0	-Inf	0.0410479	1
															ENST00000591482	5.11716	10.2343	0	0	-Inf	0.0412002	1
															ENST00000625027	5.11709	10.2342	0	0	-Inf	0.0412013	1
															ENST00000576963	5.8249	11.6498	0	0	-Inf	0.04164	1
															ENST00000664702	51.2231	84.4598	17.9864	0.212958	-2.23136	0.0427167	1
															ENST00000618835	69.6229	113.788	25.458	0.223732	-2.16015	0.0427748	1
															MSTRG.11401.1	232.891	422.54	43.2417	0.102337	-3.28859	0.0428541	1
															ENST00000606856	5.15949	10.319	0	0	-Inf	0.0437894	1
															ENST00000663683	29.9216	50.9205	8.92276	0.175229	-2.51269	0.0439201	1
															ENST00000648127	45.4915	75.7276	15.2553	0.20145	-2.31151	0.0440144	1
															MSTRG.19535.19	105.979	211.957	0	0	-Inf	0.0443492	1
															ENST00000666340	36.029	60.6231	11.4349	0.188622	-2.40643	0.0443749	1
															ENST00000651475	10.0463	18.8092	1.28333	0.0682289	-3.87347	0.0446258	1
															ENST00000595972	4.99495	9.9899	0	0	-Inf	0.0446893	1
															ENST00000421703	4.96877	9.93754	0	0	-Inf	0.0451092	1
															MSTRG.7744.3	4.96853	9.93706	0	0	-Inf	0.0451131	1
															ENST00000452467	4.95748	9.91496	0	0	-Inf	0.0452921	1
															ENST00000667641	4.94259	9.88518	0	0	-Inf	0.0455348	1
															ENST00000666225	4.9227	9.8454	0	0	-Inf	0.045862	1
															ENST00000310771	95.9671	191.934	0	0	-Inf	0.0466198	1
															ENST00000595388	6.42976	12.5387	0.320834	0.0255875	-5.28842	0.0474729	1
															MSTRG.26466.11	109.347	217.695	1	0.00459358	-7.76616	0.0475464	1
															ENST00000548361	12.8196	23.3058	2.33333	0.100118	-3.32022	0.0476715	1
															ENST00000586923	74.1551	119.673	28.6371	0.239295	-2.06314	0.0482333	1
															ENST00000652311	19.6463	35.2926	4	0.113338	-3.1413	0.0487917	1
															ENST00000473352	11.714	21.478	1.95	0.0907906	-3.46131	0.0491381	1
															MSTRG.8948.3	86.014	172.028	0	0	-Inf	0.0491838	1
															ENST00000579368	4.82977	9.65954	0	0	-Inf	0.0492597	1
															ENST00000425325	4.81545	9.63091	0	0	-Inf	0.0495145	1
															ENST00000487102	7.58912	14.5366	0.641667	0.0441416	-4.50172	0.0495761	1
															ENST00000659375	283.401	443.44	123.363	0.278194	-1.84583	0.0495762	1

## Sheet: WT vs △1759c-UP
															id	baseMean	baseMean_H37Rv	baseMean_1759c	foldChange(1759c/H37Rv)(1759c/H37Rv)	log2FoldChange	pval	padj
															MSTRG.21904.8	430.456	0	860.911	Inf	Inf	2.66157e-14	1.55981e-10
															ENST00000663349	56.2105	0	112.421	Inf	Inf	5.69215e-08	9.15727e-05
															ENST00000668786	38.9307	0	77.8614	Inf	Inf	8.39318e-07	0.000894326
															ENST00000619449	108.66	0	217.319	Inf	Inf	1.4255e-06	0.00129537
															MSTRG.19535.21	604.022	0	1208.04	Inf	Inf	5.75285e-06	0.00401703
															ENST00000661625	26.9031	0	53.8063	Inf	Inf	1.13941e-05	0.00674977
															MSTRG.5605.65	149.277	0	298.553	Inf	Inf	1.74738e-05	0.00943202
															ENST00000670780	142.357	0	284.713	Inf	Inf	2.21016e-05	0.011369
															ENST00000518932	294.764	0	589.528	Inf	Inf	4.36452e-05	0.019344
															ENST00000660645	21.0836	0	42.1673	Inf	Inf	5.70622e-05	0.0241951
															MSTRG.28856.12	3219.15	247.182	6191.11	25.0468	4.64655	0.00024729	0.0748682
															ENST00000666290	27.8234	1.33333	54.3135	40.7351	5.3482	0.00040581	0.109053
															ENST00000662591	14.5463	0	29.0926	Inf	Inf	0.000519594	0.13178
															ENST00000666488	24.1688	0	48.3376	Inf	Inf	0.000538587	0.134819
															ENST00000663256	44.7711	4.54487	84.9974	18.7018	4.22511	0.000804996	0.180704
															ENST00000663103	24.3925	1.3205	47.4645	35.9443	5.16769	0.000845143	0.18615
															ENST00000666826	22.0203	0	44.0407	Inf	Inf	0.000881291	0.192176
															ENST00000552933	14.2667	0	28.5335	Inf	Inf	0.00123991	0.243665
															ENST00000671490	12.1502	0	24.3005	Inf	Inf	0.00136324	0.258909
															ENST00000664273	45.3277	1	89.6553	89.6553	6.48632	0.00138666	0.262447
															ENST00000523673	12.734	0	25.4681	Inf	Inf	0.00150993	0.276837
															ENST00000500169	11.5869	0	23.1738	Inf	Inf	0.00173802	0.301347
															MSTRG.18147.2	5836.38	1374.21	10298.6	7.49418	2.90577	0.00193638	0.319657
															ENST00000653970	10.8134	0	21.6267	Inf	Inf	0.00241154	0.374867
															ENST00000659666	12.847	0	25.694	Inf	Inf	0.00243341	0.377059
															ENST00000488000	10.7011	0	21.4021	Inf	Inf	0.0024841	0.381869
															ENST00000669551	18.2314	0	36.4628	Inf	Inf	0.00269138	0.404428
															MSTRG.17905.1	105.53	0	211.06	Inf	Inf	0.0030972	0.440789
															ENST00000624140	11.2262	0	22.4524	Inf	Inf	0.00314313	0.445778
															ENST00000462959	10.073	0	20.146	Inf	Inf	0.00341363	0.47212
															ENST00000668063	16.1069	0	32.2138	Inf	Inf	0.00378253	0.503804
															ENST00000472943	51.9708	1.98075	101.961	51.4758	5.68582	0.00385491	0.510132
															ENST00000419531	9.73395	0	19.4679	Inf	Inf	0.00386317	0.510813
															ENST00000432268	19.734	0	39.4681	Inf	Inf	0.00392211	0.514647
															ENST00000580071	9.65351	0	19.307	Inf	Inf	0.00407277	0.528034
															ENST00000669769	9.58566	0	19.1713	Inf	Inf	0.0042802	0.544777
															ENST00000581996	16.9342	0	33.8685	Inf	Inf	0.00438209	0.552706
															ENST00000667227	27.465	1.66667	53.2632	31.9579	4.9981	0.00451361	0.564952
															ENST00000636929	9.32196	0	18.6439	Inf	Inf	0.00475472	0.583122
															ENST00000655561	11.5747	0.324634	22.8248	70.3095	6.13565	0.00529427	0.628166
															ENST00000454129	88.554	10.9294	166.179	15.2047	3.92644	0.00604382	0.688237
															ENST00000660416	10.2758	0	20.5517	Inf	Inf	0.00611189	0.692145
															ENST00000513071	8.7385	0	17.477	Inf	Inf	0.00637576	0.710746
															ENST00000620023	41.0766	2.33333	79.8198	34.2085	5.09628	0.00722757	0.764428
															ENST00000619056	8.41266	0	16.8253	Inf	Inf	0.00724687	0.764428
															ENST00000625265	8.42683	0	16.8537	Inf	Inf	0.0074499	0.776358
															MSTRG.18122.3	23072.8	4229.22	41916.4	9.91114	3.30905	0.00750463	0.780182
															ENST00000644179	8.311	0	16.622	Inf	Inf	0.0077121	0.791433
															ENST00000668983	8.24128	0	16.4826	Inf	Inf	0.00787598	0.800244
															MSTRG.18122.2	437.931	20	855.862	42.7931	5.41931	0.00798426	0.806026
															ENST00000342657	17.3898	0.660251	34.1194	51.6764	5.69143	0.00818275	0.817742
															MSTRG.28861.2	230.618	0	461.237	Inf	Inf	0.00898872	0.864398
															ENST00000654024	77.2937	19.4999	135.088	6.92761	2.79236	0.00903613	0.866608
															ENST00000657596	7.9399	0	15.8798	Inf	Inf	0.00950697	0.891444
															ENST00000609675	7.78688	0	15.5738	Inf	Inf	0.00996456	0.911506
															MSTRG.25961.3	234.336	64.525	404.146	6.2634	2.64695	0.0101487	0.914012
															MSTRG.26774.2	43.4648	2.33333	84.5962	36.2555	5.18013	0.0106552	0.938201
															ENST00000657066	12.7071	0	25.4143	Inf	Inf	0.0110554	0.947923
															MSTRG.770.14	907.364	47.3965	1767.33	37.2882	5.22065	0.0117461	0.981268
															ENST00000653407	35.0536	0	70.1072	Inf	Inf	0.0118746	0.983576
															MSTRG.3319.1	272.909	27.62	518.198	18.7617	4.22972	0.0120489	0.990347
															ENST00000669976	94.4557	26.5933	162.318	6.10371	2.60969	0.0122434	0.996285
															ENST00000617142	15.4206	1.64927	29.1919	17.6999	4.14567	0.012443	1
															ENST00000653576	7.38308	0	14.7662	Inf	Inf	0.0124723	1
															ENST00000599889	8.45819	0	16.9164	Inf	Inf	0.0125172	1
															ENST00000629109	7.369	0	14.738	Inf	Inf	0.0125278	1
															ENST00000448729	52.5447	13.205	91.8844	6.95829	2.79873	0.0128012	1
															ENST00000669937	7.3002	0	14.6004	Inf	Inf	0.0128041	1
															ENST00000608612	12.5273	0.990377	24.0643	24.2981	4.60277	0.0135259	1
															ENST00000625550	7.42556	0	14.8511	Inf	Inf	0.0135526	1
															ENST00000661365	7.21304	0	14.4261	Inf	Inf	0.0136079	1
															ENST00000661061	7.20848	0	14.417	Inf	Inf	0.0136277	1
															ENST00000657781	90.9722	26.6734	155.271	5.82118	2.54131	0.0144191	1
															ENST00000513259	9.12657	0.324634	17.9285	55.2269	5.7873	0.0144687	1
															ENST00000623808	19.5196	3	36.0393	12.0131	3.58654	0.015274	1
															MSTRG.28867.14	850.29	0	1700.58	Inf	Inf	0.0157223	1
															ENST00000451596	39.487	9.41437	69.5596	7.38866	2.88531	0.0160463	1
															ENST00000660227	11.7533	0	23.5067	Inf	Inf	0.0161343	1
															ENST00000657502	24.6112	4.65704	44.5654	9.56945	3.25844	0.0163062	1
															ENST00000653720	6.82684	0	13.6537	Inf	Inf	0.0164796	1
															ENST00000664685	6.80425	0	13.6085	Inf	Inf	0.0166018	1
															ENST00000659672	6.76017	0	13.5203	Inf	Inf	0.0174216	1
															ENST00000673627	6.73917	0	13.4783	Inf	Inf	0.0175413	1
															ENST00000665741	37.0532	8.96428	65.1422	7.26686	2.86133	0.017552	1
															ENST00000517491	6.73302	0	13.466	Inf	Inf	0.0175766	1
															ENST00000657585	18.2804	1.98075	34.58	17.458	4.12582	0.0178852	1
															ENST00000622955	11.9515	0	23.9031	Inf	Inf	0.0189476	1
															ENST00000629547	11.0334	0	22.0668	Inf	Inf	0.0196844	1
															ENST00000667858	19.0273	0	38.0546	Inf	Inf	0.0198486	1
															ENST00000450706	39.5579	10.0636	69.0521	6.86155	2.77853	0.0198701	1
															ENST00000570120	6.46097	0	12.9219	Inf	Inf	0.0198942	1
															ENST00000658878	9.45441	0	18.9088	Inf	Inf	0.0200026	1
															ENST00000669136	36.9747	9.23025	64.7192	7.01164	2.80975	0.0200267	1
															ENST00000453558	13.7633	1.65063	25.8759	15.6764	3.97052	0.020392	1
															MSTRG.28876.8	476.66	0	953.32	Inf	Inf	0.0207288	1
															ENST00000661778	6.42986	0	12.8597	Inf	Inf	0.0208006	1
															ENST00000458097	13.5569	1.62317	25.4907	15.7043	3.97308	0.0215099	1
															ENST00000551563	14.6712	1.97298	27.3694	13.8721	3.79412	0.0215957	1
															ENST00000663557	323.257	118.942	527.572	4.43554	2.14911	0.021768	1
															ENST00000414157	20.9911	3.8956	38.0865	9.77679	3.28936	0.021886	1
															ENST00000548172	25.908	5.64285	46.1732	8.1826	3.03256	0.0222286	1
															ENST00000668952	13.1222	0	26.2445	Inf	Inf	0.0230331	1
															MSTRG.18452.12	379.948	0	759.896	Inf	Inf	0.0235004	1
															ENST00000655082	176.376	51.1048	301.648	5.90254	2.56134	0.0235035	1
															ENST00000587575	10.8778	0.990377	20.7651	20.9669	4.39004	0.0236961	1
															ENST00000642138	61.9187	10.2926	113.545	11.0317	3.46359	0.023827	1
															ENST00000517635	12.1535	1	23.307	23.307	4.54269	0.0238437	1
															ENST00000653990	36.65	7.8869	65.4131	8.2939	3.05205	0.0249609	1
															ENST00000642293	80.7518	26.7403	134.763	5.03971	2.33334	0.0250587	1
															ENST00000659447	22.0688	3.96151	40.176	10.1416	3.34221	0.026196	1
															ENST00000664569	7.75341	0	15.5068	Inf	Inf	0.0265677	1
															ENST00000612576	12.871	1.65063	24.0914	14.5953	3.86743	0.0269169	1
															MSTRG.27375.19	274.891	0	549.783	Inf	Inf	0.0272738	1
															ENST00000659962	27.042	6.60251	47.4816	7.19144	2.84628	0.027816	1
															ENST00000581274	5.84159	0	11.6832	Inf	Inf	0.0281705	1
															ENST00000429124	56.6119	11.2211	102.003	9.09024	3.18432	0.0288904	1
															ENST00000624289	5.79152	0	11.583	Inf	Inf	0.0296869	1
															ENST00000627721	5.71632	0	11.4326	Inf	Inf	0.030468	1
															ENST00000434440	5.71345	0	11.4269	Inf	Inf	0.0304983	1
															ENST00000658913	13.4026	1.98075	24.8245	12.5329	3.64764	0.0308923	1
															ENST00000655199	5.66094	0	11.3219	Inf	Inf	0.0310616	1
															ENST00000665901	10.0801	0	20.1602	Inf	Inf	0.0311497	1
															ENST00000530002	11.9321	1.33333	22.5308	16.8981	4.07879	0.0321852	1
															ENST00000454380	26.1834	6.49267	45.8741	7.06552	2.8208	0.0322235	1
															ENST00000667764	8.70629	0.660251	16.7523	25.3727	4.6652	0.0327561	1
															ENST00000610260	5.57419	0	11.1484	Inf	Inf	0.0331665	1
															ENST00000650371	10.8389	0	21.6778	Inf	Inf	0.0332447	1
															ENST00000667996	5.54679	0	11.0936	Inf	Inf	0.0334861	1
															ENST00000518222	14.0066	2.27244	25.7407	11.3274	3.50174	0.034284	1
															ENST00000662321	22.7863	0	45.5726	Inf	Inf	0.0343281	1
															ENST00000430373	8.73343	0.333333	17.1335	51.4006	5.68371	0.034824	1
															ENST00000609564	125.281	47.0719	203.489	4.32295	2.11202	0.0350463	1
															ENST00000640670	7.56078	0	15.1216	Inf	Inf	0.0356203	1
															MSTRG.28867.12	160.647	0	321.293	Inf	Inf	0.0356337	1
															ENST00000593122	5.45297	0	10.9059	Inf	Inf	0.0358634	1
															ENST00000668587	5.4334	0	10.8668	Inf	Inf	0.0361105	1
															ENST00000666776	5.40399	0	10.808	Inf	Inf	0.0364865	1
															MSTRG.770.11	234.65	41.497	427.802	10.3092	3.36587	0.0371749	1
															ENST00000654313	25.3551	6.49267	44.2175	6.81037	2.76773	0.0373279	1
															ENST00000662926	59.1528	20.4609	97.8446	4.78202	2.25762	0.0373637	1
															ENST00000670353	8.31423	0.654759	15.9737	24.3963	4.60859	0.0378869	1
															ENST00000668304	10.6228	1.29853	19.9471	15.3612	3.94122	0.0378936	1
															MSTRG.770.13	145	0	290	Inf	Inf	0.0382633	1
															ENST00000639897	12.9076	0	25.8153	Inf	Inf	0.038579	1
															ENST00000666226	98.54	32.7591	164.321	5.01604	2.32655	0.0390453	1
															ENST00000441672	5.30198	0	10.604	Inf	Inf	0.0392116	1
															ENST00000458151	24.78	6.60251	42.9574	6.50622	2.70182	0.0405691	1
															ENST00000473204	5.28005	0	10.5601	Inf	Inf	0.0409189	1
															ENST00000488745	6.56307	0	13.1261	Inf	Inf	0.0417588	1
															ENST00000650897	11.409	1.66667	21.1512	12.6907	3.66571	0.042061	1
															ENST00000668440	218.538	91.0178	346.057	3.80208	1.92679	0.0422692	1
															ENST00000581621	5207.78	1825.64	8589.91	4.70514	2.23424	0.0424533	1
															MSTRG.18123.4	11801.3	28.0883	23574.4	839.296	9.71304	0.0430071	1
															ENST00000472494	23.5086	6.22024	40.797	6.55876	2.71342	0.0430207	1
															ENST00000661935	6.9205	0	13.841	Inf	Inf	0.0430558	1
															ENST00000657194	89.6081	34.6794	144.537	4.1678	2.05929	0.0431148	1
															ENST00000667983	24.396	6.66667	42.1253	6.3188	2.65965	0.0436937	1
															ENST00000663210	80.2096	31	129.419	4.17481	2.06171	0.0445165	1
															MSTRG.26466.12	193.246	39.0658	347.427	8.89337	3.15273	0.0446515	1
															ENST00000670859	5.02732	0	10.0546	Inf	Inf	0.0448502	1
															ENST00000657285	72.6307	27.4129	117.849	4.29902	2.10401	0.0449982	1
															MSTRG.28856.4	756.977	52.5268	1461.43	27.8225	4.79818	0.0451807	1
															ENST00000438969	6.59467	0.330126	12.8592	38.9525	5.28364	0.0461271	1
															ENST00000666487	20.6688	4.29163	37.0459	8.63212	3.10971	0.0461932	1
															ENST00000663262	41.0767	8.76511	73.3883	8.37278	3.06571	0.0464562	1
															MSTRG.25550.1	84.7315	33.3427	136.12	4.08246	2.02944	0.0467882	1
															ENST00000535817	4.96864	0	9.93729	Inf	Inf	0.0475073	1
															ENST00000469965	4.94513	0	9.89025	Inf	Inf	0.0479118	1
															ENST00000603156	12.8529	2.29853	23.4072	10.1835	3.34817	0.048028	1
															ENST00000665533	15.5327	2.33333	28.7321	12.3138	3.6222	0.0488973	1
															ENST00000519844	4.88611	0	9.77222	Inf	Inf	0.0489487	1
															ENST00000663296	63.9053	4.66667	123.144	26.388	4.72181	0.0492811	1
															ENST00000665696	4.86495	0	9.7299	Inf	Inf	0.0493283	1

## Sheet: WT vs △1759c-DOWN
id	baseMean	baseMean_H37Rv	baseMean_1759c	foldChange(1759c/H37Rv)(1759c/H37Rv)	log2FoldChange	pval	padj
MSTRG.26373.12	696.77	1393.54	0	0	-Inf	1.13478e-15	1.09535e-11
MSTRG.19148.2	228.979	457.958	0	0	-Inf	1.86068e-12	7.63311e-09
MSTRG.19535.6	4572.75	9145.51	0	0	-Inf	2.29175e-12	9.17221e-09
ENST00000509921	83.3004	166.601	0	0	-Inf	2.83423e-09	6.37092e-06
ENST00000625013	66.7182	133.436	0	0	-Inf	1.52066e-08	2.77255e-05
ENST00000669104	50.6473	101.295	0	0	-Inf	1.22224e-07	0.000179072
ENST00000455121	35.3136	70.6271	0	0	-Inf	1.69429e-06	0.00148674
ENST00000657291	33.9756	67.9512	0	0	-Inf	2.19024e-06	0.00184309
ENST00000608792	171.967	343.934	0	0	-Inf	3.4063e-06	0.00266453
MSTRG.12951.10	142.52	285.041	0	0	-Inf	1.54603e-05	0.00851315
ENST00000662189	24.0384	48.0768	0	0	-Inf	2.39645e-05	0.0122124
ENST00000666981	54.7707	109.541	0	0	-Inf	3.65146e-05	0.0172178
MSTRG.770.3	674.637	1348.63	0.640027	0.000474574	-11.0411	3.86308e-05	0.0179496
ENST00000578492	108.566	208.131	9	0.043242	-4.53142	5.25314e-05	0.0227441
ENST00000498432	20.6547	41.3094	0	0	-Inf	6.45685e-05	0.0264881
MSTRG.19072.1	55.902	111.804	0	0	-Inf	9.55845e-05	0.0356472
MSTRG.28867.23	947.039	1884.89	9.187	0.00487403	-7.68067	0.000155135	0.0526251
MSTRG.8948.3	49.0465	98.0931	0	0	-Inf	0.000176585	0.0581855
MSTRG.20734.5	658.733	1312.23	5.24111	0.00399406	-7.96793	0.000190263	0.0614585
ENST00000425008	17.2351	34.4701	0	0	-Inf	0.000192208	0.0616476
ENST00000657232	46.1521	92.3042	0	0	-Inf	0.000283687	0.0835745
ENST00000647847	32.0215	64.043	0	0	-Inf	0.000343552	0.0971973
ENST00000399543	27.4889	54.9778	0	0	-Inf	0.000361678	0.100421
MSTRG.26466.2	56.317	112.634	0	0	-Inf	0.000406059	0.109053
ENST00000434897	15.4164	30.8328	0	0	-Inf	0.000429037	0.114289
ENST00000664959	27.2578	54.5156	0	0	-Inf	0.000467714	0.122406
ENST00000658641	23.5741	47.1482	0	0	-Inf	0.000471937	0.122791
MSTRG.26731.1	87.4623	163.348	11.5771	0.0708743	-3.81859	0.000611409	0.148195
ENST00000606049	21.0496	42.0992	0	0	-Inf	0.000841272	0.186047
ENST00000452051	17.9198	35.8396	0	0	-Inf	0.000881871	0.192176
ENST00000654372	17.7547	35.5095	0	0	-Inf	0.000921555	0.196549
ENST00000659296	23.7477	47.4954	0	0	-Inf	0.00095296	0.201773
MSTRG.26466.4	73.1796	145.693	0.666667	0.00457585	-7.77175	0.00101178	0.210426
ENST00000417232	265.254	478.777	51.7316	0.10805	-3.21024	0.00120061	0.239382
ENST00000430259	16.1463	32.2926	0	0	-Inf	0.00126265	0.246071
MSTRG.793.34	18.0945	36.189	0	0	-Inf	0.00129172	0.250546
ENST00000661255	17.5961	35.1922	0	0	-Inf	0.00132274	0.253863
ENST00000664470	27.739	55.478	0	0	-Inf	0.00140657	0.264689
MSTRG.23279.1	12.6041	25.2082	0	0	-Inf	0.00150642	0.276502
ENST00000659995	130.059	260.118	0	0	-Inf	0.00166833	0.294051
MSTRG.12552.2	11.3434	22.6868	0	0	-Inf	0.00187504	0.313162
ENST00000659956	101.482	184.403	18.5608	0.100653	-3.31253	0.0019736	0.322717
MSTRG.26466.3	68.4544	125.409	11.4994	0.0916952	-3.44701	0.00204053	0.330866
MSTRG.6115.6	131.616	236.58	26.6524	0.112657	-3.15	0.00228572	0.361647
ENST00000650609	35.0889	65.9123	4.26539	0.0647131	-3.9498	0.00236311	0.369793
ENST00000658019	29.0623	58.1247	0	0	-Inf	0.00237384	0.370981
ENST00000620711	13.2547	26.5095	0	0	-Inf	0.00265854	0.401435
ENST00000667978	29.0731	57.5061	0.640027	0.0111297	-6.48944	0.00273044	0.406959
MSTRG.28867.5	1544.19	3052.62	35.7637	0.0117157	-6.41541	0.002731	0.406959
ENST00000654875	21.3411	41.026	1.65621	0.0403699	-4.63058	0.0027355	0.406959
ENST00000503539	12.6186	25.2371	0	0	-Inf	0.00280403	0.41119
ENST00000504270	10.4455	20.8909	0	0	-Inf	0.00283494	0.412614
ENST00000657910	10.9494	21.8987	0	0	-Inf	0.00295745	0.425326
ENST00000587125	10.0362	20.0723	0	0	-Inf	0.00336467	0.467501
MSTRG.3746.1	175.507	310.692	40.3217	0.12978	-2.94586	0.00349954	0.480339
ENST00000499988	10.497	20.994	0	0	-Inf	0.00350097	0.480339
ENST00000609210	9.78843	19.5769	0	0	-Inf	0.00383071	0.507748
ENST00000399760	16.0212	32.0424	0	0	-Inf	0.00396465	0.517971
ENST00000646488	25.8236	48.7105	2.93678	0.0602904	-4.05193	0.00402803	0.52458
ENST00000668887	9.59568	19.1914	0	0	-Inf	0.00416867	0.535669
ENST00000609647	11.9205	23.841	0	0	-Inf	0.00426566	0.544297
ENST00000532191	41.591	76.405	6.77694	0.0886975	-3.49496	0.00428271	0.544777
ENST00000670514	15.0155	30.0311	0	0	-Inf	0.00449055	0.563355
ENST00000445199	11.8694	23.4107	0.328107	0.0140153	-6.15686	0.00470058	0.578079
ENST00000661475	9.21222	18.4244	0	0	-Inf	0.00494472	0.599257
ENST00000452284	9.18449	18.369	0	0	-Inf	0.00498389	0.603113
ENST00000665493	10.6286	21.2573	0	0	-Inf	0.00530234	0.628215
ENST00000634712	32.4136	64.8273	0	0	-Inf	0.00581272	0.671709
ENST00000650712	18.2298	34.8191	1.64054	0.047116	-4.40764	0.00582174	0.672277
ENST00000447898	9.99267	19.9853	0	0	-Inf	0.00617538	0.695571
MSTRG.19303.4	485.851	971.702	0	0	-Inf	0.00698929	0.747649
MSTRG.28867.19	3185.68	6371.36	0	0	-Inf	0.00725329	0.764428
MSTRG.26373.3	1340.95	2531.4	150.491	0.0594496	-4.07219	0.00768572	0.790208
ENST00000605946	8.17076	16.3415	0	0	-Inf	0.00813131	0.814089
ENST00000623483	151.024	291.217	10.8312	0.0371931	-4.74882	0.00833185	0.826601
ENST00000666623	159.022	275.19	42.8541	0.155726	-2.68292	0.00921494	0.876705
MSTRG.18123.3	2408.17	4816.33	0	0	-Inf	0.00936438	0.882613
ENST00000660159	7.90221	15.8044	0	0	-Inf	0.00942022	0.88584
ENST00000654021	12.3193	24.6386	0	0	-Inf	0.00973037	0.904403
ENST00000421378	7.80286	15.6057	0	0	-Inf	0.0100392	0.912743
MSTRG.26466.11	18.0677	35.1354	1	0.0284614	-5.13485	0.0100512	0.912743
ENST00000447307	11.742	23.484	0	0	-Inf	0.0103456	0.923632
ENST00000607979	31.4257	57.0268	5.82448	0.102136	-3.29144	0.0105239	0.930939
ENST00000502457	22.2557	41.178	3.33333	0.0809494	-3.62684	0.0107098	0.940572
ENST00000660300	36.5413	65.6655	7.41696	0.112951	-3.14624	0.0109829	0.94688
ENST00000657488	7.58492	15.1698	0	0	-Inf	0.0111021	0.948779
MSTRG.18120.8	1677.7	3355.4	0	0	-Inf	0.0111629	0.950406
ENST00000667635	7.55882	15.1176	0	0	-Inf	0.0111926	0.950406
ENST00000651090	31.4698	57.8193	5.12021	0.0885554	-3.49728	0.0117506	0.981268
ENST00000666240	15.5286	29.4166	1.64054	0.055769	-4.16439	0.0122147	0.996194
ENST00000530228	10.3045	20.6089	0	0	-Inf	0.0124468	1
ENST00000514409	32.1539	57.7352	6.5726	0.11384	-3.13491	0.0128086	1
ENST00000669020	7.21059	14.4212	0	0	-Inf	0.0133568	1
ENST00000426250	20.246	39.5319	0.96004	0.0242852	-5.36378	0.013935	1
ENST00000508269	7.07967	14.1593	0	0	-Inf	0.0144068	1
ENST00000452467	7.03729	14.0746	0	0	-Inf	0.0146036	1
ENST00000655937	12.8886	25.4492	0.328107	0.0128926	-6.27731	0.0146736	1
ENST00000637995	30.7039	60.0954	1.31243	0.0218391	-5.51694	0.0153453	1
ENST00000658888	225.902	375.804	76	0.202233	-2.30591	0.0154001	1
ENST00000662009	6.91735	13.8347	0	0	-Inf	0.0157055	1
ENST00000654247	10.522	20.3772	0.666667	0.0327162	-4.93385	0.0158208	1
ENST00000657167	6.89145	13.7829	0	0	-Inf	0.0158373	1
ENST00000530686	6.71815	13.4363	0	0	-Inf	0.0173403	1
ENST00000654028	9.14261	18.2852	0	0	-Inf	0.0173885	1
ENST00000667438	11.6108	22.2453	0.976228	0.0438846	-4.51014	0.017658	1
ENST00000656645	25.0061	45.1716	4.84067	0.107162	-3.22214	0.0177305	1
MSTRG.7748.1	2305.55	3785.14	825.954	0.21821	-2.19621	0.0178809	1
ENST00000657550	8.80813	17.6163	0	0	-Inf	0.0179478	1
ENST00000440150	114.238	218.57	9.90676	0.0453254	-4.46354	0.0187457	1
ENST00000455838	119.046	199.513	38.5778	0.193359	-2.37064	0.0188403	1
ENST00000538317	6.55858	13.1172	0	0	-Inf	0.0189147	1
MSTRG.770.7	534.333	1068.67	0	0	-Inf	0.0198589	1
ENST00000654349	6.4043	12.8086	0	0	-Inf	0.0206101	1
ENST00000660014	26.1857	49.8113	2.56011	0.051396	-4.2822	0.0209574	1
ENST00000652970	6.3782	12.7564	0	0	-Inf	0.0214287	1
ENST00000425295	6.29163	12.5833	0	0	-Inf	0.0221624	1
MSTRG.7749.2	416.5	833	0	0	-Inf	0.0224863	1
MSTRG.27375.22	414.5	829	0	0	-Inf	0.0225403	1
ENST00000551843	30.4789	56.0362	4.92161	0.0878292	-3.50916	0.0225999	1
ENST00000520422	28.8271	56.9876	0.666667	0.0116984	-6.41754	0.0227922	1
ENST00000669174	36.0638	65.0873	7.04029	0.108167	-3.20867	0.0233278	1
MSTRG.18120.4	368.784	737.568	0	0	-Inf	0.0235765	1
ENST00000660281	43.4671	77.9739	8.96037	0.114915	-3.12136	0.0242519	1
ENST00000671267	6.08402	12.168	0	0	-Inf	0.0246174	1
ENST00000488785	6.08331	12.1666	0	0	-Inf	0.0246233	1
ENST00000663717	9.12544	18.2509	0	0	-Inf	0.0248804	1
ENST00000660363	23.8766	46.7532	1	0.0213889	-5.54699	0.0258738	1
ENST00000586356	11.5462	22.7723	0.320013	0.0140527	-6.153	0.0261058	1
MSTRG.7749.9	33.1062	66.2125	0	0	-Inf	0.0262541	1
ENST00000582363	6.90243	13.8049	0	0	-Inf	0.0263249	1
ENST00000662186	14.3017	28.27	0.333333	0.0117911	-6.40616	0.0264224	1
ENST00000658387	39.6163	70.0686	9.16406	0.130787	-2.93471	0.0265969	1
ENST00000667666	92.622	152.911	32.3333	0.211452	-2.2416	0.0266603	1
ENST00000433671	11.0984	22.1969	0	0	-Inf	0.0267341	1
ENST00000622936	5.9297	11.8594	0	0	-Inf	0.0268801	1
ENST00000418273	65.8518	110.077	21.627	0.196473	-2.3476	0.0279564	1
ENST00000664964	11.4353	21.5906	1.28005	0.0592876	-4.07613	0.0282733	1
MSTRG.16945.4	259.833	519.667	0	0	-Inf	0.0284472	1
MSTRG.786.1	122.754	207.827	37.6812	0.18131	-2.46347	0.0285949	1
ENST00000443508	638.867	1023.65	254.081	0.24821	-2.01037	0.0295596	1
ENST00000664868	5.74199	11.484	0	0	-Inf	0.029711	1
ENST00000602957	14.399	26.798	2	0.0746323	-3.74406	0.0298909	1
ENST00000639965	14.4566	26.673	2.24009	0.0839835	-3.57375	0.0301581	1
MSTRG.28861.3	226.333	452.667	0	0	-Inf	0.030471	1
MSTRG.28878.8	220.029	440.058	0	0	-Inf	0.0307524	1
ENST00000511893	98.8192	184.101	13.5372	0.0735312	-3.7655	0.0311213	1
ENST00000661780	99.4545	162.818	36.0911	0.221665	-2.17355	0.0324763	1
ENST00000645509	5.57967	11.1593	0	0	-Inf	0.0325811	1
ENST00000657642	5.56523	11.1305	0	0	-Inf	0.0327455	1
ENST00000520570	10.1144	19.2687	0.96004	0.0498238	-4.32702	0.0327852	1
ENST00000436592	15.1108	27.5549	2.66667	0.0967765	-3.3692	0.0328776	1
ENST00000647761	26.3466	46.1378	6.55539	0.142083	-2.81519	0.0331685	1
ENST00000428753	20.5225	36.5087	4.53633	0.124254	-3.00864	0.0337322	1
ENST00000665856	28.2893	51.4261	5.15259	0.100194	-3.31913	0.0343024	1
MSTRG.770.18	14.5071	29.0142	0	0	-Inf	0.0348033	1
ENST00000593427	526.443	835.813	217.073	0.259715	-1.945	0.034888	1
ENST00000665374	5.47113	10.9423	0	0	-Inf	0.0350886	1
ENST00000588634	5.45534	10.9107	0	0	-Inf	0.0352827	1
ENST00000477059	5.43451	10.869	0	0	-Inf	0.035541	1
ENST00000451969	5.4304	10.8608	0	0	-Inf	0.0355923	1
ENST00000457218	5.41138	10.8228	0	0	-Inf	0.035831	1
ENST00000664481	61.8743	102.135	21.6134	0.211615	-2.24048	0.0358353	1
ENST00000529965	5.40246	10.8049	0	0	-Inf	0.0359437	1
ENST00000601841	5.39743	10.7949	0	0	-Inf	0.0360075	1
ENST00000667128	55.1219	91.3326	18.9112	0.207058	-2.27189	0.036281	1
MSTRG.21904.5	147.708	295.417	0	0	-Inf	0.0371784	1
ENST00000412446	12.4098	24.1633	0.656214	0.0271575	-5.20251	0.0376965	1
ENST00000659936	5.31248	10.625	0	0	-Inf	0.038481	1
ENST00000660361	5.26004	10.5201	0	0	-Inf	0.0392005	1
ENST00000590309	5.25939	10.5188	0	0	-Inf	0.0392096	1
ENST00000657142	761.365	1196.95	325.784	0.272179	-1.87737	0.0392515	1
ENST00000592600	5.2518	10.5036	0	0	-Inf	0.0393152	1
ENST00000568500	11.4323	21.5521	1.31243	0.0608955	-4.03752	0.0395075	1
ENST00000427458	20.9768	40.3535	1.60007	0.0396513	-4.65649	0.0398695	1
ENST00000481221	26.6168	52.9003	0.333333	0.00630116	-7.31017	0.0398779	1
ENST00000567520	44.1807	85.4084	2.95297	0.0345746	-4.85414	0.0409209	1
ENST00000658522	24.5317	42.5127	6.55067	0.154087	-2.69818	0.0412155	1
MSTRG.18466.1	119	238	0	0	-Inf	0.0419463	1
ENST00000653074	739.87	1157.41	322.328	0.27849	-1.8443	0.0420783	1
ENST00000614537	34.7594	58.6116	10.9073	0.186094	-2.4259	0.0421653	1
ENST00000416191	5.12752	10.255	0	0	-Inf	0.0426305	1
ENST00000665635	10.2481	19.1629	1.33333	0.0695788	-3.84521	0.0428556	1
ENST00000442037	5.084	10.168	0	0	-Inf	0.0432988	1
ENST00000639542	23.8453	44.7376	2.95297	0.0660063	-3.92125	0.0437116	1
ENST00000652769	37.4781	62.8161	12.14	0.193262	-2.37137	0.0437667	1
ENST00000651734	15.2143	27.8685	2.56011	0.0918639	-3.44436	0.0441252	1
ENST00000580684	32.9714	65.9428	0	0	-Inf	0.044296	1
ENST00000430931	4.97779	9.95558	0	0	-Inf	0.0466775	1
ENST00000576963	4.92353	9.84705	0	0	-Inf	0.0475989	1
ENST00000602435	20.4212	35.6066	5.23589	0.147048	-2.76564	0.0478018	1
ENST00000664612	94.5025	151.377	37.6277	0.248569	-2.00828	0.048128	1
ENST00000667091	39.9821	79.9643	0	0	-Inf	0.0481316	1
ENST00000665453	4.96955	9.9391	0	0	-Inf	0.0482424	1
MSTRG.19535.15	88.6667	177.333	0	0	-Inf	0.0485366	1
ENST00000558536	84.5671	169.134	0	0	-Inf	0.0490302	1
ENST00000422459	21.0626	36.6583	5.46687	0.14913	-2.74535	0.0491462	1

## Sheet: lncRNA_target
lncRNAGeneID	mRNAGeneID	lncRNATranscriptID	Distance	lncRNAGenePos	mRNAGenePos	mRNAGeneName	mRNAGeneGO	mRNAGeneKEGG	mRNAGeneEC	mRNAGeneEggNOG	mRNAGeneEggNOG_Class	mRNAGeneDescription	mRNAGeneNCBI_GI	mRNAGeneUniProtID
MSTRG.10025	ENSG00000242498	MSTRG.10025.1	57451	15[+]89836227-89837555	15[-]89895006-89912952	ARPIN	GO:0005515;GO:0030027;GO:0030336;GO:0033058;GO:0042995;GO:0051126;GO:0051126;GO:0051126;GO:0051126;GO:2000393;GO:0051126;GO:0051126;GO:0051126;GO:0051126;	-	-	NOG74791	-	actin related protein 2/3 complex inhibitor[Source:HGNC Symbol;Acc:HGNC:28782]	348110	Q7Z6K5
MSTRG.10025	ENSG00000166825	MSTRG.10025.1	20826	15[+]89836227-89837555	15[-]89784895-89815401	ANPEP	GO:0001525;GO:0001618;GO:0004177;GO:0004177;GO:0005615;GO:0005737;GO:0005765;GO:0005793;GO:0005886;GO:0005886;GO:0005886;GO:0005886;GO:0006508;GO:0006508;GO:0006508;GO:0006508;GO:0007275;GO:0008233;GO:0008237;GO:0008237;GO:0008237;GO:0008237;GO:0008270;GO:0008270;GO:0008270;GO:0008270;GO:0009897;GO:0016020;GO:0016021;GO:0016032;GO:0016787;GO:0030154;GO:0030667;GO:0038023;GO:0042277;GO:0043171;GO:…	K11140	EC:3.4.11.2	COG0308	E	alanyl aminopeptidase, membrane [Source:HGNCSymbol;Acc:HGNC:500]	290	P15144;A0A024RC61;Q59E93
MSTRG.10025	ENSG00000166823	MSTRG.10025.1	84917	15[+]89836227-89837555	15[-]89748661-89751310	MESP1	GO:0000790;GO:0000978;GO:0000978;GO:0000981;GO:0001228;GO:0001707;GO:0001756;GO:0001947;GO:0001947;GO:0003007;GO:0003007;GO:0003139;GO:0003139;GO:0003143;GO:0003143;GO:0003210;GO:0003211;GO:0003236;GO:0003236;GO:0003241;GO:0003241;GO:0003259;GO:0003259;GO:0003260;GO:0003677;GO:0003700;GO:0003700;GO:0003700;GO:0003700;GO:0005634;GO:0005634;GO:0005634;GO:0005634;GO:0007219;GO:0007275;GO:0007369;GO:…	K09076	-	NOG324147	-	mesoderm posterior bHLH transcription factor 1[Source:HGNC Symbol;Acc:HGNC:29658]	55897	Q9BRJ9
MSTRG.10025	ENSG00000188095	MSTRG.10025.1	57473	15[+]89836227-89837555	15[+]89760591-89778754	MESP2	GO:0000790;GO:0000978;GO:0000981;GO:0001707;GO:0001756;GO:0003007;GO:0003677;GO:0003700;GO:0003700;GO:0005634;GO:0005634;GO:0006355;GO:0006357;GO:0007219;GO:0007275;GO:0046983;GO:0046983;	K09076	-	NOG320808	-	mesoderm posterior bHLH transcription factor 2[Source:HGNC Symbol;Acc:HGNC:29659]	-	-
MSTRG.10025	ENSG00000157823	MSTRG.10025.1	0	15[+]89836227-89837555	15[-]89830599-89894638	AP3S2	GO:0005794;GO:0006886;GO:0006886;GO:0008089;GO:0008089;GO:0015031;GO:0015031;GO:0015031;GO:0016020;GO:0016192;GO:0016192;GO:0016192;GO:0030117;GO:0030117;GO:0030123;GO:0030659;GO:0031410;GO:0043231;GO:0043231;GO:0048490;GO:0048490;GO:1904115;GO:0005794;GO:0006886;GO:0008089;GO:0015031;GO:0015031;GO:0016020;GO:0016192;GO:0016192;GO:0030117;GO:0030123;GO:0030659;GO:0031410;GO:0043231;GO:0043231;GO:…	K12399	-	COG5030	U	adaptor related protein complex 3 subunit sigma 2[Source:HGNC Symbol;Acc:HGNC:571]	10239	P59780;A0A024RC62
MSTRG.10025	ENSG00000250021	MSTRG.10025.1	0	15[+]89836227-89837555	15[-]89834308-89912882	ARPIN-AP3S2	GO:0006886;GO:0006886;GO:0015031;GO:0016020;GO:0016192;GO:0016192;GO:0030117;GO:0030117;GO:0043231;GO:0051126;GO:0051126;GO:0051126;GO:0043231;GO:0051126;GO:0051126;GO:0006886;GO:0006886;GO:0006886;GO:0015031;GO:0015031;GO:0015031;GO:0016020;GO:0016192;GO:0016192;GO:0030117;GO:0030117;GO:0043231;GO:0051126;GO:0051126;	-	-	-	-	ARPIN-AP3S2 readthrough [Source:HGNCSymbol;Acc:HGNC:38824]	100526783	A0A0A6YYH1
MSTRG.10025	ENSG00000140527	MSTRG.10025.1	92589	15[+]89836227-89837555	15[+]89690811-89743638	WDR93	GO:0005515;GO:0005747;GO:0008137;GO:0016651;GO:0016651;GO:0022900;GO:0022900;GO:0005515;GO:0005747;GO:0008137;GO:0016651;GO:0016651;GO:0022900;GO:0022900;GO:0016651;GO:0016651;GO:0022900;GO:0022900;	-	-	NOG136644	S	WD repeat domain 93 [Source:HGNCSymbol;Acc:HGNC:26924]	56964	Q6P2C0
MSTRG.10075	ENSG00000185518	MSTRG.10075.1	0	15[-]91238952-91243971	15[+]91099950-91301309	SV2B	GO:0001669;GO:0005515;GO:0005886;GO:0006836;GO:0007268;GO:0007268;GO:0008021;GO:0016020;GO:0016020;GO:0016020;GO:0016020;GO:0016021;GO:0016021;GO:0016021;GO:0016021;GO:0022857;GO:0022857;GO:0030054;GO:0030672;GO:0030672;GO:0030672;GO:0031410;GO:0043005;GO:0045202;GO:0055085;GO:0055085;GO:0001669;GO:0005515;GO:0005886;GO:0006836;GO:0007268;GO:0007268;GO:0008021;GO:0008021;GO:0016020;GO:0016020;GO:…	K06258	-	COG0477	G	synaptic vesicle glycoprotein 2B [Source:HGNCSymbol;Acc:HGNC:16874]	9899	Q7L1I2
MSTRG.10113	ENSG00000168904	MSTRG.10113.17	7840	15[-]99398569-99450517	15[+]99251362-99390729	LRRC28	GO:0005515;GO:0005515;GO:0005515;GO:0005515;	-	-	COG4886	S	leucine rich repeat containing 28 [Source:HGNCSymbol;Acc:HGNC:28355]	123355	Q86X40
MSTRG.10253	ENSG00000179580	MSTRG.10253.2,MSTRG.10253.3	28939	16[-]1936812-1937884	16[+]1966823-1968975	RNF151	GO:0005515;GO:0005634;GO:0005634;GO:0005737;GO:0007283;GO:0008270;GO:0008270;GO:0030154;GO:0046872;GO:0005515;GO:0008270;GO:0008270;GO:0046872;	-	-	NOG319521	-	ring finger protein 151 [Source:HGNCSymbol;Acc:HGNC:23235]	146310	Q2KHN1
MSTRG.10253	ENSG00000183751	MSTRG.10253.2,MSTRG.10253.3	34169	16[-]1936812-1937884	16[+]1972053-1982929	TBL3	GO:0000462;GO:0003723;GO:0005515;GO:0005515;GO:0005634;GO:0005654;GO:0005654;GO:0005730;GO:0005730;GO:0006364;GO:0006364;GO:0006364;GO:0030515;GO:0032040;GO:0032040;GO:0032040;GO:0034388;GO:0005515;GO:0005515;GO:0005654;GO:0005730;GO:0006364;GO:0006364;GO:0032040;GO:0032040;	K14555	-	COG2319	R	transducin beta like 3 [Source:HGNCSymbol;Acc:HGNC:11587]	10607	Q12788
MSTRG.10253	ENSG00000198736	MSTRG.10253.2,MSTRG.10253.3	326	16[-]1936812-1937884	16[-]1938210-1943326	MSRB1	GO:0002376;GO:0003779;GO:0003779;GO:0005515;GO:0005575;GO:0005634;GO:0005634;GO:0005737;GO:0005737;GO:0005829;GO:0005856;GO:0008270;GO:0008270;GO:0015629;GO:0015629;GO:0016491;GO:0030041;GO:0030041;GO:0030091;GO:0030091;GO:0030091;GO:0033743;GO:0033743;GO:0033743;GO:0033743;GO:0033745;GO:0045087;GO:0045087;GO:0046872;GO:0055114;GO:0055114;GO:0055114;GO:0070191;GO:0033743;GO:0033743;GO:0055114;GO:…	K07305	EC:1.8.4.12	COG0229	O	methionine sulfoxide reductase B1 [Source:HGNCSymbol;Acc:HGNC:14133]	51734	Q9NZV6
MSTRG.10253	ENSG00000140990	MSTRG.10253.2,MSTRG.10253.3	21654	16[-]1936812-1937884	16[+]1959538-1961975	NDUFB10	GO:0005515;GO:0005515;GO:0005739;GO:0005743;GO:0005743;GO:0005747;GO:0005747;GO:0006120;GO:0006120;GO:0008137;GO:0016020;GO:0032981;GO:0032981;GO:0055114;GO:0070469;GO:0005515;GO:0005515;GO:0005739;GO:0005743;GO:0005743;GO:0005747;GO:0005747;GO:0006120;GO:0006120;GO:0008137;GO:0016020;GO:0032981;GO:0032981;GO:0055114;GO:0070469;	K03966	-	NOG316051	-	NADH:ubiquinone oxidoreductase subunit B10[Source:HGNC Symbol;Acc:HGNC:7696]	4716	O96000;A8K761
MSTRG.10253	ENSG00000140988	MSTRG.10253.2,MSTRG.10253.3	24174	16[-]1936812-1937884	16[-]1962058-1964841	RPS2	GO:0000184;GO:0003723;GO:0003723;GO:0003723;GO:0003729;GO:0003735;GO:0003735;GO:0003735;GO:0003735;GO:0005515;GO:0005515;GO:0005515;GO:0005634;GO:0005654;GO:0005654;GO:0005829;GO:0005840;GO:0005840;GO:0005840;GO:0005925;GO:0006364;GO:0006412;GO:0006412;GO:0006412;GO:0006412;GO:0006413;GO:0006614;GO:0015935;GO:0015935;GO:0016020;GO:0017134;GO:0019083;GO:0019899;GO:0022627;GO:0022627;GO:0045296;GO:…	K02981	-	COG0098	J	ribosomal protein S2 [Source:HGNCSymbol;Acc:HGNC:10404]	6187	P15880
MSTRG.10253	ENSG00000167962	MSTRG.10253.2,MSTRG.10253.3	59770	16[-]1936812-1937884	16[-]1997654-2009821	ZNF598	GO:0003676;GO:0003676;GO:0003676;GO:0003676;	K22381	EC:2.3.2.27	COG5236	R	zinc finger protein 598 [Source:HGNCSymbol;Acc:HGNC:28079]	90850	Q86UK7
MSTRG.10253	ENSG00000180185	MSTRG.10253.2,MSTRG.10253.3	96605	16[-]1936812-1937884	16[+]1826941-1840207	FAHD1	GO:0003824;GO:0003824;GO:0005654;GO:0005737;GO:0005739;GO:0005739;GO:0005739;GO:0005739;GO:0005759;GO:0005829;GO:0006099;GO:0008948;GO:0016787;GO:0016787;GO:0016829;GO:0018773;GO:0018773;GO:0034545;GO:0046872;GO:0047621;GO:0003824;GO:0003824;GO:0005654;GO:0005737;GO:0005739;GO:0005739;GO:0005739;GO:0005739;GO:0005759;GO:0005829;GO:0006099;GO:0008948;GO:0016787;GO:0016787;GO:0016829;GO:0018773;GO:…	K01557	EC:3.7.1.5	COG0179	Q	fumarylacetoacetate hydrolase domain containing 1[Source:HGNC Symbol;Acc:HGNC:14169]	81889	Q6P587
MSTRG.10253	ENSG00000183971	MSTRG.10253.2,MSTRG.10253.3	72042	16[-]1936812-1937884	16[+]2009926-2020755	NPW	GO:0001664;GO:0001664;GO:0001664;GO:0007186;	K23141	-	NOG42832	-	neuropeptide W [Source:HGNC Symbol;Acc:HGNC:30509]"	283869	Q8N729
MSTRG.10253	ENSG00000127554	MSTRG.10253.2,MSTRG.10253.3	46309	16[-]1936812-1937884	16[+]1984193-1987749	GFER	GO:0001889;GO:0005515;GO:0005515;GO:0005576;GO:0005737;GO:0005739;GO:0005739;GO:0005739;GO:0005758;GO:0005829;GO:0007165;GO:0008083;GO:0015035;GO:0015035;GO:0016491;GO:0016971;GO:0016971;GO:0016971;GO:0016972;GO:0016972;GO:0016972;GO:0050660;GO:0050660;GO:0055114;GO:0055114;GO:0055114;GO:0005739;GO:0005829;GO:0005739;GO:0005829;GO:0016491;GO:0016971;GO:0016971;GO:0016972;GO:0016972;GO:0016972;GO:…	K17783	EC:1.8.3.2	COG5054	O	growth factor, augmenter of liver regeneration[Source:HGNC Symbol;Acc:HGNC:4236]	2671	P55789
MSTRG.10253	ENSG00000127561	MSTRG.10253.2,MSTRG.10253.3	51776	16[-]1936812-1937884	16[+]1989660-1994275	SYNGR3	GO:0001504;GO:0008021;GO:0008021;GO:0016020;GO:0016020;GO:0016020;GO:0016021;GO:0021762;GO:0030054;GO:0030672;GO:0030672;GO:0031410;GO:0031594;GO:0031594;GO:0032411;GO:0032411;GO:0042169;GO:0045055;GO:0045055;GO:0045202;GO:0045202;GO:0047485;GO:0016020;GO:0016020;GO:0016020;GO:0016021;GO:0016020;GO:0016020;GO:0016020;GO:0016021;	-	-	NOG306774	-	synaptogyrin 3 [Source:HGNC Symbol;Acc:HGNC:11501]"	9143	O43761
MSTRG.10253	ENSG00000140986	MSTRG.10253.2,MSTRG.10253.3	6090	16[-]1936812-1937884	16[-]1943974-1957606	RPL3L	GO:0000027;GO:0003723;GO:0003723;GO:0003735;GO:0003735;GO:0003735;GO:0003735;GO:0003735;GO:0005840;GO:0005840;GO:0005840;GO:0005840;GO:0006412;GO:0006412;GO:0006412;GO:0006412;GO:0016020;GO:0022625;GO:0022625;GO:0003735;GO:0003735;GO:0005840;GO:0005840;GO:0006412;GO:0006412;	K02925	-	COG0087	J	ribosomal protein L3 like [Source:HGNCSymbol;Acc:HGNC:10351]	6123	Q92901
MSTRG.10253	ENSG00000065054	MSTRG.10253.2,MSTRG.10253.3	87472	16[-]1936812-1937884	16[+]2025356-2039026	SLC9A3R2	GO:0060090;GO:0060090;GO:0005102;GO:0005515;GO:0005515;GO:0005515;GO:0005515;GO:0005515;GO:0005634;GO:0005634;GO:0005886;GO:0005886;GO:0005925;GO:0008013;GO:0008022;GO:0012505;GO:0016020;GO:0016324;GO:0019902;GO:0031799;GO:0031800;GO:0045296;GO:0060090;GO:0060090;GO:0065003;GO:0070062;GO:0005102;GO:0005515;GO:0005515;GO:0005515;GO:0005515;GO:0005515;GO:0005634;GO:0005634;GO:0005886;GO:0005886;GO:…	K13358	-	NOG319972	-	SLC9A3 regulator 2 [Source:HGNCSymbol;Acc:HGNC:11076]	9351	Q15599
MSTRG.10253	ENSG00000196408	MSTRG.10253.2,MSTRG.10253.3	41033	16[-]1936812-1937884	16[-]1978917-1984192	NOXO1	GO:0005515;GO:0005515;GO:0005515;GO:0005543;GO:0005886;GO:0005886;GO:0006801;GO:0008289;GO:0010310;GO:0016020;GO:0016176;GO:0016176;GO:0019899;GO:0022617;GO:0035091;GO:0035091;GO:0035091;GO:0043020;GO:0043020;GO:0043085;GO:0060263;GO:0005515;GO:0005515;GO:0005515;GO:0005543;GO:0005886;GO:0005886;GO:0006801;GO:0008289;GO:0010310;GO:0016020;GO:0016176;GO:0016176;GO:0019899;GO:0022617;GO:0035091;GO:…	K17934	-	NOG150477	S	NADPH oxidase organizer 1 [Source:HGNCSymbol;Acc:HGNC:19404]	124056	Q8NFA2;A8K832
MSTRG.10253	ENSG00000162040	MSTRG.10253.2,MSTRG.10253.3	18397	16[-]1936812-1937884	16[-]1911475-1918415	HS3ST6	GO:0000139;GO:0000139;GO:0001835;GO:0005794;GO:0006024;GO:0008146;GO:0008146;GO:0008467;GO:0008467;GO:0008467;GO:0016020;GO:0016021;GO:0016740;	K09679	EC:2.8.2.-	NOG73846	-	heparan sulfate-glucosamine 3-sulfotransferase 6[Source:HGNC Symbol;Acc:HGNC:14178]	64711	Q96QI5
MSTRG.10253	ENSG00000162039	MSTRG.10253.2,MSTRG.10253.3	52518	16[-]1936812-1937884	16[-]1833987-1884294	MEIOB	GO:0000712;GO:0000712;GO:0000712;GO:0000724;GO:0000724;GO:0003677;GO:0003682;GO:0003682;GO:0003697;GO:0003697;GO:0003697;GO:0004518;GO:0004527;GO:0005634;GO:0005694;GO:0005737;GO:0005737;GO:0007129;GO:0007129;GO:0007140;GO:0007140;GO:0007141;GO:0007144;GO:0007144;GO:0008310;GO:0008310;GO:0008310;GO:0009566;GO:0009566;GO:0016787;GO:0051321;GO:0090305;GO:0000712;GO:0000712;GO:0000724;GO:0003677;GO:…	K22420	EC:3.1.-.-	NOG147069	S	meiosis specific with OB-fold [Source:HGNCSymbol;Acc:HGNC:28569]	254528	Q8N635
MSTRG.10361	ENSG00000010539	MSTRG.10361.1	26738	16[-]3262959-3268030	16[-]3222325-3236221	ZNF200	GO:0003674;GO:0003676;GO:0003676;GO:0005634;GO:0008150;GO:0046872;GO:0003674;GO:0003676;GO:0003676;GO:0005634;GO:0008150;GO:0046872;GO:0003674;GO:0003676;GO:0003676;GO:0005634;GO:0008150;GO:0046872;GO:0003674;GO:0003676;GO:0003676;GO:0005634;GO:0008150;GO:0046872;GO:0003674;GO:0003676;GO:0003676;GO:0005634;GO:0008150;GO:0046872;GO:0003674;GO:0003676;GO:0003676;GO:0005634;GO:0008150;GO:0046872;	K09228	-	COG5048	R	zinc finger protein 200 [Source:HGNCSymbol;Acc:HGNC:12993]	7752	P98182;B3KP91
MSTRG.10361	ENSG00000006194	MSTRG.10361.1	0	16[-]3262959-3268030	16[+]3263800-3301401	ZNF263	GO:0003676;GO:0003676;GO:0003700;GO:0003700;GO:0005634;GO:0006355;GO:0006355;GO:0000122;GO:0001227;GO:0003676;GO:0003676;GO:0003677;GO:0003700;GO:0003700;GO:0003700;GO:0005515;GO:0005634;GO:0006355;GO:0006355;GO:0006355;GO:0043565;GO:0045892;GO:0046872;GO:0003700;GO:0003700;GO:0005634;GO:0006355;GO:0006355;GO:0003700;GO:0003700;GO:0005634;GO:0006355;GO:0006355;GO:0003700;GO:0003700;GO:0005634;GO:…	K09229	-	COG5048	R	zinc finger protein 263 [Source:HGNCSymbol;Acc:HGNC:13056]	10127	O14978
MSTRG.10361	ENSG00000168124	MSTRG.10361.1	57771	16[-]3262959-3268030	16[+]3204247-3205188	OR1F1	GO:0004888;GO:0004930;GO:0004930;GO:0004930;GO:0004984;GO:0004984;GO:0004984;GO:0005886;GO:0005886;GO:0007165;GO:0007165;GO:0007186;GO:0007186;GO:0007186;GO:0007186;GO:0007608;GO:0016020;GO:0016021;GO:0016021;GO:0016021;GO:0050896;GO:0050911;	K04257	-	NOG150110	S	olfactory receptor family 1 subfamily F member 1(gene/pseudogene) [Source:HGNC Symbol;Acc:HGNC:8194]	4992	O43749
MSTRG.10361	ENSG00000162086	MSTRG.10361.1	37376	16[-]3262959-3268030	16[+]3305406-3318852	ZNF75A	GO:0003676;GO:0003700;GO:0005634;GO:0006355;GO:0046872;GO:0005634;GO:0003674;GO:0003676;GO:0003676;GO:0003677;GO:0003700;GO:0005634;GO:0005634;GO:0006355;GO:0006355;GO:0008150;GO:0043565;GO:0046872;GO:0003700;GO:0003700;GO:0005634;GO:0006355;GO:0006355;GO:0003674;GO:0003676;GO:0003676;GO:0003677;GO:0003700;GO:0005634;GO:0005634;GO:0006355;GO:0006355;GO:0008150;GO:0043565;GO:0046872;	K09229	-	COG5048	R	zinc finger protein 75a [Source:HGNCSymbol;Acc:HGNC:13146]	7627	Q96N20;Q68CU0
MSTRG.10361	ENSG00000285329	MSTRG.10361.1	97069	16[-]3262959-3268030	16[+]3365099-3479550	AC025283.2	GO:0000122;GO:0003700;	-	-	-	-	novel protein"	-	-
MSTRG.10361	ENSG00000168158	MSTRG.10361.1	87859	16[-]3262959-3268030	16[+]3355889-3357306	OR2C1	GO:0004930;GO:0004930;GO:0004930;GO:0004984;GO:0004984;GO:0004984;GO:0004984;GO:0005549;GO:0005886;GO:0005886;GO:0005938;GO:0007165;GO:0007186;GO:0007186;GO:0007186;GO:0007608;GO:0016020;GO:0016021;GO:0016021;GO:0016021;GO:0016021;GO:0050896;GO:0050907;GO:0050911;	K04257	-	NOG115807	S	olfactory receptor family 2 subfamily C member 1[Source:HGNC Symbol;Acc:HGNC:8242]	4993	O95371
MSTRG.10361	ENSG00000140993	MSTRG.10361.1	30778	16[-]3262959-3268030	16[-]3298808-3305729	TIGD7	GO:0003676;GO:0003676;GO:0003677;GO:0003677;GO:0003677;GO:0003677;GO:0005515;GO:0005634;GO:0005634;GO:0003677;GO:0003677;GO:0003677;GO:0005634;	-	-	NOG71546	-	tigger transposable element derived 7 [Source:HGNCSymbol;Acc:HGNC:18331]	91151	Q6NT04
MSTRG.10361	ENSG00000103313	MSTRG.10361.1	6332	16[-]3262959-3268030	16[-]3242028-3256627	MEFV	GO:0001726;GO:0002376;GO:0003779;GO:0003779;GO:0005515;GO:0005515;GO:0005515;GO:0005634;GO:0005654;GO:0005737;GO:0005737;GO:0005776;GO:0005829;GO:0005829;GO:0005856;GO:0005874;GO:0005875;GO:0005875;GO:0006954;GO:0006954;GO:0008270;GO:0008270;GO:0008270;GO:0010508;GO:0010508;GO:0030027;GO:0031410;GO:0032691;GO:0032695;GO:0034341;GO:0034341;GO:0042802;GO:0042995;GO:0045087;GO:0046872;GO:0050728;GO:…	K12803	-	NOG328286	-	MEFV innate immuity regulator, pyrin [Source:HGNCSymbol;Acc:HGNC:6998]	4210	O15553
MSTRG.10390	ENSG00000217930	MSTRG.10390.1	23935	16[-]4303124-4307614	16[-]4331549-4355607	PAM16	GO:0005744;GO:0005744;GO:0030150;GO:0030150;GO:0001405;GO:0001503;GO:0005515;GO:0005515;GO:0005739;GO:0005743;GO:0005744;GO:0005744;GO:0005744;GO:0005759;GO:0015031;GO:0016020;GO:0030150;GO:0030150;GO:0030150;GO:0031314;GO:0032780;GO:0032991;GO:0043066;GO:0090201;GO:1902511;GO:0005744;GO:0005744;GO:0030150;GO:0030150;GO:0005744;GO:0005744;GO:0030150;GO:0030150;GO:0005744;GO:0005744;GO:0030150;GO:…	K17805	-	NOG309665	-	presequence translocase associated motor 16[Source:HGNC Symbol;Acc:HGNC:29679]	51025	Q9Y3D7
MSTRG.10390	ENSG00000090447	MSTRG.10390.1	30049	16[-]4303124-4307614	16[-]4257186-4273075	TFAP4	GO:0000790;GO:0000978;GO:0000981;GO:0000981;GO:0001228;GO:0003677;GO:0003700;GO:0005515;GO:0005515;GO:0005634;GO:0005634;GO:0005634;GO:0005654;GO:0005739;GO:0006357;GO:0006978;GO:0008285;GO:0010629;GO:0017053;GO:0017053;GO:0042803;GO:0042826;GO:0042826;GO:0043065;GO:0043392;GO:0043565;GO:0043922;GO:0043923;GO:0044212;GO:0044212;GO:0045736;GO:0045892;GO:0045892;GO:0045893;GO:0045944;GO:0046983;GO:…	K09108	-	NOG270566	-	transcription factor AP-4 [Source:HGNCSymbol;Acc:HGNC:11745]	7023	Q01664
MSTRG.10390	ENSG00000185739	MSTRG.10390.1	61044	16[-]4303124-4307614	16[-]4189374-4242080	SRL	GO:0005525;GO:0005525;GO:0016529;GO:0033018;GO:0005525;GO:0005525;GO:0016529;GO:0033018;	-	-	NOG136252	T	sarcalumenin [Source:HGNC Symbol;Acc:HGNC:11295]"	6345	Q86TD4;B3KPP4
MSTRG.10390	ENSG00000126603	MSTRG.10390.1	7147	16[-]4303124-4307614	16[+]4314761-4339597	GLIS2	GO:0000122;GO:0000122;GO:0000122;GO:0000977;GO:0000977;GO:0000981;GO:0001228;GO:0001228;GO:0001822;GO:0003676;GO:0003676;GO:0003677;GO:0003677;GO:0005515;GO:0005634;GO:0005634;GO:0005634;GO:0005634;GO:0005737;GO:0005737;GO:0006357;GO:0007275;GO:0007399;GO:0007417;GO:0016607;GO:0016607;GO:0030154;GO:0043433;GO:0043433;GO:0044212;GO:0044212;GO:0045879;GO:0045879;GO:0045892;GO:0045892;GO:0045893;GO:…	K09233	-	COG5048	R	GLIS family zinc finger 2 [Source:HGNCSymbol;Acc:HGNC:29450]	84662	Q9BZE0;B3KTH4
MSTRG.10390	ENSG00000262246	MSTRG.10390.1	46928	16[-]4303124-4307614	16[-]4354542-4425705	CORO7	GO:0000139;GO:0003779;GO:0005515;GO:0005515;GO:0005515;GO:0005737;GO:0005794;GO:0005794;GO:0005794;GO:0005802;GO:0005829;GO:0006895;GO:0007015;GO:0015031;GO:0016020;GO:0016021;GO:0030041;GO:0031410;GO:0051015;GO:0000139;GO:0003779;GO:0005515;GO:0005515;GO:0005515;GO:0005737;GO:0005794;GO:0005794;GO:0005794;GO:0005802;GO:0005829;GO:0006895;GO:0007015;GO:0015031;GO:0016020;GO:0016021;GO:0030041;GO:…	K18619	-	COG2319	R	coronin 7 [Source:HGNC Symbol;Acc:HGNC:26161]"	79585	P57737
MSTRG.10390	ENSG00000168140	MSTRG.10390.1	64234	16[-]4303124-4307614	16[+]4371848-4383538	VASN	GO:0005515;GO:0005515;GO:0005576;GO:0005615;GO:0005615;GO:0005739;GO:0005765;GO:0005886;GO:0005886;GO:0009986;GO:0010719;GO:0016020;GO:0016021;GO:0030512;GO:0030512;GO:0031012;GO:0045296;GO:0050431;GO:0050431;GO:0070062;GO:0071456;GO:0071461;	-	-	NOG273568	-	vasorin [Source:HGNC Symbol;Acc:HGNC:18517]"	114990	Q6EMK4
MSTRG.10390	ENSG00000103426	MSTRG.10390.1	32637	16[-]4303124-4307614	16[-]4340251-4420494	CORO7-PAM16	GO:0005515;GO:0005794;GO:0005794;GO:0005794;	K18619	-	-	-	CORO7-PAM16 readthrough [Source:HGNCSymbol;Acc:HGNC:44424]	100529144	A0A0A6YYL4
MSTRG.10513	ENSG00000224712	MSTRG.10513.16	31912	16[+]14671857-14677032	16[+]14708944-14726338	NPIPA3	GO:0005654;GO:0005654;GO:0005654;	-	-	-	-	nuclear pore complex interacting protein familymember A3 [Source:HGNC Symbol;Acc:HGNC:41978]	642778	F8WFD2
MSTRG.10513	ENSG00000254852	MSTRG.10513.16	71034	16[+]14671857-14677032	16[+]14748066-14765413	NPIPA2	GO:0005654;GO:0005654;GO:0005654;	-	-	-	-	nuclear pore complex interacting protein familymember A2 [Source:HGNC Symbol;Acc:HGNC:41979]	642799	Q9UND3;A0A0B4J2F6
MSTRG.10513	ENSG00000140694	MSTRG.10513.16	39129	16[+]14671857-14677032	16[-]14435700-14632728	PARN	GO:0003676;GO:0003676;GO:0003676;GO:0003723;GO:0003723;GO:0004535;GO:0004535;GO:0005634;GO:0005634;GO:0005737;GO:0005737;GO:0006402;GO:0006402;GO:0046872;GO:0046872;GO:0090503;GO:0000175;GO:0000184;GO:0000289;GO:0000289;GO:0000495;GO:0003676;GO:0003676;GO:0003723;GO:0003723;GO:0003723;GO:0003723;GO:0003730;GO:0004518;GO:0004518;GO:0004527;GO:0004535;GO:0004535;GO:0004535;GO:0004535;GO:0004535;GO:…	K01148	EC:3.1.13.4	NOG145331	S	poly(A)-specific ribonuclease [Source:HGNCSymbol;Acc:HGNC:8609]	5073	O95453;B3KN69
MSTRG.10513	ENSG00000103429	MSTRG.10513.16	2621	16[+]14671857-14677032	16[+]14632931-14669236	BFAR	GO:0016020;GO:0016021;GO:0005515;GO:0016020;GO:0016021;GO:0000209;GO:0005515;GO:0005515;GO:0005783;GO:0005783;GO:0005789;GO:0005887;GO:0006511;GO:0006915;GO:0016020;GO:0016020;GO:0016021;GO:0030176;GO:0030674;GO:0043066;GO:0043161;GO:0043161;GO:0046872;GO:0051865;GO:0061630;GO:0061630;GO:0070534;GO:0070936;GO:0089720;GO:1903895;GO:1903895;GO:0016020;GO:0016021;GO:0016020;GO:0016021;GO:0016020;GO:…	K15684	-	NOG251630	-	bifunctional apoptosis regulator [Source:HGNCSymbol;Acc:HGNC:17613]	51283	Q9NZS9
MSTRG.10513	ENSG00000069764	MSTRG.10513.16	0	16[+]14671857-14677032	16[-]14672548-14694308	PLA2G10	GO:0004620;GO:0004620;GO:0004623;GO:0004623;GO:0004623;GO:0004623;GO:0005509;GO:0005509;GO:0005515;GO:0005576;GO:0005576;GO:0005576;GO:0005615;GO:0006629;GO:0006644;GO:0006644;GO:0006654;GO:0007411;GO:0010744;GO:0010884;GO:0016042;GO:0016042;GO:0016042;GO:0016787;GO:0019369;GO:0032270;GO:0032308;GO:0036148;GO:0036149;GO:0036150;GO:0036151;GO:0036152;GO:0042632;GO:0042632;GO:0043030;GO:0043433;GO:…	K01047	EC:3.1.1.4	NOG284162	-	phospholipase A2 group X [Source:HGNCSymbol;Acc:HGNC:9029]	8399	O15496
MSTRG.10544	ENSG00000261130	MSTRG.10544.1	58295	16[-]15573643-15574194	16[+]15395754-15515348	AC140504.1	GO:0016021;GO:0016021;GO:0005737;GO:0016021;GO:0016021;	-	-	-	-	MPV17 mitochondrial inner membrane protein like[Source:NCBI gene;Acc:255027]	-	-
MSTRG.10544	ENSG00000166780	MSTRG.10544.1	0	16[-]15573643-15574194	16[+]15434475-15625028	BMERB1	GO:0005515;GO:0007026;GO:0015630;GO:0021822;GO:0005515;	-	-	NOG40871	S	bMERB domain containing 1 [Source:HGNCSymbol;Acc:HGNC:19213]	89927	Q96MC5;A0A024QZI8
MSTRG.10544	ENSG00000166783	MSTRG.10544.1	20193	16[-]15573643-15574194	16[-]15594387-15643154	MARF1	GO:0003674;GO:0003676;GO:0003676;GO:0003723;GO:0005777;GO:0005777;GO:0005777;GO:0005794;GO:0006302;GO:0007143;GO:0007143;GO:0010468;GO:0010468;GO:0010468;GO:0010468;GO:0010923;GO:0016020;GO:0030154;GO:0043231;GO:0048477;GO:0048477;GO:0051321;GO:0003676;GO:0003676;GO:0003723;GO:0005777;GO:0005777;GO:0005794;GO:0010468;GO:0010468;GO:0043231;GO:0003674;GO:0003676;GO:0003676;GO:0003723;GO:0005777;GO:…	K17573	-	NOG29745	-	meiosis regulator and mRNA stability factor 1[Source:HGNC Symbol;Acc:HGNC:29562]	9665	Q9Y4F3
MSTRG.10544	ENSG00000072864	MSTRG.10544.1	69073	16[-]15573643-15574194	16[+]15643267-15726353	NDE1	GO:0000086;GO:0000132;GO:0000132;GO:0000775;GO:0000776;GO:0000776;GO:0000777;GO:0001764;GO:0005515;GO:0005515;GO:0005623;GO:0005694;GO:0005737;GO:0005813;GO:0005813;GO:0005813;GO:0005815;GO:0005815;GO:0005819;GO:0005819;GO:0005829;GO:0005856;GO:0005871;GO:0005874;GO:0007020;GO:0007020;GO:0007049;GO:0007059;GO:0007100;GO:0007275;GO:0007399;GO:0007405;GO:0008017;GO:0008017;GO:0008017;GO:0010389;GO:…	K16738	-	NOG240815	-	nudE neurodevelopment protein 1 [Source:HGNCSymbol;Acc:HGNC:17619]	54820	Q9NXR1;X5DR54
MSTRG.1056	ENSG00000116221	MSTRG.1056.1	28534	1[+]54253998-54254574	1[+]54184041-54225464	MRPL37	GO:0003723;GO:0003735;GO:0003735;GO:0003735;GO:0005739;GO:0005739;GO:0005739;GO:0005739;GO:0005739;GO:0005743;GO:0005761;GO:0005762;GO:0005840;GO:0005840;GO:0005840;GO:0006412;GO:0006412;GO:0006412;GO:0070125;GO:0070126;GO:0003735;GO:0003735;GO:0005739;GO:0005739;GO:0005840;GO:0005840;GO:0006412;GO:0006412;GO:0003735;GO:0003735;GO:0005739;GO:0005739;GO:0005739;GO:0005840;GO:0005840;GO:0006412;GO:…	K17418	-	NOG68060	M	mitochondrial ribosomal protein L37 [Source:HGNCSymbol;Acc:HGNC:14034]	51253	Q9BZE1
MSTRG.1056	ENSG00000157216	MSTRG.1056.1	0	1[+]54253998-54254574	1[-]54225432-54413479	SSBP3	GO:0003697;GO:0003697;GO:0005515;GO:0002244;GO:0003677;GO:0003697;GO:0003697;GO:0005515;GO:0005515;GO:0005634;GO:0005634;GO:0005667;GO:0008284;GO:0021501;GO:0021547;GO:0032991;GO:0045893;GO:0045944;GO:0045944;GO:0048382;GO:0060322;GO:0060322;GO:0060323;GO:0065003;GO:2000744;GO:0003677;GO:0003697;GO:0003697;GO:0005515;GO:0005515;GO:0005634;GO:0005634;GO:0045944;GO:0060322;GO:0003677;GO:0003697;GO:…	-	-	NOG245801	-	single stranded DNA binding protein 3 [Source:HGNCSymbol;Acc:HGNC:15674]	23648	Q9BWW4
MSTRG.1056	ENSG00000256407	MSTRG.1056.1	53925	1[+]54253998-54254574	1[-]54132686-54200073	AL357673.1	-	-	-	-	-	novel transcript"	-	-
MSTRG.1056	ENSG00000215883	MSTRG.1056.1	53962	1[+]54253998-54254574	1[-]54169651-54200036	CYB5RL	GO:0004128;GO:0005654;GO:0005789;GO:0015701;GO:0016491;GO:0016491;GO:0016491;GO:0055114;GO:0055114;GO:0055114;GO:0004128;GO:0005654;GO:0005789;GO:0015701;GO:0016491;GO:0016491;GO:0016491;GO:0055114;GO:0055114;GO:0055114;GO:0005654;GO:0016491;GO:0016491;GO:0055114;GO:0055114;GO:0005654;	K00326	EC:1.6.2.2	COG0543	C	cytochrome b5 reductase like [Source:HGNCSymbol;Acc:HGNC:32220]	606495	Q6IPT4
MSTRG.10868	ENSG00000229809	MSTRG.10868.1	19370	16[-]30548419-30549976	16[-]30569346-30572734	ZNF688	GO:0003674;GO:0003676;GO:0003676;GO:0003677;GO:0003700;GO:0005575;GO:0005634;GO:0005634;GO:0006355;GO:0006355;GO:0008150;GO:0043565;GO:0046872;GO:0003674;GO:0003676;GO:0003676;GO:0003677;GO:0003700;GO:0005575;GO:0005634;GO:0005634;GO:0006355;GO:0008150;GO:0043565;GO:0046872;GO:0003676;GO:0003676;GO:0006355;GO:0006355;GO:0003676;GO:0003676;GO:0006355;GO:0006355;	K09228	-	NOG295313	-	zinc finger protein 688 [Source:HGNCSymbol;Acc:HGNC:30489]	146542	P0C7X2;A0A0S2Z633
MSTRG.10868	ENSG00000169957	MSTRG.10868.1	21598	16[-]30548419-30549976	16[-]30524004-30526821	ZNF768	GO:0003676;GO:0003676;GO:0003677;GO:0003677;GO:0003677;GO:0003700;GO:0003723;GO:0005634;GO:0005634;GO:0005665;GO:0005665;GO:0006355;GO:0006366;GO:0006366;GO:0043565;GO:0046872;GO:0003676;GO:0003676;GO:0003677;GO:0003677;GO:0005665;GO:0005665;GO:0006366;GO:0006366;	K09228	-	COG5048	R	zinc finger protein 768 [Source:HGNCSymbol;Acc:HGNC:26273]	79724	Q9H5H4;A0A024QZC8
MSTRG.10868	ENSG00000197162	MSTRG.10868.1	23764	16[-]30548419-30549976	16[-]30573740-30585769	ZNF785	GO:0003676;GO:0003676;GO:0003676;GO:0003677;GO:0003700;GO:0005515;GO:0005634;GO:0005634;GO:0006355;GO:0006355;GO:0043565;GO:0046872;GO:0003676;GO:0003676;GO:0003677;GO:0003700;GO:0005515;GO:0005634;GO:0005634;GO:0006355;GO:0006355;GO:0043565;GO:0046872;GO:0003676;GO:0003676;GO:0006355;GO:0006355;	K09228	-	COG5048	R	zinc finger protein 785 [Source:HGNCSymbol;Acc:HGNC:26496]	146540	A8K8V0;A0A024QZC7
MSTRG.10868	ENSG00000005844	MSTRG.10868.1	25234	16[-]30548419-30549976	16[+]30472719-30523185	ITGAL	GO:0002291;GO:0005515;GO:0005515;GO:0005515;GO:0005886;GO:0005886;GO:0006909;GO:0006954;GO:0007155;GO:0007155;GO:0007155;GO:0007155;GO:0007157;GO:0007159;GO:0007159;GO:0007160;GO:0007165;GO:0007229;GO:0008305;GO:0008305;GO:0008305;GO:0008305;GO:0009986;GO:0016020;GO:0016021;GO:0030198;GO:0030369;GO:0034687;GO:0035579;GO:0035683;GO:0043113;GO:0043312;GO:0046872;GO:0050776;GO:0050839;GO:0050839;GO:…	K05718	-	NOG296688	-	integrin subunit alpha L [Source:HGNCSymbol;Acc:HGNC:6148]	3683	P20701;B2RAL6
MSTRG.10868	ENSG00000169955	MSTRG.10868.1	13072	16[-]30548419-30549976	16[-]30530367-30535347	ZNF747	GO:0003676;GO:0003676;GO:0005515;GO:0006355;GO:0006355;GO:0003676;GO:0003676;GO:0005515;GO:0006355;GO:0006355;GO:0003676;GO:0003676;GO:0006355;GO:0006355;GO:0046872;	-	-	COG5048	R	zinc finger protein 747 [Source:HGNCSymbol;Acc:HGNC:28350]	65988	Q9BV97;A0A024QZG5
MSTRG.10868	ENSG00000169951	MSTRG.10868.1	3788	16[-]30548419-30549976	16[-]30553764-30558498	ZNF764	GO:0003676;GO:0003676;GO:0003677;GO:0005515;GO:0005634;GO:0006355;GO:0006355;GO:0046872;GO:0003676;GO:0003676;GO:0003677;GO:0005515;GO:0005634;GO:0006355;GO:0006355;GO:0046872;	K09228	-	COG5048	R	zinc finger protein 764 [Source:HGNCSymbol;Acc:HGNC:28200]	92595	Q96H86;A0A024QZB2
MSTRG.10868	ENSG00000156853	MSTRG.10868.1	52582	16[-]30548419-30549976	16[-]30602558-30624012	ZNF689	GO:0003676;GO:0003676;GO:0003677;GO:0005634;GO:0006355;GO:0006355;GO:0035914;GO:0046872;	K09228	-	COG5048	R	zinc finger protein 689 [Source:HGNCSymbol;Acc:HGNC:25173]	115509	Q96CS4
MSTRG.10868	ENSG00000261459	MSTRG.10868.1	13567	16[-]30548419-30549976	16[-]30525923-30534852	AC002310.4	GO:0003676;GO:0006355;GO:0046872;	-	-	-	-	novel transcript"	-	-
MSTRG.10922	ENSG00000140682	MSTRG.10922.8	18324	16[-]31450021-31453261	16[+]31471585-31477960	TGFB1I1	GO:0003712;GO:0003713;GO:0005515;GO:0005515;GO:0005634;GO:0005737;GO:0005829;GO:0005856;GO:0005886;GO:0005925;GO:0005925;GO:0005925;GO:0006366;GO:0007155;GO:0007179;GO:0008285;GO:0009408;GO:0010718;GO:0016055;GO:0016331;GO:0016363;GO:0030054;GO:0030154;GO:0030511;GO:0030512;GO:0030521;GO:0030579;GO:0030855;GO:0034446;GO:0043542;GO:0045165;GO:0045599;GO:0045893;GO:0046872;GO:0048495;GO:0050681;GO:…	-	-	NOG267887	-	transforming growth factor beta 1 induced transcript1 [Source:HGNC Symbol;Acc:HGNC:11767]	7041	O43294
MSTRG.10922	ENSG00000156886	MSTRG.10922.8	23516	16[-]31450021-31453261	16[+]31393335-31426505	ITGAD	GO:0005886;GO:0006955;GO:0007155;GO:0007155;GO:0007155;GO:0007229;GO:0008305;GO:0008305;GO:0008305;GO:0009986;GO:0016020;GO:0016021;GO:0030198;GO:0034113;GO:0046872;	K06594	-	NOG301393	-	integrin subunit alpha D [Source:HGNCSymbol;Acc:HGNC:6146]	3681	Q13349;Q59H14
MSTRG.10922	ENSG00000140678	MSTRG.10922.8	67022	16[-]31450021-31453261	16[+]31355134-31382999	ITGAX	GO:0005515;GO:0005515;GO:0005886;GO:0007155;GO:0007155;GO:0007155;GO:0007155;GO:0007229;GO:0008284;GO:0008305;GO:0008305;GO:0008305;GO:0009887;GO:0009986;GO:0010628;GO:0016020;GO:0016021;GO:0019221;GO:0030198;GO:0030335;GO:0030667;GO:0030971;GO:0031643;GO:0032991;GO:0034113;GO:0038023;GO:0043312;GO:0045766;GO:0046872;GO:0046982;GO:0050900;GO:0070821;GO:0101003;GO:1905956;GO:0007155;GO:0007155;GO:…	K06462	-	NOG301393	-	integrin subunit alpha X [Source:HGNCSymbol;Acc:HGNC:6152]	3687	P20702
MSTRG.10922	ENSG00000169877	MSTRG.10922.8	74639	16[-]31450021-31453261	16[+]31527900-31528803	AHSP	GO:0005515;GO:0005737;GO:0005737;GO:0005833;GO:0006457;GO:0006457;GO:0006457;GO:0020027;GO:0030097;GO:0030218;GO:0030218;GO:0030218;GO:0030492;GO:0030492;GO:0030492;GO:0050821;GO:0050821;GO:0050821;GO:0051082;GO:0006457;GO:0006457;GO:0030218;GO:0030218;GO:0030492;GO:0030492;GO:0050821;GO:0050821;	-	-	NOG42947	S	alpha hemoglobin stabilizing protein [Source:HGNCSymbol;Acc:HGNC:18075]	51327	Q9NZD4;Q549J4
MSTRG.10922	ENSG00000140688	MSTRG.10922.8	36210	16[-]31450021-31453261	16[-]31489471-31509309	C16orf58	GO:0016020;GO:0016021;GO:0005515;GO:0016020;GO:0016021;GO:0005515;GO:0016020;GO:0016021;GO:0016020;GO:0016021;	-	-	NOG269088	-	chromosome 16 open reading frame 58 [Source:HGNCSymbol;Acc:HGNC:25848]	64755	Q96GQ5;A0A024QZE6
MSTRG.10922	ENSG00000176723	MSTRG.10922.8	6861	16[-]31450021-31453261	16[-]31432593-31443160	ZNF843	GO:0003676;GO:0003676;GO:0003676;GO:0003676;GO:0005515;GO:0046872;GO:0003676;GO:0003676;GO:0005515;GO:0046872;	-	-	NOG81121	M	zinc finger protein 843 [Source:HGNCSymbol;Acc:HGNC:28710]	283933	Q8N446
MSTRG.10922	ENSG00000140675	MSTRG.10922.8	29741	16[-]31450021-31453261	16[+]31483002-31490860	SLC5A2	GO:0016020;GO:0016020;GO:0016020;GO:0016021;GO:0022857;GO:0022857;GO:0055085;GO:0055085;GO:0005362;GO:0005412;GO:0005412;GO:0005886;GO:0005886;GO:0005975;GO:0006811;GO:0006814;GO:0006814;GO:0008643;GO:0008645;GO:0015293;GO:0016020;GO:0016020;GO:0016021;GO:0016021;GO:0016021;GO:0022857;GO:0055085;GO:0070062;GO:1904659;GO:0005362;GO:0005412;GO:0005412;GO:0005886;GO:0005886;GO:0005975;GO:0006811;GO:…	K14382	-	COG4146	R	solute carrier family 5 member 2 [Source:HGNCSymbol;Acc:HGNC:11037]	6524	P31639
MSTRG.10922	ENSG00000156885	MSTRG.10922.8	21661	16[-]31450021-31453261	16[-]31427731-31428360	COX6A2	GO:0004129;GO:0004129;GO:0004129;GO:0005739;GO:0005743;GO:0005743;GO:0005743;GO:0005751;GO:0005751;GO:0005751;GO:0006091;GO:0006119;GO:0006123;GO:0009060;GO:0016020;GO:0016021;GO:0016491;GO:0030234;GO:0050790;GO:0055114;GO:1902600;	K02266	-	NOG280964	-	cytochrome c oxidase subunit 6A2 [Source:HGNCSymbol;Acc:HGNC:2279]	1339	Q02221
MSTRG.10922	ENSG00000140691	MSTRG.10922.8	4819	16[-]31450021-31453261	16[+]31458080-31467166	ARMC5	GO:0005515;GO:0005654;GO:0005829;GO:0005925;GO:0005515;GO:0005654;GO:0005737;GO:0005829;GO:0005925;GO:0005515;GO:0005654;GO:0005737;GO:0005829;GO:0005925;GO:0005515;GO:0005654;GO:0005737;GO:0005829;GO:0005925;GO:0005515;GO:0005654;GO:0005737;GO:0005829;GO:0005925;GO:0005515;	K22499	-	NOG39191	S	armadillo repeat containing 5 [Source:HGNCSymbol;Acc:HGNC:25781]	79798	Q96C12
MSTRG.11117	ENSG00000125107	MSTRG.11117.5	73907	16[+]58437826-58446044	16[-]58519951-58629885	CNOT1	GO:0000122;GO:0000288;GO:0000289;GO:0000932;GO:0000932;GO:0003723;GO:0004535;GO:0005515;GO:0005515;GO:0005615;GO:0005634;GO:0005737;GO:0005829;GO:0005829;GO:0006417;GO:0006417;GO:0006417;GO:0006977;GO:0007275;GO:0010606;GO:0016020;GO:0017148;GO:0017148;GO:0019904;GO:0030014;GO:0030015;GO:0030015;GO:0030015;GO:0030331;GO:0031047;GO:0033147;GO:0035195;GO:0042974;GO:0048387;GO:0060090;GO:0060090;GO:…	K12604	-	COG5103	K	CCR4-NOT transcription complex subunit 1[Source:HGNC Symbol;Acc:HGNC:7877]	23019	A5YKK6
MSTRG.11117	ENSG00000103034	MSTRG.11117.5	16802	16[+]58437826-58446044	16[+]58462846-58513628	NDRG4	GO:0001947;GO:0003674;GO:0005515;GO:0005737;GO:0005737;GO:0005737;GO:0005739;GO:0005789;GO:0005829;GO:0007165;GO:0007420;GO:0010642;GO:0010976;GO:0014912;GO:0016323;GO:0030154;GO:0035050;GO:0048662;GO:0060038;GO:0070374;GO:0070374;GO:0001947;GO:0003674;GO:0005515;GO:0005737;GO:0005737;GO:0005737;GO:0005737;GO:0005739;GO:0005789;GO:0005829;GO:0007165;GO:0007420;GO:0008542;GO:0010642;GO:0010976;GO:…	K13737	-	NOG294160	-	NDRG family member 4 [Source:HGNCSymbol;Acc:HGNC:14466]	1731	Q9ULP0;A0A0S2Z5R7
MSTRG.11117	ENSG00000103037	MSTRG.11117.5	69435	16[+]58437826-58446044	16[+]58515479-58523842	SETD6	GO:0005515;GO:0005515;GO:0005634;GO:0005634;GO:0005654;GO:0005654;GO:0005829;GO:0008168;GO:0016279;GO:0016279;GO:0016279;GO:0016279;GO:0016279;GO:0016740;GO:0018026;GO:0018026;GO:0018026;GO:0018026;GO:0019827;GO:0032088;GO:0032088;GO:0032259;GO:0034968;GO:0048863;GO:0050727;GO:0050727;GO:0051059;GO:0051059;GO:0005515;GO:0005654;GO:0005829;GO:0016279;GO:0016279;GO:0018026;GO:0018026;GO:0005515;GO:…	K05302	EC:2.1.1.-	NOG318651	-	SET domain containing 6, protein lysinemethyltransferase [Source:HGNC Symbol;Acc:HGNC:26116]	79918	Q8TBK2
MSTRG.11117	ENSG00000181938	MSTRG.11117.5	31679	16[+]58437826-58446044	16[+]58295080-58406147	GINS3	GO:0005515;GO:0005634;GO:0005654;GO:0005654;GO:0006260;GO:0006271;GO:0005515;GO:0005634;GO:0005654;GO:0005654;GO:0006260;GO:0006271;GO:0005515;GO:0005634;GO:0005654;GO:0005654;GO:0006260;GO:0006271;	K10734	-	COG5138	S	GINS complex subunit 3 [Source:HGNCSymbol;Acc:HGNC:25851]	64785	Q9BRX5;A0A0S2Z5L0
MSTRG.11201	ENSG00000102977	MSTRG.11201.4,MSTRG.11201.3,MSTRG.11201.1,MSTRG.11201.2	76331	16[-]67737146-67811118	16[-]67657512-67660815	ACD	GO:0000723;GO:0000723;GO:0000723;GO:0000781;GO:0000783;GO:0000783;GO:0000783;GO:0000783;GO:0000784;GO:0003677;GO:0005515;GO:0005515;GO:0005515;GO:0005634;GO:0005654;GO:0005694;GO:0006886;GO:0016233;GO:0016233;GO:0016233;GO:0016233;GO:0016233;GO:0016604;GO:0031848;GO:0032202;GO:0032211;GO:0032211;GO:0032212;GO:0042162;GO:0042162;GO:0044877;GO:0051973;GO:0051973;GO:0060381;GO:0070182;GO:0070187;GO:…	K11114	-	NOG81452	-	ACD shelterin complex subunit and telomeraserecruitment factor [Source:HGNC Symbol;Acc:HGNC:25070]	65057	Q96AP0
MSTRG.11201	ENSG00000124074	MSTRG.11201.4,MSTRG.11201.3,MSTRG.11201.1,MSTRG.11201.2	69881	16[-]67737146-67811118	16[-]67662945-67667265	ENKD1	GO:0005515;GO:0005881;GO:0005881;GO:0015630;	-	-	NOG86873	-	enkurin domain containing 1 [Source:HGNCSymbol;Acc:HGNC:25246]	84080	Q9H0I2
MSTRG.11201	ENSG00000141084	MSTRG.11201.4,MSTRG.11201.3,MSTRG.11201.1,MSTRG.11201.2	0	16[-]67737146-67811118	16[-]67723070-67806652	RANBP10	GO:0000151;GO:0005515;GO:0005515;GO:0005634;GO:0005737;GO:0005829;GO:0005829;GO:0005515;GO:0000151;GO:0005515;GO:0005515;GO:0005634;GO:0005737;GO:0005829;GO:0005829;GO:0005515;	K23334	-	NOG316575	-	RAN binding protein 10 [Source:HGNCSymbol;Acc:HGNC:29285]	57610	Q6VN20
MSTRG.11201	ENSG00000159792	MSTRG.11201.4,MSTRG.11201.3,MSTRG.11201.1,MSTRG.11201.2	82136	16[-]67737146-67811118	16[+]67893254-67929676	PSKH1	GO:0000166;GO:0004672;GO:0004672;GO:0004672;GO:0004674;GO:0005515;GO:0005524;GO:0005524;GO:0005524;GO:0005634;GO:0005654;GO:0005737;GO:0005783;GO:0005789;GO:0005794;GO:0005815;GO:0005856;GO:0005886;GO:0006468;GO:0006468;GO:0006468;GO:0007368;GO:0007507;GO:0016020;GO:0016301;GO:0016310;GO:0016607;GO:0016740;GO:0000166;GO:0004672;GO:0004672;GO:0004674;GO:0005524;GO:0005524;GO:0005524;GO:0006468;GO:…	K08808	EC:2.7.11.1	COG0515	T	protein serine kinase H1 [Source:HGNCSymbol;Acc:HGNC:9529]	5681	P11801
MSTRG.11201	ENSG00000141098	MSTRG.11201.4,MSTRG.11201.3,MSTRG.11201.1,MSTRG.11201.2	17807	16[-]67737146-67811118	16[-]67674531-67719339	GFOD2	GO:0005576;GO:0016491;GO:0016491;GO:0016491;GO:0030198;GO:0030198;GO:0031012;GO:0031012;GO:0055114;GO:0005576;GO:0016491;GO:0016491;GO:0016491;GO:0030198;GO:0031012;GO:0055114;GO:0005576;GO:0016491;GO:0016491;GO:0030198;GO:0031012;GO:0055114;GO:0016491;GO:0016491;GO:0055114;	-	-	COG0673	R	glucose-fructose oxidoreductase domain containing 2[Source:HGNC Symbol;Acc:HGNC:28159]	81577	Q3B7J2
MSTRG.11201	ENSG00000159761	MSTRG.11201.4,MSTRG.11201.3,MSTRG.11201.1,MSTRG.11201.2	68389	16[-]67737146-67811118	16[+]67666814-67668757	C16orf86	-	-	-	NOG29025	-	chromosome 16 open reading frame 86 [Source:HGNCSymbol;Acc:HGNC:33755]	388284	Q6ZW13
MSTRG.11201	ENSG00000168286	MSTRG.11201.4,MSTRG.11201.3,MSTRG.11201.1,MSTRG.11201.2	31202	16[-]67737146-67811118	16[+]67842320-67844195	THAP11	GO:0000122;GO:0000790;GO:0000978;GO:0000978;GO:0000981;GO:0001227;GO:0003676;GO:0003676;GO:0003677;GO:0005515;GO:0005634;GO:0005654;GO:0005654;GO:0005737;GO:0005829;GO:0008270;GO:0008270;GO:0045171;GO:0046872;	K23211	-	NOG45430	R	THAP domain containing 11 [Source:HGNCSymbol;Acc:HGNC:23194]	57215	Q96EK4
MSTRG.11201	ENSG00000159753	MSTRG.11201.4,MSTRG.11201.3,MSTRG.11201.1,MSTRG.11201.2	79577	16[-]67737146-67811118	16[+]67644988-67657569	CARMIL2	GO:0001726;GO:0005515;GO:0005543;GO:0005737;GO:0005856;GO:0005886;GO:0007163;GO:0010592;GO:0015629;GO:0016020;GO:0016477;GO:0016477;GO:0030011;GO:0030011;GO:0030027;GO:0030335;GO:0031234;GO:0031252;GO:0042995;GO:0044319;GO:0044354;GO:0044877;GO:0045111;GO:0051639;GO:0061339;GO:0090091;GO:1900029;GO:1902745;GO:2000813;GO:0001726;GO:0005515;GO:0005543;GO:0005737;GO:0005856;GO:0005886;GO:0007163;GO:…	K20493	-	NOG239526	-	capping protein regulator and myosin 1 linker 2[Source:HGNC Symbol;Acc:HGNC:27089]	146206	Q6F5E8
MSTRG.11201	ENSG00000102898	MSTRG.11201.4,MSTRG.11201.3,MSTRG.11201.1,MSTRG.11201.2	35805	16[-]67737146-67811118	16[+]67846923-67872567	NUTF2	GO:0005515;GO:0005515;GO:0005634;GO:0005637;GO:0005640;GO:0005640;GO:0005643;GO:0005654;GO:0005737;GO:0005829;GO:0005829;GO:0006606;GO:0006606;GO:0006606;GO:0006611;GO:0006913;GO:0008536;GO:0008536;GO:0015031;GO:0016020;GO:0017056;GO:0031965;GO:0031965;GO:0042307;GO:0042802;GO:0044613;GO:0044613;GO:0051028;GO:0061608;GO:0070062;GO:0090204;GO:0090204;GO:1904046;GO:0005515;GO:0005515;GO:0005634;GO:…	-	-	NOG286483	-	nuclear transport factor 2 [Source:HGNCSymbol;Acc:HGNC:13722]	10204	P61970;A0A024R6Y2
MSTRG.11201	ENSG00000038358	MSTRG.11201.4,MSTRG.11201.3,MSTRG.11201.1,MSTRG.11201.2	61934	16[-]67737146-67811118	16[+]67873052-67884499	EDC4	GO:0000932;GO:0000932;GO:0000932;GO:0005515;GO:0005515;GO:0005515;GO:0005634;GO:0005654;GO:0005737;GO:0005829;GO:0008150;GO:0016020;GO:0031087;GO:0036464;GO:0043928;	K12616	-	NOG270061	-	enhancer of mRNA decapping 4 [Source:HGNCSymbol;Acc:HGNC:17157]	23644	Q6P2E9
MSTRG.11201	ENSG00000102904	MSTRG.11201.4,MSTRG.11201.3,MSTRG.11201.1,MSTRG.11201.2	0	16[-]67737146-67811118	16[+]67806765-67832148	TSNAXIP1	GO:0005737;GO:0003674;GO:0005575;GO:0005737;GO:0007275;GO:0007283;GO:0008150;GO:0030154;GO:0048471;	-	-	NOG67646	-	translin associated factor X interacting protein 1[Source:HGNC Symbol;Acc:HGNC:18586]	55815	Q2TAA8
MSTRG.11201	ENSG00000102974	MSTRG.11201.4,MSTRG.11201.3,MSTRG.11201.1,MSTRG.11201.2	97969	16[-]67737146-67811118	16[+]67562467-67639177	CTCF	GO:0000122;GO:0000122;GO:0000775;GO:0000793;GO:0000978;GO:0001227;GO:0003676;GO:0003676;GO:0003677;GO:0003677;GO:0003682;GO:0003700;GO:0003700;GO:0003714;GO:0005515;GO:0005515;GO:0005634;GO:0005634;GO:0005654;GO:0005654;GO:0005654;GO:0005694;GO:0005730;GO:0006306;GO:0006325;GO:0006349;GO:0006355;GO:0007059;GO:0008270;GO:0008285;GO:0010216;GO:0010628;GO:0010628;GO:0010629;GO:0016584;GO:0031060;GO:…	K23195	-	COG5048	R	CCCTC-binding factor [Source:HGNCSymbol;Acc:HGNC:13723]	10664	P49711
MSTRG.11201	ENSG00000102901	MSTRG.11201.4,MSTRG.11201.3,MSTRG.11201.1,MSTRG.11201.2	17039	16[-]67737146-67811118	16[-]67828157-67847811	CENPT	GO:0000278;GO:0000775;GO:0000776;GO:0000776;GO:0000776;GO:0000777;GO:0003677;GO:0003677;GO:0003677;GO:0005515;GO:0005634;GO:0005654;GO:0005654;GO:0005694;GO:0005829;GO:0007049;GO:0007059;GO:0016604;GO:0034080;GO:0046982;GO:0046982;GO:0051276;GO:0051301;GO:0051382;GO:0051382;GO:0051382;GO:0000776;GO:0003677;GO:0051382;GO:0000278;GO:0000775;GO:0000776;GO:0000776;GO:0000776;GO:0000777;GO:0003677;GO:…	K11512	-	NOG26624	-	centromere protein T [Source:HGNCSymbol;Acc:HGNC:25787]	80152	Q96BT3;B3KPB2
MSTRG.11201	ENSG00000188038	MSTRG.11201.4,MSTRG.11201.3,MSTRG.11201.1,MSTRG.11201.2	73767	16[-]67737146-67811118	16[+]67884885-67888855	NRN1L	GO:0005576;GO:0005615;GO:0005886;GO:0005886;GO:0007399;GO:0007399;GO:0016020;GO:0016020;GO:0030424;GO:0031225;GO:0042802;GO:0046658;GO:1990138;GO:0007399;GO:0007399;	-	-	NOG46282	S	neuritin 1 like [Source:HGNC Symbol;Acc:HGNC:29811]"	123904	Q496H8
MSTRG.11201	ENSG00000102981	MSTRG.11201.4,MSTRG.11201.3,MSTRG.11201.1,MSTRG.11201.2	74368	16[-]67737146-67811118	16[+]67660946-67662778	PARD6A	GO:0005515;GO:0007163;GO:0007163;GO:0001726;GO:0005080;GO:0005515;GO:0005515;GO:0005515;GO:0005634;GO:0005634;GO:0005737;GO:0005813;GO:0005815;GO:0005829;GO:0005856;GO:0005886;GO:0005886;GO:0005923;GO:0005938;GO:0007049;GO:0007098;GO:0007098;GO:0007163;GO:0007163;GO:0007163;GO:0007179;GO:0008134;GO:0016020;GO:0016032;GO:0016324;GO:0017048;GO:0017048;GO:0030054;GO:0030742;GO:0034451;GO:0042995;GO:…	K06093	-	NOG315424	-	par-6 family cell polarity regulator alpha[Source:HGNC Symbol;Acc:HGNC:15943]	50855	Q9NPB6
MSTRG.11306	ENSG00000157423	MSTRG.11306.2,MSTRG.11306.1,MSTRG.11306.3	0	16[+]70987549-71026673	16[-]70802084-71230722	HYDIN	GO:0002064;GO:0003341;GO:0005929;GO:0007275;GO:0007420;GO:0021591;GO:0042995;GO:0060438;GO:1904158;GO:1990718;GO:0005929;GO:0042995;GO:0005929;GO:0042995;GO:0005929;GO:0042995;	K17570	-	NOG44977	S	HYDIN axonemal central pair apparatus protein[Source:HGNC Symbol;Acc:HGNC:19368]	54768	Q4G0P3
MSTRG.11355	ENSG00000140836	MSTRG.11355.1	0	16[-]72788891-72789295	16[-]72782885-73891871	ZFHX3	GO:0000122;GO:0000122;GO:0000122;GO:0000790;GO:0000978;GO:0000978;GO:0000978;GO:0000981;GO:0000981;GO:0000981;GO:0001227;GO:0003676;GO:0003676;GO:0003677;GO:0003677;GO:0003677;GO:0003700;GO:0005515;GO:0005634;GO:0005634;GO:0005654;GO:0005667;GO:0005737;GO:0006355;GO:0006355;GO:0006355;GO:0006366;GO:0007420;GO:0007517;GO:0008270;GO:0008270;GO:0016604;GO:0019899;GO:0032922;GO:0043565;GO:0043565;GO:…	K09378	-	NOG301069	-	zinc finger homeobox 3 [Source:HGNCSymbol;Acc:HGNC:777]	463	Q15911;Q8N2Y6
MSTRG.11386	ENSG00000140839	MSTRG.11386.1	80776	16[-]74325161-74327494	16[-]74408270-74421953	CLEC18B	GO:0005576;GO:0005615;GO:0005768;GO:0005783;GO:0005794;GO:0016529;GO:0030246;GO:0030247;	K22682	-	NOG312874	-	C-type lectin domain family 18 member B [Source:HGNCSymbol;Acc:HGNC:33849]	497190	Q6UXF7
MSTRG.11386	ENSG00000103035	MSTRG.11386.1	18873	16[-]74325161-74327494	16[+]74296814-74306288	PSMD7	GO:0000165;GO:0000209;GO:0000502;GO:0000502;GO:0002223;GO:0002479;GO:0005515;GO:0005515;GO:0005515;GO:0005576;GO:0005634;GO:0005654;GO:0005654;GO:0005829;GO:0005838;GO:0005838;GO:0005838;GO:0005838;GO:0006521;GO:0010972;GO:0016020;GO:0016579;GO:0031145;GO:0031146;GO:0033209;GO:0034774;GO:0038061;GO:0038095;GO:0042803;GO:0043161;GO:0043161;GO:0043312;GO:0043488;GO:0043687;GO:0050852;GO:0055085;GO:…	K03038	-	COG1310	R	proteasome 26S subunit, non-ATPase 7 [Source:HGNCSymbol;Acc:HGNC:9565]	5713	P51665
MSTRG.11386	ENSG00000196436	MSTRG.11386.1	50384	16[-]74325161-74327494	16[+]74377878-74392080	NPIPB15	GO:0005576;GO:0005654;GO:0005654;	-	-	NOG250343	-	nuclear pore complex interacting protein familymember B15 [Source:HGNC Symbol;Acc:HGNC:34409]	440348	A6NHN6
MSTRG.11401	ENSG00000184517	MSTRG.11401.2,MSTRG.11401.1	7305	16[+]75050593-75141189	16[+]75148494-75172236	ZFP1	GO:0003676;GO:0003676;GO:0003677;GO:0005634;GO:0006355;GO:0006355;GO:0046872;GO:0003676;GO:0003676;GO:0006355;GO:0006355;GO:0003676;GO:0003676;GO:0003676;GO:0003676;GO:0003677;GO:0005634;GO:0006355;GO:0006355;GO:0046872;GO:0003676;GO:0003676;GO:0006355;GO:0006355;	K09228	-	COG5048	R	ZFP1 zinc finger protein [Source:HGNCSymbol;Acc:HGNC:23328]	162239	Q6P2D0
MSTRG.11401	ENSG00000186187	MSTRG.11401.2,MSTRG.11401.1	0	16[+]75050593-75141189	16[+]74999024-75110994	ZNRF1	GO:0000209;GO:0004842;GO:0004842;GO:0005515;GO:0005764;GO:0005768;GO:0005768;GO:0005829;GO:0005829;GO:0016020;GO:0016020;GO:0016567;GO:0016740;GO:0030054;GO:0030672;GO:0031410;GO:0043161;GO:0043161;GO:0045202;GO:0046872;GO:0061630;GO:0061630;GO:0070936;GO:0070936;GO:0000209;GO:0004842;GO:0005515;GO:0005764;GO:0005768;GO:0005768;GO:0005829;GO:0005829;GO:0016020;GO:0016020;GO:0016567;GO:0016740;GO:…	K10694	EC:2.3.2.27	NOG314053	-	zinc and ring finger 1 [Source:HGNCSymbol;Acc:HGNC:18452]	84937	Q8ND25
MSTRG.11401	ENSG00000166816	MSTRG.11401.2,MSTRG.11401.1	0	16[+]75050593-75141189	16[-]75111860-75116771	LDHD	GO:0003824;GO:0003824;GO:0004458;GO:0004458;GO:0005515;GO:0005739;GO:0005739;GO:0005739;GO:0005743;GO:0008720;GO:0016491;GO:0016491;GO:0016491;GO:0050660;GO:0050660;GO:0050660;GO:0055114;GO:0055114;GO:0055114;GO:0071949;GO:0071949;GO:1903457;GO:1903457;GO:0003824;GO:0003824;GO:0004458;GO:0004458;GO:0005515;GO:0005739;GO:0005739;GO:0008720;GO:0016491;GO:0016491;GO:0016491;GO:0050660;GO:0050660;GO:…	K00102	EC:1.1.2.4	COG0277	C	lactate dehydrogenase D [Source:HGNCSymbol;Acc:HGNC:19708]	197257	Q86WU2
MSTRG.11401	ENSG00000050820	MSTRG.11401.2,MSTRG.11401.1	86992	16[+]75050593-75141189	16[-]75228181-75268053	BCAR1	GO:0001558;GO:0001726;GO:0005515;GO:0005515;GO:0005515;GO:0005737;GO:0005737;GO:0005829;GO:0005886;GO:0005886;GO:0005925;GO:0005925;GO:0005925;GO:0007015;GO:0007155;GO:0007165;GO:0007165;GO:0007169;GO:0007173;GO:0007186;GO:0007229;GO:0008286;GO:0010595;GO:0016477;GO:0016477;GO:0017124;GO:0019901;GO:0030054;GO:0030335;GO:0035729;GO:0042981;GO:0048008;GO:0048010;GO:0048010;GO:0048011;GO:0048012;GO:…	K05726	-	NOG82196	C	BCAR1 scaffold protein, Cas family member[Source:HGNC Symbol;Acc:HGNC:971]	9564	P56945
MSTRG.11401	ENSG00000168928	MSTRG.11401.2,MSTRG.11401.1	62914	16[+]75050593-75141189	16[-]75204103-75207161	CTRB2	GO:0004252;GO:0004252;GO:0005576;GO:0005576;GO:0005615;GO:0006508;GO:0006508;GO:0006508;GO:0007586;GO:0008233;GO:0008236;GO:0009235;GO:0016787;GO:0022617;GO:0004252;GO:0004252;GO:0006508;GO:0006508;GO:0004252;GO:0004252;GO:0006508;GO:0006508;GO:0004252;GO:0004252;GO:0006508;GO:0006508;	K01310	EC:3.4.21.1	COG5640	O	chymotrypsinogen B2 [Source:HGNCSymbol;Acc:HGNC:2522]	440387	Q6GPI1
MSTRG.11401	ENSG00000103091	MSTRG.11401.2,MSTRG.11401.1	50420	16[+]75050593-75141189	16[-]74871362-75000173	WDR59	GO:0005515;GO:0005515;GO:0005515;GO:0005764;GO:0005765;GO:0016020;GO:0032008;GO:0034198;GO:0061700;GO:0005515;GO:0005515;GO:0005515;GO:0005764;GO:0005765;GO:0016020;GO:0032008;GO:0034198;GO:0061700;GO:0005515;GO:0005515;	K20409	-	COG2319	R	WD repeat domain 59 [Source:HGNCSymbol;Acc:HGNC:25706]	79726	Q6PJI9
MSTRG.11401	ENSG00000168925	MSTRG.11401.2,MSTRG.11401.1	77799	16[+]75050593-75141189	16[+]75218988-75226338	CTRB1	GO:0004252;GO:0004252;GO:0004252;GO:0005576;GO:0005576;GO:0005615;GO:0006508;GO:0006508;GO:0006508;GO:0007586;GO:0008233;GO:0008236;GO:0009235;GO:0016787;GO:0022617;GO:0004252;GO:0004252;GO:0006508;GO:0006508;	K01310	EC:3.4.21.1	COG5640	O	chymotrypsinogen B1 [Source:HGNCSymbol;Acc:HGNC:2521]	1504	P17538
MSTRG.11853	ENSG00000196544	MSTRG.11853.7	46541	17[-]8141377-8141804	17[-]8188345-8190180	BORCS6	GO:0005515;GO:0005515;GO:0005764;GO:0005765;GO:0016020;GO:0032418;GO:0099078;	K20820	-	NOG266255	-	BLOC-1 related complex subunit 6 [Source:HGNCSymbol;Acc:HGNC:25939]	54785	Q96GS4
MSTRG.11853	ENSG00000179593	MSTRG.11853.7	92243	17[-]8141377-8141804	17[+]8039034-8049134	ALOX15B	GO:0005506;GO:0005506;GO:0005515;GO:0005829;GO:0005886;GO:0016491;GO:0016702;GO:0016702;GO:0046872;GO:0046872;GO:0046872;GO:0051213;GO:0055114;GO:0055114;GO:0055114;GO:0005506;GO:0005506;GO:0005506;GO:0005509;GO:0005515;GO:0005634;GO:0005737;GO:0005829;GO:0005829;GO:0005829;GO:0005856;GO:0005886;GO:0005886;GO:0006629;GO:0006915;GO:0008285;GO:0008289;GO:0010744;GO:0016020;GO:0016165;GO:0016491;GO:…	K08022	-	NOG69653	-	arachidonate 15-lipoxygenase type B [Source:HGNCSymbol;Acc:HGNC:434]	247	O15296
MSTRG.11853	ENSG00000178971	MSTRG.11853.7	83011	17[-]8141377-8141804	17[-]8224815-8248056	CTC1	GO:0000723;GO:0000781;GO:0000784;GO:0000784;GO:0003677;GO:0003697;GO:0003697;GO:0003697;GO:0003697;GO:0003697;GO:0005515;GO:0005515;GO:0005515;GO:0005634;GO:0005634;GO:0005694;GO:0006974;GO:0007568;GO:0010389;GO:0010833;GO:0010833;GO:0016233;GO:0032211;GO:0035264;GO:0042162;GO:0042162;GO:0045740;GO:0045740;GO:0045740;GO:0048146;GO:0048536;GO:0048538;GO:0048539;GO:0051276;GO:0071425;GO:0090399;GO:…	K23311	-	NOG39921	-	CST telomere replication complex component 1[Source:HGNC Symbol;Acc:HGNC:26169]	80169	Q2NKJ3
MSTRG.11853	ENSG00000179477	MSTRG.11853.7	53661	17[-]8141377-8141804	17[-]8072636-8087716	ALOX12B	GO:0003824;GO:0004052;GO:0004052;GO:0004052;GO:0005506;GO:0005506;GO:0005515;GO:0005515;GO:0005737;GO:0005829;GO:0006497;GO:0006497;GO:0006629;GO:0006631;GO:0006665;GO:0010628;GO:0016491;GO:0016702;GO:0016702;GO:0016702;GO:0016702;GO:0016829;GO:0016853;GO:0019369;GO:0019369;GO:0019369;GO:0019372;GO:0019372;GO:0019372;GO:0034440;GO:0043410;GO:0043651;GO:0043651;GO:0043651;GO:0046513;GO:0046513;GO:…	K08021	EC:1.13.11.-	NOG69653	-	arachidonate 12-lipoxygenase, 12R type [Source:HGNCSymbol;Acc:HGNC:430]	242	O75342
MSTRG.11853	ENSG00000179148	MSTRG.11853.7	22330	17[-]8141377-8141804	17[-]8095900-8119047	ALOXE3	GO:0005515;GO:0016491;GO:0016702;GO:0016702;GO:0046872;GO:0046872;GO:0046872;GO:0051213;GO:0055114;GO:0055114;GO:0055114;GO:0005506;GO:0005506;GO:0005515;GO:0005515;GO:0005737;GO:0005829;GO:0006629;GO:0006631;GO:0006665;GO:0016491;GO:0016702;GO:0016702;GO:0016829;GO:0016853;GO:0019233;GO:0019369;GO:0019369;GO:0019372;GO:0019372;GO:0019372;GO:0035357;GO:0043651;GO:0043651;GO:0045444;GO:0046513;GO:…	K18684	-	NOG69653	-	arachidonate lipoxygenase 3 [Source:HGNCSymbol;Acc:HGNC:13743]	59344	Q9BYJ1
MSTRG.11853	ENSG00000179111	MSTRG.11853.7	17271	17[-]8141377-8141804	17[-]8120592-8124106	HES7	GO:0000122;GO:0000122;GO:0000122;GO:0000122;GO:0000790;GO:0000977;GO:0000977;GO:0000981;GO:0001227;GO:0001501;GO:0001756;GO:0003677;GO:0003677;GO:0003677;GO:0005634;GO:0005634;GO:0005634;GO:0005634;GO:0006355;GO:0006355;GO:0007219;GO:0007219;GO:0007219;GO:0007275;GO:0007498;GO:0008134;GO:0009952;GO:0030154;GO:0036342;GO:0045892;GO:0046983;GO:0046983;GO:0048511;GO:0050767;GO:0000122;GO:0000122;GO:…	K09087	-	NOG293472	-	hes family bHLH transcription factor 7 [Source:HGNCSymbol;Acc:HGNC:15977]	84667	Q9BYE0
MSTRG.11853	ENSG00000179094	MSTRG.11853.7	0	17[-]8141377-8141804	17[-]8140472-8156506	PER1	GO:0000122;GO:0000122;GO:0000122;GO:0000976;GO:0000976;GO:0000978;GO:0001222;GO:0002028;GO:0002028;GO:0005515;GO:0005515;GO:0005515;GO:0005634;GO:0005634;GO:0005634;GO:0005654;GO:0005737;GO:0005737;GO:0005829;GO:0007623;GO:0007623;GO:0007623;GO:0008134;GO:0008134;GO:0009416;GO:0009416;GO:0009649;GO:0010608;GO:0010608;GO:0019900;GO:0019900;GO:0031490;GO:0031490;GO:0031625;GO:0032922;GO:0032922;GO:…	K21944	-	NOG253593	-	period circadian regulator 1 [Source:HGNCSymbol;Acc:HGNC:8845]	5187	O15534
MSTRG.11853	ENSG00000179029	MSTRG.11853.7	30653	17[-]8141377-8141804	17[-]8172457-8176399	TMEM107	GO:0003674;GO:0005515;GO:0005515;GO:0005929;GO:0007275;GO:0016020;GO:0016021;GO:0030030;GO:0035869;GO:0035869;GO:0036038;GO:0036038;GO:0042995;GO:0060271;GO:1904491;GO:1905515;GO:1905515;GO:0016020;GO:0016021;GO:0016020;GO:0016021;GO:0003674;GO:0005515;GO:0005515;GO:0005929;GO:0007275;GO:0016020;GO:0016021;GO:0030030;GO:0035869;GO:0035869;GO:0036038;GO:0036038;GO:0042995;GO:0060271;GO:1904491;GO:…	K22764	-	NOG44128	T	transmembrane protein 107 [Source:HGNCSymbol;Acc:HGNC:28128]	84314	Q6UX40
MSTRG.11853	ENSG00000220205	MSTRG.11853.7	17345	17[-]8141377-8141804	17[-]8159149-8163546	VAMP2	GO:0000149;GO:0005484;GO:0005515;GO:0005515;GO:0005515;GO:0005516;GO:0005543;GO:0005802;GO:0005829;GO:0005886;GO:0005886;GO:0005886;GO:0005886;GO:0005887;GO:0006887;GO:0006892;GO:0006906;GO:0007269;GO:0008021;GO:0008076;GO:0009749;GO:0014047;GO:0015031;GO:0016020;GO:0016020;GO:0016021;GO:0016021;GO:0016021;GO:0016079;GO:0016192;GO:0016192;GO:0016192;GO:0017075;GO:0017075;GO:0017156;GO:0017157;GO:…	K13504	-	-	-	vesicle associated membrane protein 2 [Source:HGNCSymbol;Acc:HGNC:12643]	6844	P63027
MSTRG.11853	ENSG00000178999	MSTRG.11853.7	62929	17[-]8141377-8141804	17[-]8204733-8210600	AURKB	GO:0000122;GO:0000166;GO:0000775;GO:0000776;GO:0000779;GO:0000780;GO:0000780;GO:0000780;GO:0002903;GO:0004672;GO:0004672;GO:0004672;GO:0004674;GO:0004674;GO:0004674;GO:0004674;GO:0004674;GO:0004674;GO:0004674;GO:0004712;GO:0005515;GO:0005515;GO:0005524;GO:0005524;GO:0005524;GO:0005634;GO:0005634;GO:0005654;GO:0005654;GO:0005694;GO:0005737;GO:0005819;GO:0005819;GO:0005829;GO:0005856;GO:0005876;GO:…	K11479	EC:2.7.11.1	COG0515	T	aurora kinase B [Source:HGNC Symbol;Acc:HGNC:11390]"	9212	Q96GD4
MSTRG.11853	ENSG00000263620	MSTRG.11853.7	9012	17[-]8141377-8141804	17[-]8150816-8162975	AC129492.3	GO:0005484;GO:0005886;GO:0006906;GO:0016020;GO:0016021;GO:0016021;GO:0016021;GO:0016192;GO:0016192;GO:0017075;GO:0019905;GO:0031201;GO:0035493;	-	-	-	-	novel protein"	-	-
MSTRG.11893	ENSG00000007237	MSTRG.11893.1	0	17[+]10148637-10149069	17[-]9910609-10198551	GAS7	GO:0005515;GO:0005515;GO:0003700;GO:0005515;GO:0005515;GO:0005737;GO:0005737;GO:0005856;GO:0005886;GO:0006355;GO:0007050;GO:0007275;GO:0007399;GO:0008092;GO:0030154;GO:0030182;GO:0048812;GO:0005515;GO:0005515;GO:0005515;GO:0005515;GO:0005515;GO:0005515;GO:0005515;GO:0005515;	K18618	-	NOG271795	-	growth arrest specific 7 [Source:HGNCSymbol;Acc:HGNC:4169]	8522	O60861
MSTRG.11963	ENSG00000214946	MSTRG.11963.1	81636	17[+]15830828-15976576	17[+]15732247-15749192	TBC1D26	GO:0005096;GO:0005096;GO:0006886;GO:0017137;GO:0090630;GO:0005096;GO:0005096;GO:0006886;GO:0017137;GO:0090630;GO:0005096;GO:0005096;GO:0006886;GO:0017137;GO:0090630;GO:0005096;GO:0005096;GO:0006886;GO:0017137;GO:0090630;	-	-	COG5210	R	TBC1 domain family member 26 [Source:HGNCSymbol;Acc:HGNC:28745]	353149	Q86UD7
MSTRG.11963	ENSG00000011295	MSTRG.11963.1	23208	17[+]15830828-15976576	17[+]15999784-16045015	TTC19	GO:0000281;GO:0005515;GO:0005515;GO:0005515;GO:0005739;GO:0005739;GO:0005743;GO:0005743;GO:0005813;GO:0007049;GO:0016020;GO:0030496;GO:0034551;GO:0034551;GO:0034551;GO:0034551;GO:0051301;GO:0055114;GO:0070469;GO:0005739;GO:0034551;GO:0005515;GO:0005739;GO:0034551;GO:0034551;GO:0005515;GO:0005739;GO:0034551;GO:0034551;	K18169	-	NOG291328	-	tetratricopeptide repeat domain 19 [Source:HGNCSymbol;Acc:HGNC:26006]	54902	Q6DKK2;A0A024RD83
MSTRG.11963	ENSG00000170425	MSTRG.11963.1	0	17[+]15830828-15976576	17[+]15944917-15975746	ADORA2B	GO:0000187;GO:0001609;GO:0001609;GO:0001973;GO:0001973;GO:0002882;GO:0004930;GO:0004930;GO:0004930;GO:0004930;GO:0005515;GO:0005886;GO:0005886;GO:0005886;GO:0005887;GO:0006968;GO:0007165;GO:0007186;GO:0007186;GO:0007186;GO:0007186;GO:0007186;GO:0007189;GO:0007190;GO:0007254;GO:0007588;GO:0010575;GO:0010753;GO:0016020;GO:0016021;GO:0016021;GO:0016021;GO:0031284;GO:0031668;GO:0032722;GO:0032755;GO:…	K04267	-	NOG287824	-	adenosine A2b receptor [Source:HGNCSymbol;Acc:HGNC:264]	136	P29275
MSTRG.11963	ENSG00000255104	MSTRG.11963.1	86050	17[+]15830828-15976576	17[+]15699692-15744778	AC005324.4	-	-	-	COG5048	R	novel transcript"	-	-
MSTRG.11963	ENSG00000214941	MSTRG.11963.1	0	17[+]15830828-15976576	17[-]15976560-15999717	ZSWIM7	GO:0000724;GO:0000724;GO:0005515;GO:0005634;GO:0006281;GO:0006310;GO:0006974;GO:0008270;GO:0008270;GO:0046872;GO:0050821;GO:0097196;GO:0097196;GO:0000724;GO:0000724;GO:0005515;GO:0005634;GO:0006281;GO:0006310;GO:0006974;GO:0008270;GO:0008270;GO:0046872;GO:0050821;GO:0097196;GO:0097196;	-	-	NOG81015	-	zinc finger SWIM-type containing 7 [Source:HGNCSymbol;Acc:HGNC:26993]	125150	Q19AV6;A0A024RD64
MSTRG.11963	ENSG00000141027	MSTRG.11963.1	52581	17[+]15830828-15976576	17[-]16029157-16218185	NCOR1	GO:0000118;GO:0000118;GO:0000122;GO:0000122;GO:0000122;GO:0000122;GO:0000790;GO:0000790;GO:0001012;GO:0001102;GO:0003677;GO:0003677;GO:0003677;GO:0003682;GO:0003714;GO:0003714;GO:0003714;GO:0003714;GO:0003714;GO:0005515;GO:0005515;GO:0005515;GO:0005634;GO:0005634;GO:0005634;GO:0005634;GO:0005654;GO:0005654;GO:0005829;GO:0006325;GO:0006366;GO:0007623;GO:0016020;GO:0016580;GO:0016580;GO:0017053;GO:…	K04650	-	NOG12793	-	nuclear receptor corepressor 1 [Source:HGNCSymbol;Acc:HGNC:7672]	9611	O75376;A0A024RD47
MSTRG.11978	ENSG00000170315	MSTRG.11978.1	417	17[+]16383162-16385437	17[+]16380798-16382745	UBB	GO:0005515;GO:0005515;GO:0000122;GO:0000187;GO:0000209;GO:0000715;GO:0000717;GO:0002755;GO:0002756;GO:0005515;GO:0005515;GO:0005615;GO:0005634;GO:0005634;GO:0005654;GO:0005737;GO:0005737;GO:0005739;GO:0005741;GO:0005789;GO:0005829;GO:0005886;GO:0006283;GO:0006294;GO:0006296;GO:0006297;GO:0006625;GO:0007179;GO:0007249;GO:0007254;GO:0010008;GO:0016055;GO:0016197;GO:0016567;GO:0016567;GO:0016579;GO:…	K04551	-	COG5272	O	ubiquitin B [Source:HGNC Symbol;Acc:HGNC:12463]"	7314	P0CG47;Q5U5U6
MSTRG.11978	ENSG00000181350	MSTRG.11978.1	56140	17[+]16383162-16385437	17[-]16441577-16492193	LRRC75A	GO:0005737;GO:0005737;	-	-	NOG41786	-	leucine rich repeat containing 75A [Source:HGNCSymbol;Acc:HGNC:32403]	388341	Q8NAA5;B7ZMA3
MSTRG.11978	ENSG00000166582	MSTRG.11978.1	29506	17[+]16383162-16385437	17[-]16342534-16353656	CENPV	GO:0000775;GO:0000776;GO:0000776;GO:0000777;GO:0001667;GO:0003674;GO:0005634;GO:0005634;GO:0005634;GO:0005654;GO:0005694;GO:0005737;GO:0005819;GO:0005829;GO:0005856;GO:0007049;GO:0015630;GO:0016846;GO:0016846;GO:0030496;GO:0031508;GO:0031508;GO:0032467;GO:0032467;GO:0033044;GO:0033044;GO:0034508;GO:0046872;GO:0051233;GO:0051233;GO:0051301;	-	-	COG3791	S	centromere protein V [Source:HGNCSymbol;Acc:HGNC:29920]	201161	Q7Z7K6
MSTRG.11978	ENSG00000187688	MSTRG.11978.1	30134	17[+]16383162-16385437	17[+]16415571-16437003	TRPV2	GO:0005216;GO:0005216;GO:0005216;GO:0005216;GO:0005261;GO:0005261;GO:0005262;GO:0005262;GO:0005262;GO:0005515;GO:0005737;GO:0005886;GO:0005886;GO:0005886;GO:0005886;GO:0005886;GO:0005886;GO:0005887;GO:0005887;GO:0006811;GO:0006811;GO:0006811;GO:0006816;GO:0007600;GO:0009266;GO:0009408;GO:0009408;GO:0009986;GO:0015075;GO:0016020;GO:0016020;GO:0016020;GO:0016021;GO:0016021;GO:0016021;GO:0030424;GO:…	K04971	-	NOG281194	-	transient receptor potential cation channelsubfamily V member 2 [Source:HGNC Symbol;Acc:HGNC:18082]	51393	Q9Y5S1
MSTRG.11978	ENSG00000108474	MSTRG.11978.1	31365	17[+]16383162-16385437	17[+]16217191-16351797	PIGL	GO:0000225;GO:0000225;GO:0006506;GO:0006506;GO:0000225;GO:0000225;GO:0006506;GO:0006506;GO:0000225;GO:0000225;GO:0000225;GO:0000225;GO:0005783;GO:0005783;GO:0005789;GO:0005789;GO:0006506;GO:0006506;GO:0006506;GO:0006506;GO:0016020;GO:0016021;GO:0016254;GO:0016787;GO:0000225;GO:0000225;GO:0006506;GO:0006506;GO:0000225;GO:0006506;GO:0000225;GO:0006506;	K03434	EC:3.5.1.89	COG2120	S	phosphatidylinositol glycan anchor biosynthesisclass L [Source:HGNC Symbol;Acc:HGNC:8966]	9487	Q9Y2B2
MSTRG.12124	ENSG00000109046	MSTRG.12124.1	0	17[+]27298867-27300862	17[+]27294076-27315926	WSB1	GO:0005515;GO:0005515;GO:0005515;GO:0000209;GO:0005515;GO:0005515;GO:0005622;GO:0005829;GO:0008150;GO:0016567;GO:0035556;GO:0035556;GO:0043687;GO:0005515;GO:0005515;GO:0000209;GO:0005515;GO:0005515;GO:0005622;GO:0005829;GO:0008150;GO:0016567;GO:0035556;GO:0035556;GO:0043687;GO:0005515;	K10341	-	COG2319	R	WD repeat and SOCS box containing 1 [Source:HGNCSymbol;Acc:HGNC:19221]	26118	Q9Y6I7;A0A024QZ51;Q8NC76
MSTRG.12534	ENSG00000188554	MSTRG.12534.3,MSTRG.12534.1,MSTRG.12534.2	19697	17[+]43231386-43235448	17[+]43170481-43211689	NBR1	GO:0000407;GO:0000407;GO:0000407;GO:0000407;GO:0005515;GO:0005515;GO:0005515;GO:0005654;GO:0005737;GO:0005739;GO:0005764;GO:0005770;GO:0005770;GO:0005776;GO:0005776;GO:0005776;GO:0005829;GO:0008270;GO:0008270;GO:0016020;GO:0016236;GO:0016236;GO:0016236;GO:0016236;GO:0016604;GO:0030500;GO:0030500;GO:0031410;GO:0031430;GO:0032872;GO:0032872;GO:0043130;GO:0043130;GO:0043130;GO:0043130;GO:0043231;GO:…	K17987	-	NOG239857	-	NBR1 autophagy cargo receptor [Source:HGNCSymbol;Acc:HGNC:6746]	4077	Q14596;A0A024R1V3
MSTRG.12534	ENSG00000012048	MSTRG.12534.3,MSTRG.12534.1,MSTRG.12534.2	61141	17[+]43231386-43235448	17[-]43044295-43170245	BRCA1	GO:0000151;GO:0000724;GO:0000724;GO:0000729;GO:0000800;GO:0003677;GO:0003677;GO:0003677;GO:0003677;GO:0003713;GO:0003723;GO:0004842;GO:0004842;GO:0004842;GO:0004842;GO:0004842;GO:0005515;GO:0005515;GO:0005634;GO:0005634;GO:0005634;GO:0005634;GO:0005654;GO:0005654;GO:0005694;GO:0005737;GO:0005886;GO:0005886;GO:0006260;GO:0006281;GO:0006281;GO:0006281;GO:0006301;GO:0006302;GO:0006302;GO:0006303;GO:…	K10605	EC:2.3.2.27	NOG274496	-	BRCA1 DNA repair associated [Source:HGNCSymbol;Acc:HGNC:1100]	672	P38398
MSTRG.12534	ENSG00000184988	MSTRG.12534.3,MSTRG.12534.1,MSTRG.12534.2	11345	17[+]43231386-43235448	17[+]43211835-43220041	TMEM106A	GO:0016020;GO:0016021;GO:0002376;GO:0003674;GO:0005886;GO:0008150;GO:0016020;GO:0016021;GO:0035780;GO:0035781;GO:0042116;GO:0043123;GO:0043410;GO:0045087;GO:0045348;GO:0050702;GO:0072604;GO:1904407;GO:1990774;GO:0002376;GO:0003674;GO:0005886;GO:0008150;GO:0016020;GO:0016021;GO:0035780;GO:0035781;GO:0042116;GO:0043123;GO:0043410;GO:0045087;GO:0045348;GO:0050702;GO:0072604;GO:1904407;GO:1990774;GO:…	-	-	NOG44552	S	transmembrane protein 106A [Source:HGNCSymbol;Acc:HGNC:28288]	113277	Q96A25
MSTRG.12534	ENSG00000236383	MSTRG.12534.3,MSTRG.12534.1,MSTRG.12534.2	0	17[+]43231386-43235448	17[-]43216941-43305397	CCDC200	-	-	-	-	-	coiled-coil domain containing 200 [Source:HGNCSymbol;Acc:HGNC:43658]	100874261	-
MSTRG.12535	ENSG00000188554	MSTRG.12535.19,MSTRG.12535.18	39730	17[-]43251419-43266487	17[+]43170481-43211689	NBR1	GO:0000407;GO:0000407;GO:0000407;GO:0000407;GO:0005515;GO:0005515;GO:0005515;GO:0005654;GO:0005737;GO:0005739;GO:0005764;GO:0005770;GO:0005770;GO:0005776;GO:0005776;GO:0005776;GO:0005829;GO:0008270;GO:0008270;GO:0016020;GO:0016236;GO:0016236;GO:0016236;GO:0016236;GO:0016604;GO:0030500;GO:0030500;GO:0031410;GO:0031430;GO:0032872;GO:0032872;GO:0043130;GO:0043130;GO:0043130;GO:0043130;GO:0043231;GO:…	K17987	-	NOG239857	-	NBR1 autophagy cargo receptor [Source:HGNCSymbol;Acc:HGNC:6746]	4077	Q14596;A0A024R1V3
MSTRG.12535	ENSG00000012048	MSTRG.12535.19,MSTRG.12535.18	81174	17[-]43251419-43266487	17[-]43044295-43170245	BRCA1	GO:0000151;GO:0000724;GO:0000724;GO:0000729;GO:0000800;GO:0003677;GO:0003677;GO:0003677;GO:0003677;GO:0003713;GO:0003723;GO:0004842;GO:0004842;GO:0004842;GO:0004842;GO:0004842;GO:0005515;GO:0005515;GO:0005634;GO:0005634;GO:0005634;GO:0005634;GO:0005654;GO:0005654;GO:0005694;GO:0005737;GO:0005886;GO:0005886;GO:0006260;GO:0006281;GO:0006281;GO:0006281;GO:0006301;GO:0006302;GO:0006302;GO:0006303;GO:…	K10605	EC:2.3.2.27	NOG274496	-	BRCA1 DNA repair associated [Source:HGNCSymbol;Acc:HGNC:1100]	672	P38398
MSTRG.12535	ENSG00000184988	MSTRG.12535.19,MSTRG.12535.18	31378	17[-]43251419-43266487	17[+]43211835-43220041	TMEM106A	GO:0016020;GO:0016021;GO:0002376;GO:0003674;GO:0005886;GO:0008150;GO:0016020;GO:0016021;GO:0035780;GO:0035781;GO:0042116;GO:0043123;GO:0043410;GO:0045087;GO:0045348;GO:0050702;GO:0072604;GO:1904407;GO:1990774;GO:0002376;GO:0003674;GO:0005886;GO:0008150;GO:0016020;GO:0016021;GO:0035780;GO:0035781;GO:0042116;GO:0043123;GO:0043410;GO:0045087;GO:0045348;GO:0050702;GO:0072604;GO:1904407;GO:1990774;GO:…	-	-	NOG44552	S	transmembrane protein 106A [Source:HGNCSymbol;Acc:HGNC:28288]	113277	Q96A25
MSTRG.12535	ENSG00000236383	MSTRG.12535.19,MSTRG.12535.18	0	17[-]43251419-43266487	17[-]43216941-43305397	CCDC200	-	-	-	-	-	coiled-coil domain containing 200 [Source:HGNCSymbol;Acc:HGNC:43658]	100874261	-
MSTRG.12537	ENSG00000188554	MSTRG.12537.1	22554	17[+]43234243-43242147	17[+]43170481-43211689	NBR1	GO:0000407;GO:0000407;GO:0000407;GO:0000407;GO:0005515;GO:0005515;GO:0005515;GO:0005654;GO:0005737;GO:0005739;GO:0005764;GO:0005770;GO:0005770;GO:0005776;GO:0005776;GO:0005776;GO:0005829;GO:0008270;GO:0008270;GO:0016020;GO:0016236;GO:0016236;GO:0016236;GO:0016236;GO:0016604;GO:0030500;GO:0030500;GO:0031410;GO:0031430;GO:0032872;GO:0032872;GO:0043130;GO:0043130;GO:0043130;GO:0043130;GO:0043231;GO:…	K17987	-	NOG239857	-	NBR1 autophagy cargo receptor [Source:HGNCSymbol;Acc:HGNC:6746]	4077	Q14596;A0A024R1V3
MSTRG.12537	ENSG00000012048	MSTRG.12537.1	63998	17[+]43234243-43242147	17[-]43044295-43170245	BRCA1	GO:0000151;GO:0000724;GO:0000724;GO:0000729;GO:0000800;GO:0003677;GO:0003677;GO:0003677;GO:0003677;GO:0003713;GO:0003723;GO:0004842;GO:0004842;GO:0004842;GO:0004842;GO:0004842;GO:0005515;GO:0005515;GO:0005634;GO:0005634;GO:0005634;GO:0005634;GO:0005654;GO:0005654;GO:0005694;GO:0005737;GO:0005886;GO:0005886;GO:0006260;GO:0006281;GO:0006281;GO:0006281;GO:0006301;GO:0006302;GO:0006302;GO:0006303;GO:…	K10605	EC:2.3.2.27	NOG274496	-	BRCA1 DNA repair associated [Source:HGNCSymbol;Acc:HGNC:1100]	672	P38398
MSTRG.12537	ENSG00000184988	MSTRG.12537.1	14202	17[+]43234243-43242147	17[+]43211835-43220041	TMEM106A	GO:0016020;GO:0016021;GO:0002376;GO:0003674;GO:0005886;GO:0008150;GO:0016020;GO:0016021;GO:0035780;GO:0035781;GO:0042116;GO:0043123;GO:0043410;GO:0045087;GO:0045348;GO:0050702;GO:0072604;GO:1904407;GO:1990774;GO:0002376;GO:0003674;GO:0005886;GO:0008150;GO:0016020;GO:0016021;GO:0035780;GO:0035781;GO:0042116;GO:0043123;GO:0043410;GO:0045087;GO:0045348;GO:0050702;GO:0072604;GO:1904407;GO:1990774;GO:…	-	-	NOG44552	S	transmembrane protein 106A [Source:HGNCSymbol;Acc:HGNC:28288]	113277	Q96A25
MSTRG.12537	ENSG00000236383	MSTRG.12537.1	0	17[+]43234243-43242147	17[-]43216941-43305397	CCDC200	-	-	-	-	-	coiled-coil domain containing 200 [Source:HGNCSymbol;Acc:HGNC:43658]	100874261	-
MSTRG.12539	ENSG00000188554	MSTRG.12539.1	31298	17[+]43242987-43248162	17[+]43170481-43211689	NBR1	GO:0000407;GO:0000407;GO:0000407;GO:0000407;GO:0005515;GO:0005515;GO:0005515;GO:0005654;GO:0005737;GO:0005739;GO:0005764;GO:0005770;GO:0005770;GO:0005776;GO:0005776;GO:0005776;GO:0005829;GO:0008270;GO:0008270;GO:0016020;GO:0016236;GO:0016236;GO:0016236;GO:0016236;GO:0016604;GO:0030500;GO:0030500;GO:0031410;GO:0031430;GO:0032872;GO:0032872;GO:0043130;GO:0043130;GO:0043130;GO:0043130;GO:0043231;GO:…	K17987	-	NOG239857	-	NBR1 autophagy cargo receptor [Source:HGNCSymbol;Acc:HGNC:6746]	4077	Q14596;A0A024R1V3
MSTRG.12539	ENSG00000012048	MSTRG.12539.1	72742	17[+]43242987-43248162	17[-]43044295-43170245	BRCA1	GO:0000151;GO:0000724;GO:0000724;GO:0000729;GO:0000800;GO:0003677;GO:0003677;GO:0003677;GO:0003677;GO:0003713;GO:0003723;GO:0004842;GO:0004842;GO:0004842;GO:0004842;GO:0004842;GO:0005515;GO:0005515;GO:0005634;GO:0005634;GO:0005634;GO:0005634;GO:0005654;GO:0005654;GO:0005694;GO:0005737;GO:0005886;GO:0005886;GO:0006260;GO:0006281;GO:0006281;GO:0006281;GO:0006301;GO:0006302;GO:0006302;GO:0006303;GO:…	K10605	EC:2.3.2.27	NOG274496	-	BRCA1 DNA repair associated [Source:HGNCSymbol;Acc:HGNC:1100]	672	P38398
MSTRG.12539	ENSG00000184988	MSTRG.12539.1	22946	17[+]43242987-43248162	17[+]43211835-43220041	TMEM106A	GO:0016020;GO:0016021;GO:0002376;GO:0003674;GO:0005886;GO:0008150;GO:0016020;GO:0016021;GO:0035780;GO:0035781;GO:0042116;GO:0043123;GO:0043410;GO:0045087;GO:0045348;GO:0050702;GO:0072604;GO:1904407;GO:1990774;GO:0002376;GO:0003674;GO:0005886;GO:0008150;GO:0016020;GO:0016021;GO:0035780;GO:0035781;GO:0042116;GO:0043123;GO:0043410;GO:0045087;GO:0045348;GO:0050702;GO:0072604;GO:1904407;GO:1990774;GO:…	-	-	NOG44552	S	transmembrane protein 106A [Source:HGNCSymbol;Acc:HGNC:28288]	113277	Q96A25
MSTRG.12539	ENSG00000236383	MSTRG.12539.1	0	17[+]43242987-43248162	17[-]43216941-43305397	CCDC200	-	-	-	-	-	coiled-coil domain containing 200 [Source:HGNCSymbol;Acc:HGNC:43658]	100874261	-
MSTRG.12540	ENSG00000188554	MSTRG.12540.1	41223	17[+]43252912-43257980	17[+]43170481-43211689	NBR1	GO:0000407;GO:0000407;GO:0000407;GO:0000407;GO:0005515;GO:0005515;GO:0005515;GO:0005654;GO:0005737;GO:0005739;GO:0005764;GO:0005770;GO:0005770;GO:0005776;GO:0005776;GO:0005776;GO:0005829;GO:0008270;GO:0008270;GO:0016020;GO:0016236;GO:0016236;GO:0016236;GO:0016236;GO:0016604;GO:0030500;GO:0030500;GO:0031410;GO:0031430;GO:0032872;GO:0032872;GO:0043130;GO:0043130;GO:0043130;GO:0043130;GO:0043231;GO:…	K17987	-	NOG239857	-	NBR1 autophagy cargo receptor [Source:HGNCSymbol;Acc:HGNC:6746]	4077	Q14596;A0A024R1V3
MSTRG.12540	ENSG00000012048	MSTRG.12540.1	82667	17[+]43252912-43257980	17[-]43044295-43170245	BRCA1	GO:0000151;GO:0000724;GO:0000724;GO:0000729;GO:0000800;GO:0003677;GO:0003677;GO:0003677;GO:0003677;GO:0003713;GO:0003723;GO:0004842;GO:0004842;GO:0004842;GO:0004842;GO:0004842;GO:0005515;GO:0005515;GO:0005634;GO:0005634;GO:0005634;GO:0005634;GO:0005654;GO:0005654;GO:0005694;GO:0005737;GO:0005886;GO:0005886;GO:0006260;GO:0006281;GO:0006281;GO:0006281;GO:0006301;GO:0006302;GO:0006302;GO:0006303;GO:…	K10605	EC:2.3.2.27	NOG274496	-	BRCA1 DNA repair associated [Source:HGNCSymbol;Acc:HGNC:1100]	672	P38398
MSTRG.12540	ENSG00000184988	MSTRG.12540.1	32871	17[+]43252912-43257980	17[+]43211835-43220041	TMEM106A	GO:0016020;GO:0016021;GO:0002376;GO:0003674;GO:0005886;GO:0008150;GO:0016020;GO:0016021;GO:0035780;GO:0035781;GO:0042116;GO:0043123;GO:0043410;GO:0045087;GO:0045348;GO:0050702;GO:0072604;GO:1904407;GO:1990774;GO:0002376;GO:0003674;GO:0005886;GO:0008150;GO:0016020;GO:0016021;GO:0035780;GO:0035781;GO:0042116;GO:0043123;GO:0043410;GO:0045087;GO:0045348;GO:0050702;GO:0072604;GO:1904407;GO:1990774;GO:…	-	-	NOG44552	S	transmembrane protein 106A [Source:HGNCSymbol;Acc:HGNC:28288]	113277	Q96A25
MSTRG.12540	ENSG00000236383	MSTRG.12540.1	0	17[+]43252912-43257980	17[-]43216941-43305397	CCDC200	-	-	-	-	-	coiled-coil domain containing 200 [Source:HGNCSymbol;Acc:HGNC:43658]	100874261	-
MSTRG.12541	ENSG00000188554	MSTRG.12541.1	49451	17[-]43261140-43264706	17[+]43170481-43211689	NBR1	GO:0000407;GO:0000407;GO:0000407;GO:0000407;GO:0005515;GO:0005515;GO:0005515;GO:0005654;GO:0005737;GO:0005739;GO:0005764;GO:0005770;GO:0005770;GO:0005776;GO:0005776;GO:0005776;GO:0005829;GO:0008270;GO:0008270;GO:0016020;GO:0016236;GO:0016236;GO:0016236;GO:0016236;GO:0016604;GO:0030500;GO:0030500;GO:0031410;GO:0031430;GO:0032872;GO:0032872;GO:0043130;GO:0043130;GO:0043130;GO:0043130;GO:0043231;GO:…	K17987	-	NOG239857	-	NBR1 autophagy cargo receptor [Source:HGNCSymbol;Acc:HGNC:6746]	4077	Q14596;A0A024R1V3
MSTRG.12541	ENSG00000012048	MSTRG.12541.1	90895	17[-]43261140-43264706	17[-]43044295-43170245	BRCA1	GO:0000151;GO:0000724;GO:0000724;GO:0000729;GO:0000800;GO:0003677;GO:0003677;GO:0003677;GO:0003677;GO:0003713;GO:0003723;GO:0004842;GO:0004842;GO:0004842;GO:0004842;GO:0004842;GO:0005515;GO:0005515;GO:0005634;GO:0005634;GO:0005634;GO:0005634;GO:0005654;GO:0005654;GO:0005694;GO:0005737;GO:0005886;GO:0005886;GO:0006260;GO:0006281;GO:0006281;GO:0006281;GO:0006301;GO:0006302;GO:0006302;GO:0006303;GO:…	K10605	EC:2.3.2.27	NOG274496	-	BRCA1 DNA repair associated [Source:HGNCSymbol;Acc:HGNC:1100]	672	P38398
MSTRG.12541	ENSG00000184988	MSTRG.12541.1	41099	17[-]43261140-43264706	17[+]43211835-43220041	TMEM106A	GO:0016020;GO:0016021;GO:0002376;GO:0003674;GO:0005886;GO:0008150;GO:0016020;GO:0016021;GO:0035780;GO:0035781;GO:0042116;GO:0043123;GO:0043410;GO:0045087;GO:0045348;GO:0050702;GO:0072604;GO:1904407;GO:1990774;GO:0002376;GO:0003674;GO:0005886;GO:0008150;GO:0016020;GO:0016021;GO:0035780;GO:0035781;GO:0042116;GO:0043123;GO:0043410;GO:0045087;GO:0045348;GO:0050702;GO:0072604;GO:1904407;GO:1990774;GO:…	-	-	NOG44552	S	transmembrane protein 106A [Source:HGNCSymbol;Acc:HGNC:28288]	113277	Q96A25
MSTRG.12541	ENSG00000236383	MSTRG.12541.1	0	17[-]43261140-43264706	17[-]43216941-43305397	CCDC200	-	-	-	-	-	coiled-coil domain containing 200 [Source:HGNCSymbol;Acc:HGNC:43658]	100874261	-
MSTRG.12552	ENSG00000184988	MSTRG.12552.2	95887	17[+]43315928-43316852	17[+]43211835-43220041	TMEM106A	GO:0016020;GO:0016021;GO:0002376;GO:0003674;GO:0005886;GO:0008150;GO:0016020;GO:0016021;GO:0035780;GO:0035781;GO:0042116;GO:0043123;GO:0043410;GO:0045087;GO:0045348;GO:0050702;GO:0072604;GO:1904407;GO:1990774;GO:0002376;GO:0003674;GO:0005886;GO:0008150;GO:0016020;GO:0016021;GO:0035780;GO:0035781;GO:0042116;GO:0043123;GO:0043410;GO:0045087;GO:0045348;GO:0050702;GO:0072604;GO:1904407;GO:1990774;GO:…	-	-	NOG44552	S	transmembrane protein 106A [Source:HGNCSymbol;Acc:HGNC:28288]	113277	Q96A25
MSTRG.12552	ENSG00000236383	MSTRG.12552.2	10531	17[+]43315928-43316852	17[-]43216941-43305397	CCDC200	-	-	-	-	-	coiled-coil domain containing 200 [Source:HGNCSymbol;Acc:HGNC:43658]	100874261	-
MSTRG.12552	ENSG00000175906	MSTRG.12552.2	82141	17[+]43315928-43316852	17[+]43398993-43401137	ARL4D	GO:0000166;GO:0003924;GO:0005515;GO:0005515;GO:0005525;GO:0005525;GO:0005525;GO:0005525;GO:0005634;GO:0005634;GO:0005730;GO:0005737;GO:0005737;GO:0005886;GO:0005886;GO:0006886;GO:0009306;GO:0016020;GO:0016192;	K07945	-	COG1100	R	ADP ribosylation factor like GTPase 4D [Source:HGNCSymbol;Acc:HGNC:656]	379	P49703
MSTRG.12611	ENSG00000186834	MSTRG.12611.2,MSTRG.12611.1	70253	17[-]45222352-45223886	17[+]45148475-45152099	HEXIM1	GO:0000122;GO:0000122;GO:0000122;GO:0000122;GO:0002218;GO:0002376;GO:0004861;GO:0004861;GO:0004861;GO:0004861;GO:0005515;GO:0005515;GO:0005515;GO:0005634;GO:0005634;GO:0005634;GO:0005634;GO:0005634;GO:0005634;GO:0005654;GO:0005654;GO:0005737;GO:0005737;GO:0005737;GO:0005737;GO:0005737;GO:0007507;GO:0017069;GO:0017069;GO:0017069;GO:0042802;GO:0043231;GO:0045087;GO:0045736;GO:0045736;GO:0045892;GO:…	K15189	-	NOG72325	S	HEXIM P-TEFb complex subunit 1 [Source:HGNCSymbol;Acc:HGNC:24953]	10614	O94992
MSTRG.12611	ENSG00000184361	MSTRG.12611.2,MSTRG.12611.1	30507	17[-]45222352-45223886	17[-]45254393-45262094	SPATA32	GO:0007283;GO:0003779;GO:0007283;GO:0007283;GO:0007283;GO:0048471;	-	-	NOG82469	K	spermatogenesis associated 32 [Source:HGNCSymbol;Acc:HGNC:26349]	124783	Q96LK8
MSTRG.12611	ENSG00000181513	MSTRG.12611.2,MSTRG.12611.1	78171	17[-]45222352-45223886	17[+]45132600-45144181	ACBD4	GO:0000062;GO:0000062;GO:0008289;GO:0000062;GO:0000062;GO:0008289;GO:0000062;GO:0000062;GO:0008289;GO:0000062;GO:0000062;GO:0008289;GO:0000062;GO:0000062;GO:0008289;GO:0016020;GO:0016021;GO:0000062;GO:0000062;GO:0005515;GO:0000062;GO:0000062;GO:0008289;GO:0000062;GO:0000062;GO:0008289;GO:0016020;GO:0016021;	-	-	COG4281	I	acyl-CoA binding domain containing 4 [Source:HGNCSymbol;Acc:HGNC:23337]	79777	Q8NC06
MSTRG.12611	ENSG00000161714	MSTRG.12611.2,MSTRG.12611.1	88998	17[-]45222352-45223886	17[-]45108959-45133354	PLCD3	GO:0001525;GO:0001525;GO:0001525;GO:0004435;GO:0004435;GO:0004435;GO:0004435;GO:0005623;GO:0005737;GO:0005829;GO:0005886;GO:0006629;GO:0006629;GO:0006629;GO:0007165;GO:0007165;GO:0007165;GO:0008081;GO:0008081;GO:0016020;GO:0016020;GO:0016042;GO:0016787;GO:0032154;GO:0032959;GO:0035556;GO:0035556;GO:0042127;GO:0042127;GO:0042127;GO:0043647;GO:0046872;GO:0048015;GO:0051209;GO:0060716;GO:0001525;GO:…	K05857	EC:3.1.4.11	NOG149692	T	phospholipase C delta 3 [Source:HGNCSymbol;Acc:HGNC:9061]	113026	Q8N3E9
MSTRG.12611	ENSG00000184922	MSTRG.12611.2,MSTRG.12611.1	0	17[-]45222352-45223886	17[+]45221444-45247319	FMNL1	GO:0003674;GO:0003779;GO:0003779;GO:0005515;GO:0005522;GO:0005737;GO:0005829;GO:0005829;GO:0005829;GO:0005829;GO:0005829;GO:0005886;GO:0005886;GO:0005938;GO:0006929;GO:0007010;GO:0007010;GO:0008360;GO:0008360;GO:0008360;GO:0008360;GO:0009987;GO:0016020;GO:0016043;GO:0016043;GO:0016477;GO:0017048;GO:0017048;GO:0030036;GO:0030036;GO:0030866;GO:0030866;GO:0031410;GO:0032059;GO:0032794;GO:0032794;GO:…	-	-	NOG149898	S	formin like 1 [Source:HGNC Symbol;Acc:HGNC:1212]"	752	O95466
MSTRG.12611	ENSG00000006062	MSTRG.12611.2,MSTRG.12611.1	39233	17[-]45222352-45223886	17[-]45263119-45317029	MAP3K14	GO:0000165;GO:0000166;GO:0000186;GO:0001650;GO:0004672;GO:0004672;GO:0004672;GO:0004674;GO:0004674;GO:0004674;GO:0004674;GO:0004674;GO:0004704;GO:0004709;GO:0005515;GO:0005515;GO:0005524;GO:0005524;GO:0005524;GO:0005654;GO:0005737;GO:0005737;GO:0005829;GO:0005829;GO:0006468;GO:0006468;GO:0006955;GO:0007249;GO:0007346;GO:0016301;GO:0016301;GO:0016310;GO:0016740;GO:0023014;GO:0031098;GO:0032147;GO:…	K04466	EC:2.7.11.25	-	-	mitogen-activated protein kinase kinase kinase 14[Source:HGNC Symbol;Acc:HGNC:6853]	9020	Q99558;Q68D39
MSTRG.12611	ENSG00000168517	MSTRG.12611.2,MSTRG.12611.1	52312	17[-]45222352-45223886	17[+]45160700-45170040	HEXIM2	GO:0000122;GO:0000122;GO:0000122;GO:0000122;GO:0004861;GO:0004861;GO:0004861;GO:0004861;GO:0005515;GO:0005515;GO:0005515;GO:0005515;GO:0005634;GO:0005634;GO:0005634;GO:0005634;GO:0005634;GO:0005654;GO:0005654;GO:0005737;GO:0005737;GO:0005737;GO:0005737;GO:0005829;GO:0016607;GO:0017069;GO:0017069;GO:0017069;GO:0042802;GO:0045736;GO:0045736;GO:0045892;GO:0097322;GO:0097322;GO:0000122;GO:0000122;GO:…	K15189	-	NOG72325	S	HEXIM P-TEFb complex subunit 2 [Source:HGNCSymbol;Acc:HGNC:28591]	124790	Q96MH2
MSTRG.12624	ENSG00000159314	MSTRG.12624.1	79427	17[+]45513848-45518537	17[-]45393902-45434421	ARHGAP27	GO:0005096;GO:0005515;GO:0007165;GO:0007165;GO:0043547;GO:0005096;GO:0005096;GO:0005515;GO:0005737;GO:0005737;GO:0006897;GO:0006898;GO:0007165;GO:0007165;GO:0016020;GO:0017124;GO:0043087;GO:0043547;GO:0005096;GO:0005096;GO:0005515;GO:0005737;GO:0005737;GO:0006897;GO:0006898;GO:0007165;GO:0007165;GO:0016020;GO:0017124;GO:0043087;GO:0043547;GO:0005096;GO:0007165;GO:0007165;GO:0043547;GO:0005096;GO:…	K20636	-	NOG279563	-	Rho GTPase activating protein 27 [Source:HGNCSymbol;Acc:HGNC:31813]	201176	Q6ZUM4
MSTRG.12624	ENSG00000225190	MSTRG.12624.1	23099	17[+]45513848-45518537	17[-]45435900-45490749	PLEKHM1	GO:0005730;GO:0005737;GO:0005764;GO:0005765;GO:0005768;GO:0006914;GO:0010008;GO:0015031;GO:0016020;GO:0032418;GO:0032418;GO:0035556;GO:0035556;GO:0043231;GO:0045780;GO:0045780;GO:0046872;GO:1900029;GO:1900029;GO:0035556;GO:0035556;	K23282	-	NOG288034	-	pleckstrin homology and RUN domain containing M1[Source:HGNC Symbol;Acc:HGNC:29017]	9842	Q9Y4G2
MSTRG.12640	ENSG00000176681	MSTRG.12640.1	2706	17[+]46340500-46349478	17[+]46292733-46337794	LRRC37A	GO:0016020;GO:0016021;GO:0005515;GO:0016020;GO:0016021;GO:0005515;GO:0016020;GO:0016021;	-	-	NOG12793	-	leucine rich repeat containing 37A [Source:HGNCSymbol;Acc:HGNC:29069]	9884	A6NMS7
MSTRG.12640	ENSG00000228696	MSTRG.12640.1	0	17[+]46340500-46349478	17[-]46274784-46361797	ARL17B	GO:0000166;GO:0005525;GO:0005525;GO:0005525;GO:0005525;GO:0005737;GO:0005794;GO:0005886;GO:0006886;GO:0015031;GO:0016192;GO:0016192;GO:0000166;GO:0005525;GO:0005525;GO:0005525;GO:0005525;GO:0005737;GO:0005794;GO:0005886;GO:0006886;GO:0015031;GO:0016192;GO:0016192;GO:0000166;GO:0005525;GO:0005525;GO:0005525;GO:0005525;GO:0005737;GO:0005794;GO:0005886;GO:0006886;GO:0015031;GO:0016192;GO:0016192;GO:…	-	-	COG1100	R	ADP ribosylation factor like GTPase 17B [Source:HGNCSymbol;Acc:HGNC:32387]	100506084	Q8IVW1;A8K0M5
MSTRG.12661	ENSG00000198336	MSTRG.12661.1	32908	17[-]47256587-47269994	17[+]47200446-47223679	MYL4	GO:0002026;GO:0003785;GO:0005509;GO:0005509;GO:0005829;GO:0016459;GO:0030049;GO:0031672;GO:0032038;GO:0032781;GO:0051015;GO:0060048;GO:0002026;GO:0003785;GO:0005509;GO:0005509;GO:0005829;GO:0016459;GO:0030049;GO:0031672;GO:0032038;GO:0032781;GO:0051015;GO:0060048;GO:0005509;GO:0005509;GO:0005509;GO:0005509;GO:0002026;GO:0003785;GO:0005509;GO:0005509;GO:0005829;GO:0016459;GO:0030049;GO:0031672;GO:…	K12750	-	COG5126	DTZ	myosin light chain 4 [Source:HGNCSymbol;Acc:HGNC:7585]	4635	P12829
MSTRG.12661	ENSG00000178852	MSTRG.12661.1	53296	17[-]47256587-47269994	17[+]47323290-47441312	EFCAB13	-	-	-	NOG245158	-	EF-hand calcium binding domain 13 [Source:HGNCSymbol;Acc:HGNC:26864]	124989	Q8IY85
MSTRG.12661	ENSG00000259207	MSTRG.12661.1	0	17[-]47256587-47269994	17[+]47253827-47313743	ITGB3	GO:0001618;GO:0001934;GO:0001938;GO:0001968;GO:0001968;GO:0002020;GO:0002576;GO:0003756;GO:0005161;GO:0005178;GO:0005178;GO:0005178;GO:0005178;GO:0005515;GO:0005515;GO:0005515;GO:0005634;GO:0005654;GO:0005886;GO:0005886;GO:0005886;GO:0005887;GO:0005911;GO:0005925;GO:0005925;GO:0007155;GO:0007155;GO:0007155;GO:0007155;GO:0007160;GO:0007160;GO:0007229;GO:0007229;GO:0007229;GO:0007229;GO:0007229;GO:…	K06493	-	NOG287997	-	integrin subunit beta 3 [Source:HGNCSymbol;Acc:HGNC:6156]	3690	P05106
MSTRG.12661	ENSG00000004897	MSTRG.12661.1	67165	17[-]47256587-47269994	17[-]47117703-47189422	CDC27	GO:0005515;GO:0005515;GO:0005515;GO:0005634;GO:0005634;GO:0005654;GO:0005654;GO:0005680;GO:0005680;GO:0005737;GO:0005737;GO:0005813;GO:0005829;GO:0005876;GO:0006511;GO:0007091;GO:0007091;GO:0016567;GO:0016567;GO:0019903;GO:0031145;GO:0031145;GO:0045842;GO:0051301;GO:0061630;GO:0070979;GO:1901990;GO:0005515;GO:0005515;GO:0005515;GO:0005634;GO:0005634;GO:0005654;GO:0005654;GO:0005680;GO:0005680;GO:…	K03350	-	COG0457	R	cell division cycle 27 [Source:HGNCSymbol;Acc:HGNC:1728]	996	P30260
MSTRG.12661	ENSG00000259753	MSTRG.12661.1	0	17[-]47256587-47269994	17[+]47253897-47344292	AC068234.1	GO:0001968;GO:0005178;GO:0005178;GO:0005925;GO:0007155;GO:0007155;GO:0007160;GO:0007229;GO:0007229;GO:0007229;GO:0008305;GO:0016020;GO:0016021;GO:0016477;GO:0033627;GO:0070527;	-	-	-	-	novel protein"	-	-
MSTRG.12868	ENSG00000108406	MSTRG.12868.1	83427	17[-]59691772-59693047	17[+]59565558-59608345	DHX40	GO:0000166;GO:0000398;GO:0003676;GO:0003676;GO:0003723;GO:0003724;GO:0004386;GO:0004386;GO:0004386;GO:0005524;GO:0005524;GO:0005524;GO:0005681;GO:0016787;GO:0000166;GO:0000398;GO:0003676;GO:0003723;GO:0003724;GO:0004386;GO:0004386;GO:0004386;GO:0005524;GO:0005524;GO:0005681;GO:0016787;GO:0003676;GO:0003676;GO:0005524;GO:0005524;GO:0003676;GO:0003676;GO:0005524;GO:0005524;GO:0004386;GO:0004386;	K18711	EC:3.6.4.13	COG1643	L	DEAH-box helicase 40 [Source:HGNCSymbol;Acc:HGNC:18018]	79665	Q8IX18
MSTRG.12868	ENSG00000141367	MSTRG.12868.1	0	17[-]59691772-59693047	17[+]59619689-59696956	CLTC	GO:0005198;GO:0005198;GO:0005515;GO:0005764;GO:0005768;GO:0005905;GO:0005905;GO:0006886;GO:0006886;GO:0006886;GO:0016020;GO:0016020;GO:0016192;GO:0016192;GO:0019901;GO:0030117;GO:0030130;GO:0030130;GO:0030132;GO:0030132;GO:0030659;GO:0031410;GO:0032051;GO:0032051;GO:0071439;GO:0071439;GO:0072686;GO:0098684;GO:0098835;GO:0000278;GO:0000278;GO:0001649;GO:0003723;GO:0003725;GO:0005198;GO:0005198;GO:…	K04646	-	NOG314149	-	clathrin heavy chain [Source:HGNCSymbol;Acc:HGNC:2092]	1213	Q00610
MSTRG.12868	ENSG00000062716	MSTRG.12868.1	14145	17[-]59691772-59693047	17[+]59707192-59842255	VMP1	GO:0000045;GO:0000407;GO:0000421;GO:0000421;GO:0005515;GO:0005515;GO:0005730;GO:0005773;GO:0005774;GO:0005783;GO:0005783;GO:0005783;GO:0005783;GO:0005886;GO:0006914;GO:0006914;GO:0006914;GO:0006914;GO:0007030;GO:0007155;GO:0007566;GO:0012505;GO:0016020;GO:0016020;GO:0016021;GO:0033116;GO:0034329;GO:0098609;GO:0005730;GO:0005783;GO:0016020;GO:0016021;GO:0005730;GO:0005783;GO:0005730;GO:0005783;GO:…	K21248	-	NOG321939	-	vacuole membrane protein 1 [Source:HGNCSymbol;Acc:HGNC:29559]	81671	Q96GC9
MSTRG.12868	ENSG00000141378	MSTRG.12868.1	0	17[-]59691772-59693047	17[-]59674636-59707626	PTRH2	GO:0004045;GO:0004045;GO:0004045;GO:0004045;GO:0004045;GO:0005515;GO:0005739;GO:0005739;GO:0005739;GO:0005829;GO:0005829;GO:0006915;GO:0010629;GO:0016020;GO:0016787;GO:2000210;GO:2000210;GO:2000811;GO:2000811;GO:0004045;GO:0004045;GO:0005739;GO:0016020;GO:0016021;GO:0004045;GO:0004045;GO:0004045;GO:0004045;GO:0004045;GO:0005515;GO:0005739;GO:0005739;GO:0005739;GO:0005829;GO:0005829;GO:0006915;GO:…	K04794	EC:3.1.1.29	COG1990	S	peptidyl-tRNA hydrolase 2 [Source:HGNCSymbol;Acc:HGNC:24265]	51651	Q9Y3E5
MSTRG.1290	ENSG00000097033	MSTRG.1290.12,MSTRG.1290.11	20910	1[-]86769094-86787419	1[+]86704570-86748184	SH3GLB1	GO:0005504;GO:0005515;GO:0005737;GO:0005737;GO:0005739;GO:0005829;GO:0006654;GO:0008654;GO:0010508;GO:0016020;GO:0032991;GO:0042171;GO:0043552;GO:0048102;GO:0051084;GO:1900740;GO:1903778;GO:2000786;GO:0000139;GO:0000421;GO:0005515;GO:0005515;GO:0005515;GO:0005515;GO:0005737;GO:0005737;GO:0005737;GO:0005737;GO:0005737;GO:0005739;GO:0005741;GO:0005794;GO:0005829;GO:0006914;GO:0006915;GO:0008289;GO:…	K11248	-	NOG309804	-	SH3 domain containing GRB2 like, endophilin B1[Source:HGNC Symbol;Acc:HGNC:10833]	51100	Q9Y371;A0A140VJU5
MSTRG.1290	ENSG00000183291	MSTRG.1290.12,MSTRG.1290.11	75026	1[-]86769094-86787419	1[-]86862445-86914424	SELENOF	GO:0005515;GO:0005783;GO:0005788;GO:0005788;GO:0016491;GO:0051084;GO:0055114;GO:0005515;GO:0005783;GO:0005788;GO:0005788;GO:0016491;GO:0051084;GO:0055114;	-	-	-	-	selenoprotein F [Source:HGNC Symbol;Acc:HGNC:17705]"	9403	O60613
MSTRG.12951	ENSG00000108654	MSTRG.12951.5,MSTRG.12951.8,MSTRG.12951.4,MSTRG.12951.10,MSTRG.12951.21	24077	17[+]64385197-64474177	17[-]64498254-64508199	DDX5	GO:0000122;GO:0000166;GO:0000380;GO:0000381;GO:0000398;GO:0000398;GO:0000956;GO:0001837;GO:0003676;GO:0003676;GO:0003723;GO:0003723;GO:0003724;GO:0003724;GO:0003724;GO:0003730;GO:0004386;GO:0005515;GO:0005515;GO:0005515;GO:0005515;GO:0005516;GO:0005524;GO:0005524;GO:0005524;GO:0005634;GO:0005634;GO:0005654;GO:0005681;GO:0005730;GO:0005737;GO:0006357;GO:0006397;GO:0008380;GO:0009299;GO:0016020;GO:…	K12823	EC:3.6.4.13	COG0513	L	DEAD-box helicase 5 [Source:HGNCSymbol;Acc:HGNC:2746]	1655	P17844
MSTRG.12951	ENSG00000258890	MSTRG.12951.5,MSTRG.12951.8,MSTRG.12951.4,MSTRG.12951.10,MSTRG.12951.21	32688	17[+]64385197-64474177	17[+]64506865-64542461	CEP95	GO:0000922;GO:0005813;GO:0000922;GO:0000922;GO:0005813;GO:0005813;GO:0000922;GO:0000922;GO:0000922;GO:0005515;GO:0005737;GO:0005813;GO:0005813;GO:0005813;GO:0005815;GO:0005856;GO:0000922;GO:0000922;GO:0005813;GO:0005813;GO:0016020;GO:0016021;GO:0000922;GO:0000922;GO:0005813;GO:0005813;GO:0000922;GO:0005813;GO:0000922;GO:0000922;GO:0005813;GO:0005813;GO:0000922;GO:0000922;GO:0005813;GO:0005813;GO:…	K16544	-	NOG80353	P	centrosomal protein 95 [Source:HGNCSymbol;Acc:HGNC:25141]	90799	Q96GE4
MSTRG.12951	ENSG00000271605	MSTRG.12951.5,MSTRG.12951.8,MSTRG.12951.4,MSTRG.12951.10,MSTRG.12951.21	0	17[+]64385197-64474177	17[+]64449037-64468643	MILR1	GO:0005886;GO:0005887;GO:0016020;GO:0016021;GO:0033004;GO:0033004;GO:0033004;GO:0042629;GO:0043303;GO:0043303;GO:0043303;GO:0005886;GO:0005887;GO:0016020;GO:0016021;GO:0033004;GO:0033004;GO:0033004;GO:0042629;GO:0043303;GO:0043303;GO:0043303;GO:0033004;GO:0042629;GO:0043303;GO:0005886;GO:0005887;GO:0016020;GO:0016021;GO:0033004;GO:0033004;GO:0033004;GO:0042629;GO:0043303;GO:0043303;GO:0043303;GO:…	-	-	-	-	mast cell immunoglobulin like receptor 1[Source:HGNC Symbol;Acc:HGNC:27570]	284021	Q7Z6M3
MSTRG.12951	ENSG00000108854	MSTRG.12951.5,MSTRG.12951.8,MSTRG.12951.4,MSTRG.12951.10,MSTRG.12951.21	68105	17[+]64385197-64474177	17[-]64542282-64662307	SMURF2	GO:0000122;GO:0000151;GO:0000209;GO:0000209;GO:0004842;GO:0004842;GO:0004842;GO:0004842;GO:0005160;GO:0005515;GO:0005515;GO:0005515;GO:0005634;GO:0005654;GO:0005737;GO:0005737;GO:0005829;GO:0005886;GO:0006511;GO:0006511;GO:0006511;GO:0006511;GO:0016020;GO:0016567;GO:0016567;GO:0016579;GO:0016607;GO:0016740;GO:0017015;GO:0030509;GO:0030512;GO:0030512;GO:0030514;GO:0030579;GO:0030579;GO:0042802;GO:…	K04678	EC:2.3.2.26	COG5021	O	SMAD specific E3 ubiquitin protein ligase 2[Source:HGNC Symbol;Acc:HGNC:16809]	64750	Q9HAU4;Q96DE7
MSTRG.12951	ENSG00000261371	MSTRG.12951.5,MSTRG.12951.8,MSTRG.12951.4,MSTRG.12951.10,MSTRG.12951.21	0	17[+]64385197-64474177	17[-]64319415-64413776	PECAM1	GO:0001525;GO:0001886;GO:0001934;GO:0002576;GO:0005515;GO:0005515;GO:0005515;GO:0005615;GO:0005737;GO:0005886;GO:0005886;GO:0005886;GO:0005886;GO:0005911;GO:0006909;GO:0007155;GO:0007155;GO:0007156;GO:0007159;GO:0007165;GO:0007266;GO:0008037;GO:0009897;GO:0016020;GO:0016020;GO:0016021;GO:0030054;GO:0030198;GO:0030334;GO:0030335;GO:0030485;GO:0030667;GO:0031092;GO:0032991;GO:0035696;GO:0042060;GO:…	K06471	-	-	-	platelet and endothelial cell adhesion molecule 1[Source:HGNC Symbol;Acc:HGNC:8823]	5175	P16284
MSTRG.12951	ENSG00000256525	MSTRG.12951.5,MSTRG.12951.8,MSTRG.12951.4,MSTRG.12951.10,MSTRG.12951.21	3608	17[+]64385197-64474177	17[-]64477785-64497054	POLG2	GO:0001701;GO:0003677;GO:0003690;GO:0003690;GO:0003887;GO:0005515;GO:0005737;GO:0005739;GO:0005739;GO:0005739;GO:0005739;GO:0005759;GO:0005760;GO:0005760;GO:0006260;GO:0006260;GO:0006260;GO:0006261;GO:0006261;GO:0006264;GO:0006264;GO:0006281;GO:0006281;GO:0007005;GO:0022904;GO:0030337;GO:0030337;GO:0032042;GO:0042645;GO:0042645;GO:0042802;GO:0070182;GO:0070584;GO:0071897;GO:1900264;GO:1900264;GO:…	K02333	-	COG0423	J	DNA polymerase gamma 2, accessory subunit[Source:HGNC Symbol;Acc:HGNC:9180]	11232	Q9UHN1;E5KS15
MSTRG.13035	ENSG00000170412	MSTRG.13035.1,MSTRG.13035.2	80759	17[+]74532412-74534702	17[+]74424851-74451653	GPRC5C	GO:0004930;GO:0004930;GO:0007186;GO:0007186;GO:0016020;GO:0016021;GO:0016021;GO:0016021;GO:0016020;GO:0016021;GO:0004930;GO:0004930;GO:0007186;GO:0007186;GO:0016021;GO:0016021;GO:0004930;GO:0004930;GO:0004930;GO:0004930;GO:0005886;GO:0005886;GO:0005887;GO:0007165;GO:0007186;GO:0007186;GO:0007186;GO:0007186;GO:0016020;GO:0016021;GO:0016021;GO:0016021;GO:0030295;GO:0030659;GO:0031410;GO:0031982;GO:…	K04620	-	NOG44972	-	G protein-coupled receptor class C group 5 member C[Source:HGNC Symbol;Acc:HGNC:13309]	55890	Q9NQ84;Q9BSP0;A0A024R8N9
MSTRG.13035	ENSG00000178789	MSTRG.13035.1,MSTRG.13035.2	937	17[+]74532412-74534702	17[-]74521174-74531475	CD300LB	GO:0002376;GO:0005886;GO:0005886;GO:0016020;GO:0016021;GO:0045087;GO:0050776;	K20395	-	NOG278217	-	CD300 molecule like family member b [Source:HGNCSymbol;Acc:HGNC:30811]	124599	A8K4G0
MSTRG.13035	ENSG00000204345	MSTRG.13035.1,MSTRG.13035.2	44663	17[+]74532412-74534702	17[-]74579365-74592283	CD300LD	GO:0002376;GO:0005515;GO:0005886;GO:0005886;GO:0016020;GO:0016021;GO:0050776;	K20395	-	NOG28281	-	CD300 molecule like family member d [Source:HGNCSymbol;Acc:HGNC:16848]	100131439	Q6UXZ3
MSTRG.13035	ENSG00000167851	MSTRG.13035.1,MSTRG.13035.2	47618	17[+]74532412-74534702	17[+]74466399-74484794	CD300A	GO:0016020;GO:0016021;GO:0001786;GO:0002376;GO:0005515;GO:0005515;GO:0005886;GO:0005886;GO:0007155;GO:0008429;GO:0016020;GO:0016021;GO:0030889;GO:0032516;GO:0033007;GO:0034125;GO:0038023;GO:0043305;GO:0043312;GO:0043407;GO:0048147;GO:0050776;GO:0050856;GO:0050859;GO:0051134;GO:0060101;GO:0070062;GO:0070821;GO:0101003;GO:1902564;GO:1902567;GO:1902569;GO:2000417;GO:0001786;GO:0002376;GO:0005515;GO:…	K06719	-	NOG42608	-	CD300a molecule [Source:HGNC Symbol;Acc:HGNC:19319]"	11314	Q9UGN4
MSTRG.13035	ENSG00000167850	MSTRG.13035.1,MSTRG.13035.2	6371	17[+]74532412-74534702	17[-]74541073-74546115	CD300C	GO:0002376;GO:0004888;GO:0005886;GO:0005886;GO:0005887;GO:0006968;GO:0016020;GO:0016021;GO:0050776;	K06719	-	NOG44424	-	CD300c molecule [Source:HGNC Symbol;Acc:HGNC:19320]"	10871	Q08708
MSTRG.13035	ENSG00000186407	MSTRG.13035.1,MSTRG.13035.2	75183	17[+]74532412-74534702	17[-]74609885-74623738	CD300E	GO:0002376;GO:0005886;GO:0005886;GO:0016020;GO:0016021;GO:0045087;GO:0050776;	K06719	-	NOG47389	S	CD300e molecule [Source:HGNC Symbol;Acc:HGNC:28874]"	342510	Q496F6;B4E0V9
MSTRG.13160	ENSG00000087157	MSTRG.13160.1	176	17[-]78377284-78378473	17[+]78378649-78425114	PGS1	GO:0000166;GO:0003824;GO:0003824;GO:0005509;GO:0005524;GO:0005739;GO:0005739;GO:0005739;GO:0005743;GO:0005783;GO:0006629;GO:0006655;GO:0006655;GO:0008444;GO:0008444;GO:0008444;GO:0008444;GO:0008444;GO:0008654;GO:0016740;GO:0032049;GO:0032049;GO:0032049;GO:0032049;GO:0046339;GO:0000166;GO:0003824;GO:0005509;GO:0005524;GO:0005739;GO:0005739;GO:0005739;GO:0005743;GO:0005783;GO:0006629;GO:0006655;GO:…	K00995	EC:2.7.8.5	COG1502	I	phosphatidylglycerophosphate synthase 1 [Source:HGNCSymbol;Acc:HGNC:30029]	9489	Q32NB8;A0A024R8V5
MSTRG.13160	ENSG00000184557	MSTRG.13160.1	17207	17[-]78377284-78378473	17[-]78356778-78360077	SOCS3	GO:0001784;GO:0001932;GO:0004860;GO:0005515;GO:0005829;GO:0005942;GO:0006469;GO:0007259;GO:0007259;GO:0009968;GO:0009968;GO:0016567;GO:0019221;GO:0035556;GO:0035556;GO:0040008;GO:0042531;GO:0042532;GO:0043066;GO:0043066;GO:0043066;GO:0043551;GO:0043687;GO:0045595;GO:0045597;GO:0046426;GO:0046627;GO:0046854;GO:0046935;GO:0050728;GO:0060334;GO:0060670;GO:0060674;GO:0060707;GO:0060708;GO:0070102;GO:…	K04696	-	NOG281730	-	suppressor of cytokine signaling 3 [Source:HGNCSymbol;Acc:HGNC:19391]	9021	O14543;Q6FI39
MSTRG.13160	ENSG00000187775	MSTRG.13160.1	45224	17[-]78377284-78378473	17[-]78423697-78577396	DNAH17	GO:0003777;GO:0007018;GO:0030286;GO:0000166;GO:0003341;GO:0003774;GO:0003777;GO:0003777;GO:0003777;GO:0005524;GO:0005524;GO:0005524;GO:0005737;GO:0005856;GO:0005858;GO:0005874;GO:0005929;GO:0005930;GO:0005930;GO:0007018;GO:0007018;GO:0007018;GO:0008569;GO:0030286;GO:0030286;GO:0030286;GO:0030286;GO:0031514;GO:0036126;GO:0036157;GO:0036158;GO:0042995;GO:0045505;GO:0051959;GO:0060285;	K10408	-	COG5245	Z	dynein axonemal heavy chain 17 [Source:HGNCSymbol;Acc:HGNC:2946]	8632	Q9UFH2
MSTRG.13202	ENSG00000141564	MSTRG.13202.1	0	17[-]80888151-80891549	17[+]80544819-80966371	RPTOR	GO:0031929;GO:0031931;GO:0001030;GO:0001031;GO:0001032;GO:0001156;GO:0001558;GO:0001938;GO:0005515;GO:0005515;GO:0005515;GO:0005654;GO:0005654;GO:0005737;GO:0005737;GO:0005764;GO:0005764;GO:0005764;GO:0005765;GO:0005829;GO:0005829;GO:0007050;GO:0008361;GO:0008361;GO:0009267;GO:0010494;GO:0010506;GO:0010800;GO:0016032;GO:0016241;GO:0019901;GO:0019901;GO:0030291;GO:0030295;GO:0030307;GO:0030307;GO:…	K07204	-	NOG269318	-	regulatory associated protein of MTOR complex 1[Source:HGNC Symbol;Acc:HGNC:30287]	57521	Q8N122;Q6DKI0
MSTRG.13218	ENSG00000141577	MSTRG.13218.9	0	17[-]81195017-81195834	17[-]81189593-81222999	CEP131	GO:0000086;GO:0001669;GO:0005515;GO:0005515;GO:0005515;GO:0005515;GO:0005737;GO:0005813;GO:0005815;GO:0005829;GO:0005856;GO:0007049;GO:0007275;GO:0007283;GO:0008284;GO:0010389;GO:0010824;GO:0010824;GO:0015630;GO:0030030;GO:0030154;GO:0031410;GO:0034451;GO:0034451;GO:0034451;GO:0035735;GO:0035735;GO:0035735;GO:0035869;GO:0036064;GO:0042803;GO:0042995;GO:0043231;GO:0044877;GO:0045171;GO:0060271;GO:…	K16540	-	NOG77550	-	centrosomal protein 131 [Source:HGNCSymbol;Acc:HGNC:29511]	22994	Q9UPN4
MSTRG.13218	ENSG00000224877	MSTRG.13218.9	43471	17[-]81195017-81195834	17[+]81239305-81241310	NDUFAF8	GO:0005515;GO:0005515;GO:0005739;GO:0005739;GO:0005739;GO:0005739;GO:0032981;GO:0032981;GO:0032981;GO:0032981;	-	-	NOG319583	-	NADH:ubiquinone oxidoreductase complex assemblyfactor 8 [Source:HGNC Symbol;Acc:HGNC:33551]	284184	A1L188
MSTRG.13218	ENSG00000175866	MSTRG.13218.9	77585	17[-]81195017-81195834	17[+]81035122-81117432	BAIAP2	GO:0001726;GO:0005515;GO:0005515;GO:0005515;GO:0005654;GO:0005737;GO:0005737;GO:0005829;GO:0005829;GO:0005829;GO:0005829;GO:0005856;GO:0005886;GO:0005886;GO:0005912;GO:0007009;GO:0007009;GO:0007409;GO:0008022;GO:0008093;GO:0008093;GO:0008093;GO:0008286;GO:0008360;GO:0009617;GO:0015629;GO:0016020;GO:0030175;GO:0030838;GO:0032956;GO:0032956;GO:0032956;GO:0038096;GO:0042802;GO:0042995;GO:0048010;GO:…	K05627	-	NOG71665	-	BAR/IMD domain containing adaptor protein 2[Source:HGNC Symbol;Acc:HGNC:947]	10458	Q9UQB8
MSTRG.13218	ENSG00000167302	MSTRG.13218.9	32443	17[-]81195017-81195834	17[-]81228277-81239091	TEPSIN	GO:0005515;GO:0005737;GO:0005794;GO:0005794;GO:0005829;GO:0016020;GO:0016607;GO:0030124;GO:0030662;GO:0031312;GO:0031410;GO:0031965;GO:0032588;GO:0005794;GO:0016607;GO:0030124;GO:0030662;GO:0031965;GO:0005794;GO:0016607;GO:0031965;	-	-	NOG74274	O	TEPSIN adaptor related protein complex 4 accessoryprotein [Source:HGNC Symbol;Acc:HGNC:26458]	146705	Q96N21
MSTRG.13218	ENSG00000157637	MSTRG.13218.9	48977	17[-]81195017-81195834	17[-]81244811-81295547	SLC38A10	GO:0003333;GO:0005794;GO:0006811;GO:0006814;GO:0006865;GO:0015171;GO:0016020;GO:0016021;GO:0060348;GO:0003333;GO:0005794;GO:0006811;GO:0006814;GO:0006865;GO:0015171;GO:0016020;GO:0016021;GO:0016020;GO:0016021;GO:0016020;GO:0016021;	K14996	-	COG0814	E	solute carrier family 38 member 10 [Source:HGNCSymbol;Acc:HGNC:28237]	124565	Q9HBR0
MSTRG.13218	ENSG00000225180	MSTRG.13218.9	11851	17[-]81195017-81195834	17[+]81165507-81183166	PVALEF	GO:0005509;GO:0005509;GO:0046872;	-	-	-	-	parvalbumin like EF-hand containing [Source:HGNCSymbol;Acc:HGNC:40053]	388428	-
MSTRG.13218	ENSG00000181409	MSTRG.13218.9	28796	17[-]81195017-81195834	17[-]81110487-81166221	AATK	GO:0004672;GO:0004672;GO:0004713;GO:0004713;GO:0005524;GO:0005524;GO:0006468;GO:0006468;GO:0018108;GO:0000166;GO:0004672;GO:0004672;GO:0004674;GO:0004713;GO:0004713;GO:0005515;GO:0005524;GO:0005524;GO:0005524;GO:0005575;GO:0005737;GO:0006468;GO:0006468;GO:0008150;GO:0016020;GO:0016021;GO:0016301;GO:0016310;GO:0016740;GO:0018108;GO:0048471;GO:0000166;GO:0004672;GO:0004674;GO:0004713;GO:0005515;GO:…	K17480	EC:2.7.10.1	COG0515	T	apoptosis associated tyrosine kinase [Source:HGNCSymbol;Acc:HGNC:21]	9625	Q6ZMQ8
MSTRG.13247	ENSG00000183684	MSTRG.13247.1	1043	17[-]81885026-81886792	17[-]81887835-81891586	ALYREF	GO:0003676;GO:0003676;GO:0003723;GO:0016607;	K12881	-	NOG316507	-	Aly/REF export factor [Source:HGNCSymbol;Acc:HGNC:19071]	10189	Q86V81;E9PB61
MSTRG.13247	ENSG00000183010	MSTRG.13247.1	45592	17[-]81885026-81886792	17[-]81932384-81942412	PYCR1	GO:0004735;GO:0004735;GO:0004735;GO:0004735;GO:0004735;GO:0004735;GO:0005515;GO:0005515;GO:0005515;GO:0005739;GO:0005739;GO:0005759;GO:0006561;GO:0006561;GO:0006561;GO:0006561;GO:0008652;GO:0008652;GO:0016491;GO:0034599;GO:0042802;GO:0051881;GO:0055114;GO:0055114;GO:0055114;GO:0055129;GO:0055129;GO:1903206;GO:0004735;GO:0004735;GO:0006561;GO:0006561;GO:0055114;GO:0055114;GO:0055114;GO:0055114;GO:…	K00286	EC:1.5.1.2	COG0345	E	pyrroline-5-carboxylate reductase 1 [Source:HGNCSymbol;Acc:HGNC:9721]	5831	P32322;A0A024R8U9
MSTRG.13247	ENSG00000185624	MSTRG.13247.1	24402	17[-]81885026-81886792	17[-]81843161-81860624	P4HB	GO:0003723;GO:0003756;GO:0003756;GO:0003756;GO:0003756;GO:0003756;GO:0003756;GO:0003756;GO:0003756;GO:0003779;GO:0004656;GO:0004656;GO:0005178;GO:0005178;GO:0005515;GO:0005515;GO:0005515;GO:0005515;GO:0005576;GO:0005623;GO:0005783;GO:0005783;GO:0005783;GO:0005783;GO:0005783;GO:0005783;GO:0005783;GO:0005783;GO:0005788;GO:0005788;GO:0005793;GO:0005829;GO:0005856;GO:0005886;GO:0005925;GO:0006457;GO:…	K09580	EC:5.3.4.1	COG0526	O	prolyl 4-hydroxylase subunit beta [Source:HGNCSymbol;Acc:HGNC:8548]	5034	P07237;A0A024R8S5
MSTRG.13247	ENSG00000183979	MSTRG.13247.1	13953	17[-]81885026-81886792	17[+]81900745-81902905	NPB	GO:0001664;GO:0001664;GO:0001664;GO:0001664;GO:0001664;GO:0001664;GO:0005515;GO:0005515;GO:0005576;GO:0005576;GO:0007186;GO:0007186;GO:0007186;GO:0007218;GO:0007631;	K05267	-	NOG44921	S	neuropeptide B [Source:HGNC Symbol;Acc:HGNC:30099]"	256933	Q8NG41
MSTRG.13247	ENSG00000187531	MSTRG.13247.1	25147	17[-]81885026-81886792	17[-]81911939-81921323	SIRT7	GO:0000122;GO:0000122;GO:0000785;GO:0000785;GO:0001649;GO:0001649;GO:0003682;GO:0003714;GO:0004407;GO:0005515;GO:0005515;GO:0005634;GO:0005634;GO:0005654;GO:0005694;GO:0005724;GO:0005730;GO:0005731;GO:0005737;GO:0006111;GO:0006281;GO:0006282;GO:0006325;GO:0006476;GO:0006476;GO:0006974;GO:0006974;GO:0007072;GO:0007129;GO:0007129;GO:0009303;GO:0010529;GO:0010529;GO:0010821;GO:0010821;GO:0016570;GO:…	K11417	EC:3.5.1.-	COG0846	K	sirtuin 7 [Source:HGNC Symbol;Acc:HGNC:14935]"	51547	Q9NRC8
MSTRG.13247	ENSG00000182676	MSTRG.13247.1	49976	17[-]81885026-81886792	17[-]81833492-81835050	PPP1R27	GO:0004864;GO:0005515;GO:0005515;GO:0010923;GO:0019902;GO:0032515;GO:0005515;	K17566	-	NOG327716	-	protein phosphatase 1 regulatory subunit 27[Source:HGNC Symbol;Acc:HGNC:16813]	116729	Q86WC6
MSTRG.13247	ENSG00000215644	MSTRG.13247.1	71018	17[-]81885026-81886792	17[+]81804132-81814008	GCGR	GO:0004888;GO:0004888;GO:0004930;GO:0004930;GO:0004930;GO:0004967;GO:0004967;GO:0007165;GO:0007166;GO:0007166;GO:0007186;GO:0007186;GO:0007186;GO:0016020;GO:0016020;GO:0016020;GO:0016021;GO:0016021;GO:0016021;GO:0071377;GO:0004888;GO:0004888;GO:0004930;GO:0004930;GO:0004930;GO:0004967;GO:0004967;GO:0004967;GO:0004967;GO:0004967;GO:0004967;GO:0004967;GO:0005085;GO:0005768;GO:0005886;GO:0005886;GO:…	K04583	-	NOG263329	-	glucagon receptor [Source:HGNCSymbol;Acc:HGNC:4192]	2642	P47871
MSTRG.13247	ENSG00000197063	MSTRG.13247.1	31478	17[-]81885026-81886792	17[-]81918270-81927735	MAFG	GO:0000978;GO:0000978;GO:0000981;GO:0001228;GO:0001701;GO:0003677;GO:0003677;GO:0003677;GO:0003677;GO:0003700;GO:0003700;GO:0003700;GO:0003700;GO:0005515;GO:0005515;GO:0005623;GO:0005634;GO:0005634;GO:0005634;GO:0005634;GO:0005654;GO:0006355;GO:0006355;GO:0007596;GO:0010628;GO:0030534;GO:0030641;GO:0042127;GO:0043565;GO:0045604;GO:0045604;GO:0045944;GO:0046982;GO:0046982;GO:0000978;GO:0000981;GO:…	K09037	-	NOG236209	-	MAF bZIP transcription factor G [Source:HGNCSymbol;Acc:HGNC:6781]	4097	O15525;A0A024R8X1
MSTRG.13247	ENSG00000225663	MSTRG.13247.1	51724	17[-]81885026-81886792	17[-]81822361-81833302	MCRIP1	GO:0005515;GO:0005634;GO:0005737;GO:0010494;GO:0010717;GO:0005515;GO:0005634;GO:0005737;GO:0010494;GO:0010717;GO:0005515;GO:0005634;GO:0005737;GO:0010494;GO:0010717;GO:0005515;GO:0005634;GO:0005737;GO:0010494;GO:0010717;	-	-	NOG41066	O	MAPK regulated corepressor interacting protein 1[Source:HGNC Symbol;Acc:HGNC:28007]	348262	C9JLW8;A0A024R8R5
MSTRG.13247	ENSG00000141522	MSTRG.13247.1	13648	17[-]81885026-81886792	17[-]81867721-81871378	ARHGDIA	GO:0005094;GO:0005094;GO:0005094;GO:0005094;GO:0005096;GO:0005515;GO:0005515;GO:0005737;GO:0005737;GO:0005737;GO:0005829;GO:0005829;GO:0005856;GO:0007162;GO:0007266;GO:0016020;GO:0035023;GO:0043066;GO:0043547;GO:0048365;GO:0050771;GO:0050772;GO:0050790;GO:0051056;GO:0070062;GO:0071526;GO:2000249;GO:0005094;GO:0005094;GO:0005094;GO:0005094;GO:0005096;GO:0005515;GO:0005515;GO:0005737;GO:0005737;GO:…	K12462	-	NOG289931	-	Rho GDP dissociation inhibitor alpha [Source:HGNCSymbol;Acc:HGNC:678]	396	P52565;V9HWE8
MSTRG.13247	ENSG00000185813	MSTRG.13247.1	14166	17[-]81885026-81886792	17[-]81900958-81911432	PCYT2	GO:0003824;GO:0003824;GO:0004306;GO:0005575;GO:0005789;GO:0006629;GO:0006646;GO:0006646;GO:0008654;GO:0009058;GO:0009058;GO:0016740;GO:0016779;GO:0003824;GO:0003824;GO:0004306;GO:0005575;GO:0005789;GO:0006629;GO:0006646;GO:0006646;GO:0008654;GO:0009058;GO:0009058;GO:0016740;GO:0016779;GO:0003824;GO:0003824;GO:0004306;GO:0004306;GO:0005575;GO:0005789;GO:0006629;GO:0006646;GO:0006646;GO:0008654;GO:…	K00967	EC:2.7.7.14	COG0615	IM	phosphate cytidylyltransferase 2, ethanolamine[Source:HGNC Symbol;Acc:HGNC:8756]	5833	Q99447
MSTRG.13247	ENSG00000185269	MSTRG.13247.1	65715	17[-]81885026-81886792	17[-]81952507-81961840	NOTUM	GO:0004629;GO:0005576;GO:0005576;GO:0005788;GO:0016055;GO:0016787;GO:0016787;GO:0016787;GO:0030178;GO:0030178;GO:0043687;GO:0044267;GO:0052689;GO:0052689;GO:0090090;GO:1990697;GO:1990697;GO:1990697;GO:1990699;GO:1990699;GO:1990699;GO:0016787;GO:0016787;GO:0016787;GO:0016787;	K19882	EC:3.1.1.98	NOG314352	-	notum, palmitoleoyl-protein carboxylesterase[Source:HGNC Symbol;Acc:HGNC:27106]	147111	Q6P988
MSTRG.13247	ENSG00000141552	MSTRG.13247.1	3998	17[-]81885026-81886792	17[+]81890790-81900991	ANAPC11	GO:0000278;GO:0004842;GO:0004842;GO:0004842;GO:0005634;GO:0005634;GO:0005654;GO:0005654;GO:0005680;GO:0005680;GO:0005680;GO:0005680;GO:0005730;GO:0005737;GO:0005829;GO:0006511;GO:0006511;GO:0007049;GO:0016567;GO:0031145;GO:0031461;GO:0034450;GO:0045842;GO:0046872;GO:0051301;GO:0061630;GO:0061630;GO:0070979;GO:0097602;GO:0097602;GO:1901990;GO:0000278;GO:0004842;GO:0004842;GO:0004842;GO:0005634;GO:…	K03358	-	NOG316465	-	anaphase promoting complex subunit 11 [Source:HGNCSymbol;Acc:HGNC:14452]	51529	Q9NYG5
MSTRG.13247	ENSG00000185105	MSTRG.13247.1	52853	17[-]81885026-81886792	17[-]81939645-81947233	MYADML2	GO:0005737;GO:0016020;GO:0016020;GO:0016020;GO:0016021;	-	-	NOG291197	-	myeloid associated differentiation marker like 2[Source:HGNC Symbol;Acc:HGNC:34548]	255275	A6NDP7
MSTRG.13247	ENSG00000169696	MSTRG.13247.1	90015	17[-]81885026-81886792	17[+]81976807-82017406	ASPSCR1	GO:0005654;GO:0005886;GO:0043231;GO:0005515;GO:0005515;GO:0005515;GO:0005634;GO:0005654;GO:0005737;GO:0005829;GO:0005886;GO:0006886;GO:0009898;GO:0012505;GO:0012506;GO:0016020;GO:0019898;GO:0031401;GO:0033116;GO:0042593;GO:0043231;GO:0046324;GO:0048471;GO:0005515;GO:0005515;GO:0005515;GO:0005634;GO:0005654;GO:0005737;GO:0005886;GO:0012505;GO:0016020;GO:0031401;GO:0033116;GO:0043231;GO:0005515;GO:…	K15627	-	NOG317887	-	ASPSCR1 tether for SLC2A4, UBX domain containing[Source:HGNC Symbol;Acc:HGNC:13825]	79058	Q9BZE9
MSTRG.13398	ENSG00000168461	MSTRG.13398.1	0	18[-]9744024-9758213	18[+]9708275-9862551	RAB31	GO:0000166;GO:0001891;GO:0003924;GO:0003924;GO:0003924;GO:0003924;GO:0005515;GO:0005525;GO:0005525;GO:0005525;GO:0005768;GO:0005769;GO:0005794;GO:0005829;GO:0005886;GO:0006886;GO:0012505;GO:0016020;GO:0019003;GO:0030667;GO:0030670;GO:0031410;GO:0031623;GO:0031901;GO:0032482;GO:0032588;GO:0032588;GO:0032869;GO:0036186;GO:0043001;GO:0043001;GO:0043312;GO:0045055;GO:0045335;GO:0060100;GO:0090382;GO:…	K07891	-	COG1100	R	RAB31, member RAS oncogene family [Source:HGNCSymbol;Acc:HGNC:9771]	11031	Q13636
MSTRG.1341	ENSG00000162669	MSTRG.1341.1	0	1[+]91334669-91387590	1[-]91260766-91404856	HFM1	GO:0000166;GO:0000712;GO:0000712;GO:0003676;GO:0003676;GO:0003678;GO:0004386;GO:0005524;GO:0005524;GO:0005524;GO:0016787;GO:0032508;GO:0051321;	K15271	EC:3.6.4.12	COG1204	L	helicase for meiosis 1 [Source:HGNCSymbol;Acc:HGNC:20193]	164045	A2PYH4
MSTRG.13417	ENSG00000154889	MSTRG.13417.1	74153	18[+]11982519-12003687	18[-]11882622-11908366	MPPE1	GO:0005515;GO:0005654;GO:0005793;GO:0005793;GO:0005793;GO:0005794;GO:0005794;GO:0005801;GO:0006506;GO:0006506;GO:0006506;GO:0006888;GO:0006888;GO:0006888;GO:0008081;GO:0008081;GO:0016020;GO:0016021;GO:0016192;GO:0016787;GO:0016787;GO:0016787;GO:0030145;GO:0033116;GO:0034235;GO:0046872;GO:0062050;GO:0070971;GO:0005515;GO:0005654;GO:0005793;GO:0005793;GO:0005793;GO:0005794;GO:0005794;GO:0005801;GO:…	K23362	EC:3.1.-.-	NOG246417	-	metallophosphoesterase 1 [Source:HGNCSymbol;Acc:HGNC:15988]	65258	Q53F39
MSTRG.13417	ENSG00000141401	MSTRG.13417.1	0	18[+]11982519-12003687	18[+]11981025-12030877	IMPA2	GO:0046854;GO:0046854;GO:0046854;GO:0046854;GO:0046854;GO:0005515;GO:0005737;GO:0005829;GO:0006020;GO:0006021;GO:0006796;GO:0007165;GO:0007165;GO:0008934;GO:0008934;GO:0008934;GO:0008934;GO:0008934;GO:0008934;GO:0016787;GO:0042803;GO:0043647;GO:0046854;GO:0046854;GO:0046855;GO:0046855;GO:0046855;GO:0046855;GO:0046872;GO:0052832;GO:0052833;GO:0052834;GO:0046854;GO:0046854;GO:0046854;GO:0046854;GO:…	K01092	EC:3.1.3.25	COG0483	G	inositol monophosphatase 2 [Source:HGNCSymbol;Acc:HGNC:6051]	3613	O14732
MSTRG.13417	ENSG00000181626	MSTRG.13417.1	90156	18[+]11982519-12003687	18[+]12093843-12129764	ANKRD62	GO:0005515;	-	-	COG0666	R	ankyrin repeat domain 62 [Source:HGNCSymbol;Acc:HGNC:35241]	342850	A6NC57
MSTRG.13417	ENSG00000141404	MSTRG.13417.1	96834	18[+]11982519-12003687	18[+]11689264-11885685	GNAL	GO:0000166;GO:0001664;GO:0003924;GO:0003924;GO:0003924;GO:0003924;GO:0005515;GO:0005525;GO:0005525;GO:0005525;GO:0005834;GO:0005886;GO:0007165;GO:0007165;GO:0007165;GO:0007165;GO:0007186;GO:0007186;GO:0007188;GO:0007189;GO:0007191;GO:0007193;GO:0007606;GO:0019001;GO:0019001;GO:0031683;GO:0031683;GO:0031683;GO:0046872;GO:0070062;GO:0000166;GO:0001664;GO:0003924;GO:0003924;GO:0003924;GO:0003924;GO:…	K04633	-	NOG325092	-	G protein subunit alpha L [Source:HGNCSymbol;Acc:HGNC:4388]	2774	P38405;A8K1Y9
MSTRG.13420	ENSG00000141385	MSTRG.13420.1	10705	18[+]12270689-12318239	18[-]12328944-12377227	AFG3L2	GO:0000166;GO:0004222;GO:0004222;GO:0004222;GO:0005515;GO:0005524;GO:0005524;GO:0005524;GO:0005739;GO:0005739;GO:0005739;GO:0005739;GO:0005743;GO:0005743;GO:0005743;GO:0005743;GO:0005745;GO:0006508;GO:0006508;GO:0006508;GO:0006851;GO:0007005;GO:0007409;GO:0007409;GO:0007528;GO:0008053;GO:0008053;GO:0008233;GO:0008237;GO:0008270;GO:0008270;GO:0016020;GO:0016020;GO:0016020;GO:0016021;GO:0016021;GO:…	K08956	EC:3.4.24.-	COG0465	O	AFG3 like matrix AAA peptidase subunit 2[Source:HGNC Symbol;Acc:HGNC:315]	10939	Q9Y4W6;Q8TA92
MSTRG.13420	ENSG00000141391	MSTRG.13420.1	89657	18[+]12270689-12318239	18[+]12407896-12432238	PRELID3A	GO:0005758;GO:0005758;GO:0005515;GO:0005739;GO:0005758;GO:0005758;GO:0005758;GO:0006869;GO:0015914;GO:0015914;GO:1990050;GO:1990050;GO:0005515;GO:0005739;GO:0005758;GO:0005758;GO:0005758;GO:0006869;GO:0015914;GO:0015914;GO:1990050;GO:1990050;GO:0005758;GO:0005758;GO:0005758;GO:0005758;GO:0005515;GO:0005739;GO:0005758;GO:0005758;GO:0005758;GO:0006869;GO:0015914;GO:0015914;GO:1990050;GO:1990050;GO:…	-	-	NOG320532	-	PRELI domain containing 3A [Source:HGNCSymbol;Acc:HGNC:24639]	10650	Q96N28
MSTRG.13420	ENSG00000176194	MSTRG.13420.1	0	18[+]12270689-12318239	18[+]12254361-12277595	CIDEA	GO:0001659;GO:0001659;GO:0005634;GO:0005634;GO:0005634;GO:0005737;GO:0005737;GO:0005739;GO:0005739;GO:0005740;GO:0005740;GO:0005811;GO:0005811;GO:0005811;GO:0005811;GO:0005811;GO:0005829;GO:0006629;GO:0006629;GO:0006915;GO:0006915;GO:0006915;GO:0008219;GO:0008219;GO:0010890;GO:0010890;GO:0019915;GO:0019915;GO:0019915;GO:0019915;GO:0030512;GO:0030512;GO:0032720;GO:0034389;GO:0035634;GO:0042803;GO:…	-	-	NOG43753	-	cell death inducing DFFA like effector a[Source:HGNC Symbol;Acc:HGNC:1976]	1149	O60543;Q8N5P9
MSTRG.13420	ENSG00000176014	MSTRG.13420.1	0	18[+]12270689-12318239	18[+]12307669-12344320	TUBB6	GO:0003924;GO:0003924;GO:0005200;GO:0005200;GO:0005525;GO:0005525;GO:0005874;GO:0005874;GO:0007010;GO:0007017;GO:0007017;GO:0000166;GO:0003924;GO:0003924;GO:0003924;GO:0005200;GO:0005200;GO:0005525;GO:0005525;GO:0005525;GO:0005737;GO:0005856;GO:0005874;GO:0005874;GO:0005874;GO:0007010;GO:0007017;GO:0007017;GO:0003924;GO:0003924;GO:0005200;GO:0005200;GO:0005525;GO:0005525;GO:0005874;GO:0005874;GO:…	K07375	-	-	-	tubulin beta 6 class V [Source:HGNCSymbol;Acc:HGNC:20776]	84617	Q9BUF5
MSTRG.13527	ENSG00000198795	MSTRG.13527.1	0	18[+]25350337-25350800	18[-]25061924-25352190	ZNF521	GO:0003676;GO:0003676;GO:0003677;GO:0003677;GO:0003700;GO:0005634;GO:0005634;GO:0005634;GO:0006355;GO:0007275;GO:0019904;GO:0030154;GO:0046872;GO:0048663;GO:0003676;GO:0003676;GO:0003676;GO:0003676;GO:0003676;GO:0003677;GO:0003677;GO:0003700;GO:0005634;GO:0005634;GO:0005634;GO:0006355;GO:0007275;GO:0019904;GO:0030154;GO:0046872;GO:0003676;GO:0003676;GO:0003676;GO:0003676;GO:0003676;GO:0003676;	-	-	COG5048	R	zinc finger protein 521 [Source:HGNCSymbol;Acc:HGNC:24605]	25925	Q96K83
MSTRG.13528	ENSG00000198795	MSTRG.13528.1	0	18[+]25351060-25351778	18[-]25061924-25352190	ZNF521	GO:0003676;GO:0003676;GO:0003677;GO:0003677;GO:0003700;GO:0005634;GO:0005634;GO:0005634;GO:0006355;GO:0007275;GO:0019904;GO:0030154;GO:0046872;GO:0048663;GO:0003676;GO:0003676;GO:0003676;GO:0003676;GO:0003676;GO:0003677;GO:0003677;GO:0003700;GO:0005634;GO:0005634;GO:0005634;GO:0006355;GO:0007275;GO:0019904;GO:0030154;GO:0046872;GO:0003676;GO:0003676;GO:0003676;GO:0003676;GO:0003676;GO:0003676;	-	-	COG5048	R	zinc finger protein 521 [Source:HGNCSymbol;Acc:HGNC:24605]	25925	Q96K83
MSTRG.13533	ENSG00000154611	MSTRG.13533.2	0	18[-]26169521-26170290	18[+]26133852-26193355	PSMA8	GO:0000165;GO:0000209;GO:0000502;GO:0002223;GO:0002479;GO:0004175;GO:0004175;GO:0004175;GO:0004298;GO:0004298;GO:0004298;GO:0005634;GO:0005634;GO:0005737;GO:0005829;GO:0005839;GO:0005839;GO:0005839;GO:0006508;GO:0006511;GO:0006511;GO:0006521;GO:0007283;GO:0008233;GO:0010498;GO:0010499;GO:0010972;GO:0016579;GO:0016787;GO:0019773;GO:0019773;GO:0019773;GO:0019773;GO:0030154;GO:0031145;GO:0031146;GO:…	K02731	EC:3.4.25.1	COG0638	O	proteasome 20S subunit alpha 8 [Source:HGNCSymbol;Acc:HGNC:22985]	143471	Q8TAA3
MSTRG.13533	ENSG00000141380	MSTRG.13533.2	78304	18[-]26169521-26170290	18[-]26016253-26091217	SS18	GO:0000226;GO:0000902;GO:0003713;GO:0003713;GO:0005515;GO:0005515;GO:0005634;GO:0005634;GO:0005634;GO:0005881;GO:0007010;GO:0016514;GO:0016514;GO:0030374;GO:0035556;GO:0042493;GO:0045893;GO:0045944;GO:0045944;GO:0048013;GO:0071564;GO:0097150;GO:1903508;GO:0003713;GO:0003713;GO:1903508;GO:0003713;GO:1903508;GO:0003713;GO:1903508;GO:0003713;GO:0003713;GO:1903508;GO:0003713;GO:1903508;GO:0003713;GO:…	K15623	-	NOG274014	-	SS18 subunit of BAF chromatin remodeling complex[Source:HGNC Symbol;Acc:HGNC:11340]	6760	Q15532;A0A024RC40
MSTRG.13533	ENSG00000141384	MSTRG.13533.2	56155	18[-]26169521-26170290	18[+]26226445-26391685	TAF4B	GO:0001650;GO:0003677;GO:0003677;GO:0003700;GO:0003700;GO:0005634;GO:0005654;GO:0005654;GO:0005669;GO:0005669;GO:0005669;GO:0005737;GO:0006352;GO:0006352;GO:0006355;GO:0006355;GO:0006366;GO:0006367;GO:0007283;GO:0008134;GO:0030154;GO:0045944;GO:0046982;GO:0046982;GO:0048477;GO:0051059;GO:1901796;GO:0001650;GO:0003700;GO:0003700;GO:0005654;GO:0005669;GO:0005669;GO:0006352;GO:0006352;GO:0006355;GO:…	K03129	-	NOG237595	-	TATA-box binding protein associated factor 4b[Source:HGNC Symbol;Acc:HGNC:11538]	6875	Q92750
MSTRG.13615	ENSG00000152217	MSTRG.13615.2	316	18[+]44679271-44679857	18[+]44680173-45068510	SETBP1	GO:0003677;GO:0003677;GO:0005515;GO:0005634;GO:0005654;GO:0005829;GO:0016604;GO:0003677;GO:0003677;GO:0003677;GO:0005515;GO:0005634;GO:0005634;GO:0005654;GO:0005829;GO:0016604;	K23217	-	NOG317891	-	SET binding protein 1 [Source:HGNCSymbol;Acc:HGNC:15573]	26040	Q9Y6X0
MSTRG.13632	ENSG00000197046	MSTRG.13632.3	32377	18[+]45789046-45793298	18[+]45825675-45844094	SIGLEC15	GO:0005886;GO:0005886;GO:0016020;GO:0016021;GO:0032956;GO:0032991;GO:0045087;GO:0045124;GO:2001204;GO:0005886;GO:0016020;GO:0016021;GO:0045087;GO:0016020;GO:0016021;	K16352	-	NOG70208	S	sialic acid binding Ig like lectin 15 [Source:HGNCSymbol;Acc:HGNC:27596]	284266	Q6ZMC9
MSTRG.13632	ENSG00000152223	MSTRG.13632.3	54311	18[+]45789046-45793298	18[-]45847609-45967329	EPG5	GO:0006914;GO:0006914;GO:0005515;GO:0005737;GO:0005737;GO:0005764;GO:0006862;GO:0006914;GO:0006914;GO:0006914;GO:0006914;GO:0006914;GO:0008333;GO:0032456;GO:0034162;GO:0048471;GO:0097352;GO:0097352;GO:1990786;GO:0006914;GO:0006914;GO:0006914;	-	-	NOG307154	-	ectopic P-granules autophagy protein 5 homolog[Source:HGNC Symbol;Acc:HGNC:29331]	57724	Q9HCE0;Q9BTI0
MSTRG.13632	ENSG00000141469	MSTRG.13632.3	36526	18[+]45789046-45793298	18[+]45687025-45752520	SLC14A1	GO:0015204;GO:0015204;GO:0016020;GO:0016021;GO:0016021;GO:0016021;GO:0071918;GO:0071918;GO:0015204;GO:0015204;GO:0016021;GO:0016021;GO:0071918;GO:0071918;GO:0005886;GO:0005886;GO:0005886;GO:0005886;GO:0005887;GO:0005887;GO:0015204;GO:0015204;GO:0015265;GO:0015840;GO:0015840;GO:0016020;GO:0016021;GO:0016021;GO:0016021;GO:0016323;GO:0055085;GO:0071918;GO:0071918;GO:0071918;GO:0071918;GO:0005886;GO:…	K08716	-	COG4413	E	solute carrier family 14 member 1 (Kidd blood group)[Source:HGNC Symbol;Acc:HGNC:10918]	6563	Q13336;G0W2N5
MSTRG.13635	ENSG00000197046	MSTRG.13635.1	0	18[-]45799682-45825750	18[+]45825675-45844094	SIGLEC15	GO:0005886;GO:0005886;GO:0016020;GO:0016021;GO:0032956;GO:0032991;GO:0045087;GO:0045124;GO:2001204;GO:0005886;GO:0016020;GO:0016021;GO:0045087;GO:0016020;GO:0016021;	K16352	-	NOG70208	S	sialic acid binding Ig like lectin 15 [Source:HGNCSymbol;Acc:HGNC:27596]	284266	Q6ZMC9
MSTRG.13635	ENSG00000152223	MSTRG.13635.1	21859	18[-]45799682-45825750	18[-]45847609-45967329	EPG5	GO:0006914;GO:0006914;GO:0005515;GO:0005737;GO:0005737;GO:0005764;GO:0006862;GO:0006914;GO:0006914;GO:0006914;GO:0006914;GO:0006914;GO:0008333;GO:0032456;GO:0034162;GO:0048471;GO:0097352;GO:0097352;GO:1990786;GO:0006914;GO:0006914;GO:0006914;	-	-	NOG307154	-	ectopic P-granules autophagy protein 5 homolog[Source:HGNC Symbol;Acc:HGNC:29331]	57724	Q9HCE0;Q9BTI0
MSTRG.13635	ENSG00000141469	MSTRG.13635.1	47162	18[-]45799682-45825750	18[+]45687025-45752520	SLC14A1	GO:0015204;GO:0015204;GO:0016020;GO:0016021;GO:0016021;GO:0016021;GO:0071918;GO:0071918;GO:0015204;GO:0015204;GO:0016021;GO:0016021;GO:0071918;GO:0071918;GO:0005886;GO:0005886;GO:0005886;GO:0005886;GO:0005887;GO:0005887;GO:0015204;GO:0015204;GO:0015265;GO:0015840;GO:0015840;GO:0016020;GO:0016021;GO:0016021;GO:0016021;GO:0016323;GO:0055085;GO:0071918;GO:0071918;GO:0071918;GO:0071918;GO:0005886;GO:…	K08716	-	COG4413	E	solute carrier family 14 member 1 (Kidd blood group)[Source:HGNC Symbol;Acc:HGNC:10918]	6563	Q13336;G0W2N5
MSTRG.13685	ENSG00000101665	MSTRG.13685.1	0	18[+]48935061-48936791	18[-]48919853-48952052	SMAD7	GO:0000122;GO:0000790;GO:0000981;GO:0001650;GO:0001657;GO:0002725;GO:0002725;GO:0003677;GO:0003700;GO:0003700;GO:0005515;GO:0005515;GO:0005515;GO:0005515;GO:0005518;GO:0005634;GO:0005634;GO:0005634;GO:0005654;GO:0005654;GO:0005667;GO:0005667;GO:0005737;GO:0005737;GO:0005813;GO:0005829;GO:0005829;GO:0005886;GO:0005912;GO:0006355;GO:0006355;GO:0007179;GO:0007179;GO:0007179;GO:0008013;GO:0010717;GO:…	K19631	-	NOG309572	-	SMAD family member 7 [Source:HGNCSymbol;Acc:HGNC:6773]	4092	O15105
MSTRG.13685	ENSG00000134030	MSTRG.13685.1	71844	18[+]48935061-48936791	18[+]48539031-48863217	CTIF	GO:0000184;GO:0003723;GO:0003723;GO:0005515;GO:0005515;GO:0005737;GO:0005829;GO:0005829;GO:0006417;GO:0006446;GO:0006446;GO:0008494;GO:0045727;GO:0048471;GO:0000184;GO:0003723;GO:0003723;GO:0005515;GO:0005515;GO:0005737;GO:0005829;GO:0005829;GO:0006417;GO:0006446;GO:0006446;GO:0008494;GO:0045727;GO:0048471;GO:0005829;	-	-	NOG305962	-	cap binding complex dependent translation initiationfactor [Source:HGNC Symbol;Acc:HGNC:23925]	9811	O43310;A0A024R259
MSTRG.13686	ENSG00000101665	MSTRG.13686.1	43704	18[-]48995756-48997970	18[-]48919853-48952052	SMAD7	GO:0000122;GO:0000790;GO:0000981;GO:0001650;GO:0001657;GO:0002725;GO:0002725;GO:0003677;GO:0003700;GO:0003700;GO:0005515;GO:0005515;GO:0005515;GO:0005515;GO:0005518;GO:0005634;GO:0005634;GO:0005634;GO:0005654;GO:0005654;GO:0005667;GO:0005667;GO:0005737;GO:0005737;GO:0005813;GO:0005829;GO:0005829;GO:0005886;GO:0005912;GO:0006355;GO:0006355;GO:0007179;GO:0007179;GO:0007179;GO:0008013;GO:0010717;GO:…	K19631	-	NOG309572	-	SMAD family member 7 [Source:HGNCSymbol;Acc:HGNC:6773]	4092	O15105
MSTRG.13686	ENSG00000141627	MSTRG.13686.1	43504	18[-]48995756-48997970	18[-]49041474-49461347	DYM	GO:0005515;GO:0005737;GO:0005794;GO:0005794;GO:0005794;GO:0007030;GO:0007030;GO:0016020;GO:0019899;GO:0060348;GO:0005515;GO:0005737;GO:0005794;GO:0005794;GO:0005794;GO:0007030;GO:0007030;GO:0016020;GO:0019899;GO:0060348;	-	-	NOG308890	-	dymeclin [Source:HGNC Symbol;Acc:HGNC:21317]"	54808	Q7RTS9
MSTRG.13709	ENSG00000154839	MSTRG.13709.1	64743	18[-]50295921-50310297	18[+]50375040-50394168	SKA1	GO:0000278;GO:0000278;GO:0000775;GO:0000776;GO:0000777;GO:0000940;GO:0000940;GO:0005515;GO:0005515;GO:0005694;GO:0005737;GO:0005819;GO:0005829;GO:0005856;GO:0005874;GO:0005876;GO:0005876;GO:0007049;GO:0007059;GO:0007059;GO:0007059;GO:0007059;GO:0008017;GO:0008017;GO:0008017;GO:0008017;GO:0015630;GO:0031110;GO:0031110;GO:0051301;GO:0051301;GO:0051301;GO:0051301;GO:0072686;GO:0000278;GO:0000278;GO:…	-	-	NOG315129	-	spindle and kinetochore associated complex subunit 1[Source:HGNC Symbol;Acc:HGNC:28109]	220134	Q96BD8;A0A024R294
MSTRG.13709	ENSG00000172361	MSTRG.13709.1	29426	18[-]50295921-50310297	18[-]50227193-50266495	CFAP53	GO:0003341;GO:0003341;GO:0003341;GO:0005515;GO:0005575;GO:0005576;GO:0005929;GO:0007275;GO:0007368;GO:0042995;GO:0060271;GO:0060271;GO:0060287;	-	-	NOG129785	S	cilia and flagella associated protein 53[Source:HGNC Symbol;Acc:HGNC:26530]	220136	Q96M91
MSTRG.13709	ENSG00000154832	MSTRG.13709.1	7617	18[-]50295921-50310297	18[-]50282343-50288304	CXXC1	GO:0000987;GO:0003677;GO:0003677;GO:0003677;GO:0005515;GO:0005515;GO:0005634;GO:0005634;GO:0005654;GO:0005654;GO:0005829;GO:0006355;GO:0008270;GO:0008270;GO:0016363;GO:0016607;GO:0016607;GO:0035064;GO:0035064;GO:0035097;GO:0036498;GO:0042800;GO:0045322;GO:0045893;GO:0045893;GO:0046872;GO:0048188;GO:0048188;GO:0048188;GO:0051568;GO:0003677;GO:0003677;GO:0003677;GO:0005515;GO:0005515;GO:0005634;GO:…	K14960	-	NOG246725	-	CXXC finger protein 1 [Source:HGNCSymbol;Acc:HGNC:24343]	30827	Q9P0U4
MSTRG.13709	ENSG00000141644	MSTRG.13709.1	14147	18[-]50295921-50310297	18[-]50266882-50281774	MBD1	GO:0000122;GO:0003677;GO:0003677;GO:0003677;GO:0003677;GO:0005515;GO:0005515;GO:0005634;GO:0005634;GO:0005634;GO:0005634;GO:0005654;GO:0005694;GO:0006346;GO:0006366;GO:0008270;GO:0008270;GO:0008270;GO:0008327;GO:0008327;GO:0010385;GO:0016363;GO:0016607;GO:0045322;GO:0045892;GO:0046872;GO:0003677;GO:0003677;GO:0008270;GO:0008270;GO:0000122;GO:0003677;GO:0003677;GO:0003677;GO:0003677;GO:0005515;GO:…	K11589	-	NOG145219	S	methyl-CpG binding domain protein 1 [Source:HGNCSymbol;Acc:HGNC:6916]	4152	Q9UIS9;A8K654
MSTRG.13745	ENSG00000091157	MSTRG.13745.1	13803	18[+]56635342-56637540	18[+]56651343-57036606	WDR7	GO:0005515;GO:0002244;GO:0005515;GO:0008021;GO:0005515;GO:0005515;GO:0005515;	-	-	NOG265456	-	WD repeat domain 7 [Source:HGNCSymbol;Acc:HGNC:13490]	23335	Q9Y4E6
MSTRG.13745	ENSG00000091164	MSTRG.13745.1	0	18[+]56635342-56637540	18[-]56597209-56651600	TXNL1	GO:0000502;GO:0005623;GO:0005634;GO:0005737;GO:0005829;GO:0015036;GO:0045454;GO:0045454;GO:0055114;GO:0000502;GO:0005623;GO:0005634;GO:0005737;GO:0005829;GO:0015036;GO:0045454;GO:0045454;GO:0055114;GO:0005623;GO:0045454;GO:0005623;GO:0005829;GO:0045454;GO:0045454;GO:0005623;GO:0045454;GO:0045454;	-	-	COG0526	O	thioredoxin like 1 [Source:HGNCSymbol;Acc:HGNC:12436]	9352	O43396;V9HW51
MSTRG.13836	ENSG00000170677	MSTRG.13836.4	0	18[+]70289577-70306248	18[+]70289045-70330199	SOCS6	GO:0001772;GO:0005515;GO:0005737;GO:0005829;GO:0005942;GO:0005942;GO:0005942;GO:0006952;GO:0007259;GO:0009968;GO:0010498;GO:0016567;GO:0016567;GO:0016567;GO:0035556;GO:0035556;GO:0040008;GO:0040008;GO:0040008;GO:0040008;GO:0043551;GO:0043687;GO:0046854;GO:0046854;GO:0046854;GO:0046935;GO:0046935;GO:0046935;GO:0050868;GO:0005942;GO:0005942;GO:0043551;GO:0046854;GO:0046854;GO:0046935;GO:0046935;GO:…	K04699	-	NOG318341	-	suppressor of cytokine signaling 6 [Source:HGNCSymbol;Acc:HGNC:16833]	9306	O14544;A0A024R379
MSTRG.13836	ENSG00000176225	MSTRG.13836.4	83851	18[+]70289577-70306248	18[-]70003031-70205726	RTTN	GO:0005813;GO:0036064;GO:0044782;GO:0005737;GO:0005813;GO:0005813;GO:0005814;GO:0005815;GO:0005856;GO:0005929;GO:0007099;GO:0007275;GO:0007368;GO:0010457;GO:0032053;GO:0036064;GO:0036064;GO:0036064;GO:0036064;GO:0042995;GO:0044782;GO:0044782;GO:0005813;GO:0005813;GO:0036064;GO:0036064;GO:0044782;GO:0044782;GO:0005813;GO:0036064;GO:0044782;GO:0005737;GO:0005813;GO:0005813;GO:0005814;GO:0005815;GO:…	K16484	-	NOG72824	K	rotatin [Source:HGNC Symbol;Acc:HGNC:18654]"	25914	Q86VV8
MSTRG.13848	ENSG00000215421	MSTRG.13848.1,MSTRG.13848.2	0	18[-]74952681-74956149	18[+]74597870-75065671	ZNF407	GO:0003676;GO:0003676;GO:0003677;GO:0005634;GO:0005634;GO:0008270;GO:0008270;GO:0010468;GO:0046872;GO:0003676;GO:0003676;GO:0003677;GO:0005634;GO:0005634;GO:0008270;GO:0008270;GO:0010468;GO:0046872;GO:0003676;GO:0003676;GO:0003677;GO:0005634;GO:0005634;GO:0008270;GO:0008270;GO:0010468;GO:0046872;GO:0003676;GO:0003676;GO:0003677;GO:0005634;GO:0005634;GO:0008270;GO:0008270;GO:0010468;GO:0046872;GO:…	-	-	COG5048	R	zinc finger protein 407 [Source:HGNCSymbol;Acc:HGNC:19904]	55628	Q9C0G0
MSTRG.13849	ENSG00000215421	MSTRG.13849.1	0	18[-]74957401-74971968	18[+]74597870-75065671	ZNF407	GO:0003676;GO:0003676;GO:0003677;GO:0005634;GO:0005634;GO:0008270;GO:0008270;GO:0010468;GO:0046872;GO:0003676;GO:0003676;GO:0003677;GO:0005634;GO:0005634;GO:0008270;GO:0008270;GO:0010468;GO:0046872;GO:0003676;GO:0003676;GO:0003677;GO:0005634;GO:0005634;GO:0008270;GO:0008270;GO:0010468;GO:0046872;GO:0003676;GO:0003676;GO:0003677;GO:0005634;GO:0005634;GO:0008270;GO:0008270;GO:0010468;GO:0046872;GO:…	-	-	COG5048	R	zinc finger protein 407 [Source:HGNCSymbol;Acc:HGNC:19904]	55628	Q9C0G0
MSTRG.13858	ENSG00000101493	MSTRG.13858.1	0	18[+]76483588-76486525	18[-]76357682-76495242	ZNF516	GO:0000987;GO:0000987;GO:0003676;GO:0003676;GO:0003677;GO:0005634;GO:0005634;GO:0009409;GO:0033613;GO:0033613;GO:0045893;GO:0045893;GO:0045893;GO:0046872;GO:0050873;GO:0050873;GO:0060612;GO:0060612;GO:0120162;GO:0120162;GO:0003676;GO:0003676;GO:0003676;GO:0003676;	K22411	-	NOG316239	-	zinc finger protein 516 [Source:HGNCSymbol;Acc:HGNC:28990]	9658	Q92618;Q2YDX2
MSTRG.13871	ENSG00000130856	MSTRG.13871.1	84095	18[+]77054822-77060586	18[+]76822607-76970727	ZNF236	GO:0003676;GO:0003676;GO:0003676;GO:0003677;GO:0003700;GO:0005634;GO:0005634;GO:0006355;GO:0046872;GO:0071333;GO:0003676;GO:0003676;GO:0003677;GO:0003700;GO:0005634;GO:0005634;GO:0006355;GO:0046872;GO:0071333;GO:0003676;GO:0003676;	-	-	COG5048	R	zinc finger protein 236 [Source:HGNCSymbol;Acc:HGNC:13028]	7776	Q9UL36
MSTRG.13871	ENSG00000197971	MSTRG.13871.1	0	18[+]77054822-77060586	18[-]76978827-77133683	MBP	GO:0000165;GO:0005515;GO:0005516;GO:0005634;GO:0005886;GO:0006955;GO:0007268;GO:0007417;GO:0008366;GO:0009986;GO:0016020;GO:0019911;GO:0019911;GO:0019911;GO:0021762;GO:0032991;GO:0033269;GO:0034115;GO:0035633;GO:0042552;GO:0043025;GO:0043209;GO:0043209;GO:0043218;GO:0045202;GO:0071944;GO:1904209;GO:1904685;GO:2000778;GO:0000165;GO:0005515;GO:0005516;GO:0005634;GO:0005886;GO:0006955;GO:0007268;GO:…	K17269	-	NOG75180	S	myelin basic protein [Source:HGNCSymbol;Acc:HGNC:6925]	4155	P02686;A0A024R384
MSTRG.13890	ENSG00000131196	MSTRG.13890.1	53885	18[-]79583210-79586184	18[+]79395856-79529325	NFATC1	GO:0000790;GO:0000790;GO:0000978;GO:0000978;GO:0000981;GO:0000981;GO:0001085;GO:0001228;GO:0001816;GO:0003180;GO:0003184;GO:0003677;GO:0003677;GO:0003677;GO:0003682;GO:0003700;GO:0003700;GO:0003700;GO:0003700;GO:0005515;GO:0005515;GO:0005515;GO:0005528;GO:0005634;GO:0005634;GO:0005634;GO:0005654;GO:0005654;GO:0005667;GO:0005737;GO:0005737;GO:0005737;GO:0005829;GO:0005829;GO:0006355;GO:0006355;GO:…	K04446	-	NOG87292	U	nuclear factor of activated T cells 1 [Source:HGNCSymbol;Acc:HGNC:7775]	4772	O95644
MSTRG.13890	ENSG00000060069	MSTRG.13890.1	93619	18[-]79583210-79586184	18[+]79679803-79754510	CTDP1	GO:0000922;GO:0001096;GO:0004721;GO:0004721;GO:0004721;GO:0004721;GO:0005515;GO:0005515;GO:0005634;GO:0005634;GO:0005634;GO:0005634;GO:0005654;GO:0005654;GO:0005737;GO:0005813;GO:0005815;GO:0005819;GO:0005856;GO:0006366;GO:0006368;GO:0006470;GO:0006470;GO:0007049;GO:0008420;GO:0008420;GO:0008420;GO:0008420;GO:0010458;GO:0016787;GO:0030496;GO:0030957;GO:0032991;GO:0043231;GO:0043923;GO:0050434;GO:…	K15732	EC:3.1.3.16	COG5190	K	CTD phosphatase subunit 1 [Source:HGNCSymbol;Acc:HGNC:2498]	9150	Q9Y5B0
MSTRG.13891	ENSG00000131196	MSTRG.13891.2	96160	18[+]79625485-79629692	18[+]79395856-79529325	NFATC1	GO:0000790;GO:0000790;GO:0000978;GO:0000978;GO:0000981;GO:0000981;GO:0001085;GO:0001228;GO:0001816;GO:0003180;GO:0003184;GO:0003677;GO:0003677;GO:0003677;GO:0003682;GO:0003700;GO:0003700;GO:0003700;GO:0003700;GO:0005515;GO:0005515;GO:0005515;GO:0005528;GO:0005634;GO:0005634;GO:0005634;GO:0005654;GO:0005654;GO:0005667;GO:0005737;GO:0005737;GO:0005737;GO:0005829;GO:0005829;GO:0006355;GO:0006355;GO:…	K04446	-	NOG87292	U	nuclear factor of activated T cells 1 [Source:HGNCSymbol;Acc:HGNC:7775]	4772	O95644
MSTRG.13891	ENSG00000060069	MSTRG.13891.2	50111	18[+]79625485-79629692	18[+]79679803-79754510	CTDP1	GO:0000922;GO:0001096;GO:0004721;GO:0004721;GO:0004721;GO:0004721;GO:0005515;GO:0005515;GO:0005634;GO:0005634;GO:0005634;GO:0005634;GO:0005654;GO:0005654;GO:0005737;GO:0005813;GO:0005815;GO:0005819;GO:0005856;GO:0006366;GO:0006368;GO:0006470;GO:0006470;GO:0007049;GO:0008420;GO:0008420;GO:0008420;GO:0008420;GO:0010458;GO:0016787;GO:0030496;GO:0030957;GO:0032991;GO:0043231;GO:0043923;GO:0050434;GO:…	K15732	EC:3.1.3.16	COG5190	K	CTD phosphatase subunit 1 [Source:HGNCSymbol;Acc:HGNC:2498]	9150	Q9Y5B0
MSTRG.13892	ENSG00000131196	MSTRG.13892.1	96402	18[-]79625727-79635073	18[+]79395856-79529325	NFATC1	GO:0000790;GO:0000790;GO:0000978;GO:0000978;GO:0000981;GO:0000981;GO:0001085;GO:0001228;GO:0001816;GO:0003180;GO:0003184;GO:0003677;GO:0003677;GO:0003677;GO:0003682;GO:0003700;GO:0003700;GO:0003700;GO:0003700;GO:0005515;GO:0005515;GO:0005515;GO:0005528;GO:0005634;GO:0005634;GO:0005634;GO:0005654;GO:0005654;GO:0005667;GO:0005737;GO:0005737;GO:0005737;GO:0005829;GO:0005829;GO:0006355;GO:0006355;GO:…	K04446	-	NOG87292	U	nuclear factor of activated T cells 1 [Source:HGNCSymbol;Acc:HGNC:7775]	4772	O95644
MSTRG.13892	ENSG00000060069	MSTRG.13892.1	44730	18[-]79625727-79635073	18[+]79679803-79754510	CTDP1	GO:0000922;GO:0001096;GO:0004721;GO:0004721;GO:0004721;GO:0004721;GO:0005515;GO:0005515;GO:0005634;GO:0005634;GO:0005634;GO:0005634;GO:0005654;GO:0005654;GO:0005737;GO:0005813;GO:0005815;GO:0005819;GO:0005856;GO:0006366;GO:0006368;GO:0006470;GO:0006470;GO:0007049;GO:0008420;GO:0008420;GO:0008420;GO:0008420;GO:0010458;GO:0016787;GO:0030496;GO:0030957;GO:0032991;GO:0043231;GO:0043923;GO:0050434;GO:…	K15732	EC:3.1.3.16	COG5190	K	CTD phosphatase subunit 1 [Source:HGNCSymbol;Acc:HGNC:2498]	9150	Q9Y5B0
MSTRG.13902	ENSG00000141759	MSTRG.13902.1	0	18[+]79988637-79990794	18[-]79970813-80033949	TXNL4A	GO:0000245;GO:0000375;GO:0000398;GO:0000398;GO:0000398;GO:0000398;GO:0005515;GO:0005515;GO:0005515;GO:0005634;GO:0005654;GO:0005654;GO:0005681;GO:0005682;GO:0005829;GO:0006397;GO:0007049;GO:0008380;GO:0031965;GO:0046540;GO:0046540;GO:0046540;GO:0046540;GO:0051301;GO:0071005;GO:0000398;GO:0000398;GO:0046540;GO:0046540;GO:0000398;GO:0000398;GO:0046540;GO:0046540;GO:0000398;GO:0000398;GO:0046540;GO:…	K12859	-	COG0526	O	thioredoxin like 4A [Source:HGNCSymbol;Acc:HGNC:30551]	10907	P83876
MSTRG.13902	ENSG00000226742	MSTRG.13902.1	17815	18[+]79988637-79990794	18[+]79964582-79970822	HSBP1L1	GO:0003714;GO:1903507;GO:0003714;GO:0003714;GO:0005634;GO:0005737;GO:0005829;GO:0070370;GO:1903507;	-	-	NOG327437	-	heat shock factor binding protein 1 like 1[Source:HGNC Symbol;Acc:HGNC:37243]	440498	C9JCN9
MSTRG.13902	ENSG00000267127	MSTRG.13902.1	43552	18[+]79988637-79990794	18[+]80034346-80097088	AC090360.1	-	-	-	-	-	novel protein"	-	-
MSTRG.13902	ENSG00000101546	MSTRG.13902.1	43595	18[+]79988637-79990794	18[+]80034389-80050651	RBFA	GO:0003674;GO:0005515;GO:0005575;GO:0005739;GO:0006364;GO:0006364;GO:0006364;GO:0008150;GO:0003674;GO:0005515;GO:0005575;GO:0005739;GO:0006364;GO:0006364;GO:0008150;	-	-	NOG250414	-	ribosome binding factor A [Source:HGNCSymbol;Acc:HGNC:26120]	79863	Q8N0V3
MSTRG.13902	ENSG00000122490	MSTRG.13902.1	36980	18[+]79988637-79990794	18[-]79902420-79951657	SLC66A2	GO:0005768;GO:0005802;GO:0005829;GO:0016020;GO:0016021;GO:0042147;GO:0045332;GO:0005768;GO:0005802;GO:0005829;GO:0016020;GO:0016021;GO:0042147;GO:0045332;GO:0016020;GO:0016021;GO:0016020;GO:0016021;GO:0005768;GO:0005802;GO:0005829;GO:0016020;GO:0016021;GO:0042147;GO:0045332;GO:0016020;GO:0016021;GO:0016020;GO:0016021;GO:0016020;GO:0016021;GO:0016020;GO:0016021;	K23679	-	NOG319051	-	solute carrier family 66 member 2 [Source:HGNCSymbol;Acc:HGNC:26188]	80148	Q8N2U9
MSTRG.13902	ENSG00000178342	MSTRG.13902.1	88453	18[+]79988637-79990794	18[+]79863668-79900184	KCNG2	GO:0005216;GO:0005216;GO:0005244;GO:0005249;GO:0005249;GO:0005249;GO:0005251;GO:0005267;GO:0005515;GO:0005886;GO:0006811;GO:0006811;GO:0006811;GO:0006813;GO:0006813;GO:0006813;GO:0006813;GO:0008016;GO:0008076;GO:0008076;GO:0008076;GO:0008076;GO:0016020;GO:0016020;GO:0016020;GO:0016021;GO:0016021;GO:0034765;GO:0050796;GO:0051260;GO:0051260;GO:0055085;GO:0055085;GO:0070062;GO:0071805;GO:0071805;	K04901	-	NOG286772	-	potassium voltage-gated channel modifier subfamily Gmember 2 [Source:HGNC Symbol;Acc:HGNC:6249]	26251	Q9UJ96
MSTRG.13978	ENSG00000115257	MSTRG.13978.5	18035	19[-]1459004-1463393	19[-]1481428-1490752	PCSK4	GO:0004252;GO:0006508;GO:0001669;GO:0001669;GO:0002080;GO:0002080;GO:0004252;GO:0004252;GO:0004252;GO:0005515;GO:0005802;GO:0006508;GO:0006508;GO:0006508;GO:0007339;GO:0007339;GO:0007340;GO:0007340;GO:0008233;GO:0008236;GO:0009566;GO:0009566;GO:0016020;GO:0016020;GO:0016021;GO:0016485;GO:0016485;GO:0016486;GO:0016787;GO:0022414;GO:0022414;GO:0030173;GO:0031410;GO:0048240;GO:0048240;GO:0004252;GO:…	K08671	EC:3.4.21.-	COG4935	O	proprotein convertase subtilisin/kexin type 4[Source:HGNC Symbol;Acc:HGNC:8746]	54760	Q6UW60;A0A140VJQ9
MSTRG.13978	ENSG00000115266	MSTRG.13978.5	0	19[-]1459004-1463393	19[+]1446302-1473244	APC2	GO:0008013;GO:0008013;GO:0030178;GO:0030178;GO:0090090;GO:0090090;GO:0000226;GO:0001708;GO:0005515;GO:0005515;GO:0005515;GO:0005737;GO:0005737;GO:0005794;GO:0005794;GO:0005829;GO:0005856;GO:0005874;GO:0005881;GO:0005881;GO:0005881;GO:0005884;GO:0007026;GO:0007389;GO:0008013;GO:0008013;GO:0008013;GO:0008013;GO:0008017;GO:0008017;GO:0015630;GO:0016055;GO:0016055;GO:0016055;GO:0016342;GO:0016477;GO:…	K02085	-	NOG259696	-	APC regulator of WNT signaling pathway 2[Source:HGNC Symbol;Acc:HGNC:24036]	10297	O95996
MSTRG.13978	ENSG00000185761	MSTRG.13978.5	41629	19[-]1459004-1463393	19[-]1505022-1513604	ADAMTSL5	GO:0005515;GO:0005576;GO:0031012;	-	-	NOG326157	-	ADAMTS like 5 [Source:HGNC Symbol;Acc:HGNC:27912]"	339366	Q6ZMM2;Q0VD77;X6R4H8
MSTRG.13978	ENSG00000160953	MSTRG.13978.5	80573	19[-]1459004-1463393	19[+]1354711-1378431	PWWP3A	GO:0005634;GO:0005634;GO:0006281;GO:0006281;GO:0006325;GO:0006325;GO:0031491;GO:0031491;GO:0005634;GO:0005634;GO:0005654;GO:0005829;GO:0006281;GO:0006281;GO:0006325;GO:0006325;GO:0031491;GO:0031491;GO:0005634;GO:0006281;GO:0006325;GO:0031491;GO:0005515;GO:0005634;GO:0005634;GO:0005634;GO:0005634;GO:0005654;GO:0005829;GO:0005829;GO:0006281;GO:0006281;GO:0006281;GO:0006281;GO:0006325;GO:0006325;GO:…	K23386	-	NOG42307	G	PWWP domain containing 3A, DNA repair factor[Source:HGNC Symbol;Acc:HGNC:29641]	84939	Q2TAK8;J3KNX4
MSTRG.13978	ENSG00000071626	MSTRG.13978.5	23317	19[-]1459004-1463393	19[+]1407569-1435687	DAZAP1	GO:0003676;GO:0003676;GO:0003723;GO:0003723;GO:0003723;GO:0003723;GO:0003729;GO:0003729;GO:0003730;GO:0005515;GO:0005634;GO:0005634;GO:0005654;GO:0005737;GO:0005829;GO:0007275;GO:0007283;GO:0007283;GO:0008266;GO:0008266;GO:0030154;GO:0032991;GO:0034046;GO:0034046;GO:0048026;GO:0051252;GO:1990904;GO:1990904;GO:0001893;GO:0003676;GO:0003676;GO:0003723;GO:0003723;GO:0003723;GO:0003723;GO:0003729;GO:…	K14411	-	COG0724	R	DAZ associated protein 1 [Source:HGNCSymbol;Acc:HGNC:2683]	26528	Q96EP5;A0A0S2Z569
MSTRG.13978	ENSG00000130005	MSTRG.13978.5	57434	19[-]1459004-1463393	19[-]1397026-1401570	GAMT	GO:0005634;GO:0005737;GO:0005829;GO:0006600;GO:0006601;GO:0006601;GO:0006601;GO:0006936;GO:0008168;GO:0008168;GO:0008168;GO:0008757;GO:0016740;GO:0030731;GO:0030731;GO:0030731;GO:0030731;GO:0032259;GO:0030731;GO:0030731;GO:0005634;GO:0005737;GO:0005829;GO:0006600;GO:0006601;GO:0006601;GO:0006601;GO:0006601;GO:0006936;GO:0007283;GO:0008168;GO:0008168;GO:0008168;GO:0008757;GO:0009887;GO:0016740;GO:…	K00542	EC:2.1.1.2	NOG235457	-	guanidinoacetate N-methyltransferase [Source:HGNCSymbol;Acc:HGNC:4136]	2593	Q14353;V9HWB2
MSTRG.13978	ENSG00000185988	MSTRG.13978.5	44630	19[-]1459004-1463393	19[+]1508023-1536046	PLK5	GO:0004672;GO:0005515;GO:0005524;GO:0006468;GO:0004672;GO:0004672;GO:0005515;GO:0005524;GO:0005524;GO:0006468;GO:0006468;GO:0002357;GO:0004672;GO:0004672;GO:0005515;GO:0005524;GO:0005524;GO:0005634;GO:0005730;GO:0005737;GO:0006468;GO:0006468;GO:0007049;GO:0010976;GO:0030154;GO:0042981;GO:0051301;GO:0071363;GO:2000045;GO:0002357;GO:0004672;GO:0004672;GO:0005515;GO:0005524;GO:0005524;GO:0005634;GO:…	K19596	-	NOG290091	-	polo like kinase 5 [Source:HGNCSymbol;Acc:HGNC:27001]	126520	Q496M5
MSTRG.13978	ENSG00000181588	MSTRG.13978.5	91276	19[-]1459004-1463393	19[-]1554669-1568058	MEX3D	GO:0003676;GO:0003676;GO:0003723;GO:0003723;GO:0003723;GO:0005634;GO:0005634;GO:0005737;GO:0010609;GO:0035925;GO:0046872;GO:0048471;GO:0061157;GO:0003676;GO:0003676;GO:0003723;GO:0003723;	K15686	EC:2.3.2.27	NOG260228	-	mex-3 RNA binding family member D [Source:HGNCSymbol;Acc:HGNC:16734]	399664	Q86XN8
MSTRG.13978	ENSG00000119559	MSTRG.13978.5	0	19[-]1459004-1463393	19[-]1461143-1479219	C19orf25	GO:0005515;GO:0005515;GO:0005515;GO:0005515;	-	-	NOG44433	S	chromosome 19 open reading frame 25 [Source:HGNCSymbol;Acc:HGNC:26711]	148223	Q9UFG5
MSTRG.13978	ENSG00000115255	MSTRG.13978.5	27773	19[-]1459004-1463393	19[+]1491166-1497927	REEP6	GO:0001917;GO:0005515;GO:0005634;GO:0005783;GO:0005783;GO:0005789;GO:0005789;GO:0016020;GO:0016021;GO:0030665;GO:0031410;GO:0032386;GO:0044317;GO:0045177;GO:0050908;GO:0001917;GO:0005515;GO:0005634;GO:0005783;GO:0005783;GO:0005789;GO:0016020;GO:0016021;GO:0030665;GO:0031410;GO:0050908;GO:0016020;GO:0016021;	K17279	-	COG5052	U	receptor accessory protein 6 [Source:HGNCSymbol;Acc:HGNC:30078]	92840	Q96HR9
MSTRG.13978	ENSG00000115268	MSTRG.13978.5	18510	19[-]1459004-1463393	19[+]1438358-1440494	RPS15	GO:0003723;GO:0003723;GO:0003735;GO:0003735;GO:0005840;GO:0005840;GO:0005840;GO:0006412;GO:0006412;GO:0015935;GO:0015935;GO:0003723;GO:0003723;GO:0003735;GO:0003735;GO:0005840;GO:0005840;GO:0005840;GO:0006412;GO:0006412;GO:0015935;GO:0015935;GO:0000028;GO:0000056;GO:0000184;GO:0001649;GO:0003677;GO:0003723;GO:0003723;GO:0003723;GO:0003735;GO:0003735;GO:0003735;GO:0005515;GO:0005634;GO:0005654;GO:…	K02958	-	COG0185	J	ribosomal protein S15 [Source:HGNCSymbol;Acc:HGNC:10388]	6209	P62841
MSTRG.13978	ENSG00000115286	MSTRG.13978.5	63415	19[-]1459004-1463393	19[+]1383527-1395589	NDUFS7	GO:0003954;GO:0003954;GO:0005515;GO:0005739;GO:0005747;GO:0005747;GO:0005759;GO:0006120;GO:0006120;GO:0008137;GO:0008137;GO:0008137;GO:0008137;GO:0009060;GO:0015990;GO:0016491;GO:0016655;GO:0032981;GO:0032981;GO:0032981;GO:0046872;GO:0048038;GO:0048038;GO:0051536;GO:0051536;GO:0051536;GO:0051539;GO:0051539;GO:0051539;GO:0055114;GO:0055114;GO:0055114;GO:0070469;GO:0008137;GO:0008137;GO:0046872;GO:…	K03940	-	COG0377	C	NADH:ubiquinone oxidoreductase core subunit S7[Source:HGNC Symbol;Acc:HGNC:7714]	374291	O75251;Q7LD69
MSTRG.13983	ENSG00000071655	MSTRG.13983.1	0	19[-]1587701-1589161	19[-]1573596-1592865	MBD3	GO:0003677;GO:0005634;GO:0000122;GO:0000122;GO:0000785;GO:0000790;GO:0000792;GO:0000978;GO:0001701;GO:0003677;GO:0003677;GO:0003677;GO:0003677;GO:0003677;GO:0003682;GO:0005515;GO:0005515;GO:0005634;GO:0005634;GO:0005634;GO:0005634;GO:0005634;GO:0005654;GO:0005694;GO:0005737;GO:0006346;GO:0006346;GO:0007420;GO:0007507;GO:0007568;GO:0008327;GO:0008327;GO:0008327;GO:0008327;GO:0009888;GO:0014070;GO:…	K11591	-	NOG316386	-	methyl-CpG binding domain protein 3 [Source:HGNCSymbol;Acc:HGNC:6918]	53615	O95983
MSTRG.13983	ENSG00000115257	MSTRG.13983.1	96949	19[-]1587701-1589161	19[-]1481428-1490752	PCSK4	GO:0004252;GO:0006508;GO:0001669;GO:0001669;GO:0002080;GO:0002080;GO:0004252;GO:0004252;GO:0004252;GO:0005515;GO:0005802;GO:0006508;GO:0006508;GO:0006508;GO:0007339;GO:0007339;GO:0007340;GO:0007340;GO:0008233;GO:0008236;GO:0009566;GO:0009566;GO:0016020;GO:0016020;GO:0016021;GO:0016485;GO:0016485;GO:0016486;GO:0016787;GO:0022414;GO:0022414;GO:0030173;GO:0031410;GO:0048240;GO:0048240;GO:0004252;GO:…	K08671	EC:3.4.21.-	COG4935	O	proprotein convertase subtilisin/kexin type 4[Source:HGNC Symbol;Acc:HGNC:8746]	54760	Q6UW60;A0A140VJQ9
MSTRG.13983	ENSG00000071564	MSTRG.13983.1	20129	19[-]1587701-1589161	19[-]1609290-1652615	TCF3	GO:0000122;GO:0000790;GO:0000790;GO:0000978;GO:0000978;GO:0000981;GO:0001227;GO:0002326;GO:0003677;GO:0003700;GO:0003700;GO:0003713;GO:0005515;GO:0005515;GO:0005634;GO:0005634;GO:0005634;GO:0005654;GO:0005654;GO:0005667;GO:0005667;GO:0005737;GO:0006351;GO:0006355;GO:0007399;GO:0008134;GO:0030154;GO:0030183;GO:0031435;GO:0033152;GO:0033152;GO:0035326;GO:0042803;GO:0042803;GO:0043425;GO:0043425;GO:…	K09063	-	NOG282899	-	transcription factor 3 [Source:HGNCSymbol;Acc:HGNC:11633]	6929	P15923
MSTRG.13983	ENSG00000185761	MSTRG.13983.1	74097	19[-]1587701-1589161	19[-]1505022-1513604	ADAMTSL5	GO:0005515;GO:0005576;GO:0031012;	-	-	NOG326157	-	ADAMTS like 5 [Source:HGNC Symbol;Acc:HGNC:27912]"	339366	Q6ZMM2;Q0VD77;X6R4H8
MSTRG.13983	ENSG00000127540	MSTRG.13983.1	8008	19[-]1587701-1589161	19[-]1597169-1605473	UQCR11	GO:0005739;GO:0005743;GO:0005743;GO:0006091;GO:0006122;GO:0008121;GO:0008121;GO:0008121;GO:0009055;GO:0009055;GO:0009055;GO:0016020;GO:0016021;GO:0055114;GO:0070469;GO:0005739;GO:0005743;GO:0005743;GO:0006091;GO:0006122;GO:0008121;GO:0008121;GO:0008121;GO:0009055;GO:0009055;GO:0009055;GO:0016020;GO:0016021;GO:0055114;GO:0070469;GO:0005739;GO:0005743;GO:0005743;GO:0006091;GO:0006122;GO:0008121;GO:…	K00420	-	NOG299371	-	ubiquinol-cytochrome c reductase, complex IIIsubunit XI [Source:HGNC Symbol;Acc:HGNC:30862]	10975	O14957
MSTRG.13983	ENSG00000185988	MSTRG.13983.1	51655	19[-]1587701-1589161	19[+]1508023-1536046	PLK5	GO:0004672;GO:0005515;GO:0005524;GO:0006468;GO:0004672;GO:0004672;GO:0005515;GO:0005524;GO:0005524;GO:0006468;GO:0006468;GO:0002357;GO:0004672;GO:0004672;GO:0005515;GO:0005524;GO:0005524;GO:0005634;GO:0005730;GO:0005737;GO:0006468;GO:0006468;GO:0007049;GO:0010976;GO:0030154;GO:0042981;GO:0051301;GO:0071363;GO:2000045;GO:0002357;GO:0004672;GO:0004672;GO:0005515;GO:0005524;GO:0005524;GO:0005634;GO:…	K19596	-	NOG290091	-	polo like kinase 5 [Source:HGNCSymbol;Acc:HGNC:27001]	126520	Q496M5
MSTRG.13983	ENSG00000181588	MSTRG.13983.1	19643	19[-]1587701-1589161	19[-]1554669-1568058	MEX3D	GO:0003676;GO:0003676;GO:0003723;GO:0003723;GO:0003723;GO:0005634;GO:0005634;GO:0005737;GO:0010609;GO:0035925;GO:0046872;GO:0048471;GO:0061157;GO:0003676;GO:0003676;GO:0003723;GO:0003723;	K15686	EC:2.3.2.27	NOG260228	-	mex-3 RNA binding family member D [Source:HGNCSymbol;Acc:HGNC:16734]	399664	Q86XN8
MSTRG.13983	ENSG00000267059	MSTRG.13983.1	0	19[-]1587701-1589161	19[-]1578339-1605445	AC005943.1	-	-	-	-	-	novel transcript, readthrough between UQCR11 andMBD3	-	-
MSTRG.13983	ENSG00000115255	MSTRG.13983.1	89774	19[-]1587701-1589161	19[+]1491166-1497927	REEP6	GO:0001917;GO:0005515;GO:0005634;GO:0005783;GO:0005783;GO:0005789;GO:0005789;GO:0016020;GO:0016021;GO:0030665;GO:0031410;GO:0032386;GO:0044317;GO:0045177;GO:0050908;GO:0001917;GO:0005515;GO:0005634;GO:0005783;GO:0005783;GO:0005789;GO:0016020;GO:0016021;GO:0030665;GO:0031410;GO:0050908;GO:0016020;GO:0016021;	K17279	-	COG5052	U	receptor accessory protein 6 [Source:HGNCSymbol;Acc:HGNC:30078]	92840	Q96HR9
MSTRG.13986	ENSG00000071655	MSTRG.13986.1	77318	19[-]1670183-1670856	19[-]1573596-1592865	MBD3	GO:0003677;GO:0005634;GO:0000122;GO:0000122;GO:0000785;GO:0000790;GO:0000792;GO:0000978;GO:0001701;GO:0003677;GO:0003677;GO:0003677;GO:0003677;GO:0003677;GO:0003682;GO:0005515;GO:0005515;GO:0005634;GO:0005634;GO:0005634;GO:0005634;GO:0005634;GO:0005654;GO:0005694;GO:0005737;GO:0006346;GO:0006346;GO:0007420;GO:0007507;GO:0007568;GO:0008327;GO:0008327;GO:0008327;GO:0008327;GO:0009888;GO:0014070;GO:…	K11591	-	NOG316386	-	methyl-CpG binding domain protein 3 [Source:HGNCSymbol;Acc:HGNC:6918]	53615	O95983
MSTRG.13986	ENSG00000071564	MSTRG.13986.1	17568	19[-]1670183-1670856	19[-]1609290-1652615	TCF3	GO:0000122;GO:0000790;GO:0000790;GO:0000978;GO:0000978;GO:0000981;GO:0001227;GO:0002326;GO:0003677;GO:0003700;GO:0003700;GO:0003713;GO:0005515;GO:0005515;GO:0005634;GO:0005634;GO:0005634;GO:0005654;GO:0005654;GO:0005667;GO:0005667;GO:0005737;GO:0006351;GO:0006355;GO:0007399;GO:0008134;GO:0030154;GO:0030183;GO:0031435;GO:0033152;GO:0033152;GO:0035326;GO:0042803;GO:0042803;GO:0043425;GO:0043425;GO:…	K09063	-	NOG282899	-	transcription factor 3 [Source:HGNCSymbol;Acc:HGNC:11633]	6929	P15923
MSTRG.13986	ENSG00000205922	MSTRG.13986.1	82650	19[-]1670183-1670856	19[+]1753506-1780988	ONECUT3	GO:0000790;GO:0000977;GO:0000981;GO:0001228;GO:0003677;GO:0003677;GO:0003677;GO:0003677;GO:0003700;GO:0005634;GO:0005634;GO:0005667;GO:0006357;GO:0030154;GO:0045944;GO:0045944;	-	-	NOG307335	-	one cut homeobox 3 [Source:HGNCSymbol;Acc:HGNC:13399]	390874	O60422
MSTRG.13986	ENSG00000127540	MSTRG.13986.1	64710	19[-]1670183-1670856	19[-]1597169-1605473	UQCR11	GO:0005739;GO:0005743;GO:0005743;GO:0006091;GO:0006122;GO:0008121;GO:0008121;GO:0008121;GO:0009055;GO:0009055;GO:0009055;GO:0016020;GO:0016021;GO:0055114;GO:0070469;GO:0005739;GO:0005743;GO:0005743;GO:0006091;GO:0006122;GO:0008121;GO:0008121;GO:0008121;GO:0009055;GO:0009055;GO:0009055;GO:0016020;GO:0016021;GO:0055114;GO:0070469;GO:0005739;GO:0005743;GO:0005743;GO:0006091;GO:0006122;GO:0008121;GO:…	K00420	-	NOG299371	-	ubiquinol-cytochrome c reductase, complex IIIsubunit XI [Source:HGNC Symbol;Acc:HGNC:30862]	10975	O14957
MSTRG.13986	ENSG00000267059	MSTRG.13986.1	64738	19[-]1670183-1670856	19[-]1578339-1605445	AC005943.1	-	-	-	-	-	novel transcript, readthrough between UQCR11 andMBD3	-	-
MSTRG.13993	ENSG00000129968	MSTRG.13993.1	19951	19[+]1855584-1856859	19[-]1876810-1885547	ABHD17A	GO:0005515;GO:0005768;GO:0005886;GO:0008474;GO:0010008;GO:0016020;GO:0016787;GO:0018345;GO:0030054;GO:0042995;GO:0043197;GO:0045202;GO:0045211;GO:0072657;GO:0098839;GO:0002084;GO:0005515;GO:0005768;GO:0005886;GO:0005886;GO:0008474;GO:0008474;GO:0010008;GO:0014069;GO:0016020;GO:0016787;GO:0018345;GO:0030054;GO:0042995;GO:0043197;GO:0045202;GO:0045211;GO:0055038;GO:0072657;GO:0098839;GO:0098978;GO:…	K01076	EC:3.1.2.22	COG1073	R	abhydrolase domain containing 17A [Source:HGNCSymbol;Acc:HGNC:28756]	81926	Q96GS6
MSTRG.13993	ENSG00000130270	MSTRG.13993.1	43308	19[+]1855584-1856859	19[-]1782075-1812276	ATP8B3	GO:0000166;GO:0000166;GO:0000166;GO:0000287;GO:0000287;GO:0001669;GO:0002080;GO:0005524;GO:0005524;GO:0005524;GO:0005783;GO:0005789;GO:0005794;GO:0005886;GO:0006869;GO:0007030;GO:0007339;GO:0015914;GO:0015914;GO:0016020;GO:0016021;GO:0016021;GO:0016021;GO:0016021;GO:0031410;GO:0045332;GO:0045332;GO:0046872;GO:0140326;GO:0140326;GO:0140326;GO:0140326;GO:0000166;GO:0000166;GO:0000166;GO:0000287;GO:…	K01530	EC:7.6.2.1	COG0474	P	ATPase phospholipid transporting 8B3 [Source:HGNCSymbol;Acc:HGNC:13535]	148229	O60423
MSTRG.13993	ENSG00000213638	MSTRG.13993.1	48540	19[+]1855584-1856859	19[+]1905399-1913447	ADAT3	GO:0003824;GO:0003824;	K15442	-	COG0590	FJ	adenosine deaminase tRNA specific 3 [Source:HGNCSymbol;Acc:HGNC:25151]	113179	Q96EY9
MSTRG.13993	ENSG00000205922	MSTRG.13993.1	74596	19[+]1855584-1856859	19[+]1753506-1780988	ONECUT3	GO:0000790;GO:0000977;GO:0000981;GO:0001228;GO:0003677;GO:0003677;GO:0003677;GO:0003677;GO:0003700;GO:0005634;GO:0005634;GO:0005667;GO:0006357;GO:0030154;GO:0045944;GO:0045944;	-	-	NOG307335	-	one cut homeobox 3 [Source:HGNCSymbol;Acc:HGNC:13399]	390874	O60422
MSTRG.13993	ENSG00000133275	MSTRG.13993.1	84313	19[+]1855584-1856859	19[+]1941172-1981338	CSNK1G2	GO:0000166;GO:0004672;GO:0004672;GO:0004674;GO:0004674;GO:0004674;GO:0004674;GO:0004674;GO:0004674;GO:0004674;GO:0005515;GO:0005515;GO:0005524;GO:0005524;GO:0005524;GO:0005634;GO:0005737;GO:0005737;GO:0005829;GO:0005886;GO:0006468;GO:0006468;GO:0006468;GO:0006468;GO:0007165;GO:0016020;GO:0016055;GO:0016055;GO:0016301;GO:0016310;GO:0016740;GO:0018105;GO:0018105;GO:0030148;GO:0046777;GO:0090263;GO:…	K08958	EC:2.7.11.1	COG0515	T	casein kinase 1 gamma 2 [Source:HGNCSymbol;Acc:HGNC:2455]	1455	P78368
MSTRG.13993	ENSG00000079313	MSTRG.13993.1	7101	19[+]1855584-1856859	19[-]1815248-1848483	REXO1	GO:0003676;GO:0003676;GO:0004518;GO:0004527;GO:0004527;GO:0005634;GO:0005634;GO:0005654;GO:0016604;GO:0016787;GO:0090305;GO:0003676;GO:0003676;	K14570	EC:3.1.-.-	COG0847	L	RNA exonuclease 1 homolog [Source:HGNCSymbol;Acc:HGNC:24616]	57455	Q8N1G1
MSTRG.13993	ENSG00000129911	MSTRG.13993.1	0	19[+]1855584-1856859	19[-]1852399-1863579	KLF16	GO:0000790;GO:0000981;GO:0000981;GO:0003676;GO:0003677;GO:0005634;GO:0005634;GO:0006357;GO:0046872;GO:0000122;GO:0000790;GO:0000978;GO:0000981;GO:0000981;GO:0001227;GO:0003676;GO:0003676;GO:0003677;GO:0003677;GO:0003700;GO:0005634;GO:0005634;GO:0006357;GO:0006357;GO:0007212;GO:0046872;GO:0000790;GO:0000981;GO:0000981;GO:0003676;GO:0003676;GO:0003677;GO:0005634;GO:0005634;GO:0006357;GO:0046872;GO:…	K09208	-	COG5048	R	Kruppel like factor 16 [Source:HGNCSymbol;Acc:HGNC:16857]	83855	Q9BXK1
MSTRG.13993	ENSG00000227500	MSTRG.13993.1	48513	19[+]1855584-1856859	19[+]1905372-1926013	SCAMP4	GO:0015031;GO:0015031;GO:0016020;GO:0016021;GO:0016021;GO:0016021;GO:0000139;GO:0005794;GO:0015031;GO:0015031;GO:0015031;GO:0015031;GO:0016020;GO:0016021;GO:0016021;GO:0016021;GO:0032588;GO:0055038;GO:0000139;GO:0005794;GO:0015031;GO:0015031;GO:0015031;GO:0015031;GO:0016020;GO:0016021;GO:0016021;GO:0016021;GO:0032588;GO:0055038;GO:0015031;GO:0015031;GO:0016020;GO:0016021;GO:0016021;GO:0016021;GO:…	K19995	-	NOG243140	-	secretory carrier membrane protein 4 [Source:HGNCSymbol;Acc:HGNC:30385]	113178	Q969E2
MSTRG.14010	ENSG00000104897	MSTRG.14010.1	65261	19[+]2167708-2171563	19[+]2236824-2248655	SF3A2	GO:0000245;GO:0000389;GO:0000398;GO:0000398;GO:0000398;GO:0003676;GO:0003676;GO:0003723;GO:0005515;GO:0005634;GO:0005634;GO:0005634;GO:0005654;GO:0005681;GO:0005681;GO:0005686;GO:0005686;GO:0006397;GO:0006397;GO:0008270;GO:0008270;GO:0008380;GO:0010976;GO:0016607;GO:0046872;GO:0071004;GO:0071005;GO:0071013;GO:0071013;GO:1903241;GO:0003676;GO:0003676;GO:0005634;GO:0005634;GO:0005634;GO:0008270;GO:…	K12826	-	COG5246	A	splicing factor 3a subunit 2 [Source:HGNCSymbol;Acc:HGNC:10766]	8175	Q15428;Q05DF2
MSTRG.14010	ENSG00000273734	MSTRG.14010.1	97962	19[+]2167708-2171563	19[+]2269525-2341172	AC005258.1	GO:0005634;GO:0005737;GO:0005829;GO:0006595;GO:0008073;GO:0008073;GO:0043086;GO:0045732;	-	-	-	-	novel protein, readthrough between OAZ1 and SPPL2B"	-	-
MSTRG.14010	ENSG00000065000	MSTRG.14010.1	3240	19[+]2167708-2171563	19[-]2100988-2164468	AP3D1	GO:0000139;GO:0005515;GO:0005623;GO:0005737;GO:0005765;GO:0005794;GO:0005794;GO:0006623;GO:0006886;GO:0006886;GO:0006886;GO:0006886;GO:0006896;GO:0008089;GO:0010008;GO:0010008;GO:0015031;GO:0015031;GO:0015031;GO:0016020;GO:0016182;GO:0016192;GO:0016192;GO:0030117;GO:0030117;GO:0030123;GO:0030123;GO:0030123;GO:0032438;GO:0035646;GO:0043195;GO:0048490;GO:0048490;GO:0048499;GO:0061088;GO:0072657;GO:…	K12396	-	COG5096	U	adaptor related protein complex 3 subunit delta 1[Source:HGNC Symbol;Acc:HGNC:568]	8943	O14617
MSTRG.14010	ENSG00000099840	MSTRG.14010.1	68115	19[+]2167708-2171563	19[+]2096429-2099593	IZUMO4	GO:0005576;GO:0005634;GO:0005576;GO:0005634;	-	-	NOG71063	-	IZUMO family member 4 [Source:HGNCSymbol;Acc:HGNC:26950]	113177	Q1ZYL8
MSTRG.14010	ENSG00000104904	MSTRG.14010.1	97946	19[+]2167708-2171563	19[+]2269509-2273490	OAZ1	GO:0005829;GO:0006595;GO:0008073;GO:0043086;GO:0005515;GO:0005515;GO:0005634;GO:0005737;GO:0005829;GO:0005829;GO:0005829;GO:0006521;GO:0006595;GO:0006595;GO:0006596;GO:0006596;GO:0008073;GO:0008073;GO:0008073;GO:0008073;GO:0008073;GO:0008073;GO:0043086;GO:0043086;GO:0045732;GO:0045732;GO:0045732;GO:0090316;GO:0090316;GO:1902268;GO:0005829;GO:0005829;GO:0006595;GO:0006595;GO:0008073;GO:0008073;GO:…	K16548	-	NOG248464	-	ornithine decarboxylase antizyme 1 [Source:HGNCSymbol;Acc:HGNC:8095]	4946	P54368
MSTRG.14010	ENSG00000104899	MSTRG.14010.1	77746	19[+]2167708-2171563	19[+]2249309-2252073	AMH	GO:0001546;GO:0001655;GO:0001655;GO:0001880;GO:0001880;GO:0005102;GO:0005160;GO:0005179;GO:0005576;GO:0005576;GO:0005615;GO:0005615;GO:0005615;GO:0007267;GO:0007506;GO:0007530;GO:0007548;GO:0007568;GO:0008083;GO:0008083;GO:0008083;GO:0008406;GO:0008406;GO:0010628;GO:0014070;GO:0030154;GO:0030509;GO:0042493;GO:0051092;GO:2000355;	K04665	-	NOG290074	-	anti-Mullerian hormone [Source:HGNCSymbol;Acc:HGNC:464]	268	P03971
MSTRG.14010	ENSG00000104886	MSTRG.14010.1	58521	19[+]2167708-2171563	19[-]2230084-2237704	PLEKHJ1	GO:0001881;GO:0005515;GO:0005769;GO:0005802;GO:0005829;GO:0007032;GO:0042147;GO:0055037;GO:0001881;GO:0005515;GO:0005769;GO:0005802;GO:0005829;GO:0007032;GO:0042147;GO:0055037;	-	-	NOG70623	R	pleckstrin homology domain containing J1[Source:HGNC Symbol;Acc:HGNC:18211]	55111	Q9NW61
MSTRG.14010	ENSG00000167476	MSTRG.14010.1	80689	19[+]2167708-2171563	19[-]2252252-2269759	JSRP1	GO:0003009;GO:0003009;GO:0005783;GO:0005789;GO:0016020;GO:0016529;GO:0016529;GO:0033017;GO:0060314;	-	-	NOG45433	S	junctional sarcoplasmic reticulum protein 1[Source:HGNC Symbol;Acc:HGNC:24963]	105372240	-
MSTRG.14010	ENSG00000104885	MSTRG.14010.1	0	19[+]2167708-2171563	19[+]2163933-2232578	DOT1L	GO:0000077;GO:0000781;GO:0003677;GO:0005515;GO:0005634;GO:0005634;GO:0005634;GO:0005634;GO:0005634;GO:0005654;GO:0005654;GO:0006281;GO:0006325;GO:0006342;GO:0006342;GO:0006348;GO:0008168;GO:0008284;GO:0016740;GO:0018024;GO:0018024;GO:0018024;GO:0018024;GO:0031151;GO:0031151;GO:0031151;GO:0032200;GO:0032259;GO:0032991;GO:0034729;GO:0034729;GO:0034729;GO:0042054;GO:0042054;GO:0043231;GO:0045944;GO:…	K11427	EC:2.1.1.43	NOG294902	-	DOT1 like histone lysine methyltransferase[Source:HGNC Symbol;Acc:HGNC:24948]	84444	Q8TEK3
MSTRG.14010	ENSG00000172081	MSTRG.14010.1	71035	19[+]2167708-2171563	19[-]2071036-2096673	MOB3A	GO:0005622;GO:0046872;GO:0005622;GO:0046872;	-	-	NOG287143	-	MOB kinase activator 3A [Source:HGNCSymbol;Acc:HGNC:29802]	126308	Q96BX8
MSTRG.14062	ENSG00000105289	MSTRG.14062.10	59738	19[-]3648278-3648624	19[+]3708362-3750813	TJP3	GO:0005515;GO:0005923;GO:0005923;GO:0005515;GO:0005515;GO:0005634;GO:0005654;GO:0005886;GO:0005886;GO:0005923;GO:0005923;GO:0005923;GO:0016020;GO:0030054;GO:0030054;GO:0005515;GO:0005515;GO:0005634;GO:0005654;GO:0005886;GO:0005886;GO:0005923;GO:0005923;GO:0005923;GO:0016020;GO:0030054;GO:0030054;GO:0005515;GO:0005515;GO:0005634;GO:0005654;GO:0005886;GO:0005886;GO:0005911;GO:0005923;GO:0005923;GO:…	K06097	-	NOG239704	-	tight junction protein 3 [Source:HGNCSymbol;Acc:HGNC:11829]	27134	O95049
MSTRG.14062	ENSG00000064961	MSTRG.14062.10	69190	19[-]3648278-3648624	19[+]3572777-3579088	HMG20B	GO:0003677;GO:0005634;GO:0005654;GO:0016604;GO:0003677;GO:0005515;GO:0005634;GO:0005634;GO:0005654;GO:0005654;GO:0005694;GO:0006325;GO:0007049;GO:0007596;GO:0010468;GO:0016604;GO:0033234;GO:0035914;GO:0045666;GO:0003677;GO:0005634;GO:0003677;GO:0005634;GO:0005654;GO:0016604;GO:0005654;	-	-	COG5648	B	high mobility group 20B [Source:HGNCSymbol;Acc:HGNC:5002]	10362	Q9P0W2
MSTRG.14062	ENSG00000006638	MSTRG.14062.10	41403	19[-]3648278-3648624	19[-]3594507-3606875	TBXA2R	GO:0004930;GO:0004930;GO:0004930;GO:0004960;GO:0004960;GO:0004961;GO:0004961;GO:0005085;GO:0005515;GO:0005515;GO:0005623;GO:0005886;GO:0005886;GO:0005886;GO:0005886;GO:0005886;GO:0005887;GO:0006954;GO:0007165;GO:0007186;GO:0007186;GO:0007186;GO:0007186;GO:0007186;GO:0007189;GO:0007204;GO:0016020;GO:0016021;GO:0016021;GO:0016021;GO:0016607;GO:0038193;GO:0045777;GO:0045907;GO:0090051;GO:0004930;GO:…	K04264	-	NOG263172	-	thromboxane A2 receptor [Source:HGNCSymbol;Acc:HGNC:11608]	6915	P21731;Q05C92;Q0VAB0
MSTRG.14062	ENSG00000161091	MSTRG.14062.10	73988	19[-]3648278-3648624	19[-]3538261-3574290	MFSD12	GO:0008643;GO:0008643;GO:0015293;GO:0015293;GO:0016020;GO:0016021;GO:0016021;GO:0016021;GO:0055085;GO:0008643;GO:0008643;GO:0015293;GO:0015293;GO:0016020;GO:0016021;GO:0016021;GO:0016021;GO:0055085;GO:0005765;GO:0005770;GO:0005887;GO:0008643;GO:0015293;GO:0016020;GO:0016021;GO:0016021;GO:0055085;GO:0071702;GO:0005765;GO:0005770;GO:0005887;GO:0008643;GO:0008643;GO:0015293;GO:0015293;GO:0016020;GO:…	-	-	NOG263455	-	major facilitator superfamily domain containing 12[Source:HGNC Symbol;Acc:HGNC:28299]	126321	Q6NUT3
MSTRG.14062	ENSG00000186111	MSTRG.14062.10	0	19[-]3648278-3648624	19[-]3630183-3700468	PIP5K1C	GO:0000166;GO:0001891;GO:0001931;GO:0005515;GO:0005515;GO:0005524;GO:0005634;GO:0005654;GO:0005737;GO:0005829;GO:0005829;GO:0005886;GO:0005912;GO:0005925;GO:0006661;GO:0006887;GO:0006897;GO:0006909;GO:0006935;GO:0007155;GO:0010008;GO:0012505;GO:0014066;GO:0016020;GO:0016079;GO:0016301;GO:0016307;GO:0016307;GO:0016308;GO:0016308;GO:0016310;GO:0016740;GO:0030036;GO:0030054;GO:0030593;GO:0032587;GO:…	K00889	EC:2.7.1.68	COG5253	T	phosphatidylinositol-4-phosphate 5-kinase type 1gamma [Source:HGNC Symbol;Acc:HGNC:8996]	23396	O60331
MSTRG.14062	ENSG00000105298	MSTRG.14062.10	21463	19[-]3648278-3648624	19[-]3610645-3626815	CACTIN	GO:0000398;GO:0001933;GO:0002376;GO:0003723;GO:0005515;GO:0005515;GO:0005634;GO:0005654;GO:0005681;GO:0005737;GO:0005829;GO:0005829;GO:0006397;GO:0007275;GO:0008380;GO:0016607;GO:0031665;GO:0032088;GO:0032688;GO:0032717;GO:0032720;GO:0034122;GO:0043124;GO:0045087;GO:0060339;GO:0071013;GO:0071222;GO:0071347;GO:0071356;GO:0005515;GO:0005515;GO:0005654;GO:0005829;GO:0016607;GO:0000398;GO:0001933;GO:…	-	-	NOG290728	-	cactin, spliceosome C complex subunit [Source:HGNCSymbol;Acc:HGNC:29938]	58509	Q8WUQ7
MSTRG.14062	ENSG00000179855	MSTRG.14062.10	54737	19[-]3648278-3648624	19[+]3585478-3593541	GIPC3	GO:0005515;GO:0005515;	K20056	-	NOG313930	-	GIPC PDZ domain containing family member 3[Source:HGNC Symbol;Acc:HGNC:18183]	126326	Q8TF64
MSTRG.14130	ENSG00000174886	MSTRG.14130.1	61949	19[+]5828349-5829327	19[-]5891276-5904006	NDUFA11	GO:0005739;GO:0005739;GO:0005743;GO:0005743;GO:0005747;GO:0005747;GO:0006120;GO:0016020;GO:0016021;GO:0032981;GO:0032981;GO:0032981;GO:0032981;GO:0055114;GO:0070469;GO:0005739;GO:0032981;GO:0032981;GO:0005739;GO:0005739;GO:0005743;GO:0005743;GO:0005747;GO:0005747;GO:0006120;GO:0016020;GO:0016021;GO:0032981;GO:0032981;GO:0032981;GO:0032981;GO:0055114;GO:0070469;	K03956	-	NOG76557	S	NADH:ubiquinone oxidoreductase subunit A11[Source:HGNC Symbol;Acc:HGNC:20371]	126328	Q86Y39
MSTRG.14130	ENSG00000187650	MSTRG.14130.1	75545	19[+]5828349-5829327	19[+]5904872-5910853	VMAC	GO:0005515;GO:0005737;GO:0005737;GO:0045098;GO:0045098;	-	-	NOG40579	-	vimentin type intermediate filament associatedcoiled-coil protein [Source:HGNC Symbol;Acc:HGNC:33803]	400673	Q2NL98
MSTRG.14130	ENSG00000141994	MSTRG.14130.1	37124	19[+]5828349-5829327	19[-]5784832-5791225	DUS3L	GO:0002943;GO:0003723;GO:0003824;GO:0003824;GO:0008033;GO:0008033;GO:0008033;GO:0016491;GO:0017150;GO:0017150;GO:0017150;GO:0046872;GO:0046872;GO:0050660;GO:0050660;GO:0055114;GO:0055114;GO:0055114;GO:0002943;GO:0003723;GO:0003824;GO:0003824;GO:0008033;GO:0008033;GO:0008033;GO:0016491;GO:0017150;GO:0017150;GO:0017150;GO:0046872;GO:0046872;GO:0046872;GO:0050660;GO:0050660;GO:0055114;GO:0055114;GO:…	K05544	EC:1.3.1.89	COG0042	J	dihydrouridine synthase 3 like [Source:HGNCSymbol;Acc:HGNC:26920]	56931	Q96G46;B2RDV7
MSTRG.14130	ENSG00000171119	MSTRG.14130.1	25	19[+]5828349-5829327	19[+]5823802-5828324	NRTN	GO:0000165;GO:0000165;GO:0001755;GO:0005102;GO:0005576;GO:0005576;GO:0007169;GO:0007169;GO:0007399;GO:0007411;GO:0008083;GO:0008083;GO:0008083;GO:0008083;GO:0008083;GO:0008083;GO:0021675;GO:0030424;GO:0031175;	-	-	NOG42785	-	neurturin [Source:HGNC Symbol;Acc:HGNC:8007]"	4902	Q99748
MSTRG.14130	ENSG00000130383	MSTRG.14130.1	36499	19[+]5828349-5829327	19[-]5865826-5870540	FUT5	GO:0005794;GO:0006486;GO:0006486;GO:0008417;GO:0008417;GO:0016020;GO:0016020;GO:0016020;GO:0016021;GO:0016740;GO:0016757;GO:0032580;GO:0036065;GO:0005794;GO:0005975;GO:0006486;GO:0006486;GO:0006486;GO:0006672;GO:0008417;GO:0008417;GO:0008417;GO:0008417;GO:0016020;GO:0016020;GO:0016020;GO:0016021;GO:0016740;GO:0016757;GO:0017060;GO:0032580;GO:0036065;GO:0042355;GO:0046920;GO:0046920;	K07633	EC:2.4.1.65	NOG283180	-	fucosyltransferase 5 [Source:HGNCSymbol;Acc:HGNC:4016]	2527	Q11128;K7ENC0
MSTRG.14130	ENSG00000171124	MSTRG.14130.1	13561	19[+]5828349-5829327	19[-]5842888-5851474	FUT3	GO:0000139;GO:0005794;GO:0006486;GO:0006486;GO:0006486;GO:0006672;GO:0008417;GO:0008417;GO:0008417;GO:0009312;GO:0009988;GO:0016020;GO:0016020;GO:0016020;GO:0016020;GO:0016021;GO:0016740;GO:0016757;GO:0017060;GO:0017060;GO:0017083;GO:0022409;GO:0030334;GO:0032580;GO:0036065;GO:0036065;GO:0042127;GO:0043413;GO:0046920;GO:0046920;GO:0070062;GO:0000139;GO:0005794;GO:0006486;GO:0006486;GO:0006486;GO:…	K00716	EC:2.4.1.65	NOG283180	-	fucosyltransferase 3 (Lewis blood group)[Source:HGNC Symbol;Acc:HGNC:4014]	2525	P21217;A8K737
MSTRG.14130	ENSG00000267157	MSTRG.14130.1	42730	19[+]5828349-5829327	19[-]5784005-5785619	AC011499.1	GO:0002943;GO:0017150;	-	-	-	-	novel protein"	-	-
MSTRG.14130	ENSG00000267314	MSTRG.14130.1	75514	19[+]5828349-5829327	19[+]5904841-5914707	AC104532.1	GO:0045098;	-	-	-	-	novel protein, readthrough VMAC-CAPS"	-	-
MSTRG.14130	ENSG00000156413	MSTRG.14130.1	1081	19[+]5828349-5829327	19[-]5830408-5839722	FUT6	GO:0005794;GO:0005794;GO:0006486;GO:0006486;GO:0006486;GO:0006672;GO:0008417;GO:0008417;GO:0008417;GO:0008417;GO:0016020;GO:0016020;GO:0016020;GO:0016021;GO:0016740;GO:0016757;GO:0017060;GO:0032580;GO:0036065;GO:0042355;GO:0046920;GO:0046920;GO:0070062;GO:0005794;GO:0005794;GO:0006486;GO:0006486;GO:0006486;GO:0006672;GO:0008417;GO:0008417;GO:0008417;GO:0008417;GO:0016020;GO:0016020;GO:0016020;GO:…	K07634	EC:2.4.1.65	NOG283180	-	fucosyltransferase 6 [Source:HGNCSymbol;Acc:HGNC:4017]	2528	P51993;Q6P7E6
MSTRG.14130	ENSG00000105519	MSTRG.14130.1	83012	19[+]5828349-5829327	19[+]5912339-5916211	CAPS	GO:0005509;GO:0005509;GO:0005509;GO:0005509;GO:0005509;GO:0005737;GO:0031982;GO:0035556;GO:0046872;GO:0005509;GO:0005509;	-	-	NOG288524	-	calcyphosine [Source:HGNC Symbol;Acc:HGNC:1487]"	828	Q13938;A0A384NYV7;Q96ET4
MSTRG.14130	ENSG00000031823	MSTRG.14130.1	86812	19[+]5828349-5829327	19[-]5916139-5978142	RANBP3	GO:0005096;GO:0005515;GO:0005634;GO:0005634;GO:0005634;GO:0005643;GO:0005654;GO:0005737;GO:0005737;GO:0006611;GO:0008536;GO:0015031;GO:0043547;GO:0046907;GO:0046907;GO:0070412;GO:0005096;GO:0005515;GO:0005634;GO:0005634;GO:0005634;GO:0005643;GO:0005654;GO:0005737;GO:0005737;GO:0006611;GO:0008536;GO:0015031;GO:0043547;GO:0046907;GO:0046907;GO:0070412;GO:0005654;GO:0046907;GO:0046907;GO:0005096;GO:…	K15304	-	NOG304969	-	RAN binding protein 3 [Source:HGNCSymbol;Acc:HGNC:9850]	8498	Q9H6Z4
MSTRG.14130	ENSG00000212123	MSTRG.14130.1	43603	19[+]5828349-5829327	19[-]5782960-5784746	PRR22	-	-	-	NOG75522	S	proline rich 22 [Source:HGNC Symbol;Acc:HGNC:28354]"	163154	Q8IZ63
MSTRG.14130	ENSG00000267740	MSTRG.14130.1	36844	19[+]5828349-5829327	19[-]5866171-5903787	AC024592.3	GO:0032981;GO:0005739;GO:0005747;GO:0032981;GO:0032981;GO:0005739;GO:0032981;GO:0032981;	-	-	-	-	novel protein"	-	-
MSTRG.14130	ENSG00000174898	MSTRG.14130.1	49615	19[+]5828349-5829327	19[+]5720637-5778734	CATSPERD	GO:0005515;GO:0005886;GO:0005886;GO:0005929;GO:0007275;GO:0007283;GO:0016020;GO:0016021;GO:0030154;GO:0030317;GO:0031514;GO:0032570;GO:0035036;GO:0036128;GO:0036128;GO:0036128;GO:0042995;GO:0048240;GO:0097228;	K16895	-	NOG68519	T	cation channel sperm associated auxiliary subunitdelta [Source:HGNC Symbol;Acc:HGNC:28598]	257062	Q86XM0
MSTRG.14141	ENSG00000087903	MSTRG.14141.2	0	19[+]6062530-6065977	19[-]5993164-6199572	RFX2	GO:0000790;GO:0000977;GO:0000978;GO:0000978;GO:0000978;GO:0000981;GO:0001228;GO:0001675;GO:0001675;GO:0003677;GO:0003677;GO:0003677;GO:0003677;GO:0003700;GO:0003700;GO:0003700;GO:0003700;GO:0003700;GO:0005515;GO:0005634;GO:0005634;GO:0005634;GO:0005634;GO:0005737;GO:0006355;GO:0006355;GO:0006357;GO:0006357;GO:0006357;GO:0007283;GO:0007286;GO:0007286;GO:0030030;GO:0030154;GO:0045944;GO:0060271;GO:…	K09173	-	NOG264634	-	regulatory factor X2 [Source:HGNCSymbol;Acc:HGNC:9983]	5990	P48378
MSTRG.14141	ENSG00000031823	MSTRG.14141.2	84388	19[+]6062530-6065977	19[-]5916139-5978142	RANBP3	GO:0005096;GO:0005515;GO:0005634;GO:0005634;GO:0005634;GO:0005643;GO:0005654;GO:0005737;GO:0005737;GO:0006611;GO:0008536;GO:0015031;GO:0043547;GO:0046907;GO:0046907;GO:0070412;GO:0005096;GO:0005515;GO:0005634;GO:0005634;GO:0005634;GO:0005643;GO:0005654;GO:0005737;GO:0005737;GO:0006611;GO:0008536;GO:0015031;GO:0043547;GO:0046907;GO:0046907;GO:0070412;GO:0005654;GO:0046907;GO:0046907;GO:0005096;GO:…	K15304	-	NOG304969	-	RAN binding protein 3 [Source:HGNCSymbol;Acc:HGNC:9850]	8498	Q9H6Z4
MSTRG.14141	ENSG00000130377	MSTRG.14141.2	69270	19[+]6062530-6065977	19[+]6135247-6193094	ACSBG2	GO:0003824;GO:0003824;GO:0000166;GO:0001676;GO:0003824;GO:0003824;GO:0003996;GO:0004467;GO:0004467;GO:0005524;GO:0005737;GO:0005737;GO:0005739;GO:0005829;GO:0005829;GO:0006629;GO:0006631;GO:0006631;GO:0007275;GO:0007283;GO:0016020;GO:0016874;GO:0030154;GO:0035338;GO:0047617;GO:0047676;GO:0102391;GO:0000166;GO:0001676;GO:0003824;GO:0003824;GO:0003996;GO:0004467;GO:0004467;GO:0005524;GO:0005737;GO:…	K15013	EC:6.2.1.3	COG1022	I	acyl-CoA synthetase bubblegum family member 2[Source:HGNC Symbol;Acc:HGNC:24174]	81616	Q5FVE4;A0A140VJD4
MSTRG.14268	ENSG00000267673	MSTRG.14268.1	26722	19[-]10277499-10283323	19[-]10310045-10316015	FDX2	GO:0005515;GO:0005739;GO:0005759;GO:0005759;GO:0006700;GO:0009055;GO:0009055;GO:0016125;GO:0022900;GO:0044281;GO:0046872;GO:0051536;GO:0051536;GO:0051536;GO:0051537;GO:0051537;GO:0051537;GO:0055114;GO:0009055;GO:0009055;GO:0022900;GO:0051536;GO:0051536;GO:0009055;GO:0009055;GO:0022900;GO:0051536;GO:0051536;	K22071	-	COG0633	C	ferredoxin 2 [Source:HGNC Symbol;Acc:HGNC:30546]"	112812	Q6P4F2
MSTRG.14268	ENSG00000105364	MSTRG.14268.1	17444	19[-]10277499-10283323	19[+]10251901-10260055	MRPL4	GO:0003735;GO:0003735;GO:0005840;GO:0005840;GO:0006412;GO:0006412;GO:0003735;GO:0005840;GO:0006412;GO:0003723;GO:0003735;GO:0003735;GO:0003735;GO:0005515;GO:0005739;GO:0005743;GO:0005762;GO:0005840;GO:0005840;GO:0005840;GO:0006412;GO:0006412;GO:0070125;GO:0070126;GO:0003735;GO:0003735;GO:0005840;GO:0005840;GO:0006412;GO:0006412;GO:0003723;GO:0003735;GO:0003735;GO:0003735;GO:0005515;GO:0005739;GO:…	K02926	-	COG0088	J	mitochondrial ribosomal protein L4 [Source:HGNCSymbol;Acc:HGNC:14276]	51073	Q9BYD3;A0A024R7C5
MSTRG.14268	ENSG00000220201	MSTRG.14268.1	21480	19[-]10277499-10283323	19[-]10304803-10309880	ZGLP1	GO:0000122;GO:0000981;GO:0003677;GO:0005634;GO:0005634;GO:0006355;GO:0006355;GO:0007275;GO:0007283;GO:0008270;GO:0008270;GO:0043565;GO:0043565;GO:0046872;GO:0048599;GO:0006355;GO:0006355;GO:0008270;GO:0008270;GO:0043565;GO:0043565;GO:0046872;	K21630	-	NOG279053	-	zinc finger GATA like protein 1 [Source:HGNCSymbol;Acc:HGNC:37245]	100125288	P0C6A0
MSTRG.14268	ENSG00000105376	MSTRG.14268.1	6629	19[-]10277499-10283323	19[+]10289952-10296778	ICAM5	GO:0005178;GO:0005515;GO:0005886;GO:0005886;GO:0005886;GO:0005887;GO:0005887;GO:0006909;GO:0007155;GO:0007155;GO:0016020;GO:0016020;GO:0016020;GO:0016021;GO:0030198;GO:0050776;GO:0098609;GO:0098609;GO:0016020;GO:0016020;GO:0098609;GO:0098609;	K06769	-	NOG146347	S	intercellular adhesion molecule 5 [Source:HGNCSymbol;Acc:HGNC:5348]	7087	Q9UMF0;Q8N6I2
MSTRG.14268	ENSG00000076662	MSTRG.14268.1	50453	19[-]10277499-10283323	19[-]10333776-10339661	ICAM3	GO:0002223;GO:0005102;GO:0005178;GO:0005178;GO:0005178;GO:0005515;GO:0005886;GO:0005886;GO:0005887;GO:0005887;GO:0006909;GO:0007155;GO:0007155;GO:0016020;GO:0016020;GO:0016020;GO:0016021;GO:0030198;GO:0050776;GO:0070062;GO:0098609;GO:0098609;GO:0016020;GO:0016021;GO:0016020;GO:0016020;GO:0016020;GO:0016021;GO:0098609;GO:0098609;GO:0016020;GO:0016021;GO:0016020;GO:0016020;GO:0098609;GO:0098609;	K06486	-	NOG146347	S	intercellular adhesion molecule 3 [Source:HGNCSymbol;Acc:HGNC:5346]	3385	P32942;A0A024R7C1
MSTRG.14268	ENSG00000105397	MSTRG.14268.1	67206	19[-]10277499-10283323	19[-]10350529-10380572	TYK2	GO:0000166;GO:0004672;GO:0004672;GO:0004713;GO:0004713;GO:0004713;GO:0004713;GO:0004715;GO:0004715;GO:0004715;GO:0004715;GO:0004715;GO:0005131;GO:0005515;GO:0005524;GO:0005524;GO:0005524;GO:0005634;GO:0005737;GO:0005829;GO:0005856;GO:0005856;GO:0005856;GO:0006468;GO:0006468;GO:0006468;GO:0016020;GO:0016020;GO:0016301;GO:0016310;GO:0016740;GO:0018108;GO:0019221;GO:0035556;GO:0035556;GO:0035722;GO:…	K11219	EC:2.7.10.2	COG0515	T	tyrosine kinase 2 [Source:HGNCSymbol;Acc:HGNC:12440]	7297	P29597;A0A024R7E4
MSTRG.14268	ENSG00000167807	MSTRG.14268.1	22104	19[-]10277499-10283323	19[-]10305427-10316009	AC011511.1	GO:0009055;GO:0022900;GO:0051536;GO:0051537;	-	-	-	-	novel transcript"	-	-
MSTRG.14268	ENSG00000267534	MSTRG.14268.1	46168	19[-]10277499-10283323	19[-]10221433-10231331	S1PR2	GO:0000187;GO:0001664;GO:0003376;GO:0003376;GO:0004930;GO:0004930;GO:0004930;GO:0004930;GO:0004930;GO:0005178;GO:0005515;GO:0005886;GO:0005886;GO:0007165;GO:0007186;GO:0007186;GO:0007186;GO:0007186;GO:0007186;GO:0008284;GO:0008289;GO:0010800;GO:0010800;GO:0016020;GO:0016021;GO:0016021;GO:0016021;GO:0031532;GO:0038036;GO:0038036;GO:0038036;GO:0046847;GO:0090394;GO:1903142;	K04292	-	NOG149362	L	sphingosine-1-phosphate receptor 2 [Source:HGNCSymbol;Acc:HGNC:3169]	9294	O95136;A0A024R7B2
MSTRG.14268	ENSG00000105371	MSTRG.14268.1	3632	19[-]10277499-10283323	19[+]10286955-10288522	ICAM4	GO:0005178;GO:0005178;GO:0005576;GO:0005886;GO:0005886;GO:0005886;GO:0005887;GO:0007155;GO:0007155;GO:0016020;GO:0016020;GO:0016020;GO:0016021;GO:0016021;GO:0030198;GO:0050776;GO:0098609;GO:0098609;GO:0005178;GO:0005178;GO:0005576;GO:0005886;GO:0005886;GO:0005886;GO:0005887;GO:0007155;GO:0007155;GO:0016020;GO:0016020;GO:0016021;GO:0016021;GO:0030198;GO:0050776;GO:0098609;GO:0005178;GO:0005178;GO:…	K06581	-	NOG47696	S	intercellular adhesion molecule 4 (Landsteiner-Wiener blood group) [Source:HGNC Symbol;Acc:HGNC:5347]	3386	Q14773
MSTRG.14268	ENSG00000161847	MSTRG.14268.1	32889	19[-]10277499-10283323	19[-]10316212-10333638	RAVER1	GO:0003676;GO:0003676;GO:0003723;GO:0003676;GO:0003676;GO:0003723;GO:0000398;GO:0003676;GO:0003676;GO:0003676;GO:0003723;GO:0005634;GO:0005634;GO:0005737;GO:0003676;	-	-	-	-	ribonucleoprotein, PTB binding 1 [Source:HGNCSymbol;Acc:HGNC:30296]	125950	Q8IY67;E9PAU2
MSTRG.14268	ENSG00000090339	MSTRG.14268.1	0	19[-]10277499-10283323	19[+]10271093-10286615	ICAM1	GO:0016020;GO:0016021;GO:0001541;GO:0001618;GO:0001666;GO:0001772;GO:0001910;GO:0001975;GO:0002291;GO:0002438;GO:0002457;GO:0002693;GO:0004888;GO:0005178;GO:0005178;GO:0005178;GO:0005178;GO:0005178;GO:0005515;GO:0005515;GO:0005515;GO:0005615;GO:0005615;GO:0005623;GO:0005886;GO:0005886;GO:0005886;GO:0005887;GO:0005887;GO:0005925;GO:0007155;GO:0007155;GO:0007155;GO:0007155;GO:0007157;GO:0007159;GO:…	K06490	-	NOG146347	S	intercellular adhesion molecule 1 [Source:HGNCSymbol;Acc:HGNC:5344]	3383	P05362;A0A384MEK5
MSTRG.14268	ENSG00000267303	MSTRG.14268.1	32148	19[-]10277499-10283323	19[-]10315471-10320678	AC011511.4	GO:0000398;GO:0003676;GO:0005634;	-	-	-	-	novel transcript"	-	-
MSTRG.14268	ENSG00000130816	MSTRG.14268.1	46213	19[-]10277499-10283323	19[-]10133345-10231286	DNMT1	GO:0000122;GO:0003677;GO:0003677;GO:0003677;GO:0003677;GO:0003682;GO:0003682;GO:0003886;GO:0003886;GO:0003886;GO:0003886;GO:0003886;GO:0005515;GO:0005515;GO:0005634;GO:0005634;GO:0005634;GO:0005634;GO:0005634;GO:0005654;GO:0006306;GO:0006325;GO:0007265;GO:0008168;GO:0008168;GO:0008168;GO:0008270;GO:0008270;GO:0009008;GO:0009008;GO:0010216;GO:0010216;GO:0010424;GO:0010628;GO:0010629;GO:0016740;GO:…	K00558	EC:2.1.1.37	COG0270	L	DNA methyltransferase 1 [Source:HGNCSymbol;Acc:HGNC:2976]	1786	P26358;I6L9H2
MSTRG.1451	ENSG00000134215	MSTRG.1451.29	0	1[-]107948846-107968192	1[-]107571161-107965180	VAV3	GO:0001525;GO:0001772;GO:0005070;GO:0005085;GO:0005085;GO:0005085;GO:0005085;GO:0005085;GO:0005089;GO:0005096;GO:0005154;GO:0005515;GO:0005515;GO:0005737;GO:0005829;GO:0005886;GO:0006906;GO:0006974;GO:0007186;GO:0007229;GO:0007264;GO:0007264;GO:0008361;GO:0009967;GO:0016477;GO:0030031;GO:0030032;GO:0030168;GO:0030593;GO:0030676;GO:0030890;GO:0035556;GO:0035556;GO:0038095;GO:0038096;GO:0042493;GO:…	K05730	-	NOG326494	-	vav guanine nucleotide exchange factor 3[Source:HGNC Symbol;Acc:HGNC:12659]	10451	Q9UKW4
MSTRG.1456	ENSG00000134215	MSTRG.1456.1,MSTRG.1456.2	42731	1[-]108007911-108017839	1[-]107571161-107965180	VAV3	GO:0001525;GO:0001772;GO:0005070;GO:0005085;GO:0005085;GO:0005085;GO:0005085;GO:0005085;GO:0005089;GO:0005096;GO:0005154;GO:0005515;GO:0005515;GO:0005737;GO:0005829;GO:0005886;GO:0006906;GO:0006974;GO:0007186;GO:0007229;GO:0007264;GO:0007264;GO:0008361;GO:0009967;GO:0016477;GO:0030031;GO:0030032;GO:0030168;GO:0030593;GO:0030676;GO:0030890;GO:0035556;GO:0035556;GO:0038095;GO:0038096;GO:0042493;GO:…	K05730	-	NOG326494	-	vav guanine nucleotide exchange factor 3[Source:HGNC Symbol;Acc:HGNC:12659]	10451	Q9UKW4
MSTRG.14600	ENSG00000105717	MSTRG.14600.1	45002	19[+]19663695-19667914	19[-]19561707-19618693	PBX4	GO:0003700;GO:0005634;GO:0006355;GO:0000790;GO:0000981;GO:0001741;GO:0003677;GO:0003677;GO:0003677;GO:0003700;GO:0003700;GO:0005515;GO:0005634;GO:0005634;GO:0005634;GO:0005634;GO:0006357;GO:0006366;GO:0043565;GO:0043565;GO:0045893;GO:0003700;GO:0005634;GO:0006355;	K15611	-	NOG248144	-	PBX homeobox 4 [Source:HGNC Symbol;Acc:HGNC:13403]"	80714	Q9BYU1
MSTRG.14600	ENSG00000181896	MSTRG.14600.1	882	19[+]19663695-19667914	19[+]19668796-19683509	ZNF101	GO:0000977;GO:0003676;GO:0003677;GO:0005515;GO:0005634;GO:0005634;GO:0006355;GO:0006357;GO:0046872;GO:0000977;GO:0003676;GO:0003676;GO:0003677;GO:0005515;GO:0005634;GO:0005634;GO:0006355;GO:0006355;GO:0006357;GO:0046872;GO:0003676;GO:0003676;GO:0006355;GO:0006355;GO:0000977;GO:0003676;GO:0003676;GO:0003677;GO:0005515;GO:0005634;GO:0005634;GO:0006355;GO:0006357;GO:0046872;GO:0003676;	K09228	-	COG5048	R	zinc finger protein 101 [Source:HGNCSymbol;Acc:HGNC:12881]	94039	Q8IZC7
MSTRG.14600	ENSG00000064547	MSTRG.14600.1	34765	19[+]19663695-19667914	19[-]19623655-19628930	LPAR2	GO:0004930;GO:0004930;GO:0004930;GO:0004930;GO:0005515;GO:0005515;GO:0005623;GO:0005886;GO:0005886;GO:0005886;GO:0005887;GO:0007165;GO:0007186;GO:0007186;GO:0007186;GO:0007186;GO:0007186;GO:0007202;GO:0007204;GO:0008289;GO:0009986;GO:0016020;GO:0016021;GO:0016021;GO:0016021;GO:0030139;GO:0070915;GO:0070915;GO:0004930;GO:0004930;GO:0004930;GO:0004930;GO:0005515;GO:0005515;GO:0005623;GO:0005886;GO:…	K04291	-	NOG247606	-	lysophosphatidic acid receptor 2 [Source:HGNCSymbol;Acc:HGNC:3168]	9170	Q9HBW0;A0A024R7M9
MSTRG.14600	ENSG00000089639	MSTRG.14600.1	20038	19[+]19663695-19667914	19[-]19629476-19643657	GMIP	GO:0005096;GO:0005096;GO:0005515;GO:0005654;GO:0005829;GO:0005829;GO:0005886;GO:0007165;GO:0007165;GO:0034260;GO:0035556;GO:0035556;GO:0035556;GO:0043547;GO:0046872;GO:0051056;GO:0005096;GO:0005096;GO:0005515;GO:0005654;GO:0005829;GO:0005829;GO:0005886;GO:0007165;GO:0007165;GO:0034260;GO:0035556;GO:0035556;GO:0035556;GO:0043547;GO:0046872;GO:0051056;GO:0035556;GO:0035556;	K20653	-	NOG240124	-	GEM interacting protein [Source:HGNCSymbol;Acc:HGNC:24852]	51291	Q9P107;A0A024R7N1;B4DLZ1
MSTRG.14600	ENSG00000105708	MSTRG.14600.1	42558	19[+]19663695-19667914	19[-]19710472-19733112	ZNF14	GO:0000977;GO:0003676;GO:0003676;GO:0003677;GO:0005634;GO:0005634;GO:0006355;GO:0006355;GO:0006357;GO:0046872;	K09228	-	COG5048	R	zinc finger protein 14 [Source:HGNCSymbol;Acc:HGNC:12924]	7561	P17017
MSTRG.14600	ENSG00000105726	MSTRG.14600.1	19	19[+]19663695-19667914	19[-]19645198-19663676	ATP13A1	GO:0000166;GO:0000166;GO:0000166;GO:0003674;GO:0005524;GO:0005623;GO:0005783;GO:0005789;GO:0005789;GO:0006812;GO:0006812;GO:0006874;GO:0008150;GO:0015410;GO:0016020;GO:0016021;GO:0016021;GO:0016021;GO:0016887;GO:0016887;GO:0016887;GO:0034220;GO:0046872;GO:0071421;GO:0000166;GO:0000166;GO:0000166;GO:0003674;GO:0005524;GO:0005623;GO:0005783;GO:0005789;GO:0005789;GO:0006812;GO:0006812;GO:0006874;GO:…	K14950	EC:7.2.2.-	COG0474	P	ATPase 13A1 [Source:HGNC Symbol;Acc:HGNC:24215]"	57130	Q9HD20;A0A024R7N2
MSTRG.14612	ENSG00000197124	MSTRG.14612.1	97245	19[+]19894900-19899813	19[-]19997058-20039505	ZNF682	GO:0003676;GO:0003676;GO:0006355;GO:0006355;GO:0003676;GO:0003676;GO:0003677;GO:0005634;GO:0006355;GO:0006355;GO:0046872;GO:0003676;GO:0003676;GO:0003677;GO:0005634;GO:0006355;GO:0006355;GO:0046872;GO:0003676;GO:0003676;GO:0006355;GO:0006355;GO:0003676;GO:0003676;GO:0003677;GO:0005634;GO:0006355;GO:0006355;GO:0046872;GO:0003676;GO:0003676;GO:0003677;GO:0005634;GO:0006355;GO:0046872;GO:0003676;GO:…	K09228	-	COG5048	R	zinc finger protein 682 [Source:HGNCSymbol;Acc:HGNC:28857]	91120	O95780
MSTRG.14612	ENSG00000081665	MSTRG.14612.1	73149	19[+]19894900-19899813	19[-]19785839-19821751	ZNF506	GO:0003676;GO:0003677;GO:0005634;GO:0005730;GO:0006355;GO:0046872;GO:0003676;GO:0003676;GO:0003677;GO:0005634;GO:0005730;GO:0006355;GO:0006355;GO:0046872;GO:0003676;GO:0003676;GO:0006355;GO:0006355;GO:0003676;GO:0006355;GO:0003676;GO:0003676;GO:0006355;GO:0006355;GO:0003676;GO:0003676;GO:0003677;GO:0005634;GO:0005730;GO:0006355;GO:0006355;GO:0046872;GO:0003676;GO:0003676;GO:0003677;GO:0005634;GO:…	K09228	-	COG5048	R	zinc finger protein 506 [Source:HGNCSymbol;Acc:HGNC:23780]	440515	Q5JVG8
MSTRG.14612	ENSG00000256771	MSTRG.14612.1	226	19[+]19894900-19899813	19[+]19865882-19894674	ZNF253	GO:0003676;GO:0003676;GO:0003677;GO:0005634;GO:0006355;GO:0006355;GO:0006355;GO:0008270;GO:0045892;GO:0046872;GO:0003676;GO:0003676;GO:0003676;GO:0003676;GO:0003677;GO:0005634;GO:0006355;GO:0006355;GO:0008270;GO:0045892;GO:0046872;GO:0003676;GO:0003676;GO:0006355;GO:0006355;GO:0046872;	K09228	-	COG5048	R	zinc finger protein 253 [Source:HGNCSymbol;Acc:HGNC:13497]	56242	O75346
MSTRG.14612	ENSG00000184635	MSTRG.14612.1	1100	19[+]19894900-19899813	19[+]19900913-19963464	ZNF93	GO:0003676;GO:0003676;GO:0006355;GO:0006355;GO:0003676;GO:0006355;GO:0003676;GO:0003676;GO:0000976;GO:0000976;GO:0003676;GO:0003676;GO:0003677;GO:0003700;GO:0005634;GO:0006355;GO:0006355;GO:0008270;GO:0045892;GO:0046872;GO:0070895;GO:0003676;GO:0003676;GO:0006355;GO:0006355;GO:0003676;GO:0003676;	K09228	-	-	-	zinc finger protein 93 [Source:HGNCSymbol;Acc:HGNC:13169]	81931	P35789;Q6NS90
MSTRG.14741	ENSG00000130881	MSTRG.14741.1	2650	19[-]33171607-33174953	19[+]33177603-33208864	LRP3	GO:0005515;GO:0005905;GO:0006897;GO:0006898;GO:0010628;GO:0010629;GO:0016020;GO:0016021;GO:0016021;GO:0045599;GO:0045669;	K20050	-	NOG242928	-	LDL receptor related protein 3 [Source:HGNCSymbol;Acc:HGNC:6695]	4037	O75074
MSTRG.14741	ENSG00000130876	MSTRG.14741.1	33711	19[-]33171607-33174953	19[-]33208664-33225850	SLC7A10	GO:0005886;GO:0005887;GO:0005887;GO:0006865;GO:0006865;GO:0006865;GO:0015175;GO:0015175;GO:0015175;GO:0015179;GO:0015194;GO:0015804;GO:0015804;GO:0015804;GO:0015825;GO:0016020;GO:0016020;GO:0016020;GO:0016020;GO:0016021;GO:0022857;GO:0022857;GO:0042941;GO:0042941;GO:0042942;GO:0042942;GO:0050900;GO:0055085;GO:0055085;GO:1902475;GO:0016020;GO:0016020;GO:0016021;GO:0022857;GO:0055085;	K13782	-	COG0531	E	solute carrier family 7 member 10 [Source:HGNCSymbol;Acc:HGNC:11058]	56301	Q9NS82
MSTRG.14741	ENSG00000166359	MSTRG.14741.1	0	19[-]33171607-33174953	19[+]33132090-33175799	WDR88	GO:0005515;GO:0005515;GO:0005515;	-	-	COG2319	R	WD repeat domain 88 [Source:HGNCSymbol;Acc:HGNC:26999]	126248	Q6ZMY6
MSTRG.14741	ENSG00000076650	MSTRG.14741.1	41065	19[-]33171607-33174953	19[+]33080899-33130542	GPATCH1	GO:0003723;GO:0006397;GO:0000398;GO:0003676;GO:0003676;GO:0003723;GO:0003723;GO:0003723;GO:0005634;GO:0006397;GO:0006397;GO:0071013;	K13123	-	NOG150083	K	G-patch domain containing 1 [Source:HGNCSymbol;Acc:HGNC:24658]	55094	Q9BRR8
MSTRG.14805	ENSG00000011600	MSTRG.14805.1	11391	19[-]35892055-35893010	19[-]35904401-35908295	TYROBP	GO:0016020;GO:0016021;GO:0016020;GO:0016021;GO:0002274;GO:0002282;GO:0002282;GO:0002376;GO:0005102;GO:0005102;GO:0005102;GO:0005515;GO:0005515;GO:0005623;GO:0005886;GO:0005886;GO:0005887;GO:0006968;GO:0007165;GO:0009986;GO:0010628;GO:0016020;GO:0016021;GO:0016021;GO:0030036;GO:0030316;GO:0030667;GO:0030889;GO:0030900;GO:0032911;GO:0032930;GO:0034241;GO:0035556;GO:0042535;GO:0042802;GO:0043277;GO:…	K07992	-	NOG44707	-	transmembrane immune signaling adaptor TYROBP[Source:HGNC Symbol;Acc:HGNC:12449]	7305	O43914
MSTRG.14805	ENSG00000126243	MSTRG.14805.1	42348	19[-]35892055-35893010	19[+]35935358-35946624	LRFN3	GO:0005515;GO:0005886;GO:0005886;GO:0007155;GO:0009986;GO:0016020;GO:0016021;GO:0030054;GO:0030424;GO:0030425;GO:0042734;GO:0042995;GO:0045202;GO:0045211;GO:0098978;GO:0099059;GO:0099061;GO:0099179;GO:0099560;GO:1905606;GO:0005515;GO:0005886;GO:0005886;GO:0007155;GO:0009986;GO:0009986;GO:0016020;GO:0016021;GO:0030054;GO:0030424;GO:0030425;GO:0042734;GO:0042995;GO:0045202;GO:0045211;GO:0098978;GO:…	K16356	-	NOG239228	-	leucine rich repeat and fibronectin type III domaincontaining 3 [Source:HGNC Symbol;Acc:HGNC:28370]	79414	Q9BTN0
MSTRG.14805	ENSG00000126259	MSTRG.14805.1	24946	19[-]35892055-35893010	19[+]35855861-35867109	KIRREL2	GO:0016020;GO:0016021;GO:0016020;GO:0016021;GO:0001933;GO:0005515;GO:0005886;GO:0005886;GO:0005886;GO:0005911;GO:0005911;GO:0007155;GO:0016020;GO:0016021;GO:0036057;GO:0042802;GO:0042802;GO:0098609;GO:0016020;GO:0016021;	-	-	NOG295274	-	kirre like nephrin family adhesion molecule 2[Source:HGNC Symbol;Acc:HGNC:18816]	84063	Q6UWL6
MSTRG.14805	ENSG00000161270	MSTRG.14805.1	22768	19[-]35892055-35893010	19[-]35825964-35869287	NPHS1	GO:0000165;GO:0005515;GO:0005515;GO:0005515;GO:0005886;GO:0005886;GO:0005886;GO:0005887;GO:0005925;GO:0007155;GO:0007155;GO:0007155;GO:0007254;GO:0007275;GO:0007517;GO:0007519;GO:0007520;GO:0007588;GO:0016020;GO:0016021;GO:0017022;GO:0030838;GO:0032836;GO:0035418;GO:0036057;GO:0042995;GO:0044062;GO:0070062;GO:0072015;GO:0005515;GO:0005515;GO:0005515;GO:0005886;GO:0005886;GO:0005887;GO:0007155;GO:…	-	-	NOG251936	-	NPHS1 adhesion molecule, nephrin [Source:HGNCSymbol;Acc:HGNC:7908]	4868	O60500
MSTRG.14805	ENSG00000167604	MSTRG.14805.1	0	19[-]35892055-35893010	19[-]35887653-35902303	NFKBID	GO:0005515;GO:0005515;GO:0005515;GO:0005634;GO:0005634;GO:0006357;GO:0006954;GO:0050852;GO:2000321;GO:0005515;GO:0005515;GO:0005634;GO:0005634;GO:0005634;GO:0006357;GO:0006954;GO:0032088;GO:0033085;GO:0043124;GO:0050852;GO:0050852;GO:0051059;GO:0070245;GO:2000321;GO:2000321;GO:0005515;	K14214	-	NOG283039	-	NFKB inhibitor delta [Source:HGNCSymbol;Acc:HGNC:15671]	84807	Q8NI38
MSTRG.14805	ENSG00000126264	MSTRG.14805.1	9519	19[-]35892055-35893010	19[+]35902529-35904377	HCST	GO:0005102;GO:0005102;GO:0005102;GO:0005102;GO:0005515;GO:0005886;GO:0006468;GO:0009986;GO:0014068;GO:0014068;GO:0014068;GO:0014068;GO:0016020;GO:0016020;GO:0016020;GO:0016021;GO:0043548;GO:0043548;GO:0043548;GO:0043548;GO:0050776;GO:0050776;GO:0050776;GO:0005102;GO:0005102;GO:0005102;GO:0005102;GO:0005515;GO:0005886;GO:0006468;GO:0009986;GO:0014068;GO:0014068;GO:0014068;GO:0014068;GO:0016020;GO:…	K07988	-	NOG42800	S	hematopoietic cell signal transducer [Source:HGNCSymbol;Acc:HGNC:16977]	10870	Q9UBK5
MSTRG.14805	ENSG00000250799	MSTRG.14805.1	78756	19[-]35892055-35893010	19[-]35799988-35813299	PRODH2	GO:0004657;GO:0004657;GO:0006560;GO:0006562;GO:0006562;GO:0016491;GO:0055114;GO:0004657;GO:0006560;GO:0006562;GO:0016491;GO:0055114;GO:0004657;GO:0004657;GO:0004657;GO:0004657;GO:0005739;GO:0005743;GO:0006560;GO:0006562;GO:0006562;GO:0006562;GO:0010133;GO:0016491;GO:0016645;GO:0046487;GO:0055114;GO:0071949;GO:0004657;GO:0004657;GO:0006560;GO:0006562;GO:0006562;GO:0016491;GO:0055114;	K11394	EC:1.5.5.3	-	-	proline dehydrogenase 2 [Source:HGNCSymbol;Acc:HGNC:17325]	58510	Q9UF12
MSTRG.14805	ENSG00000105290	MSTRG.14805.1	12263	19[-]35892055-35893010	19[+]35867899-35879792	APLP1	GO:0008201;GO:0008201;GO:0016020;GO:0016021;GO:0016021;GO:0016021;GO:0046914;GO:0046914;GO:0005515;GO:0005604;GO:0005737;GO:0005886;GO:0005886;GO:0006897;GO:0006915;GO:0007155;GO:0007399;GO:0008201;GO:0008201;GO:0008201;GO:0009887;GO:0016020;GO:0016021;GO:0016021;GO:0016021;GO:0031694;GO:0031695;GO:0031696;GO:0042802;GO:0046872;GO:0046914;GO:0046914;GO:0048471;GO:0071874;GO:0106072;GO:0005515;GO:…	K05639	-	NOG289770	-	amyloid beta precursor like protein 1 [Source:HGNCSymbol;Acc:HGNC:597]	333	P51693
MSTRG.1481	ENSG00000162641	MSTRG.1481.1	4455	1[+]108754301-108811443	1[-]108815898-108963484	AKNAD1	GO:0000978;GO:0000978;GO:0001228;GO:0001228;GO:0001837;GO:0001837;GO:0045944;GO:0000978;GO:0001228;GO:0001837;GO:0045944;GO:0000978;GO:0000978;GO:0001228;GO:0001228;GO:0001837;GO:0001837;GO:0045944;GO:0000978;GO:0000978;GO:0001228;GO:0001228;GO:0001837;GO:0001837;GO:0045944;GO:0000978;GO:0001228;GO:0001837;GO:0045944;GO:0000978;GO:0001228;GO:0001837;GO:0045944;GO:0000978;GO:0000978;GO:0001228;GO:…	-	-	NOG40741	S	AKNA domain containing 1 [Source:HGNCSymbol;Acc:HGNC:28398]	254268	Q5T1N1
MSTRG.1481	ENSG00000162639	MSTRG.1481.1	92775	1[+]108754301-108811443	1[-]108648290-108661526	HENMT1	GO:0001510;GO:0001510;GO:0001510;GO:0003723;GO:0005515;GO:0005634;GO:0005737;GO:0005737;GO:0008168;GO:0008171;GO:0008171;GO:0008171;GO:0008171;GO:0008173;GO:0008173;GO:0008173;GO:0008173;GO:0016740;GO:0030422;GO:0031047;GO:0032259;GO:0034587;GO:0034587;GO:0043186;GO:0046872;GO:0001510;GO:0001510;GO:0008171;GO:0008171;GO:0008173;GO:0008173;GO:0001510;GO:0001510;GO:0001510;GO:0001510;GO:0003723;GO:…	K20798	EC:2.1.1.-	NOG77126	S	HEN methyltransferase 1 [Source:HGNCSymbol;Acc:HGNC:26400]	113802	Q5T8I9
MSTRG.1481	ENSG00000121957	MSTRG.1481.1	63907	1[+]108754301-108811443	1[+]108875350-108934545	GPSM2	GO:0000132;GO:0000166;GO:0000922;GO:0001965;GO:0005092;GO:0005092;GO:0005515;GO:0005515;GO:0005515;GO:0005623;GO:0005737;GO:0005813;GO:0005829;GO:0005856;GO:0005886;GO:0005938;GO:0007049;GO:0007052;GO:0007186;GO:0008022;GO:0016020;GO:0016328;GO:0019904;GO:0030695;GO:0030695;GO:0031291;GO:0032991;GO:0042802;GO:0043621;GO:0050790;GO:0051301;GO:0051661;GO:0060236;GO:0070840;GO:0097431;GO:0097575;GO:…	K15837	-	COG0457	R	G protein signaling modulator 2 [Source:HGNCSymbol;Acc:HGNC:29501]	29899	P81274;A0A024R0F8;B4DIF1
MSTRG.1481	ENSG00000143107	MSTRG.1481.1	11552	1[+]108754301-108811443	1[+]108712908-108742749	FNDC7	GO:0005515;GO:0005576;GO:0005515;	-	-	NOG42588	K	fibronectin type III domain containing 7[Source:HGNC Symbol;Acc:HGNC:26668]	163479	Q5VTL7
MSTRG.1481	ENSG00000116266	MSTRG.1481.1	0	1[+]108754301-108811443	1[+]108746674-108809523	STXBP3	GO:0001678;GO:0005515;GO:0005623;GO:0005737;GO:0005829;GO:0005829;GO:0005829;GO:0005886;GO:0005886;GO:0006887;GO:0006904;GO:0006904;GO:0007420;GO:0015031;GO:0016020;GO:0016192;GO:0016192;GO:0016323;GO:0016324;GO:0016324;GO:0017075;GO:0019905;GO:0019905;GO:0019905;GO:0022615;GO:0030073;GO:0031091;GO:0032868;GO:0042581;GO:0043312;GO:0044877;GO:0045335;GO:0045955;GO:0046325;GO:0070062;GO:0070527;GO:…	K15301	-	COG5158	U	syntaxin binding protein 3 [Source:HGNCSymbol;Acc:HGNC:11446]	6814	O00186
MSTRG.1481	ENSG00000134186	MSTRG.1481.1	51373	1[+]108754301-108811443	1[+]108692310-108702928	PRPF38B	GO:0003723;GO:0005634;GO:0005681;GO:0006397;GO:0008380;GO:0071011;GO:0003723;GO:0005634;GO:0005681;GO:0006397;GO:0008380;GO:0071011;	K12850	-	NOG266713	-	pre-mRNA processing factor 38B [Source:HGNCSymbol;Acc:HGNC:25512]	55119	Q5VTL8
MSTRG.14864	ENSG00000189144	MSTRG.14864.1	757	19[-]37733000-37735076	19[-]37735833-37817300	ZNF573	GO:0003676;GO:0003676;GO:0003677;GO:0005634;GO:0006355;GO:0006355;GO:0046872;GO:0003676;GO:0006355;GO:0003676;GO:0006355;GO:0003676;GO:0003676;GO:0003677;GO:0005634;GO:0006355;GO:0046872;GO:0003676;GO:0003676;GO:0003677;GO:0005634;GO:0006355;GO:0046872;GO:0003676;GO:0003676;GO:0003677;GO:0005634;GO:0006355;GO:0046872;GO:0003676;GO:0003676;GO:0003677;GO:0005634;GO:0006355;GO:0006355;GO:0046872;GO:…	-	-	COG5048	R	zinc finger protein 573 [Source:HGNCSymbol;Acc:HGNC:26420]	126231	Q86YE8
MSTRG.14864	ENSG00000267552	MSTRG.14864.1	13812	19[-]37733000-37735076	19[-]37689865-37719188	AC093227.2	GO:0003676;GO:0006355;	-	-	-	-	novel transcript"	-	-
MSTRG.14864	ENSG00000198182	MSTRG.14864.1	13239	19[-]37733000-37735076	19[-]37696371-37719761	ZNF607	GO:0003676;GO:0003676;GO:0003677;GO:0005515;GO:0005634;GO:0006355;GO:0006355;GO:0046872;GO:0003676;GO:0003676;GO:0003677;GO:0005515;GO:0005634;GO:0006355;GO:0006355;GO:0046872;GO:0003676;GO:0006355;GO:0003676;GO:0003676;GO:0003676;GO:0003676;GO:0006355;GO:0006355;	K09228	-	COG5048	R	zinc finger protein 607 [Source:HGNCSymbol;Acc:HGNC:28192]	84775	Q96SK3
MSTRG.14864	ENSG00000120784	MSTRG.14864.1	40663	19[-]37733000-37735076	19[-]37613749-37692337	ZFP30	GO:0003676;GO:0003676;GO:0006355;GO:0006355;GO:0003676;GO:0003676;GO:0003677;GO:0005634;GO:0006355;GO:0006355;GO:0046872;GO:0003676;GO:0003676;GO:0003677;GO:0005634;GO:0006355;GO:0006355;GO:0046872;GO:0003676;GO:0003676;GO:0006355;GO:0006355;GO:0003676;GO:0003676;GO:0006355;GO:0006355;	K09228	-	COG5048	R	ZFP30 zinc finger protein [Source:HGNCSymbol;Acc:HGNC:29555]	22835	Q9Y2G7;D3Y2A0
MSTRG.14864	ENSG00000196381	MSTRG.14864.1	40685	19[-]37733000-37735076	19[-]37667751-37692315	ZNF781	GO:0003676;GO:0003676;GO:0003677;GO:0005634;GO:0046872;GO:0003676;GO:0003676;GO:0003677;GO:0005634;GO:0046872;	-	-	COG5048	R	zinc finger protein 781 [Source:HGNCSymbol;Acc:HGNC:26745]	163115	Q8N8C0;A0A024R0G3
MSTRG.1494	ENSG00000085433	MSTRG.1494.1	55984	1[+]109098097-109103715	1[-]108970214-109042113	WDR47	GO:0000226;GO:0005515;GO:0005515;GO:0005737;GO:0005737;GO:0005856;GO:0005874;GO:0007275;GO:0007420;GO:0008344;GO:0021987;GO:0030425;GO:0044295;GO:0061351;GO:0120168;GO:0005515;GO:0005515;GO:0005737;GO:0005856;GO:0005874;GO:0007275;GO:0005515;GO:0005515;GO:0005737;GO:0005856;GO:0005874;GO:0007275;GO:0005515;GO:0005515;GO:0005737;GO:0005856;GO:0005874;GO:0007275;GO:0005515;GO:0005515;GO:0005515;	-	-	COG2319	R	WD repeat domain 47 [Source:HGNCSymbol;Acc:HGNC:29141]	22911	O94967
MSTRG.1494	ENSG00000215717	MSTRG.1494.1	1163	1[+]109098097-109103715	1[+]109090764-109096934	TMEM167B	GO:0000139;GO:0003674;GO:0005794;GO:0016020;GO:0016021;GO:0045054;GO:0016020;GO:0016021;	-	-	NOG305758	-	transmembrane protein 167B [Source:HGNCSymbol;Acc:HGNC:30187]	56900	Q9NRX6;A0A024R096
MSTRG.1494	ENSG00000116299	MSTRG.1494.1	9964	1[+]109098097-109103715	1[+]109113679-109206781	KIAA1324	GO:0005886;GO:0005886;GO:0016020;GO:0016021;GO:0000045;GO:0003723;GO:0005764;GO:0005764;GO:0005765;GO:0005768;GO:0005770;GO:0005794;GO:0005802;GO:0005886;GO:0005886;GO:0005887;GO:0006914;GO:0009267;GO:0016020;GO:0016021;GO:0031902;GO:0044090;GO:0070062;GO:2000786;GO:0000045;GO:0003723;GO:0005764;GO:0005764;GO:0005765;GO:0005768;GO:0005770;GO:0005794;GO:0005802;GO:0005886;GO:0005886;GO:0005887;GO:…	-	-	NOG236097	-	KIAA1324 [Source:HGNC Symbol;Acc:HGNC:29618]"	57535	Q6UXG2;B4DWM4
MSTRG.1494	ENSG00000179902	MSTRG.1494.1	2236	1[+]109098097-109103715	1[-]109105951-109113857	C1orf194	GO:0005737;GO:0005856;GO:0005737;GO:0005856;	-	-	NOG18442	S	chromosome 1 open reading frame 194 [Source:HGNCSymbol;Acc:HGNC:32331]	127003	Q5T5A4
MSTRG.1494	ENSG00000197780	MSTRG.1494.1	22094	1[+]109098097-109103715	1[-]109062486-109076003	TAF13	GO:0003677;GO:0003700;GO:0003712;GO:0005515;GO:0005515;GO:0005634;GO:0005654;GO:0005654;GO:0005669;GO:0005669;GO:0005730;GO:0006352;GO:0006357;GO:0006366;GO:0006366;GO:0006366;GO:0006367;GO:0006367;GO:0008022;GO:0042795;GO:0046982;GO:1901796;GO:0003677;GO:0003677;GO:0003700;GO:0003712;GO:0005515;GO:0005515;GO:0005634;GO:0005634;GO:0005654;GO:0005654;GO:0005669;GO:0005669;GO:0005730;GO:0006352;GO:…	K03127	-	COG5248	K	TATA-box binding protein associated factor 13[Source:HGNC Symbol;Acc:HGNC:11546]	6884	Q15543;A0A024R089
MSTRG.15023	ENSG00000104783	MSTRG.15023.1	2414	19[+]43763615-43764119	19[-]43766533-43781257	KCNN4	GO:0006813;GO:0006813;GO:0016021;GO:0016021;GO:0016286;GO:0016286;GO:0071805;GO:0002376;GO:0005267;GO:0005267;GO:0005515;GO:0005515;GO:0005516;GO:0005516;GO:0005516;GO:0005516;GO:0005623;GO:0005886;GO:0005886;GO:0005886;GO:0006811;GO:0006813;GO:0006813;GO:0006813;GO:0006816;GO:0006884;GO:0006952;GO:0008076;GO:0008076;GO:0015269;GO:0015269;GO:0015269;GO:0015269;GO:0015269;GO:0015269;GO:0016020;GO:…	K04945	-	NOG323309	-	potassium calcium-activated channel subfamily Nmember 4 [Source:HGNC Symbol;Acc:HGNC:6293]	3783	O15554
MSTRG.15023	ENSG00000159871	MSTRG.15023.1	21755	19[+]43763615-43764119	19[-]43785874-43827206	LYPD5	GO:0005576;GO:0005886;GO:0005886;GO:0005886;GO:0007160;GO:0016020;GO:0031225;GO:0043236;GO:0005576;GO:0005886;GO:0005886;GO:0005886;GO:0007160;GO:0016020;GO:0031225;GO:0043236;GO:0005576;GO:0005886;GO:0005886;GO:0005886;GO:0007160;GO:0016020;GO:0031225;GO:0043236;GO:0005576;GO:0005886;GO:0005886;GO:0005886;GO:0007160;GO:0016020;GO:0031225;GO:0043236;	-	-	NOG43302	S	LY6/PLAUR domain containing 5 [Source:HGNCSymbol;Acc:HGNC:26397]	284348	Q6UWN5
MSTRG.15023	ENSG00000167637	MSTRG.15023.1	63202	19[+]43763615-43764119	19[+]43827321-43852017	ZNF283	GO:0003676;GO:0003676;GO:0003677;GO:0005634;GO:0006355;GO:0006355;GO:0046872;GO:0003676;GO:0003676;GO:0006355;GO:0006355;GO:0046872;GO:0003676;GO:0003676;GO:0006355;GO:0006355;GO:0003676;GO:0003676;GO:0006355;GO:0006355;GO:0003676;GO:0003676;GO:0003677;GO:0005634;GO:0006355;GO:0006355;GO:0046872;	K09228	-	-	-	zinc finger protein 283 [Source:HGNCSymbol;Acc:HGNC:13077]	284349	Q8N7M2
MSTRG.15023	ENSG00000011422	MSTRG.15023.1	93068	19[+]43763615-43764119	19[-]43646095-43670547	PLAUR	GO:0001934;GO:0005102;GO:0005515;GO:0005515;GO:0005515;GO:0005576;GO:0005788;GO:0005789;GO:0005886;GO:0005886;GO:0005886;GO:0005886;GO:0005886;GO:0005925;GO:0006935;GO:0007165;GO:0007596;GO:0007596;GO:0009986;GO:0016020;GO:0016021;GO:0019898;GO:0019899;GO:0019899;GO:0019904;GO:0030054;GO:0030162;GO:0030162;GO:0030162;GO:0030377;GO:0030377;GO:0030377;GO:0031225;GO:0034112;GO:0035579;GO:0038023;GO:…	K03985	-	NOG41870	-	plasminogen activator, urokinase receptor[Source:HGNC Symbol;Acc:HGNC:9053]	5329	Q03405
MSTRG.15023	ENSG00000124449	MSTRG.15023.1	43594	19[+]43763615-43764119	19[+]43716076-43720021	IRGC	GO:0000166;GO:0005525;GO:0005525;GO:0005525;GO:0016020;GO:0016020;GO:0016787;GO:0005525;GO:0005525;GO:0016020;GO:0016020;	-	-	NOG84668	R	immunity related GTPase cinema [Source:HGNCSymbol;Acc:HGNC:28835]	56269	Q6NXR0;J7NNX4
MSTRG.15023	ENSG00000105771	MSTRG.15023.1	8653	19[+]43763615-43764119	19[-]43727983-43754962	SMG9	GO:0000184;GO:0000184;GO:0000184;GO:0000184;GO:0000184;GO:0001654;GO:0001654;GO:0001701;GO:0005515;GO:0005515;GO:0005622;GO:0005829;GO:0007420;GO:0007420;GO:0007507;GO:0007507;GO:0042802;GO:0000184;GO:0000184;GO:0000184;GO:0000184;GO:0000184;GO:0001654;GO:0005515;GO:0005515;GO:0005622;GO:0005829;GO:0007420;GO:0007507;GO:0042802;GO:0000184;	K18735	-	NOG255645	-	SMG9 nonsense mediated mRNA decay factor[Source:HGNC Symbol;Acc:HGNC:25763]	56006	Q9H0W8;A0A024R0Q0
MSTRG.15024	ENSG00000176222	MSTRG.15024.16	91964	19[-]43775094-43780401	19[-]43872365-43901385	ZNF404	GO:0003676;GO:0003676;GO:0003677;GO:0003700;GO:0005515;GO:0005634;GO:0005634;GO:0006355;GO:0006355;GO:0043565;GO:0046872;GO:0003676;GO:0003676;GO:0006355;GO:0006355;GO:0046872;	K09228	-	COG5048	R	zinc finger protein 404 [Source:HGNCSymbol;Acc:HGNC:19417]	342908	Q494X3
MSTRG.15024	ENSG00000104783	MSTRG.15024.16	0	19[-]43775094-43780401	19[-]43766533-43781257	KCNN4	GO:0006813;GO:0006813;GO:0016021;GO:0016021;GO:0016286;GO:0016286;GO:0071805;GO:0002376;GO:0005267;GO:0005267;GO:0005515;GO:0005515;GO:0005516;GO:0005516;GO:0005516;GO:0005516;GO:0005623;GO:0005886;GO:0005886;GO:0005886;GO:0006811;GO:0006813;GO:0006813;GO:0006813;GO:0006816;GO:0006884;GO:0006952;GO:0008076;GO:0008076;GO:0015269;GO:0015269;GO:0015269;GO:0015269;GO:0015269;GO:0015269;GO:0016020;GO:…	K04945	-	NOG323309	-	potassium calcium-activated channel subfamily Nmember 4 [Source:HGNC Symbol;Acc:HGNC:6293]	3783	O15554
MSTRG.15024	ENSG00000159871	MSTRG.15024.16	5473	19[-]43775094-43780401	19[-]43785874-43827206	LYPD5	GO:0005576;GO:0005886;GO:0005886;GO:0005886;GO:0007160;GO:0016020;GO:0031225;GO:0043236;GO:0005576;GO:0005886;GO:0005886;GO:0005886;GO:0007160;GO:0016020;GO:0031225;GO:0043236;GO:0005576;GO:0005886;GO:0005886;GO:0005886;GO:0007160;GO:0016020;GO:0031225;GO:0043236;GO:0005576;GO:0005886;GO:0005886;GO:0005886;GO:0007160;GO:0016020;GO:0031225;GO:0043236;	-	-	NOG43302	S	LY6/PLAUR domain containing 5 [Source:HGNCSymbol;Acc:HGNC:26397]	284348	Q6UWN5
MSTRG.15024	ENSG00000167637	MSTRG.15024.16	46920	19[-]43775094-43780401	19[+]43827321-43852017	ZNF283	GO:0003676;GO:0003676;GO:0003677;GO:0005634;GO:0006355;GO:0006355;GO:0046872;GO:0003676;GO:0003676;GO:0006355;GO:0006355;GO:0046872;GO:0003676;GO:0003676;GO:0006355;GO:0006355;GO:0003676;GO:0003676;GO:0006355;GO:0006355;GO:0003676;GO:0003676;GO:0003677;GO:0005634;GO:0006355;GO:0006355;GO:0046872;	K09228	-	-	-	zinc finger protein 283 [Source:HGNCSymbol;Acc:HGNC:13077]	284349	Q8N7M2
MSTRG.15024	ENSG00000124449	MSTRG.15024.16	55073	19[-]43775094-43780401	19[+]43716076-43720021	IRGC	GO:0000166;GO:0005525;GO:0005525;GO:0005525;GO:0016020;GO:0016020;GO:0016787;GO:0005525;GO:0005525;GO:0016020;GO:0016020;	-	-	NOG84668	R	immunity related GTPase cinema [Source:HGNCSymbol;Acc:HGNC:28835]	56269	Q6NXR0;J7NNX4
MSTRG.15024	ENSG00000105771	MSTRG.15024.16	20132	19[-]43775094-43780401	19[-]43727983-43754962	SMG9	GO:0000184;GO:0000184;GO:0000184;GO:0000184;GO:0000184;GO:0001654;GO:0001654;GO:0001701;GO:0005515;GO:0005515;GO:0005622;GO:0005829;GO:0007420;GO:0007420;GO:0007507;GO:0007507;GO:0042802;GO:0000184;GO:0000184;GO:0000184;GO:0000184;GO:0000184;GO:0001654;GO:0005515;GO:0005515;GO:0005622;GO:0005829;GO:0007420;GO:0007507;GO:0042802;GO:0000184;	K18735	-	NOG255645	-	SMG9 nonsense mediated mRNA decay factor[Source:HGNC Symbol;Acc:HGNC:25763]	56006	Q9H0W8;A0A024R0Q0
MSTRG.1507	ENSG00000156097	MSTRG.1507.1	0	1[-]109541926-109548521	1[+]109539872-109548406	GPR61	GO:0004930;GO:0004930;GO:0005515;GO:0005768;GO:0005886;GO:0007165;GO:0007186;GO:0007186;GO:0010008;GO:0016020;GO:0016021;GO:0016021;GO:0043235;GO:0043950;GO:1990763;GO:0004930;GO:0004930;GO:0004930;GO:0005515;GO:0005768;GO:0005886;GO:0007165;GO:0007186;GO:0007186;GO:0007186;GO:0010008;GO:0016020;GO:0016021;GO:0016021;GO:0016021;GO:0043235;GO:0043950;GO:1990763;GO:0004930;GO:0004930;GO:0004930;GO:…	K08414	-	NOG267429	-	G protein-coupled receptor 61 [Source:HGNCSymbol;Acc:HGNC:13300]	83873	Q9BZJ8;G4XH66
MSTRG.1507	ENSG00000065135	MSTRG.1507.1	94	1[-]109541926-109548521	1[+]109548615-109600195	GNAI3	GO:0000139;GO:0000166;GO:0001664;GO:0003924;GO:0003924;GO:0003924;GO:0003924;GO:0003924;GO:0005515;GO:0005515;GO:0005525;GO:0005525;GO:0005525;GO:0005737;GO:0005737;GO:0005765;GO:0005789;GO:0005794;GO:0005813;GO:0005815;GO:0005834;GO:0005856;GO:0005886;GO:0005886;GO:0005886;GO:0006457;GO:0006906;GO:0007049;GO:0007165;GO:0007165;GO:0007165;GO:0007186;GO:0007186;GO:0007186;GO:0007188;GO:0007188;GO:…	K04630	-	NOG322962	-	G protein subunit alpha i3 [Source:HGNCSymbol;Acc:HGNC:4387]	2773	P08754
MSTRG.1507	ENSG00000181754	MSTRG.1507.1	32188	1[-]109541926-109548521	1[-]109504178-109509738	AMIGO1	GO:0005515;GO:0005886;GO:0005887;GO:0005887;GO:0007155;GO:0007155;GO:0007155;GO:0007156;GO:0007156;GO:0007157;GO:0007157;GO:0007275;GO:0007399;GO:0007409;GO:0007413;GO:0007413;GO:0007413;GO:0007413;GO:0007420;GO:0007420;GO:0008076;GO:0008076;GO:0010976;GO:0015459;GO:0015459;GO:0016020;GO:0016021;GO:0016021;GO:0016021;GO:0030154;GO:0030424;GO:0030425;GO:0030425;GO:0032809;GO:0032809;GO:0042552;GO:…	K22529	-	NOG146733	R	adhesion molecule with Ig like domain 1 [Source:HGNCSymbol;Acc:HGNC:20824]	57463	Q86WK6
MSTRG.1507	ENSG00000134183	MSTRG.1507.1	54733	1[-]109541926-109548521	1[-]109603254-109619929	GNAT2	GO:0000166;GO:0001580;GO:0001580;GO:0001664;GO:0001750;GO:0001750;GO:0001750;GO:0001917;GO:0001917;GO:0001917;GO:0003924;GO:0003924;GO:0003924;GO:0005525;GO:0005525;GO:0005525;GO:0005623;GO:0005834;GO:0005834;GO:0005886;GO:0006457;GO:0007165;GO:0007165;GO:0007165;GO:0007186;GO:0007186;GO:0007186;GO:0007186;GO:0007188;GO:0007188;GO:0007188;GO:0007204;GO:0007223;GO:0007601;GO:0007601;GO:0007602;GO:…	K04631	-	NOG322962	-	G protein subunit alpha transducin 2 [Source:HGNCSymbol;Acc:HGNC:4394]	2780	P19087;Q5T697
MSTRG.1507	ENSG00000116337	MSTRG.1507.1	67583	1[-]109541926-109548521	1[+]109616104-109632053	AMPD2	GO:0003876;GO:0003876;GO:0032264;GO:0032264;GO:0003876;GO:0003876;GO:0003876;GO:0003876;GO:0003876;GO:0005515;GO:0005829;GO:0005829;GO:0005829;GO:0006188;GO:0006188;GO:0009117;GO:0009168;GO:0009168;GO:0016787;GO:0019239;GO:0019239;GO:0032264;GO:0032264;GO:0032264;GO:0043101;GO:0046033;GO:0046872;GO:0052652;GO:0097009;GO:0003876;GO:0003876;GO:0003876;GO:0003876;GO:0003876;GO:0005515;GO:0005829;GO:…	K01490	EC:3.5.4.6	COG1816	F	adenosine monophosphate deaminase 2 [Source:HGNCSymbol;Acc:HGNC:469]	271	Q01433;A0A024R098
MSTRG.1507	ENSG00000143028	MSTRG.1507.1	59792	1[-]109541926-109548521	1[+]109466546-109482134	SYPL2	GO:0005623;GO:0006874;GO:0007507;GO:0008021;GO:0008021;GO:0016020;GO:0016020;GO:0016020;GO:0016021;GO:0017075;GO:0021762;GO:0030672;GO:0033292;	-	-	NOG82723	S	synaptophysin like 2 [Source:HGNCSymbol;Acc:HGNC:27638]	284612	Q5VXT5
MSTRG.1507	ENSG00000162650	MSTRG.1507.1	49122	1[-]109541926-109548521	1[+]109483479-109492804	ATXN7L2	-	K11318	-	NOG259256	-	ataxin 7 like 2 [Source:HGNC Symbol;Acc:HGNC:28713]"	127002	Q5T6C5
MSTRG.1507	ENSG00000174151	MSTRG.1507.1	38994	1[-]109541926-109548521	1[+]109494052-109502932	CYB561D1	GO:0016020;GO:0016021;GO:0016491;GO:0020037;GO:0046872;GO:0055114;GO:0016020;GO:0016021;GO:0016020;GO:0016021;GO:0016491;GO:0020037;GO:0046872;GO:0055114;GO:0016020;GO:0016021;GO:0016020;GO:0016021;GO:0016491;GO:0020037;GO:0046872;GO:0055114;GO:0016020;GO:0016021;GO:0055114;GO:0016020;GO:0016021;GO:0016491;GO:0020037;GO:0046872;GO:0055114;GO:0016020;GO:0016021;GO:0016491;GO:0020037;GO:0046872;GO:…	-	-	NOG74881	S	cytochrome b561 family member D1 [Source:HGNCSymbol;Acc:HGNC:26804]	284613	Q8N8Q1;Q6ZQS1
MSTRG.15088	ENSG00000117877	MSTRG.15088.1	13777	19[+]45424543-45426615	19[+]45406209-45410766	CD3EAP	GO:0000120;GO:0001650;GO:0003723;GO:0003899;GO:0005634;GO:0005654;GO:0005654;GO:0005694;GO:0005730;GO:0005730;GO:0005736;GO:0005739;GO:0005829;GO:0006360;GO:0006360;GO:0006361;GO:0006362;GO:0006362;GO:0006363;GO:0007169;GO:0009303;GO:0042790;GO:0045815;GO:0000120;GO:0001650;GO:0003723;GO:0003899;GO:0005634;GO:0005654;GO:0005654;GO:0005694;GO:0005730;GO:0005730;GO:0005736;GO:0005739;GO:0005829;GO:…	-	-	NOG45026	S	CD3e molecule associated protein [Source:HGNCSymbol;Acc:HGNC:24219]	10849	O15446
MSTRG.15088	ENSG00000104892	MSTRG.15088.1	73023	19[+]45424543-45426615	19[+]45333434-45351520	KLC3	GO:0003777;GO:0003777;GO:0005515;GO:0005871;GO:0005871;GO:0003777;GO:0003777;GO:0005515;GO:0005515;GO:0005737;GO:0005737;GO:0005856;GO:0005871;GO:0005871;GO:0005874;GO:0008017;GO:0008088;GO:0019894;GO:0031514;GO:0035253;GO:0043005;GO:0003777;GO:0003777;GO:0005515;GO:0005515;GO:0005737;GO:0005856;GO:0005871;GO:0005871;GO:0005874;GO:0003777;GO:0003777;GO:0005515;GO:0005871;GO:0005871;GO:0003777;GO:…	K10407	-	COG0457	R	kinesin light chain 3 [Source:HGNCSymbol;Acc:HGNC:20717]	147700	Q6P597;A0A024R0V3
MSTRG.15088	ENSG00000125744	MSTRG.15088.1	58679	19[+]45424543-45426615	19[-]45485294-45497055	RTN2	GO:0005515;GO:0005783;GO:0005789;GO:0014802;GO:0016020;GO:0016021;GO:0030176;GO:0030315;GO:0046324;GO:0065002;GO:0005515;GO:0005783;GO:0005789;GO:0016020;GO:0016021;GO:0030176;GO:0016020;GO:0016021;GO:0005783;GO:0005789;GO:0016020;GO:0016021;GO:0005515;GO:0005783;GO:0005789;GO:0016020;GO:0016021;GO:0030176;	K20722	-	NOG250449	-	reticulon 2 [Source:HGNC Symbol;Acc:HGNC:10468]"	6253	O75298;A8K7F2;Q6GMT0
MSTRG.15088	ENSG00000125753	MSTRG.15088.1	79964	19[+]45424543-45426615	19[+]45506579-45526983	VASP	GO:0008154;GO:0008154;GO:0001843;GO:0001843;GO:0003779;GO:0003779;GO:0003779;GO:0005515;GO:0005515;GO:0005522;GO:0005522;GO:0005737;GO:0005829;GO:0005829;GO:0005856;GO:0005856;GO:0005856;GO:0005886;GO:0005886;GO:0005923;GO:0005925;GO:0005925;GO:0005925;GO:0007411;GO:0007411;GO:0007411;GO:0008154;GO:0008154;GO:0008154;GO:0015629;GO:0016020;GO:0017124;GO:0017124;GO:0017124;GO:0017124;GO:0030027;GO:…	K06274	-	NOG265043	-	vasodilator stimulated phosphoprotein [Source:HGNCSymbol;Acc:HGNC:12652]	7408	P50552;A0A024R0V4
MSTRG.15088	ENSG00000213889	MSTRG.15088.1	62162	19[+]45424543-45426615	19[+]45488777-45502510	PPM1N	GO:0000287;GO:0000287;GO:0003824;GO:0004721;GO:0004721;GO:0004721;GO:0004722;GO:0004722;GO:0004724;GO:0005634;GO:0005829;GO:0006470;GO:0016787;GO:0030145;GO:0030145;GO:0043124;GO:0046872;GO:0090263;GO:0000287;GO:0000287;GO:0004721;GO:0004721;GO:0006470;GO:0030145;GO:0030145;GO:0000287;GO:0000287;GO:0003824;GO:0004721;GO:0004721;GO:0004721;GO:0004722;GO:0004722;GO:0004724;GO:0005634;GO:0005829;GO:…	K19790	EC:3.1.3.16	COG0631	T	protein phosphatase, Mg2+/Mn2+ dependent 1N(putative) [Source:HGNC Symbol;Acc:HGNC:26845]	147699	Q8N819
MSTRG.15088	ENSG00000104881	MSTRG.15088.1	18194	19[+]45424543-45426615	19[-]45379638-45406349	PPP1R13L	GO:0000122;GO:0003215;GO:0003229;GO:0003714;GO:0005515;GO:0005515;GO:0005634;GO:0005634;GO:0005654;GO:0005737;GO:0005829;GO:0006351;GO:0006351;GO:0006915;GO:0006915;GO:0006915;GO:0008134;GO:0008134;GO:0008134;GO:0009791;GO:0030054;GO:0031076;GO:0035264;GO:0042633;GO:0042802;GO:0045171;GO:0045296;GO:0045597;GO:0048871;GO:0060048;GO:1901796;GO:0005515;GO:0003714;GO:0005515;GO:0005515;GO:0005634;GO:…	-	-	NOG237939	-	protein phosphatase 1 regulatory subunit 13 like[Source:HGNC Symbol;Acc:HGNC:18838]	10848	Q8WUF5;A0A024R0Q5
MSTRG.15088	ENSG00000125740	MSTRG.15088.1	41380	19[+]45424543-45426615	19[+]45467995-45475179	FOSB	GO:0000122;GO:0000790;GO:0000978;GO:0000981;GO:0000981;GO:0003677;GO:0003677;GO:0003677;GO:0003677;GO:0003700;GO:0003700;GO:0005515;GO:0005634;GO:0005634;GO:0005634;GO:0005634;GO:0005634;GO:0005654;GO:0005654;GO:0006355;GO:0006357;GO:0006357;GO:0006357;GO:0008134;GO:0043231;GO:0000122;GO:0000790;GO:0000978;GO:0000981;GO:0000981;GO:0003677;GO:0003677;GO:0003677;GO:0003677;GO:0003700;GO:0003700;GO:…	K09029	-	NOG257871	-	FosB proto-oncogene, AP-1 transcription factorsubunit [Source:HGNC Symbol;Acc:HGNC:3797]	2354	P53539;A0A024R0P6
MSTRG.15088	ENSG00000012061	MSTRG.15088.1	0	19[+]45424543-45426615	19[-]45407334-45478828	ERCC1	GO:0000014;GO:0000109;GO:0000109;GO:0000110;GO:0000110;GO:0000710;GO:0000784;GO:0003677;GO:0003684;GO:0003684;GO:0003684;GO:0003684;GO:0003697;GO:0003697;GO:0004518;GO:0004519;GO:0004519;GO:0004519;GO:0005515;GO:0005515;GO:0005515;GO:0005634;GO:0005634;GO:0005634;GO:0005654;GO:0005654;GO:0005737;GO:0006281;GO:0006281;GO:0006281;GO:0006281;GO:0006283;GO:0006289;GO:0006293;GO:0006295;GO:0006295;GO:…	K10849	-	COG5241	L	ERCC excision repair 1, endonuclease non-catalyticsubunit [Source:HGNC Symbol;Acc:HGNC:3433]	2067	P07992;A0A024R0Q6
MSTRG.15088	ENSG00000104884	MSTRG.15088.1	53625	19[+]45424543-45426615	19[-]45349837-45370918	ERCC2	GO:0000019;GO:0000166;GO:0000439;GO:0000462;GO:0000717;GO:0000717;GO:0001666;GO:0001701;GO:0003676;GO:0003676;GO:0003677;GO:0003677;GO:0003677;GO:0003678;GO:0003678;GO:0003678;GO:0003678;GO:0003684;GO:0004386;GO:0004386;GO:0004386;GO:0004672;GO:0005515;GO:0005515;GO:0005524;GO:0005524;GO:0005524;GO:0005634;GO:0005634;GO:0005634;GO:0005634;GO:0005634;GO:0005654;GO:0005654;GO:0005669;GO:0005675;GO:…	K10844	EC:3.6.4.12	COG1199	L	ERCC excision repair 2, TFIIH core complex helicasesubunit [Source:HGNC Symbol;Acc:HGNC:3434]	2068	P18074
MSTRG.15148	ENSG00000134830	MSTRG.15148.1	0	19[-]47334411-47335390	19[+]47332175-47347329	C5AR2	GO:0002430;GO:0004875;GO:0004878;GO:0004878;GO:0004878;GO:0004930;GO:0004930;GO:0004930;GO:0004930;GO:0005515;GO:0005623;GO:0005886;GO:0005886;GO:0006935;GO:0006935;GO:0006954;GO:0006954;GO:0006954;GO:0007165;GO:0007186;GO:0007186;GO:0007186;GO:0007200;GO:0007204;GO:0009925;GO:0016020;GO:0016021;GO:0016021;GO:0016021;GO:0030449;GO:0032720;GO:0038178;GO:0045177;GO:0050679;GO:0050679;GO:0070374;GO:…	K04171	-	NOG151055	S	complement component 5a receptor 2 [Source:HGNCSymbol;Acc:HGNC:4527]	27202	Q9P296
MSTRG.15148	ENSG00000105419	MSTRG.15148.1	67734	19[-]47334411-47335390	19[-]47403124-47419527	MEIS3	GO:0000790;GO:0000981;GO:0003677;GO:0003677;GO:0003677;GO:0005634;GO:0006355;GO:0006355;GO:0006357;GO:0043565;GO:0045944;GO:0003677;GO:0003677;GO:0003677;GO:0005634;GO:0006355;GO:0006355;GO:0000790;GO:0000981;GO:0003677;GO:0003677;GO:0003677;GO:0005634;GO:0006355;GO:0006355;GO:0006357;GO:0043565;GO:0045944;GO:0003677;GO:0003677;GO:0003677;GO:0005634;GO:0006355;GO:0006355;GO:0003677;GO:0003677;GO:…	K16671	-	-	-	Meis homeobox 3 [Source:HGNC Symbol;Acc:HGNC:29537]"	56917	Q99687;A0A024R0W2;Q49A38
MSTRG.15148	ENSG00000257704	MSTRG.15148.1	58688	19[-]47334411-47335390	19[+]47274885-47275723	INAFM1	GO:0005246;GO:0016020;GO:0016021;	-	-	NOG278648	-	InaF motif containing 1 [Source:HGNCSymbol;Acc:HGNC:27406]	255783	C9JVW0
MSTRG.15148	ENSG00000118160	MSTRG.15148.1	92627	19[-]47334411-47335390	19[-]47428017-47471893	SLC8A2	GO:0002931;GO:0002931;GO:0005432;GO:0005432;GO:0005432;GO:0005432;GO:0005516;GO:0005623;GO:0005886;GO:0005886;GO:0005886;GO:0005887;GO:0005887;GO:0006811;GO:0006811;GO:0006814;GO:0006816;GO:0006816;GO:0006816;GO:0006874;GO:0006874;GO:0006874;GO:0007154;GO:0007154;GO:0007611;GO:0007611;GO:0007612;GO:0007612;GO:0007613;GO:0007613;GO:0010468;GO:0010468;GO:0014069;GO:0014069;GO:0015081;GO:0015085;GO:…	K05849	-	NOG241889	-	solute carrier family 8 member A2 [Source:HGNCSymbol;Acc:HGNC:11069]	6543	Q9UPR5
MSTRG.15148	ENSG00000105321	MSTRG.15148.1	60710	19[-]47334411-47335390	19[+]47255980-47273701	CCDC9	GO:0003723;GO:0005515;	-	-	NOG43531	-	coiled-coil domain containing 9 [Source:HGNCSymbol;Acc:HGNC:24560]	26093	Q9Y3X0;B4DXW2
MSTRG.15148	ENSG00000197405	MSTRG.15148.1	12345	19[-]47334411-47335390	19[+]47290023-47322066	C5AR1	GO:0000187;GO:0001774;GO:0001774;GO:0001856;GO:0002430;GO:0004875;GO:0004875;GO:0004875;GO:0004878;GO:0004878;GO:0004878;GO:0004878;GO:0004878;GO:0004878;GO:0004878;GO:0004930;GO:0004930;GO:0004930;GO:0004930;GO:0005623;GO:0005886;GO:0005886;GO:0005886;GO:0005886;GO:0005887;GO:0006915;GO:0006935;GO:0006935;GO:0006935;GO:0006935;GO:0006954;GO:0006954;GO:0006955;GO:0006968;GO:0007165;GO:0007165;GO:…	K04010	-	NOG151055	S	complement C5a receptor 1 [Source:HGNCSymbol;Acc:HGNC:1338]	728	P21730
MSTRG.15148	ENSG00000134815	MSTRG.15148.1	13925	19[-]47334411-47335390	19[+]47349315-47382704	DHX34	GO:0000166;GO:0000184;GO:0000956;GO:0003723;GO:0003723;GO:0003724;GO:0004386;GO:0004386;GO:0004386;GO:0005524;GO:0016020;GO:0016787;GO:2000623;	K20101	EC:3.6.4.13	COG1643	L	DExH-box helicase 34 [Source:HGNCSymbol;Acc:HGNC:16719]	9704	Q14147
MSTRG.15166	ENSG00000105398	MSTRG.15166.5,MSTRG.15166.8,MSTRG.15166.4,MSTRG.15166.9,MSTRG.15166.7,MSTRG.15166.6	34053	19[+]47920368-47947179	19[-]47870467-47886315	SULT2A1	GO:0005515;GO:0005737;GO:0005829;GO:0005829;GO:0006068;GO:0006629;GO:0008146;GO:0008146;GO:0008146;GO:0008146;GO:0008202;GO:0008202;GO:0008202;GO:0016042;GO:0016740;GO:0019216;GO:0030573;GO:0047704;GO:0047704;GO:0050294;GO:0050427;GO:0050427;GO:0051923;GO:0051923;GO:0051923;	K11822	EC:2.8.2.14	NOG274515	-	sulfotransferase family 2A member 1 [Source:HGNCSymbol;Acc:HGNC:11458]	6822	Q06520;A8K015
MSTRG.15166	ENSG00000188334	MSTRG.15166.5,MSTRG.15166.8,MSTRG.15166.4,MSTRG.15166.9,MSTRG.15166.7,MSTRG.15166.6	20867	19[+]47920368-47947179	19[-]47968046-47992170	BSPH1	GO:0005576;GO:0007338;GO:0008201;GO:0009986;GO:0048240;	-	-	NOG241493	-	binder of sperm protein homolog 1 [Source:HGNCSymbol;Acc:HGNC:33906]	100131137	Q075Z2
MSTRG.15166	ENSG00000105392	MSTRG.15166.5,MSTRG.15166.8,MSTRG.15166.4,MSTRG.15166.9,MSTRG.15166.7,MSTRG.15166.6	77038	19[+]47920368-47947179	19[+]47819779-47843330	CRX	GO:0003677;GO:0003677;GO:0000790;GO:0000978;GO:0000981;GO:0001228;GO:0003677;GO:0003677;GO:0003677;GO:0003700;GO:0003700;GO:0003700;GO:0003700;GO:0005515;GO:0005634;GO:0005634;GO:0005634;GO:0006355;GO:0006355;GO:0006355;GO:0007275;GO:0007275;GO:0007275;GO:0007399;GO:0007601;GO:0007601;GO:0009887;GO:0030154;GO:0035257;GO:0043522;GO:0043565;GO:0043565;GO:0045944;GO:0050896;GO:0000790;GO:0000978;GO:…	K09337	-	NOG324074	-	cone-rod homeobox [Source:HGNCSymbol;Acc:HGNC:2383]	1406	O43186
MSTRG.15166	ENSG00000105507	MSTRG.15166.5,MSTRG.15166.8,MSTRG.15166.4,MSTRG.15166.9,MSTRG.15166.7,MSTRG.15166.6	82204	19[+]47920368-47947179	19[-]48029383-48044079	CABP5	GO:0005509;GO:0005509;GO:0005509;GO:0005515;GO:0005737;GO:0005829;GO:0007165;GO:0046872;	K23531	-	COG5126	DTZ	calcium binding protein 5 [Source:HGNCSymbol;Acc:HGNC:13714]	56344	Q9NP86
MSTRG.15166	ENSG00000169393	MSTRG.15166.5,MSTRG.15166.8,MSTRG.15166.4,MSTRG.15166.9,MSTRG.15166.7,MSTRG.15166.6	47453	19[+]47920368-47947179	19[+]47994632-48025154	ELSPBP1	GO:0005576;GO:0007338;GO:0008201;GO:0009986;GO:0048240;	-	-	NOG290696	-	epididymal sperm binding protein 1 [Source:HGNCSymbol;Acc:HGNC:14417]	64100	Q96BH3;A0A384NKL6
MSTRG.15167	ENSG00000105398	MSTRG.15167.1	17954	19[+]47904269-47909877	19[-]47870467-47886315	SULT2A1	GO:0005515;GO:0005737;GO:0005829;GO:0005829;GO:0006068;GO:0006629;GO:0008146;GO:0008146;GO:0008146;GO:0008146;GO:0008202;GO:0008202;GO:0008202;GO:0016042;GO:0016740;GO:0019216;GO:0030573;GO:0047704;GO:0047704;GO:0050294;GO:0050427;GO:0050427;GO:0051923;GO:0051923;GO:0051923;	K11822	EC:2.8.2.14	NOG274515	-	sulfotransferase family 2A member 1 [Source:HGNCSymbol;Acc:HGNC:11458]	6822	Q06520;A8K015
MSTRG.15167	ENSG00000188334	MSTRG.15167.1	58169	19[+]47904269-47909877	19[-]47968046-47992170	BSPH1	GO:0005576;GO:0007338;GO:0008201;GO:0009986;GO:0048240;	-	-	NOG241493	-	binder of sperm protein homolog 1 [Source:HGNCSymbol;Acc:HGNC:33906]	100131137	Q075Z2
MSTRG.15167	ENSG00000105392	MSTRG.15167.1	60939	19[+]47904269-47909877	19[+]47819779-47843330	CRX	GO:0003677;GO:0003677;GO:0000790;GO:0000978;GO:0000981;GO:0001228;GO:0003677;GO:0003677;GO:0003677;GO:0003700;GO:0003700;GO:0003700;GO:0003700;GO:0005515;GO:0005634;GO:0005634;GO:0005634;GO:0006355;GO:0006355;GO:0006355;GO:0007275;GO:0007275;GO:0007275;GO:0007399;GO:0007601;GO:0007601;GO:0009887;GO:0030154;GO:0035257;GO:0043522;GO:0043565;GO:0043565;GO:0045944;GO:0050896;GO:0000790;GO:0000978;GO:…	K09337	-	NOG324074	-	cone-rod homeobox [Source:HGNCSymbol;Acc:HGNC:2383]	1406	O43186
MSTRG.15167	ENSG00000169393	MSTRG.15167.1	84755	19[+]47904269-47909877	19[+]47994632-48025154	ELSPBP1	GO:0005576;GO:0007338;GO:0008201;GO:0009986;GO:0048240;	-	-	NOG290696	-	epididymal sperm binding protein 1 [Source:HGNCSymbol;Acc:HGNC:14417]	64100	Q96BH3;A0A384NKL6
MSTRG.15167	ENSG00000178928	MSTRG.15167.1	85218	19[+]47904269-47909877	19[-]47801243-47819051	TPRX1	GO:0000790;GO:0000981;GO:0003677;GO:0003677;GO:0003677;GO:0005634;GO:0006357;GO:0003677;GO:0003677;GO:0003677;GO:0005634;GO:0006355;GO:0006355;GO:0043565;GO:0043565;GO:0003677;GO:0003677;GO:0003677;GO:0005634;	-	-	NOG258875	-	tetrapeptide repeat homeobox 1 [Source:HGNCSymbol;Acc:HGNC:32174]	284355	Q8N7U7
MSTRG.1523	ENSG00000162775	MSTRG.1523.20,MSTRG.1523.19,MSTRG.1523.18	14780	1[+]110361461-110369074	1[+]110338506-110346681	RBM15	GO:0000381;GO:0000381;GO:0001510;GO:0001569;GO:0003676;GO:0003676;GO:0003723;GO:0003723;GO:0003729;GO:0005515;GO:0005515;GO:0005634;GO:0005634;GO:0005635;GO:0005654;GO:0005654;GO:0007221;GO:0009048;GO:0016020;GO:0016032;GO:0016607;GO:0031965;GO:0036396;GO:0038163;GO:0038163;GO:0045638;GO:0045652;GO:0048536;GO:0060412;GO:0060674;GO:0000381;GO:0001510;GO:0003676;GO:0003676;GO:0003723;GO:0003729;GO:…	K13190	-	NOG250829	-	RNA binding motif protein 15 [Source:HGNCSymbol;Acc:HGNC:14959]	64783	Q96T37
MSTRG.1523	ENSG00000134248	MSTRG.1523.20,MSTRG.1523.19,MSTRG.1523.18	32175	1[+]110361461-110369074	1[-]110401249-110407942	LAMTOR5	GO:0005737;GO:0005737;GO:0019079;GO:0019079;GO:0043066;GO:0043066;GO:0043154;GO:0043154;GO:0071986;GO:0071986;GO:0005737;GO:0005737;GO:0019079;GO:0019079;GO:0043066;GO:0043066;GO:0043154;GO:0043154;GO:0071986;GO:0071986;GO:0005085;GO:0005085;GO:0005515;GO:0005515;GO:0005737;GO:0005737;GO:0005737;GO:0005764;GO:0005764;GO:0005765;GO:0005829;GO:0007050;GO:0008361;GO:0009615;GO:0010628;GO:0016241;GO:…	K16344	-	NOG84672	R	late endosomal/lysosomal adaptor, MAPK and MTORactivator 5 [Source:HGNC Symbol;Acc:HGNC:17955]	10542	O43504;A0A0C4DGV4
MSTRG.1523	ENSG00000143125	MSTRG.1523.20,MSTRG.1523.19,MSTRG.1523.18	82075	1[+]110361461-110369074	1[+]110451149-110457358	PROK1	GO:0000187;GO:0000187;GO:0001525;GO:0001664;GO:0005576;GO:0005576;GO:0005576;GO:0005576;GO:0007186;GO:0007623;GO:0008083;GO:0008284;GO:0008284;GO:0045765;GO:0045765;GO:0051781;	-	-	NOG45942	S	prokineticin 1 [Source:HGNC Symbol;Acc:HGNC:18454]"	84432	P58294;A0A024R0B1
MSTRG.1523	ENSG00000116396	MSTRG.1523.20,MSTRG.1523.19,MSTRG.1523.18	78361	1[+]110361461-110369074	1[+]110211343-110283100	KCNC4	GO:0005216;GO:0005244;GO:0005249;GO:0005249;GO:0005249;GO:0005251;GO:0005267;GO:0005267;GO:0005515;GO:0005886;GO:0006811;GO:0006811;GO:0006813;GO:0006813;GO:0006813;GO:0007268;GO:0008076;GO:0008076;GO:0008076;GO:0016020;GO:0016020;GO:0016021;GO:0016021;GO:0016021;GO:0030424;GO:0032590;GO:0032809;GO:0034765;GO:0043025;GO:0051260;GO:0055085;GO:0071805;GO:0071805;GO:0005216;GO:0005216;GO:0005244;GO:…	K04890	-	COG1226	P	potassium voltage-gated channel subfamily C member 4[Source:HGNC Symbol;Acc:HGNC:6236]	3749	Q03721
MSTRG.1523	ENSG00000168679	MSTRG.1523.20,MSTRG.1523.19,MSTRG.1523.18	0	1[+]110361461-110369074	1[-]110362851-110391082	SLC16A4	GO:0005886;GO:0005887;GO:0008028;GO:0008028;GO:0015293;GO:0015718;GO:0016020;GO:0016020;GO:0016021;GO:0016021;GO:0055085;GO:0055085;GO:0005886;GO:0005887;GO:0008028;GO:0008028;GO:0015293;GO:0015718;GO:0016020;GO:0016020;GO:0016021;GO:0016021;GO:0055085;GO:0055085;GO:0005886;GO:0005887;GO:0008028;GO:0008028;GO:0015293;GO:0015718;GO:0016020;GO:0016020;GO:0016021;GO:0016021;GO:0055085;GO:0055085;GO:…	K08181	-	NOG285688	-	solute carrier family 16 member 4 [Source:HGNCSymbol;Acc:HGNC:10925]	9122	O15374
MSTRG.15240	ENSG00000126461	MSTRG.15240.1	81967	19[+]49740609-49765387	19[+]49642209-49658642	SCAF1	GO:0003723;GO:0005634;GO:0006366;GO:0006397;GO:0006397;GO:0008380;GO:0019904;GO:0099122;	-	-	NOG265459	-	SR-related CTD associated factor 1 [Source:HGNCSymbol;Acc:HGNC:30403]	58506	Q9H7N4
MSTRG.15240	ENSG00000196961	MSTRG.15240.1	1581	19[+]49740609-49765387	19[+]49766968-49807113	AP2A1	GO:0005515;GO:0005829;GO:0005886;GO:0005886;GO:0005905;GO:0006886;GO:0006886;GO:0006886;GO:0006895;GO:0006897;GO:0015031;GO:0015031;GO:0015031;GO:0016020;GO:0016192;GO:0016192;GO:0019886;GO:0019901;GO:0030117;GO:0030117;GO:0030122;GO:0030122;GO:0030122;GO:0030122;GO:0030130;GO:0030131;GO:0030131;GO:0030666;GO:0030669;GO:0032802;GO:0034383;GO:0035615;GO:0035615;GO:0035615;GO:0036020;GO:0045334;GO:…	K11824	-	NOG303101	-	adaptor related protein complex 2 subunit alpha 1[Source:HGNC Symbol;Acc:HGNC:561]	160	O95782
MSTRG.15240	ENSG00000126467	MSTRG.15240.1	0	19[+]49740609-49765387	19[-]49739753-49763306	TSKS	GO:0005515;GO:0005737;GO:0005814;GO:0005814;GO:0005814;GO:0005856;GO:0010923;GO:0019901;GO:0019901;GO:0019901;	K16492	-	NOG39496	-	testis specific serine kinase substrate [Source:HGNCSymbol;Acc:HGNC:30719]	60385	Q9UJT2
MSTRG.15240	ENSG00000126456	MSTRG.15240.1	74734	19[+]49740609-49765387	19[-]49659569-49665875	IRF3	GO:0003700;GO:0003700;GO:0005515;GO:0006355;GO:0006355;GO:0044212;GO:0044212;GO:0000122;GO:0000790;GO:0000978;GO:0000981;GO:0000981;GO:0001228;GO:0002376;GO:0002376;GO:0003677;GO:0003677;GO:0003700;GO:0003700;GO:0003712;GO:0005515;GO:0005515;GO:0005515;GO:0005634;GO:0005634;GO:0005634;GO:0005654;GO:0005737;GO:0005737;GO:0005829;GO:0005829;GO:0006355;GO:0006355;GO:0006366;GO:0006915;GO:0006974;GO:…	K05411	-	NOG42868	C	interferon regulatory factor 3 [Source:HGNCSymbol;Acc:HGNC:6118]	3661	Q14653
MSTRG.15240	ENSG00000169169	MSTRG.15240.1	26878	19[+]49740609-49765387	19[+]49690898-49713731	CPT1C	GO:0016740;GO:0004095;GO:0004095;GO:0005515;GO:0005739;GO:0005739;GO:0005741;GO:0005783;GO:0006629;GO:0006631;GO:0006631;GO:0006635;GO:0009437;GO:0016020;GO:0016021;GO:0016740;GO:0016746;GO:0016746;GO:0016746;GO:0030054;GO:0030424;GO:0030425;GO:0042995;GO:0045202;GO:0016740;GO:0004095;GO:0004095;GO:0004095;GO:0005515;GO:0005739;GO:0005739;GO:0005741;GO:0005783;GO:0005783;GO:0005789;GO:0006629;GO:…	K19524	EC:2.3.1.21	NOG272759	-	carnitine palmitoyltransferase 1C [Source:HGNCSymbol;Acc:HGNC:18540]	126129	Q8TCG5;B3KU49;A0A024QZE3
MSTRG.15240	ENSG00000104973	MSTRG.15240.1	52892	19[+]49740609-49765387	19[+]49818279-49840383	MED25	GO:0005654;GO:0005654;GO:0000122;GO:0001223;GO:0005515;GO:0005515;GO:0005634;GO:0005654;GO:0005654;GO:0006367;GO:0008134;GO:0016592;GO:0035563;GO:0042974;GO:0042974;GO:0044798;GO:0044798;GO:0045944;GO:0045944;GO:0045944;GO:0046965;GO:0046965;GO:0048147;GO:0071158;GO:2001178;GO:0005654;GO:0000122;GO:0001223;GO:0005515;GO:0005515;GO:0005634;GO:0005654;GO:0005654;GO:0006367;GO:0008134;GO:0016592;GO:…	K15168	-	NOG79607	S	mediator complex subunit 25 [Source:HGNCSymbol;Acc:HGNC:28845]	81857	Q71SY5
MSTRG.15240	ENSG00000104960	MSTRG.15240.1	85348	19[+]49740609-49765387	19[+]49850735-49860744	PTOV1	GO:0005654;GO:0005654;GO:0005654;GO:0005634;GO:0005654;GO:0005737;GO:0005886;GO:0016020;GO:0044798;GO:0045944;GO:0048471;GO:0005634;GO:0005654;GO:0005737;GO:0005886;GO:0016020;GO:0044798;GO:0045944;GO:0048471;GO:0005634;GO:0005654;GO:0005737;GO:0005886;GO:0016020;GO:0044798;GO:0045944;GO:0048471;GO:0005654;	-	-	NOG309980	-	PTOV1 extended AT-hook containing adaptor protein[Source:HGNC Symbol;Acc:HGNC:9632]	53635	Q86YD1
MSTRG.15240	ENSG00000010361	MSTRG.15240.1	41479	19[+]49740609-49765387	19[-]49806866-49817376	FUZ	GO:0001736;GO:0001843;GO:0001942;GO:0005515;GO:0005737;GO:0005856;GO:0007275;GO:0008285;GO:0008589;GO:0010172;GO:0015031;GO:0030030;GO:0030336;GO:0042995;GO:0045724;GO:0048704;GO:0060271;GO:0070062;GO:0090090;GO:0090301;GO:1905515;GO:2000314;GO:0001736;GO:0001843;GO:0001942;GO:0005515;GO:0005737;GO:0005856;GO:0007275;GO:0008285;GO:0008589;GO:0010172;GO:0015031;GO:0030030;GO:0030336;GO:0042995;GO:…	K22861	-	NOG68092	-	fuzzy planar cell polarity protein [Source:HGNCSymbol;Acc:HGNC:26219]	80199	Q9BT04;A0A024QZF7
MSTRG.15240	ENSG00000224420	MSTRG.15240.1	50034	19[+]49740609-49765387	19[+]49688664-49690575	ADM5	GO:0003674;GO:0005575;GO:0005576;GO:0008150;	-	-	NOG302521	-	adrenomedullin 5 (putative) [Source:HGNCSymbol;Acc:HGNC:27293]	199800	C9JUS6
MSTRG.15240	ENSG00000126457	MSTRG.15240.1	51580	19[+]49740609-49765387	19[+]49675786-49689029	PRMT1	GO:0006479;GO:0006479;GO:0008168;GO:0008168;GO:0008168;GO:0016740;GO:0032259;GO:0006479;GO:0006479;GO:0008168;GO:0008168;GO:0008168;GO:0016740;GO:0032259;GO:0006479;GO:0006479;GO:0008168;GO:0008168;GO:0008168;GO:0016740;GO:0032259;GO:0006479;GO:0006479;GO:0008168;GO:0008168;GO:0008168;GO:0016740;GO:0032259;GO:0003723;GO:0005515;GO:0005515;GO:0005515;GO:0005634;GO:0005634;GO:0005634;GO:0005654;GO:…	K11434	EC:2.1.1.319	COG0500	Q	protein arginine methyltransferase 1 [Source:HGNCSymbol;Acc:HGNC:5187]	3276	Q99873
MSTRG.15240	ENSG00000126453	MSTRG.15240.1	66693	19[+]49740609-49765387	19[+]49665142-49673916	BCL2L12	GO:0002039;GO:0005634;GO:0006915;GO:0016020;GO:0042981;GO:0042981;GO:0045944;GO:1902166;GO:1990001;GO:2000773;GO:0005634;GO:0006915;GO:0016020;GO:0042981;GO:0042981;GO:0045944;GO:1990001;GO:0005634;GO:0006915;GO:0016020;GO:0042981;GO:0042981;GO:0045944;GO:1990001;GO:0042981;GO:0042981;GO:0042981;GO:0042981;	-	-	NOG41154	-	BCL2 like 12 [Source:HGNC Symbol;Acc:HGNC:13787]"	83596	Q9HB09
MSTRG.15240	ENSG00000039650	MSTRG.15240.1	94495	19[+]49740609-49765387	19[-]49859882-49878351	PNKP	GO:0005515;GO:0005654;GO:0005730;GO:0006281;GO:0006281;GO:0016310;GO:0046403;GO:0046403;GO:0046404;GO:0046404;GO:0098504;GO:0098506;GO:0000166;GO:0000718;GO:0003684;GO:0003690;GO:0003690;GO:0003824;GO:0004519;GO:0005515;GO:0005515;GO:0005524;GO:0005634;GO:0005634;GO:0005654;GO:0005654;GO:0005730;GO:0005739;GO:0006261;GO:0006281;GO:0006281;GO:0006281;GO:0006281;GO:0006974;GO:0006979;GO:0008152;GO:…	K08073	-	COG0241	E	polynucleotide kinase 3'-phosphatase [Source:HGNCSymbol;Acc:HGNC:9154]	11284	Q96T60
MSTRG.15261	ENSG00000105357	MSTRG.15261.1	72264	19[-]50110241-50115922	19[+]50188186-50310542	MYH14	GO:0000166;GO:0003009;GO:0003774;GO:0003774;GO:0003779;GO:0005515;GO:0005516;GO:0005524;GO:0005524;GO:0005524;GO:0005829;GO:0007519;GO:0007605;GO:0008360;GO:0016020;GO:0016459;GO:0016459;GO:0016459;GO:0016460;GO:0016887;GO:0019228;GO:0030898;GO:0031032;GO:0042641;GO:0051015;GO:0051015;GO:0051015;GO:0070062;GO:0070584;GO:0071625;GO:0097513;GO:0000146;GO:0000166;GO:0001725;GO:0003009;GO:0003774;GO:…	K10352	-	COG5022	Z	myosin heavy chain 14 [Source:HGNCSymbol;Acc:HGNC:23212]	79784	Q7Z406
MSTRG.15261	ENSG00000105053	MSTRG.15261.1	84295	19[-]50110241-50115922	19[-]49976468-50025946	VRK3	GO:0000166;GO:0004672;GO:0004672;GO:0004674;GO:0005515;GO:0005524;GO:0005524;GO:0005634;GO:0005634;GO:0005654;GO:0005730;GO:0005737;GO:0006468;GO:0006468;GO:0016055;GO:0016301;GO:0016310;GO:0018105;GO:0019903;GO:0043231;GO:0000166;GO:0004672;GO:0004672;GO:0004674;GO:0005515;GO:0005524;GO:0005524;GO:0005634;GO:0005634;GO:0005654;GO:0005730;GO:0005737;GO:0006468;GO:0006468;GO:0016055;GO:0018105;GO:…	K08816	EC:2.7.11.1	NOG298316	-	VRK serine/threonine kinase 3 [Source:HGNCSymbol;Acc:HGNC:18996]	51231	Q8IV63;A0A024QZI4
MSTRG.15261	ENSG00000161652	MSTRG.15261.1	36626	19[-]50110241-50115922	19[-]50152548-50163195	IZUMO2	GO:0016020;GO:0016021;GO:0016020;GO:0016021;	-	-	NOG43193	S	IZUMO family member 2 [Source:HGNCSymbol;Acc:HGNC:28518]	126123	Q6UXV1
MSTRG.15261	ENSG00000142528	MSTRG.15261.1	56827	19[-]50110241-50115922	19[+]50025714-50053414	ZNF473	GO:0003676;GO:0003676;GO:0005654;GO:0006355;GO:0006355;GO:0003676;GO:0003676;GO:0003677;GO:0005515;GO:0005515;GO:0005634;GO:0005654;GO:0005654;GO:0006355;GO:0006355;GO:0006369;GO:0006398;GO:0008334;GO:0015030;GO:0046872;GO:0003676;GO:0003676;GO:0003677;GO:0005515;GO:0005515;GO:0005634;GO:0005654;GO:0005654;GO:0006355;GO:0006355;GO:0006369;GO:0006398;GO:0008334;GO:0015030;GO:0046872;GO:0003676;GO:…	K09228	-	COG5048	R	zinc finger protein 473 [Source:HGNCSymbol;Acc:HGNC:23239]	25888	Q8WTR7;A0A024QZI1
MSTRG.1529	ENSG00000143119	MSTRG.1529.1	0	1[-]110877075-110890805	1[+]110871188-110899922	CD53	GO:0001772;GO:0005515;GO:0005886;GO:0005886;GO:0005886;GO:0005886;GO:0005887;GO:0005911;GO:0005911;GO:0007165;GO:0009986;GO:0016020;GO:0016021;GO:0016021;GO:0016021;GO:0030054;GO:0035579;GO:0043312;GO:0070062;GO:0070821;GO:1901741;GO:1901741;GO:0001772;GO:0005515;GO:0005886;GO:0005886;GO:0005886;GO:0005887;GO:0005911;GO:0007165;GO:0016020;GO:0016021;GO:0016021;GO:0016021;GO:0030054;GO:0035579;GO:…	K06489	-	NOG265641	-	CD53 molecule [Source:HGNC Symbol;Acc:HGNC:1686]"	963	P19397
MSTRG.1529	ENSG00000121931	MSTRG.1529.1	56385	1[-]110877075-110890805	1[-]110947190-110963965	LRIF1	GO:0000784;GO:0001740;GO:0001740;GO:0005515;GO:0005515;GO:0005634;GO:0005654;GO:0005694;GO:0006355;GO:0006355;GO:0009048;GO:0016363;GO:0034451;GO:0042974;GO:0042974;GO:0000784;GO:0001740;GO:0005515;GO:0005515;GO:0005634;GO:0005654;GO:0005694;GO:0006355;GO:0006355;GO:0009048;GO:0016363;GO:0034451;GO:0042974;GO:0042974;GO:0000784;GO:0001740;GO:0005515;GO:0005515;GO:0005634;GO:0005654;GO:0005694;GO:…	K23220	-	NOG26300	-	ligand dependent nuclear receptor interacting factor1 [Source:HGNC Symbol;Acc:HGNC:30299]	55791	Q5T3J3
MSTRG.15344	ENSG00000198482	MSTRG.15344.25	78040	19[-]52642504-52649090	19[+]52527652-52564464	ZNF808	GO:0003676;GO:0003677;GO:0003677;GO:0003700;GO:0005634;GO:0005634;GO:0006355;GO:0046872;GO:0003676;GO:0003676;GO:0003677;GO:0003677;GO:0003700;GO:0005634;GO:0005634;GO:0006355;GO:0046872;GO:0003676;GO:0003676;GO:0006355;GO:0006355;GO:0003676;GO:0003676;GO:0003677;GO:0003677;GO:0003700;GO:0005634;GO:0005634;GO:0006355;GO:0006355;GO:0046872;GO:0003676;GO:0003676;GO:0006355;GO:0006355;GO:0003676;GO:…	-	-	COG5048	R	zinc finger protein 808 [Source:HGNCSymbol;Acc:HGNC:33230]	388558	Q8N4W9
MSTRG.15344	ENSG00000167766	MSTRG.15344.25	0	19[-]52642504-52649090	19[-]52594060-52690496	ZNF83	GO:0003676;GO:0003676;GO:0006355;GO:0006355;GO:0003676;GO:0003676;GO:0006355;GO:0006355;GO:0003676;GO:0003676;GO:0003677;GO:0005515;GO:0005634;GO:0046872;GO:0003676;GO:0003676;GO:0003677;GO:0005515;GO:0005634;GO:0046872;GO:0003676;GO:0003676;GO:0003677;GO:0005515;GO:0005634;GO:0046872;GO:0003676;GO:0003676;GO:0003677;GO:0005515;GO:0005634;GO:0046872;GO:0003676;GO:0003676;GO:0003677;GO:0005515;GO:…	K09228	-	COG5048	R	zinc finger protein 83 [Source:HGNCSymbol;Acc:HGNC:13158]	55769	P51522;A0A024R4L3
MSTRG.15344	ENSG00000167562	MSTRG.15344.25	55330	19[-]52642504-52649090	19[+]52555457-52587174	ZNF701	GO:0003676;GO:0003676;GO:0003676;GO:0003676;GO:0006355;GO:0006355;GO:0003676;GO:0003676;GO:0003677;GO:0005634;GO:0006355;GO:0006355;GO:0046872;GO:0003676;GO:0003676;GO:0003677;GO:0005634;GO:0006355;GO:0006355;GO:0046872;GO:0003676;GO:0003676;GO:0006355;GO:0006355;GO:0003676;GO:0003676;GO:0003677;GO:0005634;GO:0006355;GO:0006355;GO:0046872;	K09228	-	COG5048	R	zinc finger protein 701 [Source:HGNCSymbol;Acc:HGNC:25597]	55762	Q9NV72;Q6NWZ7
MSTRG.15344	ENSG00000213020	MSTRG.15344.25	53723	19[-]52642504-52649090	19[-]52702813-52735073	ZNF611	GO:0003676;GO:0006355;GO:0003676;GO:0003676;GO:0003677;GO:0005634;GO:0006355;GO:0006355;GO:0046872;GO:0003676;GO:0003676;GO:0003677;GO:0005634;GO:0006355;GO:0006355;GO:0046872;GO:0003676;GO:0003676;GO:0003677;GO:0005634;GO:0006355;GO:0006355;GO:0046872;GO:0003676;GO:0003676;GO:0003677;GO:0005634;GO:0006355;GO:0046872;GO:0003676;GO:0003676;GO:0003677;GO:0005634;GO:0006355;GO:0046872;GO:0003676;GO:…	K09228	-	COG5048	R	zinc finger protein 611 [Source:HGNCSymbol;Acc:HGNC:28766]	81856	Q8N823
MSTRG.1550	ENSG00000121933	MSTRG.1550.1	51782	1[-]111615744-111619667	1[-]111483348-111563962	TMIGD3	GO:0004930;GO:0005887;GO:0006954;GO:0007165;GO:0007186;GO:0007190;GO:0008016;GO:0008285;GO:0009611;GO:0016020;GO:0016021;GO:0016021;GO:0030336;GO:0032088;GO:0005887;GO:0006954;GO:0007165;GO:0007190;GO:0008016;GO:0008285;GO:0009611;GO:0016020;GO:0016021;GO:0030336;GO:0032088;GO:0016020;GO:0016021;GO:0016020;GO:0016021;	-	-	NOG133889	S	transmembrane and immunoglobulin domain containing 3[Source:HGNC Symbol;Acc:HGNC:51375]	57413	P0DMS9
MSTRG.1550	ENSG00000197852	MSTRG.1550.1	60963	1[-]111615744-111619667	1[-]111680630-111755824	INKA2	GO:0005634;GO:0005634;GO:0005654;GO:0019901;GO:0019901;GO:0030291;GO:0030291;GO:0030291;GO:0030291;GO:0071901;GO:0005654;GO:0030291;GO:0030291;GO:0071901;GO:0005654;GO:0030291;GO:0030291;GO:0071901;	-	-	NOG45323	S	inka box actin regulator 2 [Source:HGNCSymbol;Acc:HGNC:28045]	55924	Q9NTI7
MSTRG.1550	ENSG00000116473	MSTRG.1550.1	0	1[-]111615744-111619667	1[+]111542218-111716691	RAP1A	GO:0000166;GO:0003924;GO:0003924;GO:0003924;GO:0003924;GO:0005515;GO:0005515;GO:0005525;GO:0005525;GO:0005525;GO:0005525;GO:0005737;GO:0005737;GO:0005768;GO:0005769;GO:0005770;GO:0005829;GO:0005886;GO:0005886;GO:0005886;GO:0007165;GO:0007165;GO:0007399;GO:0010976;GO:0016020;GO:0016020;GO:0016020;GO:0017034;GO:0019003;GO:0030054;GO:0032486;GO:0032486;GO:0032486;GO:0032486;GO:0035579;GO:0038180;GO:…	K04353	-	COG1100	R	RAP1A, member of RAS oncogene family [Source:HGNCSymbol;Acc:HGNC:9855]	5906	P62834;A8KAH9
MSTRG.15598	ENSG00000134317	MSTRG.15598.2	15627	2[+]9934834-9936066	2[+]9951693-10002277	GRHL1	GO:0003700;GO:0006357;GO:0003700;GO:0006357;GO:0000790;GO:0000978;GO:0000981;GO:0001228;GO:0001228;GO:0002934;GO:0003677;GO:0003700;GO:0003700;GO:0003700;GO:0005515;GO:0005634;GO:0005634;GO:0005634;GO:0005654;GO:0005654;GO:0005829;GO:0006357;GO:0006357;GO:0006357;GO:0007275;GO:0008544;GO:0008544;GO:0019216;GO:0031490;GO:0042803;GO:0043231;GO:0043565;GO:0043565;GO:0043565;GO:0044212;GO:0044212;GO:…	K09275	-	NOG241458	-	grainyhead like transcription factor 1 [Source:HGNCSymbol;Acc:HGNC:17923]	29841	Q9NZI5
MSTRG.15598	ENSG00000115750	MSTRG.15598.2	418	2[+]9934834-9936066	2[+]9843443-9934416	TAF1B	GO:0001164;GO:0001164;GO:0001164;GO:0001164;GO:0001188;GO:0001188;GO:0001188;GO:0003677;GO:0005515;GO:0005634;GO:0005654;GO:0005654;GO:0005668;GO:0005730;GO:0005730;GO:0006351;GO:0006360;GO:0006360;GO:0006361;GO:0006362;GO:0006363;GO:0017025;GO:0042790;GO:0045815;GO:0046872;GO:0070860;GO:0070860;GO:0070860;GO:0070860;GO:0001164;GO:0001188;GO:0006360;GO:0070860;GO:0001164;GO:0001164;GO:0001188;GO:…	K15213	-	NOG72502	K	TATA-box binding protein associated factor, RNApolymerase I subunit B [Source:HGNC Symbol;Acc:HGNC:11533]	9014	Q53T94
MSTRG.15605	ENSG00000115756	MSTRG.15605.2	3248	2[+]10278608-10299641	2[+]10302889-10427617	HPCAL1	GO:0005509;GO:0005509;GO:0005509;GO:0005509;GO:0005509;GO:0005515;GO:0016020;GO:0046872;GO:0005509;GO:0005509;GO:0005509;GO:0005515;GO:0016020;GO:0046872;GO:0005509;GO:0005509;GO:0005509;GO:0005509;GO:0005515;GO:0016020;GO:0046872;GO:0005509;GO:0005509;GO:0005509;GO:0005515;GO:0016020;GO:0046872;GO:0005509;GO:0005509;GO:0005509;GO:0005515;GO:0016020;GO:0046872;GO:0005509;GO:0005509;	-	-	COG5126	DTZ	hippocalcin like 1 [Source:HGNCSymbol;Acc:HGNC:5145]	3241	P37235;Q6FGY1;O75544
MSTRG.15605	ENSG00000171848	MSTRG.15605.2	66883	2[+]10278608-10299641	2[+]10120698-10211725	RRM2	GO:0000083;GO:0004748;GO:0004748;GO:0005515;GO:0005737;GO:0005829;GO:0005829;GO:0005829;GO:0006260;GO:0009263;GO:0009263;GO:0009263;GO:0009263;GO:0015949;GO:0016491;GO:0016491;GO:0016491;GO:0046872;GO:0055114;GO:0055114;GO:0055114;GO:0070317;GO:0000083;GO:0004748;GO:0004748;GO:0004748;GO:0005515;GO:0005737;GO:0005829;GO:0005829;GO:0005829;GO:0005971;GO:0006260;GO:0008199;GO:0009262;GO:0009263;GO:…	K10808	-	COG0208	F	ribonucleotide reductase regulatory subunit M2[Source:HGNC Symbol;Acc:HGNC:10452]	348738	Q96LS8
MSTRG.15751	ENSG00000176714	MSTRG.15751.1	27137	2[+]27656149-27656578	2[-]27625639-27629012	CCDC121	GO:0005515;GO:0005515;	-	-	NOG45717	K	coiled-coil domain containing 121 [Source:HGNCSymbol;Acc:HGNC:25833]	79635	Q6ZUS5
MSTRG.15751	ENSG00000243943	MSTRG.15751.1	32932	2[+]27656149-27656578	2[+]27582969-27623217	ZNF512	GO:0003676;GO:0003676;GO:0003677;GO:0005634;GO:0046872;GO:0003676;GO:0003676;GO:0003677;GO:0005634;GO:0046872;GO:0003676;GO:0003676;GO:0003677;GO:0005634;GO:0046872;GO:0003676;GO:0003676;GO:0003676;GO:0003676;GO:0003677;GO:0005634;GO:0046872;	-	-	NOG235851	-	zinc finger protein 512 [Source:HGNCSymbol;Acc:HGNC:29380]	84450	Q96ME7
MSTRG.15751	ENSG00000221843	MSTRG.15751.1	73428	2[+]27656149-27656578	2[+]27537386-27582721	C2orf16	GO:0005634;GO:0070062;	-	-	NOG246496	-	chromosome 2 open reading frame 16 [Source:HGNCSymbol;Acc:HGNC:25275]	84226	Q68DN1
MSTRG.15751	ENSG00000119760	MSTRG.15751.1	0	2[+]27656149-27656578	2[-]27650809-27663840	SUPT7L	GO:0003713;GO:0003713;GO:0004402;GO:0004402;GO:0004402;GO:0004402;GO:0005515;GO:0005634;GO:0005634;GO:0005654;GO:0030914;GO:0030914;GO:0030914;GO:0030914;GO:0043966;GO:0043966;GO:0046982;GO:0046982;GO:0051457;GO:1903508;GO:0003713;GO:0003713;GO:0004402;GO:0004402;GO:0004402;GO:0004402;GO:0005515;GO:0005634;GO:0005634;GO:0005654;GO:0030914;GO:0030914;GO:0030914;GO:0030914;GO:0043966;GO:0043966;GO:…	K11316	-	NOG42115	-	SPT7 like, STAGA complex subunit gamma [Source:HGNCSymbol;Acc:HGNC:30632]	9913	O94864
MSTRG.15751	ENSG00000198522	MSTRG.15751.1	4638	2[+]27656149-27656578	2[+]27628247-27651511	GPN1	GO:0000166;GO:0003924;GO:0003924;GO:0003924;GO:0005515;GO:0005525;GO:0005634;GO:0005654;GO:0005737;GO:0005739;GO:0005829;GO:0016787;GO:0000166;GO:0003924;GO:0003924;GO:0003924;GO:0005515;GO:0005525;GO:0005634;GO:0005654;GO:0005737;GO:0005739;GO:0005829;GO:0016787;GO:0000166;GO:0003924;GO:0003924;GO:0003924;GO:0005515;GO:0005525;GO:0005634;GO:0005654;GO:0005737;GO:0005739;GO:0005829;GO:0016787;GO:…	K06883	-	COG1100	R	GPN-loop GTPase 1 [Source:HGNCSymbol;Acc:HGNC:17030]	11321	Q9HCN4;Q53RZ9
MSTRG.15751	ENSG00000163798	MSTRG.15751.1	6893	2[+]27656149-27656578	2[+]27663471-27694976	SLC4A1AP	GO:0003729;GO:0005515;GO:0005515;GO:0005634;GO:0005654;GO:0005737;GO:0005886;GO:0043231;GO:0003729;GO:0005515;GO:0005515;GO:0005634;GO:0005654;GO:0005737;GO:0005886;GO:0043231;GO:0005515;GO:0005654;GO:0005886;GO:0043231;GO:0005654;GO:0005886;GO:0043231;	-	-	NOG251732	-	solute carrier family 4 member 1 adaptor protein[Source:HGNC Symbol;Acc:HGNC:13813]	22950	Q9BWU0
MSTRG.15804	ENSG00000018699	MSTRG.15804.8,MSTRG.15804.5,MSTRG.15804.7,MSTRG.15804.9,MSTRG.15804.4,MSTRG.15804.11,MSTRG.15804.1,MSTRG.15804.3,MSTRG.15804.10,MSTRG.15804.12,MSTRG.15804.2,MSTRG.15804.6	95162	2[-]32916213-32916627	2[+]32628032-32821051	TTC27	GO:0003674;GO:0005515;GO:0005515;GO:0005575;GO:0008150;	-	-	COG0457	R	tetratricopeptide repeat domain 27 [Source:HGNCSymbol;Acc:HGNC:25986]	55622	Q6P3X3
MSTRG.15804	ENSG00000049323	MSTRG.15804.8,MSTRG.15804.5,MSTRG.15804.7,MSTRG.15804.9,MSTRG.15804.4,MSTRG.15804.11,MSTRG.15804.1,MSTRG.15804.3,MSTRG.15804.10,MSTRG.15804.12,MSTRG.15804.2,MSTRG.15804.6	30326	2[-]32916213-32916627	2[+]32946953-33399509	LTBP1	GO:0001527;GO:0003281;GO:0005024;GO:0005201;GO:0005509;GO:0005509;GO:0005515;GO:0005515;GO:0005515;GO:0005576;GO:0005576;GO:0005576;GO:0005788;GO:0007178;GO:0019838;GO:0031012;GO:0031012;GO:0032991;GO:0035583;GO:0035583;GO:0035904;GO:0043687;GO:0044267;GO:0050431;GO:0050436;GO:0050436;GO:0060976;GO:0062023;GO:0062023;GO:1901388;GO:0005509;GO:0005509;GO:0005509;GO:0005509;GO:0001527;GO:0005024;GO:…	K19559	-	NOG318792	-	latent transforming growth factor beta bindingprotein 1 [Source:HGNC Symbol;Acc:HGNC:6714]	4052	Q14766
MSTRG.15989	ENSG00000028116	MSTRG.15989.1	0	2[-]58104986-58109569	2[+]57907629-58159920	VRK2	GO:0000166;GO:0004672;GO:0004672;GO:0004674;GO:0004674;GO:0004674;GO:0005515;GO:0005524;GO:0005524;GO:0005524;GO:0005634;GO:0005634;GO:0005635;GO:0005737;GO:0005737;GO:0005739;GO:0005783;GO:0005783;GO:0005789;GO:0006468;GO:0006468;GO:0006468;GO:0016020;GO:0016021;GO:0016032;GO:0016055;GO:0016301;GO:0016310;GO:0016740;GO:0018105;GO:0019901;GO:0019904;GO:0031966;GO:0032991;GO:0034599;GO:0043408;GO:…	K08816	EC:2.7.11.1	COG0515	T	VRK serine/threonine kinase 2 [Source:HGNCSymbol;Acc:HGNC:12719]	7444	Q86Y07
MSTRG.15989	ENSG00000115392	MSTRG.15989.1	49674	2[-]58104986-58109569	2[-]58159243-58241372	FANCL	GO:0004842;GO:0004842;GO:0016567;GO:0016604;GO:0036297;GO:0036297;GO:0043231;GO:0043240;GO:0043240;GO:0004842;GO:0004842;GO:0004842;GO:0005515;GO:0005515;GO:0005634;GO:0005634;GO:0005654;GO:0005737;GO:0006281;GO:0006281;GO:0006513;GO:0006513;GO:0006974;GO:0016567;GO:0016604;GO:0016740;GO:0031625;GO:0036297;GO:0036297;GO:0036297;GO:0043231;GO:0043240;GO:0043240;GO:0043240;GO:0046872;GO:0061630;GO:…	K10606	EC:2.3.2.27	NOG311231	-	FA complementation group L [Source:HGNCSymbol;Acc:HGNC:20748]	55120	Q9NW38
MSTRG.16016	ENSG00000115464	MSTRG.16016.1	42307	2[-]61513394-61528012	2[-]61187463-61471087	USP34	GO:0004197;GO:0004197;GO:0004843;GO:0004843;GO:0004843;GO:0005515;GO:0005737;GO:0005829;GO:0006508;GO:0006511;GO:0006511;GO:0008233;GO:0008234;GO:0016055;GO:0016055;GO:0016477;GO:0016579;GO:0016579;GO:0016579;GO:0016579;GO:0016579;GO:0016787;GO:0036459;GO:0036459;GO:0036459;GO:0036459;GO:0071108;GO:0090263;GO:0006508;GO:0006511;GO:0006511;GO:0008233;GO:0008234;GO:0016579;GO:0016579;GO:0016579;GO:…	K11853	EC:3.4.19.12	COG5077	O	ubiquitin specific peptidase 34 [Source:HGNCSymbol;Acc:HGNC:20066]	9736	Q70CQ2
MSTRG.16016	ENSG00000082898	MSTRG.16016.1	0	2[-]61513394-61528012	2[-]61477849-61538626	XPO1	GO:0000054;GO:0000055;GO:0000055;GO:0000056;GO:0000056;GO:0000122;GO:0000776;GO:0003723;GO:0005049;GO:0005049;GO:0005049;GO:0005049;GO:0005049;GO:0005049;GO:0005515;GO:0005515;GO:0005515;GO:0005515;GO:0005515;GO:0005634;GO:0005634;GO:0005634;GO:0005635;GO:0005642;GO:0005654;GO:0005654;GO:0005654;GO:0005654;GO:0005730;GO:0005730;GO:0005737;GO:0005737;GO:0005737;GO:0005737;GO:0005829;GO:0005829;GO:…	K14290	-	COG5101	UY	exportin 1 [Source:HGNC Symbol;Acc:HGNC:12825]"	7514	O14980;B3KWD0
MSTRG.1605	ENSG00000163393	MSTRG.1605.1	0	1[-]115933536-115977770	1[+]115976513-116070054	SLC22A15	GO:0003674;GO:0005575;GO:0006811;GO:0008150;GO:0016020;GO:0016021;GO:0016021;GO:0016021;GO:0022857;GO:0022857;GO:0055085;GO:0055085;GO:0003674;GO:0005575;GO:0006811;GO:0008150;GO:0016020;GO:0016021;GO:0016021;GO:0022857;GO:0055085;GO:0055085;	K08211	-	COG0477	G	solute carrier family 22 member 15 [Source:HGNCSymbol;Acc:HGNC:20301]	55356	Q8IZD6
MSTRG.1605	ENSG00000177551	MSTRG.1605.1	89619	1[-]115933536-115977770	1[-]115836377-115843917	NHLH2	GO:0000790;GO:0000977;GO:0000981;GO:0000981;GO:0001102;GO:0003677;GO:0005515;GO:0005634;GO:0005634;GO:0005667;GO:0006357;GO:0007275;GO:0007417;GO:0030154;GO:0045944;GO:0046983;GO:0046983;GO:0051091;GO:0000790;GO:0000977;GO:0000978;GO:0000981;GO:0000981;GO:0001102;GO:0001228;GO:0003677;GO:0005515;GO:0005634;GO:0005634;GO:0005667;GO:0006357;GO:0007275;GO:0007417;GO:0007617;GO:0030154;GO:0042698;GO:…	K09075	-	NOG264916	-	nescient helix-loop-helix 2 [Source:HGNCSymbol;Acc:HGNC:7818]	4808	Q02577;A0A024R0I7
MSTRG.16085	ENSG00000198369	MSTRG.16085.1	0	2[-]65402331-65406930	2[-]65310851-65432637	SPRED2	GO:0000188;GO:0000188;GO:0000188;GO:0005173;GO:0005173;GO:0005515;GO:0005515;GO:0005737;GO:0005829;GO:0005886;GO:0005886;GO:0007275;GO:0007275;GO:0008543;GO:0009966;GO:0009966;GO:0010801;GO:0010801;GO:0010801;GO:0016020;GO:0016020;GO:0016020;GO:0019901;GO:0019901;GO:0019901;GO:0030291;GO:0030291;GO:0030658;GO:0031410;GO:0031410;GO:0043517;GO:0043517;GO:0043517;GO:0090311;GO:0090311;GO:0090311;GO:…	K04703	-	NOG277322	-	sprouty related EVH1 domain containing 2[Source:HGNC Symbol;Acc:HGNC:17722]	200734	Q7Z698;B3KPL5
MSTRG.16187	ENSG00000114956	MSTRG.16187.1	23011	2[-]73981972-73985856	2[+]73926826-73958961	DGUOK	GO:0000166;GO:0004136;GO:0004138;GO:0004138;GO:0004138;GO:0005524;GO:0005524;GO:0005524;GO:0005634;GO:0005737;GO:0005739;GO:0005739;GO:0005739;GO:0005759;GO:0006139;GO:0006139;GO:0006170;GO:0008617;GO:0009157;GO:0009165;GO:0016301;GO:0016310;GO:0016740;GO:0019136;GO:0019206;GO:0019206;GO:0043101;GO:0046122;GO:0000166;GO:0004136;GO:0004138;GO:0004138;GO:0004138;GO:0005524;GO:0005524;GO:0005634;GO:…	K00904	EC:2.7.1.113	COG1428	F	deoxyguanosine kinase [Source:HGNCSymbol;Acc:HGNC:2858]	1716	Q16854;E5KSL5
MSTRG.16187	ENSG00000163017	MSTRG.16187.1	62107	2[-]73981972-73985856	2[+]73892314-73919865	ACTG2	GO:0000166;GO:0005524;GO:0005615;GO:0005737;GO:0005737;GO:0005829;GO:0005856;GO:0006936;GO:0010628;GO:0015629;GO:0030027;GO:0030175;GO:0032982;GO:0044297;GO:0070062;GO:0072562;GO:0090131;GO:0000166;GO:0005524;GO:0005615;GO:0005737;GO:0005737;GO:0005829;GO:0005856;GO:0006936;GO:0010628;GO:0015629;GO:0030027;GO:0030175;GO:0032982;GO:0044297;GO:0070062;GO:0072562;GO:0090131;GO:0000166;GO:0005524;GO:…	K12315	-	-	-	actin gamma 2, smooth muscle [Source:HGNCSymbol;Acc:HGNC:145]	72	P63267
MSTRG.16187	ENSG00000187605	MSTRG.16187.1	548	2[-]73981972-73985856	2[+]73986404-74108176	TET3	GO:0001939;GO:0001940;GO:0001940;GO:0003677;GO:0003677;GO:0005506;GO:0005515;GO:0005515;GO:0005634;GO:0005634;GO:0005694;GO:0005737;GO:0005737;GO:0006211;GO:0006211;GO:0006211;GO:0006325;GO:0006493;GO:0007275;GO:0008270;GO:0008270;GO:0008327;GO:0016491;GO:0044727;GO:0044727;GO:0045944;GO:0045944;GO:0046872;GO:0051213;GO:0055114;GO:0070579;GO:0070579;GO:0070579;GO:0070579;GO:0070579;GO:0070989;GO:…	-	-	NOG76473	-	tet methylcytosine dioxygenase 3 [Source:HGNCSymbol;Acc:HGNC:28313]	200424	O43151
MSTRG.16300	ENSG00000183281	MSTRG.16300.1	9139	2[+]86988120-86993420	2[-]87002559-87021852	PLGLB1	GO:0005576;GO:0005576;GO:0005576;	-	-	COG5640	O	plasminogen like B1 [Source:HGNCSymbol;Acc:HGNC:9072]	5343	Q02325
MSTRG.16300	ENSG00000187627	MSTRG.16300.1	0	2[+]86988120-86993420	2[+]86907953-87013976	RGPD1	GO:0005096;GO:0005515;GO:0005634;GO:0005643;GO:0005737;GO:0006607;GO:0008536;GO:0043547;GO:0046907;GO:0046907;GO:0005515;GO:0046907;GO:0046907;GO:0005515;GO:0046907;GO:0046907;	-	-	-	-	RANBP2 like and GRIP domain containing 1[Source:HGNC Symbol;Acc:HGNC:32414]	400966	P0DJD0
MSTRG.16402	ENSG00000175874	MSTRG.16402.17,MSTRG.16402.13,MSTRG.16402.18	37331	2[-]101424834-101481665	2[-]101345550-101387503	CREG2	GO:0005576;GO:0005615;GO:0005783;GO:0005794;GO:0048037;GO:0048037;	-	-	NOG276187	-	cellular repressor of E1A stimulated genes 2[Source:HGNC Symbol;Acc:HGNC:14272]	200407	Q8IUH2
MSTRG.16402	ENSG00000196460	MSTRG.16402.17,MSTRG.16402.13,MSTRG.16402.18	0	2[-]101424834-101481665	2[-]101397359-101475112	RFX8	GO:0000790;GO:0000978;GO:0000981;GO:0003677;GO:0003677;GO:0003700;GO:0003700;GO:0003700;GO:0005634;GO:0005634;GO:0006355;GO:0006357;GO:0021914;GO:0003677;GO:0003677;GO:0003700;GO:0003700;GO:0006355;GO:0006355;GO:0003677;GO:0003700;GO:0006355;GO:0003677;GO:0003677;GO:0003700;GO:0003700;GO:0006355;GO:0006355;GO:0003677;GO:0003700;GO:0006355;	-	-	NOG235455	-	RFX family member 8, lacking RFX DNA binding domain[Source:HGNC Symbol;Acc:HGNC:37253]	731220	Q6ZV50
MSTRG.16471	ENSG00000153214	MSTRG.16471.1	20590	2[-]112005723-112034679	2[+]112055269-112119318	TMEM87B	GO:0000139;GO:0005794;GO:0005829;GO:0016020;GO:0016021;GO:0016021;GO:0016021;GO:0042147;GO:0016020;GO:0016021;GO:0016021;GO:0016021;GO:0016020;GO:0016021;GO:0016021;GO:0016021;GO:0016021;GO:0016020;GO:0016021;GO:0016021;GO:0016021;	-	-	NOG302490	-	transmembrane protein 87B [Source:HGNCSymbol;Acc:HGNC:25913]	84910	Q96K49
MSTRG.16471	ENSG00000153208	MSTRG.16471.1	0	2[-]112005723-112034679	2[+]111898607-112029561	MERTK	GO:0000166;GO:0001750;GO:0001779;GO:0001818;GO:0004672;GO:0004672;GO:0004713;GO:0004713;GO:0004713;GO:0004714;GO:0004714;GO:0004714;GO:0005515;GO:0005515;GO:0005524;GO:0005524;GO:0005524;GO:0005615;GO:0005737;GO:0005737;GO:0005886;GO:0005887;GO:0005887;GO:0006468;GO:0006468;GO:0006468;GO:0006468;GO:0006909;GO:0006909;GO:0006909;GO:0007166;GO:0007169;GO:0007267;GO:0007275;GO:0007283;GO:0007399;GO:…	K05117	EC:2.7.10.1	COG0515	T	MER proto-oncogene, tyrosine kinase [Source:HGNCSymbol;Acc:HGNC:7027]	10461	Q12866
MSTRG.16488	ENSG00000125611	MSTRG.16488.1	47913	2[+]112637188-112641451	2[+]112584240-112589275	CHCHD5	GO:0005739;GO:0005758;GO:0005739;GO:0005758;	-	-	NOG68726	S	coiled-coil-helix-coiled-coil-helix domaincontaining 5 [Source:HGNC Symbol;Acc:HGNC:17840]	84269	Q9BSY4;A0A2U9EWT9
MSTRG.16488	ENSG00000144130	MSTRG.16488.1	80035	2[+]112637188-112641451	2[+]112721486-112742879	NT5DC4	GO:0008253;GO:0016311;GO:0016787;GO:0046872;	-	-	NOG75103	-	5'-nucleotidase domain containing 4 [Source:HGNCSymbol;Acc:HGNC:27678]	284958	-
MSTRG.16488	ENSG00000144136	MSTRG.16488.1	4488	2[+]112637188-112641451	2[+]112645939-112663825	SLC20A1	GO:0005315;GO:0005315;GO:0005315;GO:0005316;GO:0005436;GO:0005886;GO:0005886;GO:0005887;GO:0005887;GO:0006796;GO:0006811;GO:0006814;GO:0006817;GO:0006817;GO:0006817;GO:0006817;GO:0015293;GO:0015319;GO:0016020;GO:0016020;GO:0016020;GO:0016020;GO:0016021;GO:0016021;GO:0016032;GO:0031214;GO:0035435;GO:0035725;GO:0038023;GO:0043123;GO:0055085;GO:0005315;GO:0005315;GO:0006817;GO:0006817;GO:0016020;GO:…	K14640	-	COG0306	P	solute carrier family 20 member 1 [Source:HGNCSymbol;Acc:HGNC:10946]	6574	Q8WUM9;A7LNJ1
MSTRG.16488	ENSG00000169607	MSTRG.16488.1	94898	2[+]112637188-112641451	2[-]112736349-112764664	CKAP2L	GO:0000922;GO:0005737;GO:0005813;GO:0005829;GO:0005856;GO:0072686;	K16769	-	NOG40751	-	cytoskeleton associated protein 2 like [Source:HGNCSymbol;Acc:HGNC:26877]	150468	Q8IYA6
MSTRG.16488	ENSG00000125630	MSTRG.16488.1	57370	2[+]112637188-112641451	2[+]112541915-112579818	POLR1B	GO:0003677;GO:0003677;GO:0003899;GO:0003899;GO:0003899;GO:0003899;GO:0005515;GO:0005515;GO:0005634;GO:0005634;GO:0005634;GO:0005654;GO:0005730;GO:0005730;GO:0005736;GO:0005829;GO:0006351;GO:0006351;GO:0006361;GO:0006362;GO:0006363;GO:0016740;GO:0016779;GO:0032549;GO:0032549;GO:0045815;GO:0046872;GO:0003677;GO:0003677;GO:0003899;GO:0003899;GO:0006351;GO:0006351;GO:0032549;GO:0032549;GO:0003677;GO:…	K03002	EC:2.7.7.6	COG0085	K	RNA polymerase I subunit B [Source:HGNCSymbol;Acc:HGNC:20454]	84172	Q9H9Y6;B7Z1W6
MSTRG.16488	ENSG00000114999	MSTRG.16488.1	95449	2[+]112637188-112641451	2[+]112482156-112541739	TTL	GO:0000166;GO:0000226;GO:0004835;GO:0004835;GO:0005524;GO:0005623;GO:0006464;GO:0006464;GO:0016874;GO:0018166;GO:0030516;GO:0045931;GO:0090235;	K06047	EC:6.3.2.25	NOG257907	-	tubulin tyrosine ligase [Source:HGNCSymbol;Acc:HGNC:21586]	150465	Q8NG68
MSTRG.16495	ENSG00000115008	MSTRG.16495.2	92775	2[-]112877268-112880104	2[-]112773925-112784493	IL1A	GO:0001660;GO:0002248;GO:0002437;GO:0005125;GO:0005125;GO:0005125;GO:0005125;GO:0005125;GO:0005125;GO:0005125;GO:0005149;GO:0005149;GO:0005507;GO:0005515;GO:0005515;GO:0005576;GO:0005576;GO:0005576;GO:0005576;GO:0005615;GO:0005615;GO:0005615;GO:0005615;GO:0005615;GO:0005615;GO:0005615;GO:0005829;GO:0006915;GO:0006954;GO:0006954;GO:0006954;GO:0006954;GO:0006955;GO:0006955;GO:0008285;GO:0010575;GO:…	K04383	-	NOG39906	-	interleukin 1 alpha [Source:HGNCSymbol;Acc:HGNC:5991]	3552	P01583
MSTRG.16495	ENSG00000125571	MSTRG.16495.2	32867	2[-]112877268-112880104	2[+]112912971-112918882	IL37	GO:0002437;GO:0005125;GO:0005125;GO:0005125;GO:0005125;GO:0005149;GO:0005149;GO:0005149;GO:0005576;GO:0005576;GO:0005615;GO:0005615;GO:0005615;GO:0005615;GO:0005634;GO:0005654;GO:0005654;GO:0005654;GO:0005737;GO:0005829;GO:0005829;GO:0006954;GO:0006954;GO:0006954;GO:0006955;GO:0006955;GO:0006955;GO:0010628;GO:0019221;GO:0042536;GO:0043123;GO:0043231;GO:0045409;GO:0050727;GO:0071222;GO:0071345;GO:…	K05485	-	NOG78218	R	interleukin 37 [Source:HGNC Symbol;Acc:HGNC:15563]"	27178	Q9NZH6
MSTRG.16495	ENSG00000136688	MSTRG.16495.2	93099	2[-]112877268-112880104	2[+]112973203-112985658	IL36G	GO:0002376;GO:0002437;GO:0005125;GO:0005125;GO:0005125;GO:0005125;GO:0005149;GO:0005149;GO:0005576;GO:0005576;GO:0005615;GO:0005615;GO:0005615;GO:0005615;GO:0006954;GO:0006954;GO:0006954;GO:0006954;GO:0006955;GO:0006955;GO:0007267;GO:0010628;GO:0019221;GO:0019221;GO:0043123;GO:0045087;GO:0071222;GO:0002376;GO:0002437;GO:0005125;GO:0005125;GO:0005125;GO:0005125;GO:0005149;GO:0005149;GO:0005576;GO:…	K05487	EC:3.4.13.19	NOG39912	-	interleukin 36 gamma [Source:HGNCSymbol;Acc:HGNC:15741]	56300	Q9NZH8
MSTRG.16495	ENSG00000125538	MSTRG.16495.2	40452	2[-]112877268-112880104	2[-]112829751-112836816	IL1B	GO:0000165;GO:0000187;GO:0001660;GO:0001934;GO:0002437;GO:0002711;GO:0005125;GO:0005125;GO:0005125;GO:0005125;GO:0005125;GO:0005125;GO:0005149;GO:0005149;GO:0005149;GO:0005178;GO:0005515;GO:0005576;GO:0005576;GO:0005576;GO:0005576;GO:0005576;GO:0005615;GO:0005615;GO:0005615;GO:0005615;GO:0005615;GO:0005615;GO:0005737;GO:0005764;GO:0005829;GO:0005829;GO:0006915;GO:0006954;GO:0006954;GO:0006954;GO:…	K04519	-	NOG40099	S	interleukin 1 beta [Source:HGNCSymbol;Acc:HGNC:5992]	3553	P01584
MSTRG.16604	ENSG00000173302	MSTRG.16604.1	76583	2[-]130806919-130845583	2[+]130729070-130730336	GPR148	GO:0004888;GO:0004930;GO:0004930;GO:0004930;GO:0005886;GO:0007165;GO:0007186;GO:0007186;GO:0007186;GO:0007186;GO:0016020;GO:0016021;GO:0016021;GO:0016021;	K08432	-	NOG326482	-	G protein-coupled receptor 148 [Source:HGNCSymbol;Acc:HGNC:23623]	344561	Q8TDV2
MSTRG.16604	ENSG00000178171	MSTRG.16604.1	38785	2[-]130806919-130845583	2[+]130755435-130768134	AMER3	GO:0005515;GO:0005546;GO:0005886;GO:0005886;GO:0008013;GO:0008289;GO:0016020;GO:0016055;GO:0060828;GO:0005515;GO:0005546;GO:0005886;GO:0005886;GO:0008013;GO:0008289;GO:0016020;GO:0016055;GO:0060828;	-	-	NOG39302	-	APC membrane recruitment protein 3 [Source:HGNCSymbol;Acc:HGNC:26771]	205147	Q8N944
MSTRG.16604	ENSG00000136002	MSTRG.16604.1	0	2[-]130806919-130845583	2[+]130836916-131047263	ARHGEF4	GO:0005085;GO:0005085;GO:0005085;GO:0005515;GO:0035556;GO:0035556;GO:0005085;GO:0005085;GO:0005085;GO:0005515;GO:0005515;GO:0005737;GO:0005829;GO:0005886;GO:0007186;GO:0016020;GO:0019904;GO:0030032;GO:0030676;GO:0032587;GO:0035556;GO:0035556;GO:0042995;GO:0043065;GO:0046847;GO:0051056;GO:0005085;GO:0005085;GO:0005085;GO:0005515;GO:0035556;GO:0035556;GO:0005085;GO:0005085;GO:0005515;GO:0035556;GO:…	K05769	-	COG5422	T	Rho guanine nucleotide exchange factor 4[Source:HGNC Symbol;Acc:HGNC:684]	50649	Q9NR80;Q9NTG0
MSTRG.1661	ENSG00000263353	MSTRG.1661.9	35050	1[+]120925455-120931861	1[+]120889746-120890405	PPIAL4A	GO:0000413;GO:0000413;GO:0003755;GO:0003755;GO:0003755;GO:0003755;GO:0005737;GO:0006457;GO:0006457;GO:0016018;GO:0016853;GO:0042026;GO:0051082;GO:0070062;	K12738	EC:5.2.1.8	-	-	peptidylprolyl isomerase A like 4A [Source:HGNCSymbol;Acc:HGNC:24369]	653505	Q9Y536
MSTRG.1661	ENSG00000273136	MSTRG.1661.9	83345	1[+]120925455-120931861	1[+]120723949-120842110	NBPF26	GO:0005509;GO:0005509;GO:0005509;GO:0005509;	-	-	-	-	NBPF member 26 [Source:HGNC Symbol;Acc:HGNC:49571]"	101060684	-
MSTRG.16684	ENSG00000169554	MSTRG.16684.1	0	2[+]144515442-144515918	2[-]144364364-144521057	ZEB2	GO:0003676;GO:0003676;GO:0000122;GO:0000122;GO:0000790;GO:0000790;GO:0000981;GO:0001227;GO:0001228;GO:0001755;GO:0001756;GO:0001843;GO:0003676;GO:0003676;GO:0003677;GO:0003677;GO:0003677;GO:0005515;GO:0005634;GO:0005634;GO:0005634;GO:0005654;GO:0005730;GO:0005829;GO:0007399;GO:0007417;GO:0019208;GO:0021540;GO:0021766;GO:0021846;GO:0021957;GO:0030177;GO:0043507;GO:0043565;GO:0045636;GO:0045636;GO:…	K09299	-	COG5048	R	zinc finger E-box binding homeobox 2 [Source:HGNCSymbol;Acc:HGNC:14881]	9839	O60315
MSTRG.16723	ENSG00000123609	MSTRG.16723.1	0	2[+]151288385-151288890	2[-]151270470-151289894	NMI	GO:0003712;GO:0003712;GO:0003712;GO:0005515;GO:0005515;GO:0005654;GO:0005737;GO:0005737;GO:0005737;GO:0005829;GO:0006366;GO:0006366;GO:0006366;GO:0006954;GO:0007259;GO:0007259;GO:0032480;GO:0042802;GO:0045355;GO:0045358;GO:0045824;GO:0060333;GO:0060333;GO:1902524;GO:1903506;	-	-	NOG39231	-	N-myc and STAT interactor [Source:HGNCSymbol;Acc:HGNC:7854]	9111	Q13287
MSTRG.16723	ENSG00000123610	MSTRG.16723.1	68702	2[+]151288385-151288890	2[+]151357592-151380046	TNFAIP6	GO:0005515;GO:0005540;GO:0005540;GO:0005540;GO:0005576;GO:0005615;GO:0005615;GO:0006954;GO:0007155;GO:0007155;GO:0007155;GO:0007165;GO:0007267;GO:0030335;GO:0030728;GO:0043312;GO:0050728;GO:0050728;GO:1904724;GO:1904813;	K19018	-	NOG237473	-	TNF alpha induced protein 6 [Source:HGNCSymbol;Acc:HGNC:11898]	7130	P98066
MSTRG.16723	ENSG00000184898	MSTRG.16723.1	26522	2[+]151288385-151288890	2[-]151247940-151261863	RBM43	GO:0003676;GO:0003676;GO:0003723;	-	-	NOG125378	S	RNA binding motif protein 43 [Source:HGNCSymbol;Acc:HGNC:24790]	375287	Q6ZSC3
MSTRG.16729	ENSG00000183091	MSTRG.16729.1,MSTRG.16729.2	34503	2[-]151446974-151450833	2[-]151485336-151734487	NEB	GO:0003779;GO:0003779;GO:0003779;GO:0005515;GO:0005515;GO:0005515;GO:0005737;GO:0005829;GO:0005856;GO:0007517;GO:0007525;GO:0008307;GO:0015629;GO:0030017;GO:0030018;GO:0030018;GO:0030049;GO:0030832;GO:0048747;GO:0051015;GO:0070062;GO:0071691;GO:0005515;GO:0003779;GO:0003779;GO:0003779;GO:0005515;GO:0005515;GO:0005515;GO:0005737;GO:0005829;GO:0005856;GO:0007517;GO:0007525;GO:0008307;GO:0015629;GO:…	K18267	-	NOG12793	-	nebulin [Source:HGNC Symbol;Acc:HGNC:7720]"	4703	P20929;Q96MF8;Q05C45
MSTRG.16729	ENSG00000123610	MSTRG.16729.1,MSTRG.16729.2	66928	2[-]151446974-151450833	2[+]151357592-151380046	TNFAIP6	GO:0005515;GO:0005540;GO:0005540;GO:0005540;GO:0005576;GO:0005615;GO:0005615;GO:0006954;GO:0007155;GO:0007155;GO:0007155;GO:0007165;GO:0007267;GO:0030335;GO:0030728;GO:0043312;GO:0050728;GO:0050728;GO:1904724;GO:1904813;	K19018	-	NOG237473	-	TNF alpha induced protein 6 [Source:HGNCSymbol;Acc:HGNC:11898]	7130	P98066
MSTRG.16729	ENSG00000080345	MSTRG.16729.1,MSTRG.16729.2	0	2[-]151446974-151450833	2[+]151409883-151508013	RIF1	GO:0000122;GO:0000723;GO:0000723;GO:0000781;GO:0000790;GO:0000793;GO:0005515;GO:0005515;GO:0005634;GO:0005634;GO:0005654;GO:0005654;GO:0005694;GO:0005737;GO:0005819;GO:0005856;GO:0005886;GO:0006281;GO:0006303;GO:0006348;GO:0006974;GO:0007049;GO:0016604;GO:0031965;GO:0035861;GO:0043247;GO:0045830;GO:0051233;GO:0051574;GO:2000042;GO:2001034;GO:0000122;GO:0000723;GO:0000723;GO:0000781;GO:0000790;GO:…	K11138	-	NOG87885	-	replication timing regulatory factor 1 [Source:HGNCSymbol;Acc:HGNC:23207]	55183	Q5UIP0
MSTRG.16737	ENSG00000157827	MSTRG.16737.1	0	2[+]152349137-152371600	2[+]152335174-152649826	FMNL2	GO:0003779;GO:0003779;GO:0005737;GO:0005829;GO:0005829;GO:0007010;GO:0007010;GO:0007010;GO:0008360;GO:0016043;GO:0016043;GO:0016477;GO:0017048;GO:0017048;GO:0022604;GO:0022604;GO:0022604;GO:0030036;GO:0030036;GO:0030866;GO:0030866;GO:0045296;GO:0051015;GO:0007010;GO:0007010;GO:0022604;GO:0022604;	-	-	NOG270361	-	formin like 2 [Source:HGNC Symbol;Acc:HGNC:18267]"	114793	Q96PY5
MSTRG.16778	ENSG00000115233	MSTRG.16778.1	0	2[+]161285576-161323286	2[+]161308425-161411717	PSMD14	GO:0000165;GO:0000209;GO:0000502;GO:0000502;GO:0000502;GO:0000724;GO:0002223;GO:0002479;GO:0004843;GO:0005515;GO:0005515;GO:0005576;GO:0005634;GO:0005654;GO:0005829;GO:0006281;GO:0006303;GO:0006508;GO:0006508;GO:0006511;GO:0006521;GO:0006974;GO:0008233;GO:0008237;GO:0008237;GO:0008237;GO:0008237;GO:0008541;GO:0008541;GO:0010950;GO:0010972;GO:0016579;GO:0016579;GO:0016787;GO:0022624;GO:0022624;GO:…	K03030	-	COG1310	R	proteasome 26S subunit, non-ATPase 14 [Source:HGNCSymbol;Acc:HGNC:16889]	10213	O00487;A0A140VKF2
MSTRG.16778	ENSG00000136535	MSTRG.16778.1	93011	2[+]161285576-161323286	2[+]161416297-161425870	TBR1	GO:0000122;GO:0000977;GO:0000978;GO:0000981;GO:0001102;GO:0001228;GO:0001661;GO:0001708;GO:0001947;GO:0003677;GO:0003677;GO:0003700;GO:0003700;GO:0003700;GO:0003700;GO:0005515;GO:0005515;GO:0005634;GO:0005634;GO:0005634;GO:0005634;GO:0005634;GO:0005634;GO:0006355;GO:0006355;GO:0007420;GO:0010092;GO:0010468;GO:0010975;GO:0010975;GO:0019901;GO:0021764;GO:0021902;GO:0021902;GO:0021987;GO:0030182;GO:…	K10174	-	NOG245070	-	T-box brain transcription factor 1 [Source:HGNCSymbol;Acc:HGNC:11590]	10716	Q16650
MSTRG.16778	ENSG00000136560	MSTRG.16778.1	49346	2[+]161285576-161323286	2[+]161136908-161236230	TANK	GO:0004843;GO:0005515;GO:0005515;GO:0005737;GO:0005829;GO:0005829;GO:0006508;GO:0006974;GO:0007165;GO:0007249;GO:0007249;GO:0007249;GO:0007249;GO:0016032;GO:0031625;GO:0032991;GO:0035666;GO:0035800;GO:0043124;GO:0046872;GO:0071347;GO:0071356;GO:0071479;GO:1903003;GO:2000158;GO:0005829;GO:0007249;GO:0007249;GO:0005829;GO:0007249;GO:0007249;GO:0005829;GO:0007249;GO:0007249;GO:0005829;GO:0007249;GO:…	K12650	-	NOG44252	-	TRAF family member associated NFKB activator[Source:HGNC Symbol;Acc:HGNC:11562]	10010	Q92844;Q6NW12;B2R7S3
MSTRG.16895	ENSG00000116044	MSTRG.16895.1	13199	2[-]177213175-177214396	2[-]177227595-177392697	NFE2L2	GO:0000790;GO:0000976;GO:0000976;GO:0000976;GO:0000981;GO:0001102;GO:0003677;GO:0003677;GO:0003677;GO:0003700;GO:0003700;GO:0003700;GO:0003700;GO:0003700;GO:0003700;GO:0005515;GO:0005515;GO:0005515;GO:0005623;GO:0005634;GO:0005634;GO:0005634;GO:0005634;GO:0005634;GO:0005634;GO:0005654;GO:0005737;GO:0005737;GO:0005737;GO:0005737;GO:0005737;GO:0005794;GO:0005813;GO:0005829;GO:0005829;GO:0005829;GO:…	K05638	-	NOG309753	-	nuclear factor, erythroid 2 like 2 [Source:HGNCSymbol;Acc:HGNC:7782]	4780	Q16236
MSTRG.16895	ENSG00000170144	MSTRG.16895.1	0	2[-]177213175-177214396	2[+]177212563-177223958	HNRNPA3	GO:0000398;GO:0000398;GO:0003676;GO:0003676;GO:0003723;GO:0003723;GO:0003723;GO:0003729;GO:0005515;GO:0005515;GO:0005634;GO:0005634;GO:0005654;GO:0005654;GO:0005681;GO:0006397;GO:0008380;GO:0016070;GO:0051252;GO:0071013;GO:1990904;GO:1990904;GO:0000398;GO:0000398;GO:0003676;GO:0003676;GO:0003723;GO:0003723;GO:0003723;GO:0003729;GO:0005515;GO:0005515;GO:0005634;GO:0005634;GO:0005654;GO:0005654;GO:…	K12741	-	COG0724	R	heterogeneous nuclear ribonucleoprotein A3[Source:HGNC Symbol;Acc:HGNC:24941]	220988	P51991;A0A384NL63
MSTRG.16945	ENSG00000170396	MSTRG.16945.6,MSTRG.16945.4,MSTRG.16945.5,MSTRG.16945.8	0	2[+]184663454-184790704	2[+]184598529-184939492	ZNF804A	GO:0003674;GO:0003676;GO:0003676;GO:0005634;GO:0005634;GO:0005737;GO:0005886;GO:0010628;GO:0010975;GO:0010976;GO:0030424;GO:0030426;GO:0043025;GO:0043025;GO:0043197;GO:0043197;GO:0043198;GO:0043198;GO:0046872;GO:0098793;GO:0098794;GO:0098794;GO:1901588;GO:1902952;	-	-	NOG74622	S	zinc finger protein 804A [Source:HGNCSymbol;Acc:HGNC:21711]	91752	Q7Z570
MSTRG.16993	ENSG00000115415	MSTRG.16993.1	0	2[+]190886906-190929754	2[-]190908460-191020960	STAT1	GO:0003677;GO:0003700;GO:0005634;GO:0006355;GO:0007165;GO:0003677;GO:0003700;GO:0005634;GO:0006355;GO:0007165;GO:0003700;GO:0005634;GO:0006355;GO:0007165;GO:0000122;GO:0000790;GO:0000790;GO:0000978;GO:0000978;GO:0000979;GO:0000981;GO:0000981;GO:0001228;GO:0001937;GO:0002053;GO:0002230;GO:0003340;GO:0003677;GO:0003677;GO:0003677;GO:0003677;GO:0003690;GO:0003700;GO:0003700;GO:0003700;GO:0005164;GO:…	K11220	-	NOG310130	-	signal transducer and activator of transcription 1[Source:HGNC Symbol;Acc:HGNC:11362]	6772	P42224
MSTRG.16993	ENSG00000138378	MSTRG.16993.1	99822	2[+]190886906-190929754	2[-]191029576-191151596	STAT4	GO:0000790;GO:0000978;GO:0000981;GO:0001228;GO:0003677;GO:0003677;GO:0003677;GO:0003700;GO:0003700;GO:0003700;GO:0005515;GO:0005634;GO:0005634;GO:0005634;GO:0005634;GO:0005654;GO:0005737;GO:0005829;GO:0005829;GO:0006355;GO:0006355;GO:0006952;GO:0007165;GO:0007165;GO:0007259;GO:0007259;GO:0019221;GO:0019221;GO:0019221;GO:0019221;GO:0035722;GO:0038114;GO:0038155;GO:0042127;GO:0042802;GO:0043434;GO:…	K11222	-	NOG267627	-	signal transducer and activator of transcription 4[Source:HGNC Symbol;Acc:HGNC:11365]	6775	Q14765
MSTRG.16993	ENSG00000115419	MSTRG.16993.1	0	2[+]190886906-190929754	2[+]190880821-190965552	GLS	GO:0001967;GO:0002087;GO:0004359;GO:0004359;GO:0004359;GO:0004359;GO:0004359;GO:0005515;GO:0005515;GO:0005737;GO:0005739;GO:0005739;GO:0005759;GO:0005759;GO:0005829;GO:0006537;GO:0006537;GO:0006537;GO:0006537;GO:0006541;GO:0006541;GO:0006543;GO:0006543;GO:0006543;GO:0007268;GO:0008652;GO:0014047;GO:0016787;GO:0045202;GO:0051289;GO:0051289;GO:0090461;GO:0004359;GO:0004359;GO:0004359;GO:0004359;GO:…	K01425	EC:3.5.1.2	COG2066	E	glutaminase [Source:HGNC Symbol;Acc:HGNC:4331]"	2744	O94925
MSTRG.16995	ENSG00000115415	MSTRG.16995.1	0	2[+]190966443-190967266	2[-]190908460-191020960	STAT1	GO:0003677;GO:0003700;GO:0005634;GO:0006355;GO:0007165;GO:0003677;GO:0003700;GO:0005634;GO:0006355;GO:0007165;GO:0003700;GO:0005634;GO:0006355;GO:0007165;GO:0000122;GO:0000790;GO:0000790;GO:0000978;GO:0000978;GO:0000979;GO:0000981;GO:0000981;GO:0001228;GO:0001937;GO:0002053;GO:0002230;GO:0003340;GO:0003677;GO:0003677;GO:0003677;GO:0003677;GO:0003690;GO:0003700;GO:0003700;GO:0003700;GO:0005164;GO:…	K11220	-	NOG310130	-	signal transducer and activator of transcription 1[Source:HGNC Symbol;Acc:HGNC:11362]	6772	P42224
MSTRG.16995	ENSG00000138378	MSTRG.16995.1	62310	2[+]190966443-190967266	2[-]191029576-191151596	STAT4	GO:0000790;GO:0000978;GO:0000981;GO:0001228;GO:0003677;GO:0003677;GO:0003677;GO:0003700;GO:0003700;GO:0003700;GO:0005515;GO:0005634;GO:0005634;GO:0005634;GO:0005634;GO:0005654;GO:0005737;GO:0005829;GO:0005829;GO:0006355;GO:0006355;GO:0006952;GO:0007165;GO:0007165;GO:0007259;GO:0007259;GO:0019221;GO:0019221;GO:0019221;GO:0019221;GO:0035722;GO:0038114;GO:0038155;GO:0042127;GO:0042802;GO:0043434;GO:…	K11222	-	NOG267627	-	signal transducer and activator of transcription 4[Source:HGNC Symbol;Acc:HGNC:11365]	6775	Q14765
MSTRG.16995	ENSG00000115419	MSTRG.16995.1	891	2[+]190966443-190967266	2[+]190880821-190965552	GLS	GO:0001967;GO:0002087;GO:0004359;GO:0004359;GO:0004359;GO:0004359;GO:0004359;GO:0005515;GO:0005515;GO:0005737;GO:0005739;GO:0005739;GO:0005759;GO:0005759;GO:0005829;GO:0006537;GO:0006537;GO:0006537;GO:0006537;GO:0006541;GO:0006541;GO:0006543;GO:0006543;GO:0006543;GO:0007268;GO:0008652;GO:0014047;GO:0016787;GO:0045202;GO:0051289;GO:0051289;GO:0090461;GO:0004359;GO:0004359;GO:0004359;GO:0004359;GO:…	K01425	EC:3.5.1.2	COG2066	E	glutaminase [Source:HGNC Symbol;Acc:HGNC:4331]"	2744	O94925
MSTRG.17035	ENSG00000144381	MSTRG.17035.2,MSTRG.17035.3,MSTRG.17035.4	1992	2[-]197518729-197531346	2[-]197486584-197516737	HSPD1	GO:0000166;GO:0001530;GO:0002039;GO:0002368;GO:0002755;GO:0002842;GO:0003688;GO:0003697;GO:0003723;GO:0003725;GO:0005515;GO:0005515;GO:0005515;GO:0005515;GO:0005524;GO:0005524;GO:0005524;GO:0005615;GO:0005737;GO:0005739;GO:0005739;GO:0005739;GO:0005743;GO:0005759;GO:0005759;GO:0005759;GO:0005759;GO:0005769;GO:0005829;GO:0005829;GO:0005829;GO:0005886;GO:0005905;GO:0006357;GO:0006457;GO:0006457;GO:…	K04077	-	COG0459	O	heat shock protein family D (Hsp60) member 1[Source:HGNC Symbol;Acc:HGNC:5261]	3329	P10809;A0A024R3X4
MSTRG.17035	ENSG00000115540	MSTRG.17035.2,MSTRG.17035.3,MSTRG.17035.4	0	2[-]197518729-197531346	2[+]197515571-197553699	MOB4	GO:0005515;GO:0005737;GO:0005794;GO:0016020;GO:0032580;GO:0046872;GO:0048471;GO:0005515;GO:0005737;GO:0005794;GO:0016020;GO:0032580;GO:0046872;GO:0048471;GO:0005515;GO:0005737;GO:0005794;GO:0016020;GO:0032580;GO:0046872;GO:0048471;GO:0005515;GO:0005737;GO:0005794;GO:0016020;GO:0032580;GO:0046872;GO:0048471;	-	-	NOG297181	-	MOB family member 4, phocein [Source:HGNCSymbol;Acc:HGNC:17261]	25843	Q9Y3A3;A0A024R3X9
MSTRG.17035	ENSG00000115541	MSTRG.17035.2,MSTRG.17035.3,MSTRG.17035.4	15280	2[-]197518729-197531346	2[+]197500140-197503449	HSPE1	GO:0006457;GO:0006457;GO:0001649;GO:0003723;GO:0005515;GO:0005524;GO:0005524;GO:0005739;GO:0005759;GO:0005759;GO:0006457;GO:0006457;GO:0006457;GO:0006919;GO:0006986;GO:0016020;GO:0046872;GO:0051082;GO:0051082;GO:0051085;GO:0051087;GO:0051087;GO:0051087;GO:0070062;GO:0005524;GO:0005524;GO:0006457;GO:0006457;	K04078	-	COG0234	O	heat shock protein family E (Hsp10) member 1[Source:HGNC Symbol;Acc:HGNC:5269]	3336	P61604;A0A384N6A4
MSTRG.17035	ENSG00000270757	MSTRG.17035.2,MSTRG.17035.3,MSTRG.17035.4	0	2[-]197518729-197531346	2[+]197500413-197550726	HSPE1-MOB4	GO:0005524;GO:0005524;GO:0006457;GO:0006457;	-	-	-	-	HSPE1-MOB4 readthrough [Source:HGNCSymbol;Acc:HGNC:49184]	100529241	S4R3N1
MSTRG.17035	ENSG00000115520	MSTRG.17035.2,MSTRG.17035.3,MSTRG.17035.4	43421	2[-]197518729-197531346	2[+]197453423-197475308	COQ10B	GO:0005739;GO:0005739;GO:0005743;GO:0006744;GO:0016020;GO:0045333;GO:0048039;	K18588	-	COG2867	I	coenzyme Q10B [Source:HGNC Symbol;Acc:HGNC:25819]"	80219	Q9H8M1
MSTRG.17035	ENSG00000162944	MSTRG.17035.2,MSTRG.17035.3,MSTRG.17035.4	36878	2[-]197518729-197531346	2[-]197568224-197676045	RFTN2	GO:0005886;GO:0016020;GO:0033227;GO:0043330;	-	-	NOG43823	-	raftlin family member 2 [Source:HGNCSymbol;Acc:HGNC:26402]	130132	Q52LD8
MSTRG.17035	ENSG00000115524	MSTRG.17035.2,MSTRG.17035.3,MSTRG.17035.4	83650	2[-]197518729-197531346	2[-]197388515-197435079	SF3B1	GO:0016607;GO:0000245;GO:0000245;GO:0000245;GO:0000375;GO:0000398;GO:0000398;GO:0000398;GO:0003723;GO:0003729;GO:0003729;GO:0003729;GO:0005515;GO:0005515;GO:0005634;GO:0005634;GO:0005634;GO:0005654;GO:0005681;GO:0005686;GO:0005686;GO:0005689;GO:0005689;GO:0006397;GO:0008380;GO:0016607;GO:0016607;GO:0034693;GO:0045815;GO:0071004;GO:0071005;GO:0071013;GO:0071013;GO:1990935;GO:0000245;GO:0000245;GO:…	K12828	-	COG5181	A	splicing factor 3b subunit 1 [Source:HGNCSymbol;Acc:HGNC:10768]	23451	O75533;B4DGZ4
MSTRG.17072	ENSG00000003402	MSTRG.17072.1	750	2[-]201108027-201115404	2[+]201116154-201176687	CFLAR	GO:0002020;GO:0004197;GO:0004197;GO:0005515;GO:0005515;GO:0005515;GO:0005737;GO:0005737;GO:0005829;GO:0006508;GO:0006508;GO:0006915;GO:0006915;GO:0006919;GO:0007519;GO:0008047;GO:0008234;GO:0008234;GO:0014732;GO:0014842;GO:0014866;GO:0016032;GO:0031264;GO:0042981;GO:0042981;GO:0043066;GO:0043123;GO:0043403;GO:0051092;GO:0060544;GO:0097153;GO:0097190;GO:0097199;GO:0097342;GO:1901740;GO:1902041;GO:…	K04724	-	NOG331323	-	CASP8 and FADD like apoptosis regulator [Source:HGNCSymbol;Acc:HGNC:1876]	8837	O15519;A0A024R3Z7
MSTRG.17072	ENSG00000155744	MSTRG.17072.1	36356	2[-]201108027-201115404	2[-]200973718-201071671	FAM126B	GO:0005515;GO:0005622;GO:0005737;GO:0005829;GO:0005886;GO:0005886;GO:0016020;GO:0046854;GO:0072659;	K21844	-	NOG301487	-	family with sequence similarity 126 member B[Source:HGNC Symbol;Acc:HGNC:28593]	285172	Q8IXS8
MSTRG.17072	ENSG00000119013	MSTRG.17072.1	22277	2[-]201108027-201115404	2[+]201071433-201085750	NDUFB3	GO:0005739;GO:0005739;GO:0022900;GO:0022900;GO:0005739;GO:0005739;GO:0005739;GO:0005743;GO:0005743;GO:0005747;GO:0005747;GO:0006120;GO:0006120;GO:0006120;GO:0008137;GO:0008137;GO:0016020;GO:0016021;GO:0022900;GO:0022900;GO:0032981;GO:0032981;GO:0032981;GO:0055114;GO:0070469;GO:0005739;GO:0005739;GO:0005739;GO:0005743;GO:0005743;GO:0005747;GO:0005747;GO:0006120;GO:0006120;GO:0006120;GO:0008137;GO:…	K03959	-	NOG272434	-	NADH:ubiquinone oxidoreductase subunit B3[Source:HGNC Symbol;Acc:HGNC:7698]	4709	O43676;A0A024R413
MSTRG.17072	ENSG00000003400	MSTRG.17072.1	67494	2[-]201108027-201115404	2[+]201182898-201229406	CASP10	GO:0004197;GO:0004197;GO:0004197;GO:0004197;GO:0005515;GO:0005515;GO:0005515;GO:0005737;GO:0005829;GO:0006508;GO:0006508;GO:0006508;GO:0006915;GO:0006915;GO:0006915;GO:0006919;GO:0007166;GO:0008233;GO:0008234;GO:0008234;GO:0016787;GO:0031265;GO:0031625;GO:0035877;GO:0042981;GO:0042981;GO:0042981;GO:0043123;GO:0097153;GO:0097190;GO:0097199;GO:0097199;GO:0097199;GO:0097199;GO:0097342;GO:0004197;GO:…	K04400	EC:3.4.22.63	NOG303276	-	caspase 10 [Source:HGNC Symbol;Acc:HGNC:1500]"	843	Q92851
MSTRG.17127	ENSG00000118257	MSTRG.17127.1	0	2[-]205706109-205707061	2[+]205681990-205798133	NRP2	GO:0001525;GO:0001525;GO:0001525;GO:0001755;GO:0001764;GO:0001938;GO:0002116;GO:0003148;GO:0003148;GO:0005021;GO:0005021;GO:0005021;GO:0005021;GO:0005021;GO:0005515;GO:0005576;GO:0005886;GO:0007155;GO:0007275;GO:0007399;GO:0007411;GO:0007411;GO:0007411;GO:0007411;GO:0007411;GO:0007411;GO:0007507;GO:0008201;GO:0010595;GO:0016020;GO:0016020;GO:0016020;GO:0016020;GO:0016021;GO:0016032;GO:0017154;GO:…	K06819	-	NOG150152	S	neuropilin 2 [Source:HGNC Symbol;Acc:HGNC:8005]"	8828	O60462;Q7Z3T9
MSTRG.17127	ENSG00000116117	MSTRG.17127.1	85947	2[-]205706109-205707061	2[+]204545475-205620162	PARD3B	GO:0000226;GO:0005515;GO:0005515;GO:0005623;GO:0005737;GO:0005912;GO:0005923;GO:0005938;GO:0007049;GO:0007155;GO:0008104;GO:0012505;GO:0016020;GO:0016324;GO:0030010;GO:0030054;GO:0030054;GO:0032991;GO:0035091;GO:0043296;GO:0045197;GO:0051301;GO:0051660;GO:0000226;GO:0005515;GO:0005623;GO:0005737;GO:0005912;GO:0005923;GO:0005938;GO:0007049;GO:0007155;GO:0008104;GO:0012505;GO:0016020;GO:0016324;GO:…	-	-	NOG268288	-	par-3 family cell polarity regulator beta[Source:HGNC Symbol;Acc:HGNC:14446]	117583	Q8TEW8
MSTRG.17128	ENSG00000118257	MSTRG.17128.1	0	2[-]205713291-205714368	2[+]205681990-205798133	NRP2	GO:0001525;GO:0001525;GO:0001525;GO:0001755;GO:0001764;GO:0001938;GO:0002116;GO:0003148;GO:0003148;GO:0005021;GO:0005021;GO:0005021;GO:0005021;GO:0005021;GO:0005515;GO:0005576;GO:0005886;GO:0007155;GO:0007275;GO:0007399;GO:0007411;GO:0007411;GO:0007411;GO:0007411;GO:0007411;GO:0007411;GO:0007507;GO:0008201;GO:0010595;GO:0016020;GO:0016020;GO:0016020;GO:0016020;GO:0016021;GO:0016032;GO:0017154;GO:…	K06819	-	NOG150152	S	neuropilin 2 [Source:HGNC Symbol;Acc:HGNC:8005]"	8828	O60462;Q7Z3T9
MSTRG.17128	ENSG00000116117	MSTRG.17128.1	93129	2[-]205713291-205714368	2[+]204545475-205620162	PARD3B	GO:0000226;GO:0005515;GO:0005515;GO:0005623;GO:0005737;GO:0005912;GO:0005923;GO:0005938;GO:0007049;GO:0007155;GO:0008104;GO:0012505;GO:0016020;GO:0016324;GO:0030010;GO:0030054;GO:0030054;GO:0032991;GO:0035091;GO:0043296;GO:0045197;GO:0051301;GO:0051660;GO:0000226;GO:0005515;GO:0005623;GO:0005737;GO:0005912;GO:0005923;GO:0005938;GO:0007049;GO:0007155;GO:0008104;GO:0012505;GO:0016020;GO:0016324;GO:…	-	-	NOG268288	-	par-3 family cell polarity regulator beta[Source:HGNC Symbol;Acc:HGNC:14446]	117583	Q8TEW8
MSTRG.1714	ENSG00000256374	MSTRG.1714.1	0	1[+]145234471-145278516	1[-]145241630-145242124	PPIAL4D	GO:0000413;GO:0000413;GO:0003755;GO:0003755;GO:0003755;GO:0003755;GO:0005737;GO:0006457;GO:0006457;GO:0016018;GO:0016853;GO:0042026;GO:0051082;	K12738	EC:5.2.1.8	-	-	peptidylprolyl isomerase A like 4D [Source:HGNCSymbol;Acc:HGNC:33998]	645142	F5H284
MSTRG.1714	ENSG00000162825	MSTRG.1714.1	11384	1[+]145234471-145278516	1[-]145289900-145405778	NBPF20	GO:0005737;	-	-	-	-	NBPF member 20 [Source:HGNC Symbol;Acc:HGNC:32000]"	100288142	P0DPF2
MSTRG.17191	ENSG00000138363	MSTRG.17191.1	17159	2[+]215366932-215369351	2[+]215311956-215349773	ATIC	GO:0003937;GO:0004643;GO:0006164;GO:0003360;GO:0003824;GO:0003824;GO:0003824;GO:0003937;GO:0003937;GO:0003937;GO:0003937;GO:0003937;GO:0003937;GO:0004643;GO:0004643;GO:0004643;GO:0004643;GO:0004643;GO:0004643;GO:0005829;GO:0005829;GO:0005829;GO:0005886;GO:0006139;GO:0006164;GO:0006164;GO:0006164;GO:0006189;GO:0006189;GO:0006189;GO:0008152;GO:0009116;GO:0009168;GO:0009259;GO:0010035;GO:0016020;GO:…	K00602	-	COG0138	F	5-aminoimidazole-4-carboxamide ribonucleotideformyltransferase/IMP cyclohydrolase [Source:HGNCSymbol;Acc:HGNC:794]	471	P31939;V9HWH7
MSTRG.17191	ENSG00000115414	MSTRG.17191.1	0	2[+]215366932-215369351	2[-]215360440-215436073	FN1	GO:0001525;GO:0001932;GO:0002020;GO:0002576;GO:0005102;GO:0005178;GO:0005201;GO:0005515;GO:0005515;GO:0005515;GO:0005515;GO:0005515;GO:0005515;GO:0005515;GO:0005518;GO:0005576;GO:0005576;GO:0005576;GO:0005576;GO:0005576;GO:0005577;GO:0005615;GO:0005615;GO:0005788;GO:0005793;GO:0006953;GO:0007155;GO:0008022;GO:0008201;GO:0008284;GO:0008360;GO:0009611;GO:0010628;GO:0010952;GO:0018149;GO:0019221;GO:…	K05717	-	NOG12793	-	fibronectin 1 [Source:HGNC Symbol;Acc:HGNC:3778]"	2335	P02751;Q6MZF4;Q6N084
MSTRG.17192	ENSG00000138363	MSTRG.17192.1	29742	2[+]215379515-215395633	2[+]215311956-215349773	ATIC	GO:0003937;GO:0004643;GO:0006164;GO:0003360;GO:0003824;GO:0003824;GO:0003824;GO:0003937;GO:0003937;GO:0003937;GO:0003937;GO:0003937;GO:0003937;GO:0004643;GO:0004643;GO:0004643;GO:0004643;GO:0004643;GO:0004643;GO:0005829;GO:0005829;GO:0005829;GO:0005886;GO:0006139;GO:0006164;GO:0006164;GO:0006164;GO:0006189;GO:0006189;GO:0006189;GO:0008152;GO:0009116;GO:0009168;GO:0009259;GO:0010035;GO:0016020;GO:…	K00602	-	COG0138	F	5-aminoimidazole-4-carboxamide ribonucleotideformyltransferase/IMP cyclohydrolase [Source:HGNCSymbol;Acc:HGNC:794]	471	P31939;V9HWH7
MSTRG.17192	ENSG00000115414	MSTRG.17192.1	0	2[+]215379515-215395633	2[-]215360440-215436073	FN1	GO:0001525;GO:0001932;GO:0002020;GO:0002576;GO:0005102;GO:0005178;GO:0005201;GO:0005515;GO:0005515;GO:0005515;GO:0005515;GO:0005515;GO:0005515;GO:0005515;GO:0005518;GO:0005576;GO:0005576;GO:0005576;GO:0005576;GO:0005576;GO:0005577;GO:0005615;GO:0005615;GO:0005788;GO:0005793;GO:0006953;GO:0007155;GO:0008022;GO:0008201;GO:0008284;GO:0008360;GO:0009611;GO:0010628;GO:0010952;GO:0018149;GO:0019221;GO:…	K05717	-	NOG12793	-	fibronectin 1 [Source:HGNC Symbol;Acc:HGNC:3778]"	2335	P02751;Q6MZF4;Q6N084
MSTRG.17227	ENSG00000180871	MSTRG.17227.1	78530	2[-]218215781-218217040	2[+]218125289-218137251	CXCR2	GO:0004930;GO:0004930;GO:0004930;GO:0005886;GO:0006935;GO:0006935;GO:0007165;GO:0007186;GO:0007186;GO:0007186;GO:0015630;GO:0016020;GO:0016021;GO:0016021;GO:0016021;GO:0016494;GO:0016494;GO:0019959;GO:0019959;GO:0070098;GO:0072686;GO:0004930;GO:0004930;GO:0005886;GO:0006935;GO:0006935;GO:0007186;GO:0007186;GO:0015630;GO:0016020;GO:0016021;GO:0016021;GO:0016021;GO:0016494;GO:0016494;GO:0019959;GO:…	K05050	-	NOG146068	S	C-X-C motif chemokine receptor 2 [Source:HGNCSymbol;Acc:HGNC:6027]	3579	P25025;Q53PC4
MSTRG.17227	ENSG00000127838	MSTRG.17227.1	53352	2[-]218215781-218217040	2[+]218270392-218346793	PNKD	GO:0004416;GO:0005515;GO:0005634;GO:0005737;GO:0005739;GO:0005739;GO:0016020;GO:0016020;GO:0016787;GO:0019243;GO:0046872;GO:0046929;GO:0004416;GO:0004416;GO:0005515;GO:0005634;GO:0005737;GO:0005739;GO:0005739;GO:0016020;GO:0016020;GO:0016787;GO:0019243;GO:0019243;GO:0032225;GO:0042053;GO:0046872;GO:0046929;GO:0046929;GO:0050884;GO:0004416;GO:0004416;GO:0005515;GO:0005634;GO:0005737;GO:0005739;GO:…	-	-	COG0491	R	PNKD metallo-beta-lactamase domain containing[Source:HGNC Symbol;Acc:HGNC:9153]	25953	Q8N490;A0A024R415
MSTRG.17227	ENSG00000163464	MSTRG.17227.1	48819	2[-]218215781-218217040	2[-]218162841-218166962	CXCR1	GO:0002407;GO:0004918;GO:0004930;GO:0004930;GO:0004930;GO:0004930;GO:0004950;GO:0005623;GO:0005886;GO:0005886;GO:0006935;GO:0006935;GO:0006935;GO:0006935;GO:0006955;GO:0007165;GO:0007166;GO:0007186;GO:0007186;GO:0007186;GO:0007186;GO:0007186;GO:0007204;GO:0009897;GO:0016020;GO:0016021;GO:0016021;GO:0016021;GO:0016493;GO:0016494;GO:0016494;GO:0019722;GO:0019956;GO:0019957;GO:0019959;GO:0019959;GO:…	K04175	-	NOG146068	S	C-X-C motif chemokine receptor 1 [Source:HGNCSymbol;Acc:HGNC:6026]	3577	P25024
MSTRG.17227	ENSG00000135926	MSTRG.17227.1	57157	2[-]218215781-218217040	2[-]218274197-218292586	TMBIM1	GO:0005123;GO:0005764;GO:0005765;GO:0005768;GO:0005794;GO:0005886;GO:0010008;GO:0016020;GO:0016021;GO:0035579;GO:0043086;GO:0043231;GO:0043312;GO:0070062;GO:1902042;GO:1902045;GO:1903077;GO:2000504;GO:0005123;GO:0005764;GO:0005765;GO:0005768;GO:0005794;GO:0005886;GO:0010008;GO:0016020;GO:0016021;GO:0035579;GO:0043086;GO:0043231;GO:0043312;GO:0070062;GO:1902042;GO:1902045;GO:1903077;GO:2000504;GO:…	K06890	-	COG0670	S	transmembrane BAX inhibitor motif containing 1[Source:HGNC Symbol;Acc:HGNC:23410]	64114	Q969X1;B3KSM0;A0A024R472
MSTRG.17227	ENSG00000163466	MSTRG.17227.1	101	2[-]218215781-218217040	2[+]218217141-218254356	ARPC2	GO:0003779;GO:0005737;GO:0005856;GO:0005885;GO:0005885;GO:0015629;GO:0015629;GO:0030041;GO:0030041;GO:0030833;GO:0030833;GO:0034314;GO:0034314;GO:0003779;GO:0005737;GO:0005856;GO:0005885;GO:0015629;GO:0030041;GO:0030833;GO:0034314;GO:0003779;GO:0005200;GO:0005200;GO:0005200;GO:0005515;GO:0005515;GO:0005634;GO:0005737;GO:0005829;GO:0005856;GO:0005885;GO:0005885;GO:0005885;GO:0005885;GO:0005885;GO:…	K05758	-	NOG327379	-	actin related protein 2/3 complex subunit 2[Source:HGNC Symbol;Acc:HGNC:705]	10109	O15144;Q53R19
MSTRG.17227	ENSG00000179921	MSTRG.17227.1	42456	2[-]218215781-218217040	2[+]218259496-218263861	GPBAR1	GO:0004930;GO:0004930;GO:0004930;GO:0005737;GO:0005886;GO:0005886;GO:0007165;GO:0007186;GO:0007186;GO:0007186;GO:0007186;GO:0016020;GO:0016021;GO:0016021;GO:0016021;GO:0038181;GO:0038182;GO:0038184;GO:0043235;GO:1903413;GO:0004930;GO:0004930;GO:0004930;GO:0004930;GO:0005737;GO:0005886;GO:0005886;GO:0007165;GO:0007186;GO:0007186;GO:0007186;GO:0007186;GO:0016020;GO:0016021;GO:0016021;GO:0016021;GO:…	K08400	-	NOG70795	C	G protein-coupled bile acid receptor 1 [Source:HGNCSymbol;Acc:HGNC:19680]	151306	Q8TDU6
MSTRG.17227	ENSG00000127837	MSTRG.17227.1	47083	2[-]218215781-218217040	2[-]218264123-218270257	AAMP	GO:0001525;GO:0005515;GO:0005515;GO:0005737;GO:0005829;GO:0005829;GO:0005886;GO:0007275;GO:0008201;GO:0009986;GO:0010595;GO:0014909;GO:0015630;GO:0016020;GO:0030154;GO:0045171;GO:0005515;GO:0005829;GO:0015630;GO:0045171;GO:0005515;GO:0005515;GO:0005829;GO:0015630;GO:0045171;GO:0005515;GO:0005829;GO:0015630;GO:0045171;GO:0005515;	-	-	COG2319	R	angio associated migratory cell protein [Source:HGNCSymbol;Acc:HGNC:18]	14	Q13685;A0A024R410
MSTRG.17333	ENSG00000067066	MSTRG.17333.1	24126	2[-]230569732-230572086	2[+]230415942-230545606	SP100	GO:0000122;GO:0000723;GO:0000784;GO:0000981;GO:0000981;GO:0003677;GO:0003677;GO:0003677;GO:0005515;GO:0005515;GO:0005634;GO:0005634;GO:0005634;GO:0005634;GO:0005634;GO:0005654;GO:0005654;GO:0005737;GO:0006978;GO:0010596;GO:0016032;GO:0016604;GO:0016605;GO:0016605;GO:0016605;GO:0019900;GO:0019904;GO:0030870;GO:0034340;GO:0034341;GO:0042802;GO:0043392;GO:0043433;GO:0045185;GO:0045765;GO:0045893;GO:…	K15413	-	NOG249894	-	SP100 nuclear antigen [Source:HGNCSymbol;Acc:HGNC:11206]	6672	P23497
MSTRG.17344	ENSG00000135914	MSTRG.17344.1	42499	2[-]231167541-231173543	2[-]231108230-231125042	HTR2B	GO:0001755;GO:0001755;GO:0001819;GO:0001938;GO:0001938;GO:0001965;GO:0002031;GO:0003007;GO:0003007;GO:0003300;GO:0003300;GO:0004930;GO:0004930;GO:0004930;GO:0004930;GO:0004993;GO:0004993;GO:0004993;GO:0004993;GO:0004993;GO:0004993;GO:0005096;GO:0005096;GO:0005515;GO:0005623;GO:0005654;GO:0005737;GO:0005737;GO:0005886;GO:0005886;GO:0005886;GO:0005887;GO:0005887;GO:0005887;GO:0006874;GO:0006939;GO:…	K04157	-	NOG247243	-	5-hydroxytryptamine receptor 2B [Source:HGNCSymbol;Acc:HGNC:5294]	3357	P41595
MSTRG.17344	ENSG00000173692	MSTRG.17344.1	0	2[-]231167541-231173543	2[+]231056864-231172827	PSMD1	GO:0000165;GO:0000209;GO:0000502;GO:0000502;GO:0000502;GO:0000502;GO:0002223;GO:0002479;GO:0005515;GO:0005576;GO:0005634;GO:0005654;GO:0005829;GO:0005838;GO:0006521;GO:0008540;GO:0010972;GO:0016020;GO:0016579;GO:0022624;GO:0030234;GO:0030234;GO:0031145;GO:0031146;GO:0031625;GO:0033209;GO:0034515;GO:0035578;GO:0038061;GO:0038095;GO:0042176;GO:0042176;GO:0043161;GO:0043161;GO:0043312;GO:0043488;GO:…	K03032	-	COG5116	O	proteasome 26S subunit, non-ATPase 1 [Source:HGNCSymbol;Acc:HGNC:9554]	5707	Q99460
MSTRG.17344	ENSG00000135931	MSTRG.17344.1	25003	2[-]231167541-231173543	2[+]231198546-231374837	ARMC9	GO:0005515;GO:0036064;GO:0036064;GO:0060271;GO:0060271;GO:0005515;GO:0005737;GO:0005814;GO:0005856;GO:0005929;GO:0030030;GO:0036064;GO:0036064;GO:0036064;GO:0042995;GO:0045880;GO:0060271;GO:0060271;GO:0060271;GO:0070062;GO:0097542;GO:0005515;GO:0036064;GO:0036064;GO:0060271;GO:0060271;GO:0005515;GO:0005737;GO:0005814;GO:0005856;GO:0005929;GO:0005929;GO:0030030;GO:0036064;GO:0036064;GO:0036064;GO:…	K22864	-	NOG80009	-	armadillo repeat containing 9 [Source:HGNCSymbol;Acc:HGNC:20730]	80210	Q7Z3E5;A0A024R486
MSTRG.17405	ENSG00000163359	MSTRG.17405.2,MSTRG.17405.3,MSTRG.17405.1,MSTRG.17405.4,MSTRG.17405.5	95938	2[-]237510145-237532382	2[-]237324003-237414207	COL6A3	GO:0003429;GO:0004867;GO:0004867;GO:0004867;GO:0005515;GO:0005576;GO:0005576;GO:0005576;GO:0005581;GO:0005589;GO:0005615;GO:0005615;GO:0005788;GO:0007155;GO:0007517;GO:0010466;GO:0010951;GO:0030020;GO:0030198;GO:0030414;GO:0031012;GO:0031012;GO:0062023;GO:0062023;GO:0062023;GO:0070062;GO:1903561;GO:0003429;GO:0004867;GO:0004867;GO:0004867;GO:0005515;GO:0005576;GO:0005576;GO:0005576;GO:0005581;GO:…	K06238	-	NOG237718	-	collagen type VI alpha 3 chain [Source:HGNCSymbol;Acc:HGNC:2213]	1293	P12111;D9ZGF2;Q63HQ4;Q8N4Z1
MSTRG.17405	ENSG00000071677	MSTRG.17405.2,MSTRG.17405.3,MSTRG.17405.1,MSTRG.17405.4,MSTRG.17405.5	34192	2[-]237510145-237532382	2[+]237566574-237567175	PRLH	GO:0001894;GO:0002021;GO:0002023;GO:0005179;GO:0005179;GO:0005179;GO:0005179;GO:0005184;GO:0005576;GO:0005576;GO:0005737;GO:0006112;GO:0006629;GO:0007186;GO:0007631;GO:0009749;GO:0031861;GO:0032868;GO:0040014;GO:0042755;GO:0043434;GO:0045444;GO:0048483;	K05269	-	NOG25548	S	prolactin releasing hormone [Source:HGNCSymbol;Acc:HGNC:17945]	51052	P81277;Q53QV7
MSTRG.17405	ENSG00000124839	MSTRG.17405.2,MSTRG.17405.3,MSTRG.17405.1,MSTRG.17405.4,MSTRG.17405.5	41940	2[-]237510145-237532382	2[-]237574322-237601614	RAB17	GO:0003924;GO:0005525;GO:0000166;GO:0002415;GO:0002415;GO:0003924;GO:0003924;GO:0003924;GO:0003924;GO:0005515;GO:0005515;GO:0005525;GO:0005525;GO:0005525;GO:0005622;GO:0005623;GO:0005768;GO:0006886;GO:0012505;GO:0015031;GO:0016020;GO:0016323;GO:0016323;GO:0016324;GO:0016324;GO:0019003;GO:0030139;GO:0030425;GO:0030425;GO:0032401;GO:0032401;GO:0032402;GO:0032402;GO:0032456;GO:0032456;GO:0032456;GO:…	K07909	-	COG1100	R	RAB17, member RAS oncogene family [Source:HGNCSymbol;Acc:HGNC:16523]	64284	Q9H0T7;A0A024R4A4
MSTRG.17405	ENSG00000115648	MSTRG.17405.2,MSTRG.17405.3,MSTRG.17405.1,MSTRG.17405.4,MSTRG.17405.5	0	2[-]237510145-237532382	2[+]237485428-237555322	MLPH	GO:0006886;GO:0006886;GO:0017137;GO:0017137;GO:0006886;GO:0006886;GO:0017137;GO:0017137;GO:0003779;GO:0005515;GO:0005623;GO:0005737;GO:0006886;GO:0006886;GO:0017022;GO:0017022;GO:0017137;GO:0017137;GO:0017137;GO:0017137;GO:0030425;GO:0030674;GO:0030864;GO:0032402;GO:0046872;GO:0048471;GO:0070062;GO:0003779;GO:0005515;GO:0005623;GO:0005737;GO:0006886;GO:0006886;GO:0017022;GO:0017022;GO:0017137;GO:…	K22235	-	NOG135976	L	melanophilin [Source:HGNC Symbol;Acc:HGNC:29643]"	79083	Q9BV36;A0A024R492
MSTRG.17405	ENSG00000124831	MSTRG.17405.2,MSTRG.17405.3,MSTRG.17405.1,MSTRG.17405.4,MSTRG.17405.5	95205	2[-]237510145-237532382	2[+]237627587-237813682	LRRFIP1	GO:0000122;GO:0000978;GO:0001227;GO:0003677;GO:0003725;GO:0005515;GO:0005634;GO:0005634;GO:0005737;GO:0005737;GO:0005829;GO:0005829;GO:0005856;GO:0005886;GO:0006355;GO:0006355;GO:0006357;GO:0032481;GO:0042803;GO:0045296;GO:0045892;GO:0000122;GO:0000978;GO:0001227;GO:0003677;GO:0003725;GO:0005515;GO:0005634;GO:0005634;GO:0005737;GO:0005737;GO:0005829;GO:0005829;GO:0005856;GO:0005886;GO:0006355;GO:…	-	-	NOG296572	-	LRR binding FLII interacting protein 1 [Source:HGNCSymbol;Acc:HGNC:6702]	9208	Q32MZ4
MSTRG.17406	ENSG00000071677	MSTRG.17406.1,MSTRG.17406.2	18425	2[-]237537268-237548149	2[+]237566574-237567175	PRLH	GO:0001894;GO:0002021;GO:0002023;GO:0005179;GO:0005179;GO:0005179;GO:0005179;GO:0005184;GO:0005576;GO:0005576;GO:0005737;GO:0006112;GO:0006629;GO:0007186;GO:0007631;GO:0009749;GO:0031861;GO:0032868;GO:0040014;GO:0042755;GO:0043434;GO:0045444;GO:0048483;	K05269	-	NOG25548	S	prolactin releasing hormone [Source:HGNCSymbol;Acc:HGNC:17945]	51052	P81277;Q53QV7
MSTRG.17406	ENSG00000124839	MSTRG.17406.1,MSTRG.17406.2	26173	2[-]237537268-237548149	2[-]237574322-237601614	RAB17	GO:0003924;GO:0005525;GO:0000166;GO:0002415;GO:0002415;GO:0003924;GO:0003924;GO:0003924;GO:0003924;GO:0005515;GO:0005515;GO:0005525;GO:0005525;GO:0005525;GO:0005622;GO:0005623;GO:0005768;GO:0006886;GO:0012505;GO:0015031;GO:0016020;GO:0016323;GO:0016323;GO:0016324;GO:0016324;GO:0019003;GO:0030139;GO:0030425;GO:0030425;GO:0032401;GO:0032401;GO:0032402;GO:0032402;GO:0032456;GO:0032456;GO:0032456;GO:…	K07909	-	COG1100	R	RAB17, member RAS oncogene family [Source:HGNCSymbol;Acc:HGNC:16523]	64284	Q9H0T7;A0A024R4A4
MSTRG.17406	ENSG00000115648	MSTRG.17406.1,MSTRG.17406.2	0	2[-]237537268-237548149	2[+]237485428-237555322	MLPH	GO:0006886;GO:0006886;GO:0017137;GO:0017137;GO:0006886;GO:0006886;GO:0017137;GO:0017137;GO:0003779;GO:0005515;GO:0005623;GO:0005737;GO:0006886;GO:0006886;GO:0017022;GO:0017022;GO:0017137;GO:0017137;GO:0017137;GO:0017137;GO:0030425;GO:0030674;GO:0030864;GO:0032402;GO:0046872;GO:0048471;GO:0070062;GO:0003779;GO:0005515;GO:0005623;GO:0005737;GO:0006886;GO:0006886;GO:0017022;GO:0017022;GO:0017137;GO:…	K22235	-	NOG135976	L	melanophilin [Source:HGNC Symbol;Acc:HGNC:29643]"	79083	Q9BV36;A0A024R492
MSTRG.17406	ENSG00000124831	MSTRG.17406.1,MSTRG.17406.2	79438	2[-]237537268-237548149	2[+]237627587-237813682	LRRFIP1	GO:0000122;GO:0000978;GO:0001227;GO:0003677;GO:0003725;GO:0005515;GO:0005634;GO:0005634;GO:0005737;GO:0005737;GO:0005829;GO:0005829;GO:0005856;GO:0005886;GO:0006355;GO:0006355;GO:0006357;GO:0032481;GO:0042803;GO:0045296;GO:0045892;GO:0000122;GO:0000978;GO:0001227;GO:0003677;GO:0003725;GO:0005515;GO:0005634;GO:0005634;GO:0005737;GO:0005737;GO:0005829;GO:0005829;GO:0005856;GO:0005886;GO:0006355;GO:…	-	-	NOG296572	-	LRR binding FLII interacting protein 1 [Source:HGNCSymbol;Acc:HGNC:6702]	9208	Q32MZ4
MSTRG.17410	ENSG00000124839	MSTRG.17410.1	88277	2[-]237689891-237691878	2[-]237574322-237601614	RAB17	GO:0003924;GO:0005525;GO:0000166;GO:0002415;GO:0002415;GO:0003924;GO:0003924;GO:0003924;GO:0003924;GO:0005515;GO:0005515;GO:0005525;GO:0005525;GO:0005525;GO:0005622;GO:0005623;GO:0005768;GO:0006886;GO:0012505;GO:0015031;GO:0016020;GO:0016323;GO:0016323;GO:0016324;GO:0016324;GO:0019003;GO:0030139;GO:0030425;GO:0030425;GO:0032401;GO:0032401;GO:0032402;GO:0032402;GO:0032456;GO:0032456;GO:0032456;GO:…	K07909	-	COG1100	R	RAB17, member RAS oncogene family [Source:HGNCSymbol;Acc:HGNC:16523]	64284	Q9H0T7;A0A024R4A4
MSTRG.17410	ENSG00000124831	MSTRG.17410.1	0	2[-]237689891-237691878	2[+]237627587-237813682	LRRFIP1	GO:0000122;GO:0000978;GO:0001227;GO:0003677;GO:0003725;GO:0005515;GO:0005634;GO:0005634;GO:0005737;GO:0005737;GO:0005829;GO:0005829;GO:0005856;GO:0005886;GO:0006355;GO:0006355;GO:0006357;GO:0032481;GO:0042803;GO:0045296;GO:0045892;GO:0000122;GO:0000978;GO:0001227;GO:0003677;GO:0003725;GO:0005515;GO:0005634;GO:0005634;GO:0005737;GO:0005737;GO:0005829;GO:0005829;GO:0005856;GO:0005886;GO:0006355;GO:…	-	-	NOG296572	-	LRR binding FLII interacting protein 1 [Source:HGNCSymbol;Acc:HGNC:6702]	9208	Q32MZ4
MSTRG.17527	ENSG00000171873	MSTRG.17527.2,MSTRG.17527.3	70710	20[-]4319997-4320429	20[-]4220630-4249287	ADRA1D	GO:0001994;GO:0004930;GO:0004930;GO:0004930;GO:0004935;GO:0004935;GO:0004935;GO:0004937;GO:0004937;GO:0004937;GO:0004937;GO:0005515;GO:0005515;GO:0005623;GO:0005886;GO:0005886;GO:0005887;GO:0005887;GO:0007165;GO:0007186;GO:0007186;GO:0007186;GO:0007186;GO:0007186;GO:0007188;GO:0007188;GO:0007200;GO:0007204;GO:0007267;GO:0007267;GO:0008284;GO:0016020;GO:0016021;GO:0016021;GO:0016021;GO:0042802;GO:…	K04137	-	NOG253615	-	adrenoceptor alpha 1D [Source:HGNCSymbol;Acc:HGNC:280]	146	P25100;B0ZBE0
MSTRG.17694	ENSG00000285382	MSTRG.17694.1	0	20[-]32688932-32689743	20[-]32632183-32743567	FO393400.1	-	-	-	-	-	COMM domain containing 7 [Source:NCBIgene;Acc:149951]	-	-
MSTRG.17694	ENSG00000198547	MSTRG.17694.1	14991	20[-]32688932-32689743	20[-]32631625-32673941	C20orf203	GO:0005737;GO:0005737;	-	-	-	-	chromosome 20 open reading frame 203 [Source:HGNCSymbol;Acc:HGNC:26592]	284805	Q8NBC4
MSTRG.17694	ENSG00000149600	MSTRG.17694.1	12948	20[-]32688932-32689743	20[-]32702691-32743997	COMMD7	GO:0005515;GO:0005515;GO:0031410;GO:0032088;GO:0032088;GO:0033209;GO:0033209;GO:0045892;GO:0045892;GO:0051059;GO:0051059;GO:0016020;GO:0016021;GO:0005515;GO:0005515;GO:0031410;GO:0032088;GO:0032088;GO:0033209;GO:0033209;GO:0045892;GO:0045892;GO:0051059;GO:0051059;	K22563	-	NOG47192	S	COMM domain containing 7 [Source:HGNCSymbol;Acc:HGNC:16223]	149951	Q86VX2
MSTRG.17694	ENSG00000088305	MSTRG.17694.1	72642	20[-]32688932-32689743	20[+]32762385-32809356	DNMT3B	GO:0000122;GO:0001666;GO:0003677;GO:0003682;GO:0003714;GO:0003886;GO:0003886;GO:0005515;GO:0005515;GO:0005634;GO:0005634;GO:0005634;GO:0005654;GO:0005654;GO:0006306;GO:0006306;GO:0006306;GO:0008168;GO:0008168;GO:0008168;GO:0009008;GO:0009008;GO:0009008;GO:0009008;GO:0009636;GO:0010212;GO:0010468;GO:0010468;GO:0010628;GO:0014823;GO:0016740;GO:0031000;GO:0032259;GO:0032355;GO:0033189;GO:0042220;GO:…	K17399	EC:2.1.1.37	NOG70699	P	DNA methyltransferase 3 beta [Source:HGNCSymbol;Acc:HGNC:2979]	1789	Q9UBC3
MSTRG.17698	ENSG00000101367	MSTRG.17698.1	4226	20[+]32854631-32856383	20[+]32819954-32850405	MAPRE1	GO:0000086;GO:0001578;GO:0003723;GO:0005515;GO:0005515;GO:0005515;GO:0005515;GO:0005737;GO:0005794;GO:0005794;GO:0005813;GO:0005815;GO:0005815;GO:0005815;GO:0005815;GO:0005819;GO:0005829;GO:0005856;GO:0005874;GO:0005874;GO:0005874;GO:0005881;GO:0005881;GO:0005925;GO:0007049;GO:0008017;GO:0008017;GO:0008017;GO:0008022;GO:0008104;GO:0010389;GO:0015630;GO:0016477;GO:0019901;GO:0030335;GO:0030981;GO:…	K10436	-	COG5217	Z	microtubule associated protein RP/EB family member 1[Source:HGNC Symbol;Acc:HGNC:6890]	-	-
MSTRG.17698	ENSG00000088305	MSTRG.17698.1	45275	20[+]32854631-32856383	20[+]32762385-32809356	DNMT3B	GO:0000122;GO:0001666;GO:0003677;GO:0003682;GO:0003714;GO:0003886;GO:0003886;GO:0005515;GO:0005515;GO:0005634;GO:0005634;GO:0005634;GO:0005654;GO:0005654;GO:0006306;GO:0006306;GO:0006306;GO:0008168;GO:0008168;GO:0008168;GO:0009008;GO:0009008;GO:0009008;GO:0009008;GO:0009636;GO:0010212;GO:0010468;GO:0010468;GO:0010628;GO:0014823;GO:0016740;GO:0031000;GO:0032259;GO:0032355;GO:0033189;GO:0042220;GO:…	K17399	EC:2.1.1.37	NOG70699	P	DNA methyltransferase 3 beta [Source:HGNCSymbol;Acc:HGNC:2979]	1789	Q9UBC3
MSTRG.17698	ENSG00000215529	MSTRG.17698.1	2540	20[+]32854631-32856383	20[+]32858923-32961609	EFCAB8	GO:0005509;GO:0005509;GO:0005515;GO:0005509;GO:0005509;	-	-	COG2319	R	EF-hand calcium binding domain 8 [Source:HGNCSymbol;Acc:HGNC:34532]	388795	-
MSTRG.17709	ENSG00000131061	MSTRG.17709.7	19565	20[-]33811834-33812412	20[+]33731657-33792269	ZNF341	GO:0001216;GO:0003676;GO:0003676;GO:0003677;GO:0003677;GO:0003700;GO:0005515;GO:0005634;GO:0005634;GO:0006355;GO:0045893;GO:0046872;GO:0001216;GO:0003676;GO:0003676;GO:0003677;GO:0003677;GO:0003700;GO:0005515;GO:0005634;GO:0005634;GO:0006355;GO:0045893;GO:0046872;GO:0003676;	-	-	COG5048	R	zinc finger protein 341 [Source:HGNCSymbol;Acc:HGNC:15992]	84905	Q9BYN7;Q504V9
MSTRG.17709	ENSG00000101421	MSTRG.17709.7	0	20[-]33811834-33812412	20[+]33811348-33854366	CHMP4B	GO:0000281;GO:0000815;GO:0000815;GO:0005515;GO:0005515;GO:0005623;GO:0005634;GO:0005634;GO:0005635;GO:0005737;GO:0005768;GO:0005829;GO:0005829;GO:0005829;GO:0006620;GO:0006914;GO:0006997;GO:0007034;GO:0007034;GO:0007080;GO:0009898;GO:0010458;GO:0010506;GO:0010824;GO:0015031;GO:0016020;GO:0016020;GO:0016032;GO:0016197;GO:0016236;GO:0019058;GO:0030117;GO:0030496;GO:0030496;GO:0031468;GO:0031902;GO:…	K12194	-	-	-	charged multivesicular body protein 4B [Source:HGNCSymbol;Acc:HGNC:16171]	128866	Q9H444
MSTRG.17709	ENSG00000101417	MSTRG.17709.7	91515	20[-]33811834-33812412	20[-]33702758-33720319	PXMP4	GO:0005515;GO:0005777;GO:0005777;GO:0005778;GO:0005778;GO:0005778;GO:0008150;GO:0016020;GO:0016021;GO:0005515;GO:0005777;GO:0005777;GO:0005778;GO:0005778;GO:0008150;GO:0016020;GO:0016021;	K13350	-	NOG79127	R	peroxisomal membrane protein 4 [Source:HGNCSymbol;Acc:HGNC:15920]	11264	Q9Y6I8
MSTRG.17900	ENSG00000101040	MSTRG.17900.36	0	20[-]47333837-47361214	20[-]47209214-47356889	ZMYND8	GO:0003714;GO:0003714;GO:0005515;GO:0005515;GO:0005515;GO:0005515;GO:0005634;GO:0005634;GO:0005654;GO:0005737;GO:0005794;GO:0006355;GO:0006355;GO:0008270;GO:0019904;GO:0030336;GO:0035064;GO:0046872;GO:0070491;GO:0070577;GO:1903507;GO:0003714;GO:0003714;GO:0005515;GO:0005515;GO:0005515;GO:0005515;GO:0005634;GO:0005634;GO:0005654;GO:0005737;GO:0005794;GO:0006355;GO:0006355;GO:0008270;GO:0019904;GO:…	-	-	COG5076	BK	zinc finger MYND-type containing 8 [Source:HGNCSymbol;Acc:HGNC:9397]	23613	Q9ULU4;A6H8Y8
MSTRG.17901	ENSG00000064655	MSTRG.17901.1	83216	20[-]47272060-47275205	20[+]46894624-47188844	EYA2	GO:0000287;GO:0004721;GO:0004725;GO:0004725;GO:0004725;GO:0004725;GO:0005515;GO:0005515;GO:0005634;GO:0005634;GO:0005654;GO:0005737;GO:0005739;GO:0005829;GO:0006281;GO:0006325;GO:0006974;GO:0007275;GO:0007275;GO:0007501;GO:0014706;GO:0014706;GO:0016576;GO:0016576;GO:0016787;GO:0030154;GO:0035335;GO:0045739;GO:0046872;GO:0048856;GO:2001240;GO:0004721;GO:0004725;GO:0004725;GO:0004725;GO:0005829;GO:…	K17620	EC:3.1.3.48	NOG297494	-	EYA transcriptional coactivator and phosphatase 2[Source:HGNC Symbol;Acc:HGNC:3520]	2139	O00167
MSTRG.17901	ENSG00000101040	MSTRG.17901.1	0	20[-]47272060-47275205	20[-]47209214-47356889	ZMYND8	GO:0003714;GO:0003714;GO:0005515;GO:0005515;GO:0005515;GO:0005515;GO:0005634;GO:0005634;GO:0005654;GO:0005737;GO:0005794;GO:0006355;GO:0006355;GO:0008270;GO:0019904;GO:0030336;GO:0035064;GO:0046872;GO:0070491;GO:0070577;GO:1903507;GO:0003714;GO:0003714;GO:0005515;GO:0005515;GO:0005515;GO:0005515;GO:0005634;GO:0005634;GO:0005654;GO:0005737;GO:0005794;GO:0006355;GO:0006355;GO:0008270;GO:0019904;GO:…	-	-	COG5076	BK	zinc finger MYND-type containing 8 [Source:HGNCSymbol;Acc:HGNC:9397]	23613	Q9ULU4;A6H8Y8
MSTRG.17905	ENSG00000101040	MSTRG.17905.1	332	20[+]47357221-47361893	20[-]47209214-47356889	ZMYND8	GO:0003714;GO:0003714;GO:0005515;GO:0005515;GO:0005515;GO:0005515;GO:0005634;GO:0005634;GO:0005654;GO:0005737;GO:0005794;GO:0006355;GO:0006355;GO:0008270;GO:0019904;GO:0030336;GO:0035064;GO:0046872;GO:0070491;GO:0070577;GO:1903507;GO:0003714;GO:0003714;GO:0005515;GO:0005515;GO:0005515;GO:0005515;GO:0005634;GO:0005634;GO:0005654;GO:0005737;GO:0005794;GO:0006355;GO:0006355;GO:0008270;GO:0019904;GO:…	-	-	COG5076	BK	zinc finger MYND-type containing 8 [Source:HGNCSymbol;Acc:HGNC:9397]	23613	Q9ULU4;A6H8Y8
MSTRG.17926	ENSG00000124201	MSTRG.17926.1	7815	20[+]49286241-49378343	20[-]49237946-49278426	ZNFX1	GO:0000775;GO:0000790;GO:0000981;GO:0003700;GO:0003700;GO:0003723;GO:0003723;GO:0005634;GO:0005634;GO:0005634;GO:0006355;GO:0006355;GO:0006357;GO:0008270;GO:0008270;GO:0030702;GO:0031048;GO:0031380;GO:0046872;GO:0000775;GO:0000790;GO:0000981;GO:0003700;GO:0003700;GO:0003723;GO:0003723;GO:0005634;GO:0005634;GO:0005634;GO:0006355;GO:0006355;GO:0006357;GO:0008270;GO:0008270;GO:0030702;GO:0031048;GO:…	-	-	COG1112	L	zinc finger NFX1-type containing 1 [Source:HGNCSymbol;Acc:HGNC:29271]	57169	Q9P2E3
MSTRG.17926	ENSG00000124214	MSTRG.17926.1	97874	20[+]49286241-49378343	20[-]49113339-49188367	STAU1	GO:0003723;GO:0003725;GO:0003725;GO:0005515;GO:0005515;GO:0005737;GO:0005737;GO:0005783;GO:0005783;GO:0005791;GO:0005791;GO:0005829;GO:0005875;GO:0005886;GO:0008157;GO:0010494;GO:0016020;GO:0016032;GO:0030425;GO:0034599;GO:0036464;GO:0043005;GO:0043025;GO:0044297;GO:0045070;GO:0046726;GO:0050804;GO:0070062;GO:0098978;GO:0099010;GO:1900273;GO:0003723;GO:0003725;GO:0005515;GO:0005515;GO:0005737;GO:…	K17597	-	NOG299502	-	staufen double-stranded RNA binding protein 1[Source:HGNC Symbol;Acc:HGNC:11370]	6780	O95793;Q59F99;B3KRE0
MSTRG.17926	ENSG00000158445	MSTRG.17926.1	0	20[+]49286241-49378343	20[-]49293394-49484297	KCNB1	GO:0005249;GO:0005249;GO:0006813;GO:0006813;GO:0008076;GO:0008076;GO:0071805;GO:0001508;GO:0005216;GO:0005216;GO:0005244;GO:0005249;GO:0005249;GO:0005249;GO:0005251;GO:0005251;GO:0005251;GO:0005267;GO:0005515;GO:0005515;GO:0005623;GO:0005886;GO:0005886;GO:0005886;GO:0006811;GO:0006811;GO:0006811;GO:0006813;GO:0006813;GO:0006813;GO:0006887;GO:0006904;GO:0007215;GO:0008076;GO:0008076;GO:0008076;GO:…	K04885	-	COG1226	P	potassium voltage-gated channel subfamily B member 1[Source:HGNC Symbol;Acc:HGNC:6231]	3745	Q14721
MSTRG.17926	ENSG00000124228	MSTRG.17926.1	42164	20[+]49286241-49378343	20[+]49219295-49244077	DDX27	GO:0000166;GO:0003676;GO:0003676;GO:0003723;GO:0003723;GO:0003724;GO:0003724;GO:0004386;GO:0005515;GO:0005524;GO:0005524;GO:0005524;GO:0005634;GO:0005694;GO:0005730;GO:0005730;GO:0006364;GO:0016787;GO:0042254;GO:0000166;GO:0003676;GO:0003676;GO:0003723;GO:0003723;GO:0003724;GO:0003724;GO:0004386;GO:0005515;GO:0005524;GO:0005524;GO:0005524;GO:0005634;GO:0005694;GO:0005730;GO:0005730;GO:0006364;GO:…	K13181	EC:3.6.4.13	COG0513	L	DEAD-box helicase 27 [Source:HGNCSymbol;Acc:HGNC:15837]	55661	Q96GQ7
MSTRG.17940	ENSG00000240849	MSTRG.17940.1	39364	20[+]50193098-50197009	20[-]50118254-50153734	TMEM189	GO:0005783;GO:0005783;GO:0005789;GO:0006629;GO:0006631;GO:0008611;GO:0016020;GO:0016021;GO:0016491;GO:0050207;GO:0055114;GO:0005783;GO:0005783;GO:0005789;GO:0006629;GO:0006631;GO:0008611;GO:0016020;GO:0016021;GO:0016491;GO:0050207;GO:0055114;GO:0005783;	K20656	-	NOG119330	O	transmembrane protein 189 [Source:HGNCSymbol;Acc:HGNC:16735]	387521	A5PLL7
MSTRG.17940	ENSG00000172216	MSTRG.17940.1	430	20[+]50193098-50197009	20[+]50190830-50192668	CEBPB	GO:0000122;GO:0000122;GO:0000779;GO:0000790;GO:0000790;GO:0000977;GO:0000978;GO:0000978;GO:0000979;GO:0000981;GO:0000981;GO:0000981;GO:0001227;GO:0001227;GO:0001228;GO:0001228;GO:0001541;GO:0001541;GO:0001889;GO:0001892;GO:0003677;GO:0003677;GO:0003677;GO:0003677;GO:0003682;GO:0003700;GO:0003700;GO:0003700;GO:0005515;GO:0005515;GO:0005515;GO:0005634;GO:0005634;GO:0005634;GO:0005634;GO:0005654;GO:…	K10048	-	NOG299311	-	CCAAT enhancer binding protein beta [Source:HGNCSymbol;Acc:HGNC:1834]	1051	P17676
MSTRG.17940	ENSG00000124208	MSTRG.17940.1	39461	20[+]50193098-50197009	20[-]50081124-50153637	TMEM189-UBE2V1	GO:0005634;GO:0005654;GO:0006301;GO:0016020;GO:0016021;GO:0061631;GO:0070534;	K20656	-	-	-	TMEM189-UBE2V1 readthrough [Source:HGNCSymbol;Acc:HGNC:33521]	387522	A5PLL7;Q13404
MSTRG.17940	ENSG00000244687	MSTRG.17940.1	77139	20[+]50193098-50197009	20[-]50081124-50115959	UBE2V1	GO:0000151;GO:0000187;GO:0000209;GO:0005515;GO:0005515;GO:0005634;GO:0005634;GO:0005654;GO:0005737;GO:0005829;GO:0006282;GO:0006301;GO:0006355;GO:0007254;GO:0030154;GO:0031371;GO:0032991;GO:0035370;GO:0043123;GO:0045893;GO:0051092;GO:0051092;GO:0061631;GO:0070062;GO:0070423;GO:0070498;GO:0070534;GO:0070534;GO:0000151;GO:0000187;GO:0000209;GO:0005515;GO:0005515;GO:0005634;GO:0005634;GO:0005654;GO:…	K10704	-	NOG119330	O	ubiquitin conjugating enzyme E2 V1 [Source:HGNCSymbol;Acc:HGNC:12494]	7335	Q13404
MSTRG.17969	ENSG00000182463	MSTRG.17969.2	69474	20[-]53564804-53577805	20[+]52972358-53495330	TSHZ2	GO:0000790;GO:0000981;GO:0003676;GO:0003676;GO:0003677;GO:0003677;GO:0003677;GO:0003682;GO:0005515;GO:0005634;GO:0005634;GO:0006357;GO:0007275;GO:0010468;GO:0010468;GO:0010468;GO:0046872;GO:0000790;GO:0000981;GO:0003676;GO:0003676;GO:0003677;GO:0003677;GO:0003677;GO:0003682;GO:0005515;GO:0005634;GO:0005634;GO:0006357;GO:0007275;GO:0010468;GO:0010468;GO:0046872;GO:0000790;GO:0000981;GO:0003676;GO:…	K09236	-	NOG45055	S	teashirt zinc finger homeobox 2 [Source:HGNCSymbol;Acc:HGNC:13010]	128553	Q9NRE2
MSTRG.17969	ENSG00000171940	MSTRG.17969.2	0	20[-]53564804-53577805	20[-]53567065-53609907	ZNF217	GO:0000118;GO:0000122;GO:0000978;GO:0001227;GO:0003676;GO:0003676;GO:0003677;GO:0003700;GO:0005515;GO:0005634;GO:0005654;GO:0005654;GO:0005739;GO:0006351;GO:0006355;GO:0016607;GO:0044212;GO:0045892;GO:0045892;GO:0046872;GO:0000118;GO:0000122;GO:0000978;GO:0001227;GO:0003676;GO:0003676;GO:0003677;GO:0003700;GO:0005515;GO:0005634;GO:0005654;GO:0005654;GO:0005739;GO:0006351;GO:0006355;GO:0016607;GO:…	-	-	NOG319981	-	zinc finger protein 217 [Source:HGNCSymbol;Acc:HGNC:13009]	7764	O75362
MSTRG.17976	ENSG00000064787	MSTRG.17976.1	0	20[+]53949589-53950040	20[-]53936777-54070594	BCAS1	GO:0005737;GO:0005737;GO:0014069;GO:0042552;GO:0042552;GO:0070062;	-	-	NOG40594	-	breast carcinoma amplified sequence 1 [Source:HGNCSymbol;Acc:HGNC:974]	8537	O75363
MSTRG.18055	ENSG00000060491	MSTRG.18055.1	76698	20[-]62720420-62728137	20[+]62804835-62814000	OGFR	GO:0001558;GO:0004985;GO:0004985;GO:0004985;GO:0005515;GO:0005575;GO:0005634;GO:0005737;GO:0016020;GO:0016020;GO:0038003;GO:0038023;GO:0038023;GO:0040008;GO:0004985;GO:0004985;GO:0016020;GO:0016020;GO:0038003;GO:0038023;GO:0038023;GO:0004985;GO:0004985;GO:0016020;GO:0016020;GO:0038003;GO:0038023;GO:0038023;GO:0004985;GO:0004985;GO:0016020;GO:0016020;GO:0038003;GO:0038023;GO:0038023;	-	-	NOG28316	-	opioid growth factor receptor [Source:HGNCSymbol;Acc:HGNC:15768]	11054	Q9NZT2
MSTRG.18055	ENSG00000101188	MSTRG.18055.1	0	20[-]62720420-62728137	20[+]62708836-62762771	NTSR1	GO:0001659;GO:0003085;GO:0003254;GO:0004930;GO:0004930;GO:0004930;GO:0004930;GO:0005515;GO:0005623;GO:0005737;GO:0005739;GO:0005783;GO:0005783;GO:0005794;GO:0005794;GO:0005886;GO:0005886;GO:0005886;GO:0005887;GO:0005887;GO:0007165;GO:0007186;GO:0007186;GO:0007186;GO:0007186;GO:0007186;GO:0007218;GO:0007268;GO:0007612;GO:0008344;GO:0009898;GO:0009986;GO:0014049;GO:0014054;GO:0016020;GO:0016021;GO:…	K04211	-	NOG303702	-	neurotensin receptor 1 [Source:HGNCSymbol;Acc:HGNC:8039]	4923	P30989
MSTRG.18055	ENSG00000092758	MSTRG.18055.1	88107	20[-]62720420-62728137	20[+]62816244-62841159	COL9A3	GO:0005201;GO:0005576;GO:0005576;GO:0005581;GO:0005594;GO:0005594;GO:0005594;GO:0005615;GO:0005788;GO:0008584;GO:0008585;GO:0030020;GO:0030198;GO:0030198;GO:0031012;GO:0062023;	K08131	-	NOG297550	-	collagen type IX alpha 3 chain [Source:HGNCSymbol;Acc:HGNC:2219]	1299	Q14050
MSTRG.18055	ENSG00000101189	MSTRG.18055.1	68336	20[-]62720420-62728137	20[+]62796473-62801729	MRGBP	GO:0005515;GO:0005634;GO:0005634;GO:0005634;GO:0005654;GO:0005654;GO:0006325;GO:0006355;GO:0006355;GO:0006357;GO:0016573;GO:0035267;GO:0040008;GO:0043189;GO:0043189;	K11343	-	NOG137406	R	MRG domain binding protein [Source:HGNCSymbol;Acc:HGNC:15866]	55257	Q9NV56
MSTRG.18055	ENSG00000101187	MSTRG.18055.1	34635	20[-]62720420-62728137	20[+]62642503-62685785	SLCO4A1	GO:0005515;GO:0005886;GO:0005886;GO:0005887;GO:0006811;GO:0015347;GO:0015349;GO:0016020;GO:0016020;GO:0016020;GO:0016021;GO:0043252;GO:0043252;GO:0055085;GO:0055085;GO:0070327;GO:0005886;GO:0006811;GO:0016020;GO:0016020;GO:0016021;GO:0055085;GO:0005515;GO:0005886;GO:0005886;GO:0005887;GO:0006811;GO:0015347;GO:0015349;GO:0016020;GO:0016020;GO:0016020;GO:0016021;GO:0043252;GO:0043252;GO:0055085;GO:…	K14354	-	NOG320775	-	solute carrier organic anion transporter familymember 4A1 [Source:HGNC Symbol;Acc:HGNC:10953]	28231	Q96BD0
MSTRG.18087	ENSG00000183260	MSTRG.18087.3	414	20[-]63858498-63861084	20[+]63861498-63862988	ABHD16B	GO:0016787;	-	-	NOG325331	-	abhydrolase domain containing 16B [Source:HGNCSymbol;Acc:HGNC:16128]	140701	Q9H3Z7
MSTRG.18087	ENSG00000198276	MSTRG.18087.3	78745	20[-]63858498-63861084	20[-]63939829-63956416	UCKL1	GO:0000166;GO:0004849;GO:0004849;GO:0004849;GO:0004849;GO:0005515;GO:0005524;GO:0005524;GO:0005524;GO:0005634;GO:0005737;GO:0005829;GO:0009116;GO:0009116;GO:0016032;GO:0016301;GO:0016301;GO:0016301;GO:0016301;GO:0016310;GO:0016740;GO:0043097;GO:0044206;GO:0044211;GO:0000166;GO:0004849;GO:0004849;GO:0004849;GO:0004849;GO:0005515;GO:0005524;GO:0005524;GO:0005524;GO:0005634;GO:0005737;GO:0005829;GO:…	K00876	EC:2.7.1.48	COG0572	F	uridine-cytidine kinase 1 like 1 [Source:HGNCSymbol;Acc:HGNC:15938]	54963	Q9NWZ5;Q53HM1
MSTRG.18087	ENSG00000196700	MSTRG.18087.3	95620	20[-]63858498-63861084	20[-]63956704-63969930	ZNF512B	GO:0003676;GO:0003676;GO:0003677;GO:0005515;GO:0005634;GO:0046872;	-	-	NOG235851	-	zinc finger protein 512B [Source:HGNCSymbol;Acc:HGNC:29212]	57473	Q96KM6
MSTRG.18087	ENSG00000130584	MSTRG.18087.3	26460	20[-]63858498-63861084	20[-]63743666-63832038	ZBTB46	GO:0000790;GO:0000981;GO:0003676;GO:0003676;GO:0005515;GO:0005634;GO:0006357;GO:0046872;GO:0000790;GO:0000981;GO:0003676;GO:0003676;GO:0005515;GO:0005634;GO:0006357;GO:0030853;GO:0045650;GO:0045656;GO:0046872;GO:2001199;GO:2001200;GO:0000790;GO:0000981;GO:0003676;GO:0003676;GO:0005515;GO:0005634;GO:0006357;GO:0046872;	K10517	-	NOG327756	-	zinc finger and BTB domain containing 46[Source:HGNC Symbol;Acc:HGNC:16094]	140685	Q86UZ6;Q6ZMU8
MSTRG.18087	ENSG00000101152	MSTRG.18087.3	34042	20[-]63858498-63861084	20[+]63895126-63936031	DNAJC5	GO:0005515;GO:0005739;GO:0005765;GO:0005829;GO:0005886;GO:0005886;GO:0006887;GO:0007269;GO:0008021;GO:0016020;GO:0016079;GO:0031225;GO:0031594;GO:0035577;GO:0035579;GO:0042470;GO:0043008;GO:0043312;GO:0043524;GO:0045055;GO:0061077;GO:0061202;GO:0098693;GO:0098793;GO:0098993;GO:0005515;GO:0005739;GO:0005765;GO:0005829;GO:0005886;GO:0005886;GO:0006887;GO:0007269;GO:0016020;GO:0016079;GO:0031225;GO:…	K09525	-	COG0484	O	DnaJ heat shock protein family (Hsp40) member C5[Source:HGNC Symbol;Acc:HGNC:16235]	80331	Q9H3Z4;Q6AHX3
MSTRG.18087	ENSG00000101150	MSTRG.18087.3	4144	20[-]63858498-63861084	20[+]63865228-63891545	TPD52L2	GO:0003723;GO:0003824;GO:0003723;GO:0003824;GO:0003824;GO:0005515;GO:0003723;GO:0003824;GO:0003723;GO:0003824;GO:0003723;GO:0003824;GO:0003723;GO:0003824;GO:0003723;GO:0003824;	-	-	NOG329468	-	TPD52 like 2 [Source:HGNC Symbol;Acc:HGNC:12007]"	7165	O43399;Q6FGS1
MSTRG.1816	ENSG00000178104	MSTRG.1816.1	0	1[-]148867888-148870767	1[+]148808181-149048286	PDE4DIP	GO:0005515;GO:0005515;GO:0005634;GO:0005737;GO:0005794;GO:0005813;GO:0005815;GO:0005815;GO:0005815;GO:0005856;GO:0019899;GO:0030016;GO:0034622;GO:0060090;GO:1903358;GO:0005815;GO:0005815;GO:0005815;GO:0005815;GO:0005815;GO:0005815;GO:0005515;GO:0005515;GO:0005634;GO:0005737;GO:0005794;GO:0005813;GO:0005815;GO:0005815;GO:0005815;GO:0005856;GO:0019899;GO:0030016;GO:0034622;GO:0060090;GO:1903358;GO:…	K16549	-	NOG46262	-	phosphodiesterase 4D interacting protein[Source:HGNC Symbol;Acc:HGNC:15580]	9659	Q5VU43
MSTRG.1829	ENSG00000286185	MSTRG.1829.1	51057	1[-]149607418-149607969	1[+]149390623-149556361	AC242842.3	-	-	-	-	-	novel protein, identical to neuroblastoma breakpointfamily, member 19 NBPF19	-	-
MSTRG.1829	ENSG00000263464	MSTRG.1829.1	22954	1[-]149607418-149607969	1[+]149583865-149584464	PPIAL4C	GO:0000413;GO:0000413;GO:0003755;GO:0003755;GO:0003755;GO:0003755;GO:0005737;GO:0006457;GO:0006457;GO:0016018;GO:0016853;GO:0042026;GO:0051082;	K12738	EC:5.2.1.8	-	-	peptidylprolyl isomerase A like 4C [Source:HGNCSymbol;Acc:HGNC:33995]	653598	A0A0B4J2A2
MSTRG.1829	ENSG00000271383	MSTRG.1829.1	51057	1[-]149607418-149607969	1[+]149475338-149556361	NBPF19	GO:0005737;	-	-	-	-	NBPF member 19 [Source:HGNC Symbol;Acc:HGNC:31999]"	101060226	-
MSTRG.18291	ENSG00000159216	MSTRG.18291.22,MSTRG.18291.25,MSTRG.18291.21	0	21[-]34848735-34874537	21[-]34787801-36004667	RUNX1	GO:0000122;GO:0000790;GO:0000977;GO:0000978;GO:0000981;GO:0000981;GO:0001228;GO:0001503;GO:0001959;GO:0002062;GO:0003677;GO:0003677;GO:0003677;GO:0003700;GO:0003700;GO:0005515;GO:0005515;GO:0005524;GO:0005524;GO:0005634;GO:0005634;GO:0005634;GO:0005634;GO:0005654;GO:0005654;GO:0006355;GO:0006355;GO:0006357;GO:0010629;GO:0016513;GO:0030097;GO:0030097;GO:0030111;GO:0030182;GO:0030854;GO:0032743;GO:…	K08367	-	NOG123889	U	RUNX family transcription factor 1 [Source:HGNCSymbol;Acc:HGNC:10471]	861	Q01196
MSTRG.18292	ENSG00000159216	MSTRG.18292.10	0	21[+]34842402-34848562	21[-]34787801-36004667	RUNX1	GO:0000122;GO:0000790;GO:0000977;GO:0000978;GO:0000981;GO:0000981;GO:0001228;GO:0001503;GO:0001959;GO:0002062;GO:0003677;GO:0003677;GO:0003677;GO:0003700;GO:0003700;GO:0005515;GO:0005515;GO:0005524;GO:0005524;GO:0005634;GO:0005634;GO:0005634;GO:0005634;GO:0005654;GO:0005654;GO:0006355;GO:0006355;GO:0006357;GO:0010629;GO:0016513;GO:0030097;GO:0030097;GO:0030111;GO:0030182;GO:0030854;GO:0032743;GO:…	K08367	-	NOG123889	U	RUNX family transcription factor 1 [Source:HGNCSymbol;Acc:HGNC:10471]	861	Q01196
MSTRG.18448	ENSG00000184787	MSTRG.18448.1	71949	21[+]44873775-44876113	21[-]44768580-44801826	UBE2G2	GO:0000166;GO:0000209;GO:0004842;GO:0005515;GO:0005515;GO:0005524;GO:0005783;GO:0005783;GO:0005829;GO:0005829;GO:0005829;GO:0005829;GO:0006511;GO:0006511;GO:0016567;GO:0016567;GO:0016740;GO:0030433;GO:0030433;GO:0030433;GO:0035458;GO:0042802;GO:0044257;GO:0061631;GO:0061631;GO:0061631;GO:0070936;GO:1904153;GO:0000166;GO:0000209;GO:0004842;GO:0005515;GO:0005515;GO:0005524;GO:0005783;GO:0005829;GO:…	K04555	EC:2.3.2.23	COG5078	O	ubiquitin conjugating enzyme E2 G2 [Source:HGNCSymbol;Acc:HGNC:12483]	7327	P60604
MSTRG.18448	ENSG00000184900	MSTRG.18448.1	54996	21[+]44873775-44876113	21[-]44805617-44818779	SUMO3	GO:0005515;GO:0000776;GO:0005515;GO:0005515;GO:0005515;GO:0005515;GO:0005634;GO:0005654;GO:0005737;GO:0016605;GO:0016925;GO:0016925;GO:0043392;GO:1900180;GO:0000776;GO:0005515;GO:0005515;GO:0005515;GO:0005515;GO:0005634;GO:0005654;GO:0005737;GO:0016605;GO:0016925;GO:0016925;GO:0043392;GO:1900180;GO:0005515;	K12160	-	COG5227	O	small ubiquitin like modifier 3 [Source:HGNCSymbol;Acc:HGNC:11124]	6612	P55854
MSTRG.18448	ENSG00000160256	MSTRG.18448.1	63899	21[+]44873775-44876113	21[+]44940012-44976989	FAM207A	GO:0000462;GO:0000462;GO:0005515;GO:0005730;GO:0005730;GO:0030686;GO:0030686;GO:0030688;GO:0030688;GO:0000462;GO:0000462;GO:0005730;GO:0005730;GO:0030686;GO:0030686;GO:0030688;GO:0030688;GO:0000462;GO:0000462;GO:0005515;GO:0005730;GO:0005730;GO:0030686;GO:0030686;GO:0030688;GO:0030688;	-	-	NOG40904	-	family with sequence similarity 207 member A[Source:HGNC Symbol;Acc:HGNC:15811]	85395	Q9NSI2
MSTRG.18448	ENSG00000183255	MSTRG.18448.1	0	21[+]44873775-44876113	21[-]44849585-44873903	PTTG1IP	GO:0005654;GO:0002039;GO:0003674;GO:0005515;GO:0005634;GO:0005634;GO:0005654;GO:0005737;GO:0005737;GO:0006606;GO:0006606;GO:0016020;GO:0016021;GO:0031398;GO:0043518;GO:0070062;GO:1902254;GO:1903364;GO:0005654;GO:0016020;GO:0016021;	-	-	NOG45904	R	PTTG1 interacting protein [Source:HGNCSymbol;Acc:HGNC:13524]	754	P53801
MSTRG.18448	ENSG00000160255	MSTRG.18448.1	9840	21[+]44873775-44876113	21[-]44885953-44931989	ITGB2	GO:0001540;GO:0001540;GO:0001774;GO:0001851;GO:0005178;GO:0005515;GO:0005515;GO:0005515;GO:0005515;GO:0005886;GO:0005886;GO:0005886;GO:0005925;GO:0006898;GO:0006909;GO:0006911;GO:0006915;GO:0006954;GO:0007155;GO:0007155;GO:0007155;GO:0007155;GO:0007159;GO:0007160;GO:0007160;GO:0007160;GO:0007160;GO:0007229;GO:0007229;GO:0007229;GO:0007229;GO:0007229;GO:0007267;GO:0008305;GO:0008305;GO:0008305;GO:…	K06464	-	NOG287997	-	integrin subunit beta 2 [Source:HGNCSymbol;Acc:HGNC:6155]	3689	P05107
MSTRG.18452	ENSG00000160256	MSTRG.18452.12	5626	21[+]44931321-44934386	21[+]44940012-44976989	FAM207A	GO:0000462;GO:0000462;GO:0005515;GO:0005730;GO:0005730;GO:0030686;GO:0030686;GO:0030688;GO:0030688;GO:0000462;GO:0000462;GO:0005730;GO:0005730;GO:0030686;GO:0030686;GO:0030688;GO:0030688;GO:0000462;GO:0000462;GO:0005515;GO:0005730;GO:0005730;GO:0030686;GO:0030686;GO:0030688;GO:0030688;	-	-	NOG40904	-	family with sequence similarity 207 member A[Source:HGNC Symbol;Acc:HGNC:15811]	85395	Q9NSI2
MSTRG.18452	ENSG00000183255	MSTRG.18452.12	57418	21[+]44931321-44934386	21[-]44849585-44873903	PTTG1IP	GO:0005654;GO:0002039;GO:0003674;GO:0005515;GO:0005634;GO:0005634;GO:0005654;GO:0005737;GO:0005737;GO:0006606;GO:0006606;GO:0016020;GO:0016021;GO:0031398;GO:0043518;GO:0070062;GO:1902254;GO:1903364;GO:0005654;GO:0016020;GO:0016021;	-	-	NOG45904	R	PTTG1 interacting protein [Source:HGNCSymbol;Acc:HGNC:13524]	754	P53801
MSTRG.18452	ENSG00000160255	MSTRG.18452.12	0	21[+]44931321-44934386	21[-]44885953-44931989	ITGB2	GO:0001540;GO:0001540;GO:0001774;GO:0001851;GO:0005178;GO:0005515;GO:0005515;GO:0005515;GO:0005515;GO:0005886;GO:0005886;GO:0005886;GO:0005925;GO:0006898;GO:0006909;GO:0006911;GO:0006915;GO:0006954;GO:0007155;GO:0007155;GO:0007155;GO:0007155;GO:0007159;GO:0007160;GO:0007160;GO:0007160;GO:0007160;GO:0007229;GO:0007229;GO:0007229;GO:0007229;GO:0007229;GO:0007267;GO:0008305;GO:0008305;GO:0008305;GO:…	K06464	-	NOG287997	-	integrin subunit beta 2 [Source:HGNCSymbol;Acc:HGNC:6155]	3689	P05107
MSTRG.18464	ENSG00000183570	MSTRG.18464.1	38241	21[-]45980695-45981226	21[+]45643694-45942454	PCBP3	GO:0000122;GO:0001227;GO:0003676;GO:0003676;GO:0003677;GO:0003690;GO:0003723;GO:0003723;GO:0003723;GO:0005634;GO:0005737;GO:0005829;GO:0016071;GO:0070062;GO:1990829;GO:0003676;GO:0003676;GO:0003677;GO:0003723;GO:0003723;GO:0003723;GO:0005634;GO:0005737;GO:0005829;GO:0016071;GO:0070062;GO:0003676;GO:0003676;GO:0003677;GO:0003723;GO:0003723;GO:0003723;GO:0005634;GO:0005737;GO:0005829;GO:0016071;GO:…	K21444	-	NOG315872	-	poly(rC) binding protein 3 [Source:HGNCSymbol;Acc:HGNC:8651]	54039	P57721
MSTRG.18464	ENSG00000142156	MSTRG.18464.1	543	21[-]45980695-45981226	21[+]45981769-46005050	COL6A1	GO:0001649;GO:0003429;GO:0005518;GO:0005576;GO:0005576;GO:0005576;GO:0005576;GO:0005581;GO:0005589;GO:0005615;GO:0005765;GO:0005788;GO:0007155;GO:0016020;GO:0030020;GO:0030198;GO:0031012;GO:0031012;GO:0032991;GO:0035987;GO:0042383;GO:0048407;GO:0062023;GO:0062023;GO:0062023;GO:0070062;GO:0071230;	K06238	-	NOG256042	-	collagen type VI alpha 1 chain [Source:HGNCSymbol;Acc:HGNC:2211]	1291	P12109;A0A384P5H7
MSTRG.18466	ENSG00000183570	MSTRG.18466.2,MSTRG.18466.1	98555	21[+]46041009-46051776	21[+]45643694-45942454	PCBP3	GO:0000122;GO:0001227;GO:0003676;GO:0003676;GO:0003677;GO:0003690;GO:0003723;GO:0003723;GO:0003723;GO:0005634;GO:0005737;GO:0005829;GO:0016071;GO:0070062;GO:1990829;GO:0003676;GO:0003676;GO:0003677;GO:0003723;GO:0003723;GO:0003723;GO:0005634;GO:0005737;GO:0005829;GO:0016071;GO:0070062;GO:0003676;GO:0003676;GO:0003677;GO:0003723;GO:0003723;GO:0003723;GO:0005634;GO:0005737;GO:0005829;GO:0016071;GO:…	K21444	-	NOG315872	-	poly(rC) binding protein 3 [Source:HGNCSymbol;Acc:HGNC:8651]	54039	P57721
MSTRG.18466	ENSG00000142156	MSTRG.18466.2,MSTRG.18466.1	35959	21[+]46041009-46051776	21[+]45981769-46005050	COL6A1	GO:0001649;GO:0003429;GO:0005518;GO:0005576;GO:0005576;GO:0005576;GO:0005576;GO:0005581;GO:0005589;GO:0005615;GO:0005765;GO:0005788;GO:0007155;GO:0016020;GO:0030020;GO:0030198;GO:0031012;GO:0031012;GO:0032991;GO:0035987;GO:0042383;GO:0048407;GO:0062023;GO:0062023;GO:0062023;GO:0070062;GO:0071230;	K06238	-	NOG256042	-	collagen type VI alpha 1 chain [Source:HGNCSymbol;Acc:HGNC:2211]	1291	P12109;A0A384P5H7
MSTRG.18466	ENSG00000160282	MSTRG.18466.2,MSTRG.18466.1	84486	21[+]46041009-46051776	21[-]46136262-46155579	FTCD	GO:0000139;GO:0003824;GO:0003824;GO:0003824;GO:0005515;GO:0005542;GO:0005542;GO:0005542;GO:0005737;GO:0005737;GO:0005783;GO:0005793;GO:0005794;GO:0005794;GO:0005814;GO:0005829;GO:0005829;GO:0005829;GO:0005856;GO:0005886;GO:0006547;GO:0006548;GO:0006760;GO:0008017;GO:0008152;GO:0016740;GO:0016740;GO:0016740;GO:0016829;GO:0019556;GO:0019557;GO:0030407;GO:0030409;GO:0030412;GO:0030412;GO:0030868;GO:…	K13990	-	COG3404	E	formimidoyltransferase cyclodeaminase [Source:HGNCSymbol;Acc:HGNC:3974]	10841	O95954
MSTRG.18466	ENSG00000142173	MSTRG.18466.2,MSTRG.18466.1	46336	21[+]46041009-46051776	21[+]46098112-46132848	COL6A2	GO:0003429;GO:0005515;GO:0005518;GO:0005576;GO:0005576;GO:0005576;GO:0005576;GO:0005581;GO:0005615;GO:0005615;GO:0005788;GO:0007155;GO:0009749;GO:0016020;GO:0030020;GO:0030198;GO:0031012;GO:0031012;GO:0032991;GO:0042383;GO:0062023;GO:0062023;GO:0062023;GO:0070062;GO:1903561;GO:0003429;GO:0005515;GO:0005518;GO:0005576;GO:0005576;GO:0005576;GO:0005576;GO:0005581;GO:0005615;GO:0005615;GO:0005788;GO:…	K06238	-	NOG256042	-	collagen type VI alpha 2 chain [Source:HGNCSymbol;Acc:HGNC:2212]	1292	P12110;A0A384MDP3
[truncated: 53,250 more rows]

## Sheet: Control vs WT
ID	Chromosome	Start Site	End Site	Direction	Length	Name	GO	KEGG	EC	eggNOG	eggNOG_Class	Description	NCBI_GI	UniProtID
[truncated: 367 more rows]

## Sheet: Control vs WT-GO
Category	GO.ID	Term	list	Total	Pvalue	FDR	Gene
[truncated: 5,951 more rows]

[truncated: 7 more sheets: Control vs WT-KEGG, Control vs △1759c, Control vs △1759c-GO, Control vs △1759c-KEGG, WT vs △1759c, WT vs △1759c-GO, WT vs △1759c-KEGG]
