# Supplementary material for: Analysis of the noncoding RNA regulatory networks of H37Rv- and H37Rv△1759c-infected macrophages
Source: Front Microbiol. 2023 Mar 8;14:1106643. doi: 10.3389/fmicb.2023.1106643 (PMC10042141; doi:10.3389/fmicb.2023.1106643)
Supplement: Supplementary file 3 [file Table_3.XLSX]

## Sheet: Sheet1
Control	Treat	Up-regulated	Down-regulated	Total
Control	WT	78	90	168
Control	△1759c	71	100	171
WT	△1759c	69	85	154

## Sheet: cluster
cluster	geneID
clust1	hsacirc_046710
clust1	hsacirc_045552
clust1	hsacirc_070613
clust1	hsacirc_010938
clust1	hsacirc_044436
clust1	hsacirc_051273
clust1	hsacirc_039698
clust1	hsacirc_053020
clust1	hsacirc_033321
clust1	hsacirc_001934
clust1	hsacirc_030314
clust1	hsacirc_012655
clust1	hsacirc_039326
clust1	hsacirc_062801
clust1	hsacirc_000545
clust1	hsacirc_027272
clust1	hsacirc_045642
clust1	hsacirc_051265
clust1	hsacirc_028098
clust1	hsacirc_022567
clust1	hsacirc_032356
clust1	hsacirc_050675
clust1	hsacirc_055747
clust1	hsacirc_031723
clust1	hsacirc_042002
clust1	hsacirc_051448
clust1	hsacirc_045488
clust1	hsacirc_006103
clust1	hsacirc_009738
clust1	hsacirc_058094
clust2	hsacirc_020633
clust2	hsacirc_041811
clust2	hsacirc_012979
clust2	hsacirc_010085
clust2	hsacirc_059532
clust2	hsacirc_032980
clust2	hsacirc_033552
clust2	hsacirc_057711
clust2	hsacirc_066441
clust2	hsacirc_030870
clust2	hsacirc_057447
clust2	hsacirc_049975
clust2	hsacirc_040425
clust2	hsacirc_045800
clust2	hsacirc_004099
clust2	hsacirc_006337
clust2	hsacirc_033728
clust2	hsacirc_032710
clust2	hsacirc_044166
clust2	hsacirc_064142
clust2	hsacirc_008659
clust2	hsacirc_038727
clust2	hsacirc_029090
clust2	hsacirc_039422
clust2	hsacirc_024182
clust2	hsacirc_032430
clust2	hsacirc_056831
clust2	hsacirc_035691
clust2	hsacirc_036491
clust2	hsacirc_002237
clust2	hsacirc_050484
clust2	hsacirc_041607
clust2	hsacirc_008256
clust2	hsacirc_020688
clust2	hsacirc_021412
clust2	hsacirc_050980
clust2	hsacirc_060731
clust2	hsacirc_043023
clust2	hsacirc_067612
clust2	hsacirc_002923
clust2	hsacirc_061466
clust2	hsacirc_019196
clust2	hsacirc_024724
clust2	hsacirc_030495
clust2	hsacirc_064005
clust2	hsacirc_009059
clust2	hsacirc_045723
clust2	hsacirc_004111
clust2	hsacirc_058311
clust2	hsacirc_009871
clust2	hsacirc_036051
clust2	hsacirc_069514
clust2	hsacirc_028337
clust2	hsacirc_053850
clust2	hsacirc_013945
clust2	hsacirc_045165
clust2	hsacirc_031174
clust2	hsacirc_033610
clust2	hsacirc_022510
clust2	hsacirc_015562
clust2	hsacirc_039905
clust2	hsacirc_053004
clust2	hsacirc_021590
clust2	hsacirc_038451
clust2	hsacirc_006479
clust2	hsacirc_009126
clust2	hsacirc_029674
clust2	hsacirc_062253
clust2	hsacirc_004633
clust2	hsacirc_062194
clust2	hsacirc_015566
clust2	hsacirc_058370
clust2	hsacirc_014336
clust2	hsacirc_027379
clust2	hsacirc_031700
clust2	hsacirc_009712
clust2	hsacirc_053408
clust2	hsacirc_018994
clust2	hsacirc_070215
clust3	hsacirc_048274
clust3	hsacirc_054763
clust3	hsacirc_005948
clust3	hsacirc_051320
clust3	hsacirc_039493
clust3	hsacirc_019569
clust3	hsacirc_070521
clust3	hsacirc_014369
clust3	hsacirc_015764
clust3	hsacirc_030273
clust3	hsacirc_068836
clust3	hsacirc_015519
clust3	hsacirc_005393
clust3	hsacirc_015732
clust3	hsacirc_013966
clust3	hsacirc_012330
clust3	hsacirc_060350
clust3	hsacirc_040842
clust3	hsacirc_007116
clust3	hsacirc_039621
clust3	hsacirc_050200
clust3	hsacirc_007972
clust3	hsacirc_052485
clust3	hsacirc_044864
clust3	hsacirc_068520
clust3	hsacirc_068597
clust3	hsacirc_006510
clust3	hsacirc_015738
clust3	hsacirc_015240
clust3	hsacirc_025283
clust3	hsacirc_027729
clust3	hsacirc_057756
clust3	hsacirc_064782
clust3	hsacirc_013017
clust3	hsacirc_006119
clust3	hsacirc_028694
clust3	hsacirc_052023
clust3	hsacirc_065075
clust3	hsacirc_001303
clust3	hsacirc_004405
clust3	hsacirc_014186
clust3	hsacirc_019640
clust3	hsacirc_030329
clust3	hsacirc_049266
clust3	hsacirc_034294
clust3	hsacirc_018658
clust3	hsacirc_037488
clust3	hsacirc_029537
clust3	hsacirc_047919
clust3	hsacirc_000148
clust3	hsacirc_064833
clust3	hsacirc_004172
clust3	hsacirc_002342
clust3	hsacirc_009719
clust3	hsacirc_054258
clust4	hsacirc_054960
clust4	hsacirc_028813
clust4	hsacirc_043888
clust4	hsacirc_056124
clust4	hsacirc_045439
clust4	hsacirc_069305
clust4	hsacirc_003207
clust4	hsacirc_040696
clust4	hsacirc_005818
clust4	hsacirc_052283
clust4	hsacirc_062466
clust4	hsacirc_012673
clust4	hsacirc_059378
clust4	hsacirc_064442
clust4	hsacirc_029961
clust4	hsacirc_066091
clust4	hsacirc_026262
clust4	hsacirc_037650
clust5	hsacirc_013048
clust5	hsacirc_042141
clust5	hsacirc_061265
clust5	hsacirc_003807
clust5	hsacirc_059814
clust5	hsacirc_065432
clust5	hsacirc_020587
clust5	hsacirc_022854
clust5	hsacirc_027547
clust5	hsacirc_005675
clust5	hsacirc_035650
clust5	hsacirc_009902
clust5	hsacirc_013382
clust5	hsacirc_035727
clust5	hsacirc_010957
clust5	hsacirc_044479
clust5	hsacirc_003887
clust5	hsacirc_016878
clust5	hsacirc_009056
clust5	hsacirc_057534
clust5	hsacirc_011836
clust5	hsacirc_064952
clust5	hsacirc_049174
clust5	hsacirc_060877
clust5	hsacirc_005886
clust5	hsacirc_020061
clust5	hsacirc_035949
clust5	hsacirc_040074
clust5	hsacirc_029402
clust5	hsacirc_053176
clust5	hsacirc_024602
clust5	hsacirc_069583
clust5	hsacirc_031954
clust5	hsacirc_038022
clust5	hsacirc_060190
clust5	hsacirc_069175
clust5	hsacirc_010321
clust5	hsacirc_036455
clust5	hsacirc_048731
clust5	hsacirc_033755
clust5	hsacirc_049963
clust5	hsacirc_033034
clust5	hsacirc_070561
clust5	hsacirc_001262
clust5	hsacirc_056058
clust5	hsacirc_051124
clust5	hsacirc_070306
clust5	hsacirc_056334
clust5	hsacirc_032645
clust5	hsacirc_058214
clust5	hsacirc_046419
clust5	hsacirc_007020
clust5	hsacirc_032879
clust5	hsacirc_040217
clust5	hsacirc_061700
clust5	hsacirc_029176
clust5	hsacirc_070547
clust5	hsacirc_061745
clust5	hsacirc_029568
clust5	hsacirc_049022
clust5	hsacirc_029062
clust5	hsacirc_036486
clust5	hsacirc_031161
clust5	hsacirc_036845
clust6	hsacirc_004688
clust6	hsacirc_029875
clust6	hsacirc_002332
clust6	hsacirc_043972
clust6	hsacirc_066332
clust6	hsacirc_054932
clust6	hsacirc_064574
clust6	hsacirc_051863
clust6	hsacirc_007093
clust6	hsacirc_013563
clust6	hsacirc_029010
clust6	hsacirc_050540
clust6	hsacirc_018300
clust6	hsacirc_052163
clust6	hsacirc_064992
clust6	hsacirc_008978
clust6	hsacirc_032133
clust6	hsacirc_021225
clust6	hsacirc_031857
clust6	hsacirc_044468
clust6	hsacirc_032542
clust6	hsacirc_052763
clust6	hsacirc_035393
clust6	hsacirc_050410
clust6	hsacirc_070096
clust6	hsacirc_005664
clust6	hsacirc_067346
clust6	hsacirc_002159
clust6	hsacirc_003555
clust6	hsacirc_014311
clust6	hsacirc_034376
clust6	hsacirc_023645
clust6	hsacirc_044143
clust6	hsacirc_035830
clust6	hsacirc_069089
clust6	hsacirc_056783
clust6	hsacirc_000624
clust6	hsacirc_048243
clust6	hsacirc_022481
clust6	hsacirc_032544
clust6	hsacirc_040843
clust6	hsacirc_014275
clust6	hsacirc_028081
clust6	hsacirc_044399
clust6	hsacirc_056671
clust6	hsacirc_040224
clust6	hsacirc_052364
clust6	hsacirc_029741
clust6	hsacirc_063361
clust6	hsacirc_070500
clust6	hsacirc_028462
clust6	hsacirc_036068
clust7	hsacirc_067621
clust7	hsacirc_005468
clust7	hsacirc_059992
clust7	hsacirc_001415
clust7	hsacirc_052599
clust7	hsacirc_032802
clust7	hsacirc_000087
clust7	hsacirc_065710
clust7	hsacirc_007671
clust7	hsacirc_004818
clust7	hsacirc_063418
clust7	hsacirc_025145
clust7	hsacirc_040025
clust7	hsacirc_003241
clust7	hsacirc_020161
clust7	hsacirc_057646
clust7	hsacirc_020167
clust7	hsacirc_023512
clust7	hsacirc_009444
clust7	hsacirc_046823
clust7	hsacirc_023944
clust7	hsacirc_050888
clust7	hsacirc_005176
clust7	hsacirc_047720
clust7	hsacirc_002538
clust7	hsacirc_027454
clust7	hsacirc_068687
clust7	hsacirc_010754
clust7	hsacirc_036185
clust7	hsacirc_009875
clust7	hsacirc_021571
clust7	hsacirc_032329
clust7	hsacirc_004700
clust7	hsacirc_067279
clust7	hsacirc_014319
clust7	hsacirc_016508
clust7	hsacirc_026120
clust7	hsacirc_041968
clust7	hsacirc_029957
clust7	hsacirc_063254
clust7	hsacirc_052045
clust7	hsacirc_042056
clust7	hsacirc_063352
clust7	hsacirc_033210
clust7	hsacirc_066741
clust7	hsacirc_012748
clust7	hsacirc_066931
clust7	hsacirc_015119
clust7	hsacirc_040910
clust7	hsacirc_063825
clust7	hsacirc_005905
clust7	hsacirc_038931
clust8	hsacirc_015744
clust8	hsacirc_046647
clust8	hsacirc_010753
clust8	hsacirc_002880
clust8	hsacirc_017547
clust8	hsacirc_002457
clust8	hsacirc_061242
clust8	hsacirc_013939
clust8	hsacirc_052893
clust8	hsacirc_036794
clust8	hsacirc_042950
clust8	hsacirc_030933
clust8	hsacirc_046763
clust8	hsacirc_006722
clust8	hsacirc_018766
clust8	hsacirc_047834
clust8	hsacirc_038449
clust8	hsacirc_059279
clust8	hsacirc_022345
clust8	hsacirc_029297
clust8	hsacirc_042864
clust8	hsacirc_017431
clust8	hsacirc_061726
clust9	hsacirc_051698
clust9	hsacirc_025734
clust9	hsacirc_043527
clust9	hsacirc_040460
clust9	hsacirc_046624
clust9	hsacirc_068349
clust9	hsacirc_010331
clust9	hsacirc_052445
clust9	hsacirc_028656
clust9	hsacirc_026128
clust9	hsacirc_046163
clust9	hsacirc_017274
clust9	hsacirc_033790
clust9	hsacirc_064330
clust9	hsacirc_042476
clust9	hsacirc_059748
clust9	hsacirc_056698
clust9	hsacirc_064121
clust9	hsacirc_070151
clust9	hsacirc_015396
clust9	hsacirc_059698
clust9	hsacirc_046317
clust9	hsacirc_055339
clust9	hsacirc_011476
clust9	hsacirc_069792
clust9	hsacirc_039377
clust9	hsacirc_061339
clust9	hsacirc_047692
clust9	hsacirc_000243
clust9	hsacirc_014850
clust9	hsacirc_020208
clust9	hsacirc_035587
clust9	hsacirc_051417
clust9	hsacirc_005610
clust9	hsacirc_063372
clust9	hsacirc_040120
clust9	hsacirc_019736
clust9	hsacirc_033835
clust9	hsacirc_019938
clust9	hsacirc_039786
clust9	hsacirc_039123
clust9	hsacirc_070166
clust9	hsacirc_044930
clust9	hsacirc_041934
clust9	hsacirc_014392
clust9	hsacirc_050884
clust9	hsacirc_065830
clust9	hsacirc_030546
clust9	hsacirc_044711
clust9	hsacirc_069203

## Sheet: Control vs WT-UP
															id	baseMean	baseMean_CELL	baseMean_H37Rv	foldChange(H37Rv/exp.CELL)(H37Rv/CELL)	log2FoldChange	pval	padj
															hsacirc_041811	4.87239	0.658687	9.08609	13.7942	3.78599	0.000818586	1
															hsacirc_038451	3.09997	0	6.19994	Inf	Inf	0.00146958	1
															hsacirc_036051	14.6863	7.34823	22.0244	2.99724	1.58363	0.00158123	1
															hsacirc_006337	2.95678	0	5.91356	Inf	Inf	0.00214979	1
															hsacirc_015562	9.85257	4.11409	15.591	3.78967	1.92207	0.00280742	1
															hsacirc_045800	2.76664	0	5.53329	Inf	Inf	0.00330207	1
															hsacirc_015566	2.59697	0	5.19394	Inf	Inf	0.00494104	1
															hsacirc_050980	19.2237	11.8206	26.6269	2.25259	1.17159	0.00601395	1
															hsacirc_050484	2.2799	0	4.55979	Inf	Inf	0.0106209	1
															hsacirc_035691	3.58255	0.627618	6.53747	10.4163	3.38077	0.0108282	1
															hsacirc_019196	3.56489	0.627618	6.50216	10.3601	3.37296	0.0109583	1
															hsacirc_002237	2.42589	0	4.85178	Inf	Inf	0.0112789	1
															hsacirc_060731	20.035	13.085	26.9849	2.06228	1.04424	0.01225	1
															hsacirc_039326	4.04489	0.941427	7.14834	7.5931	2.92469	0.0125615	1
															hsacirc_004111	5.04066	1.63118	8.45013	5.18037	2.37306	0.0138085	1
															hsacirc_041607	2.13762	0	4.27523	Inf	Inf	0.0151241	1
															hsacirc_021412	2.13762	0	4.27523	Inf	Inf	0.0151241	1
															hsacirc_032430	2.12136	0	4.24272	Inf	Inf	0.0153676	1
															hsacirc_039422	2.09347	0	4.18694	Inf	Inf	0.0157998	1
															hsacirc_006479	12.345	7.02557	17.6644	2.51431	1.33016	0.0160459	1
															hsacirc_058311	4.84135	1.61565	8.06705	4.99307	2.31993	0.0181847	1
															hsacirc_039905	3.248	0.630792	5.86521	9.29817	3.21695	0.0205481	1
															hsacirc_002923	3.23473	0.633965	5.8355	9.20477	3.20238	0.0207339	1
															hsacirc_044166	2.13531	0	4.27061	Inf	Inf	0.0207758	1
															hsacirc_062253	1.97025	0	3.9405	Inf	Inf	0.0220679	1
															hsacirc_040425	1.95631	0	3.91261	Inf	Inf	0.0223795	1
															hsacirc_008256	1.9549	0	3.90981	Inf	Inf	0.0224113	1
															hsacirc_004633	1.95119	0	3.90238	Inf	Inf	0.0224956	1
															hsacirc_038022	3.69902	0.941427	6.45661	6.85832	2.77786	0.0226346	1
															hsacirc_024182	1.94146	0	3.88291	Inf	Inf	0.0227194	1
															hsacirc_014336	1.93634	0	3.87268	Inf	Inf	0.0228385	1
															hsacirc_029674	1.93122	0	3.86245	Inf	Inf	0.0229586	1
															hsacirc_020633	3.86308	0.658687	7.06748	10.7296	3.42353	0.0243895	1
															hsacirc_045723	2.57415	0.316983	4.83132	15.2416	3.92994	0.0246963	1
															hsacirc_069583	4.17863	1.27394	7.08332	5.56015	2.47512	0.0269656	1
															hsacirc_038727	5.9607	2.5387	9.38269	3.69586	1.88591	0.0270398	1
															hsacirc_053850	2.12277	0	4.24553	Inf	Inf	0.0278681	1
															hsacirc_045165	5.52871	2.23725	8.82018	3.94241	1.97908	0.0279584	1
															hsacirc_051448	5.01521	1.89555	8.13487	4.29157	2.1015	0.0293478	1
															hsacirc_069514	3.54454	0.956961	6.13211	6.4079	2.67985	0.0299868	1
															hsacirc_064952	4.53472	1.58174	7.48769	4.73383	2.24301	0.0300396	1
															hsacirc_059532	4.51685	1.61565	7.41805	4.59138	2.19893	0.0302445	1
															hsacirc_067612	4.55837	1.28029	7.83645	6.12084	2.61373	0.0319879	1
															hsacirc_021590	1.79175	0	3.5835	Inf	Inf	0.0326408	1
															hsacirc_049975	1.78894	0	3.57788	Inf	Inf	0.0327348	1
															hsacirc_031954	9.21514	5.06153	13.3687	2.64124	1.40122	0.0327885	1
															hsacirc_009902	1.92099	0	3.84198	Inf	Inf	0.0336967	1
															hsacirc_036491	2.41122	0.313809	4.50863	14.3674	3.84473	0.0344599	1
															hsacirc_033552	6.5512	2.92384	10.1786	3.48124	1.7996	0.0349171	1
															hsacirc_013945	2.26364	0	4.52728	Inf	Inf	0.0368389	1
															hsacirc_040217	4.85491	1.9171	7.79272	4.06485	2.0232	0.0372436	1
															hsacirc_062801	4.35498	1.56904	7.14092	4.55112	2.18622	0.0387829	1
															hsacirc_003887	3.88699	1.31737	6.45661	4.90112	2.29311	0.0393036	1
															hsacirc_030870	3.38759	0.960135	5.81504	6.05648	2.59848	0.0396989	1
															hsacirc_028337	9.69582	5.09578	14.2959	2.80543	1.48822	0.0413241	1
															hsacirc_009126	5.70559	2.55106	8.86011	3.47311	1.79623	0.0413846	1
															hsacirc_036455	11.0171	6.64962	15.3845	2.3136	1.21014	0.0414903	1
															hsacirc_031700	5.66815	2.58213	8.75416	3.39029	1.76141	0.0418051	1
															hsacirc_010321	9.38987	5.40357	13.3762	2.47543	1.30768	0.0428426	1
															hsacirc_031723	8.55381	4.74488	12.3627	2.60549	1.38155	0.043138	1
															hsacirc_070215	6.47239	3.21894	9.72584	3.02145	1.59524	0.0447152	1
															hsacirc_020688	1.64947	0	3.29894	Inf	Inf	0.0464387	1
															hsacirc_053408	1.64576	0	3.29151	Inf	Inf	0.0466077	1
															hsacirc_029090	2.40312	0	4.80623	Inf	Inf	0.0470218	1
															hsacirc_009059	1.63552	0	3.27105	Inf	Inf	0.0470765	1
															hsacirc_024724	2.26151	0.313809	4.20922	13.4133	3.74559	0.0471657	1
															hsacirc_009871	8.06114	4.47735	11.6449	2.60086	1.37899	0.0472416	1
															hsacirc_057447	1.6281	0	3.25619	Inf	Inf	0.0474195	1
															hsacirc_004099	1.62669	0	3.25339	Inf	Inf	0.0474846	1
															hsacirc_062194	1.62529	0	3.25058	Inf	Inf	0.0475497	1
															hsacirc_056831	1.61927	0	3.23854	Inf	Inf	0.0478302	1
															hsacirc_058370	1.61415	0	3.2283	Inf	Inf	0.0480695	1
															hsacirc_033610	12.8841	7.32067	18.4475	2.51992	1.33338	0.0482046	1
															hsacirc_009712	1.61044	0	3.22088	Inf	Inf	0.0482438	1
															hsacirc_027379	1.61044	0	3.22088	Inf	Inf	0.0482438	1
															hsacirc_012655	3.27199	0.627618	5.91637	9.42671	3.23675	0.048355	1
															hsacirc_022510	1.60392	0	3.20784	Inf	Inf	0.0485511	1
															hsacirc_064142	1.60021	0	3.20041	Inf	Inf	0.0487267	1

## Sheet: Control vs WT-DOWN
															id	baseMean	baseMean_CELL	baseMean_H37Rv	foldChange(H37Rv/exp.CELL)(H37Rv/CELL)	log2FoldChange	pval	padj
															hsacirc_068597	3.19438	6.38876	0	0	-Inf	0.00120461	1
															hsacirc_012748	12.0309	18.2422	5.81966	0.319021	-1.64828	0.00364771	1
															hsacirc_023944	13.3544	19.8525	6.85636	0.345364	-1.53381	0.00369575	1
															hsacirc_005905	9.34564	14.8214	3.86987	0.2611	-1.93732	0.00375846	1
															hsacirc_042056	2.53553	5.07105	0	0	-Inf	0.00583901	1
															hsacirc_010754	2.40192	4.80385	0	0	-Inf	0.00829387	1
															hsacirc_036185	2.37545	4.7509	0	0	-Inf	0.00853279	1
															hsacirc_061339	18.5894	25.4856	11.6933	0.45882	-1.124	0.00940079	1
															hsacirc_026120	14.1178	20.2094	8.02612	0.397147	-1.33226	0.0100012	1
															hsacirc_046823	2.84157	5.68314	0	0	-Inf	0.0122456	1
															hsacirc_007972	2.21854	4.43709	0	0	-Inf	0.0123126	1
															hsacirc_046647	15.9744	22.1078	9.84103	0.445138	-1.16768	0.0128657	1
															hsacirc_059279	6.587	10.6049	2.56908	0.242253	-2.04541	0.0128853	1
															hsacirc_029957	8.82395	13.4638	4.18414	0.31077	-1.68608	0.0131154	1
															hsacirc_066931	3.55012	6.4661	0.634142	0.0980718	-3.35002	0.0131387	1
															hsacirc_017431	9.63081	14.3522	4.90938	0.342063	-1.54767	0.0141892	1
															hsacirc_019736	2.86191	5.40675	0.317071	0.0586436	-4.09188	0.0142598	1
															hsacirc_033790	12.9325	19.4084	6.45661	0.33267	-1.58784	0.0142665	1
															hsacirc_052763	10.4168	15.3283	5.50539	0.359166	-1.47728	0.0150795	1
															hsacirc_034376	5.4455	8.94584	1.94517	0.217438	-2.20132	0.0167564	1
															hsacirc_015396	3.36691	6.09968	0.634142	0.103963	-3.26585	0.017303	1
															hsacirc_002457	2.07417	4.14834	0	0	-Inf	0.0174332	1
															hsacirc_052045	2.05863	4.11727	0	0	-Inf	0.0177098	1
															hsacirc_003241	2.70607	5.0774	0.334729	0.0659253	-3.92302	0.0198703	1
															hsacirc_016508	4.33084	7.38598	1.27571	0.17272	-2.53349	0.0206183	1
															hsacirc_066741	8.05158	12.1803	3.92285	0.322065	-1.63458	0.0206775	1
															hsacirc_059698	4.31302	7.35775	1.26828	0.172374	-2.53639	0.0207893	1
															hsacirc_067279	5.29903	8.63804	1.96002	0.226906	-2.13984	0.0212338	1
															hsacirc_004700	4.79756	7.96983	1.62529	0.20393	-2.29385	0.0213361	1
															hsacirc_023512	2.70818	5.09928	0.317071	0.0621795	-4.00742	0.0239505	1
															hsacirc_067621	6.55031	10.2042	2.89638	0.283841	-1.81685	0.0246333	1
															hsacirc_042476	1.92503	3.85006	0	0	-Inf	0.0248387	1
															hsacirc_007116	3.70426	6.43503	0.973491	0.15128	-2.72471	0.0253835	1
															hsacirc_036794	4.81875	7.99456	1.64295	0.205508	-2.28273	0.025501	1
															hsacirc_007671	3.66418	6.34182	0.986529	0.155559	-2.68446	0.0259359	1
															hsacirc_042864	7.18524	11.1022	3.26824	0.294376	-1.76427	0.0260631	1
															hsacirc_063418	7.53174	11.4623	3.60116	0.314173	-1.67037	0.026372	1
															hsacirc_002880	4.68674	7.73052	1.64295	0.212528	-2.23428	0.0268171	1
															hsacirc_020161	4.15736	7.00369	1.31103	0.187191	-2.41742	0.0269384	1
															hsacirc_032802	6.44736	10.6325	2.26224	0.212767	-2.23265	0.0269416	1
															hsacirc_004818	4.67048	7.70263	1.63833	0.212697	-2.23313	0.0269896	1
															hsacirc_040025	2.5723	4.80986	0.334729	0.0695923	-3.84493	0.0270507	1
															hsacirc_005176	2.561	4.7975	0.324497	0.0676387	-3.88601	0.027299	1
															hsacirc_021571	2.55165	4.77879	0.324497	0.0679035	-3.88037	0.0275069	1
															hsacirc_020167	2.54651	4.77595	0.317071	0.066389	-3.91291	0.0276219	1
															hsacirc_064330	2.54404	4.76359	0.324497	0.0681202	-3.87577	0.0276774	1
															hsacirc_069792	2.36309	4.72618	0	0	-Inf	0.0289743	1
															hsacirc_039123	5.30432	8.65324	1.9554	0.225973	-2.14578	0.0292277	1
															hsacirc_017274	6.86789	10.5029	3.23292	0.307814	-1.69987	0.0301061	1
															hsacirc_015119	1.93898	3.87796	0	0	-Inf	0.0305426	1
															hsacirc_052893	7.7187	11.4969	3.9405	0.342745	-1.54479	0.0308813	1
															hsacirc_033835	3.3203	6.00647	0.634142	0.105577	-3.24364	0.0309119	1
															hsacirc_065710	3.06953	5.48726	0.6518	0.118784	-3.07358	0.0313816	1
															hsacirc_061726	3.03493	5.4004	0.669458	0.123965	-3.012	0.0321106	1
															hsacirc_025145	4.04071	6.74249	1.33892	0.198579	-2.33222	0.0342061	1
															hsacirc_014319	3.49951	6.04038	0.958639	0.158705	-2.65558	0.0343168	1
															hsacirc_068687	1.78191	3.56381	0	0	-Inf	0.0352126	1
															hsacirc_052485	1.76337	3.52673	0	0	-Inf	0.0358922	1
															hsacirc_063372	1.75877	3.51754	0	0	-Inf	0.0360637	1
															hsacirc_033210	1.75861	3.51721	0	0	-Inf	0.03607	1
															hsacirc_015738	1.75719	3.51437	0	0	-Inf	0.0361233	1
															hsacirc_009444	1.7556	3.5112	0	0	-Inf	0.036183	1
															hsacirc_006510	1.7556	3.5112	0	0	-Inf	0.036183	1
															hsacirc_068520	1.74942	3.49884	0	0	-Inf	0.036417	1
															hsacirc_059748	1.74482	3.48965	0	0	-Inf	0.0365924	1
															hsacirc_011476	1.89396	3.78792	0	0	-Inf	0.0367726	1
															hsacirc_063352	1.73848	3.47695	0	0	-Inf	0.0368368	1
															hsacirc_047834	1.73547	3.47094	0	0	-Inf	0.0369534	1
															hsacirc_070521	1.73388	3.46777	0	0	-Inf	0.0370151	1
															hsacirc_032329	2.41804	4.51159	0.324497	0.0719252	-3.79736	0.037236	1
															hsacirc_069089	7.55295	11.2081	3.89776	0.347762	-1.52383	0.0375593	1
															hsacirc_057646	1.77255	3.54511	0	0	-Inf	0.037648	1
															hsacirc_040120	3.22395	5.81376	0.634142	0.109076	-3.19659	0.0378057	1
															hsacirc_063825	10.1904	14.8401	5.54071	0.37336	-1.42136	0.0380324	1
															hsacirc_038449	8.3662	12.1708	4.56161	0.3748	-1.41581	0.0390847	1
															hsacirc_061242	3.02887	5.73325	0.324497	0.0565991	-4.14308	0.0391722	1
															hsacirc_000243	9.22599	13.1902	5.26176	0.398914	-1.32585	0.0396492	1
															hsacirc_040910	2.24978	4.49956	0	0	-Inf	0.0397035	1
															hsacirc_038931	8.37394	12.2364	4.51144	0.368689	-1.43952	0.0398787	1
															hsacirc_027729	9.14319	13.1157	5.17067	0.394234	-1.34288	0.0402316	1
															hsacirc_047720	1.94658	3.89316	0	0	-Inf	0.0416552	1
															hsacirc_013939	2.8932	5.12718	0.659226	0.128575	-2.95932	0.0427195	1
															hsacirc_039621	2.88032	5.11164	0.648994	0.126964	-2.97751	0.0430733	1
															hsacirc_050888	2.87556	5.10212	0.648994	0.127201	-2.97482	0.0432051	1
															hsacirc_015744	2.86355	5.06788	0.659226	0.130079	-2.94254	0.0435402	1
															hsacirc_009875	2.8632	5.0774	0.648994	0.12782	-2.96781	0.0435502	1
															hsacirc_039377	10.2494	14.3212	6.17766	0.431365	-1.21302	0.0443938	1
															hsacirc_014311	3.85714	6.41348	1.30079	0.202822	-2.30172	0.0445788	1
															hsacirc_000087	3.35849	5.74812	0.968871	0.168555	-2.56871	0.0447254	1
															hsacirc_056698	7.39342	10.9374	3.84941	0.351948	-1.50657	0.0454763	1

## Sheet: Control vs △1759c-UP
															id	baseMean	baseMean_CELL	baseMean_1759c	foldChange(1759c/exp.CELL)(1759c/CELL)	log2FoldChange	pval	padj
															hsacirc_057711	3.32892	0	6.65785	Inf	Inf	0.000827181	1
															hsacirc_012979	4.9344	0.994397	8.87441	8.92441	3.15776	0.00265929	1
															hsacirc_031723	10.6817	4.88499	16.4784	3.37327	1.75415	0.00394026	1
															hsacirc_026262	5.08981	1.31302	8.86661	6.75284	2.75549	0.00559758	1
															hsacirc_032980	5.57602	1.65553	9.49651	5.73625	2.52011	0.00614899	1
															hsacirc_022567	7.00987	2.6222	11.3975	4.34655	2.11987	0.00690572	1
															hsacirc_010085	4.7887	0.994397	8.58299	8.63136	3.10959	0.00702266	1
															hsacirc_050675	5.42082	1.62781	9.21383	5.66028	2.50087	0.00797843	1
															hsacirc_000545	23.5293	14.725	32.3335	2.19582	1.13476	0.00847446	1
															hsacirc_001934	2.37859	0	4.75717	Inf	Inf	0.00852731	1
															hsacirc_037488	2.37602	0	4.75204	Inf	Inf	0.008551	1
															hsacirc_039698	3.02496	0.335185	5.71473	17.0495	4.09166	0.010172	1
															hsacirc_042002	5.2473	1.62589	8.8687	5.45468	2.44749	0.010409	1
															hsacirc_038727	6.68689	2.61105	10.7627	4.122	2.04335	0.0110319	1
															hsacirc_049975	2.6996	0	5.3992	Inf	Inf	0.01168	1
															hsacirc_052283	2.22757	0	4.45515	Inf	Inf	0.012242	1
															hsacirc_066441	2.21761	0	4.43522	Inf	Inf	0.0123665	1
															hsacirc_053020	4.62914	1.32034	7.93794	6.01203	2.58785	0.0125467	1
															hsacirc_066091	2.3766	0	4.7532	Inf	Inf	0.014567	1
															hsacirc_050980	18.5924	12.1316	25.0532	2.06512	1.04623	0.0159453	1
															hsacirc_055747	4.46231	1.29803	7.62659	5.87553	2.55472	0.0164299	1
															hsacirc_051448	5.41872	1.95183	8.8856	4.55244	2.18664	0.0175803	1
															hsacirc_044166	2.06421	0	4.12843	Inf	Inf	0.0176786	1
															hsacirc_043888	2.06241	0	4.12482	Inf	Inf	0.0177112	1
															hsacirc_012673	8.15379	3.93139	12.3762	3.14805	1.65446	0.0184711	1
															hsacirc_054960	2.06811	0	4.13623	Inf	Inf	0.0195762	1
															hsacirc_069305	2.70156	0.335185	5.06793	15.1198	3.91837	0.0201234	1
															hsacirc_041811	3.18742	0.67037	5.70448	8.50944	3.08906	0.0240967	1
															hsacirc_006337	1.90959	0	3.81918	Inf	Inf	0.0253273	1
															hsacirc_045800	1.90114	0	3.80229	Inf	Inf	0.0255503	1
															hsacirc_045642	7.8213	3.90332	11.7393	3.00752	1.58857	0.0275625	1
															hsacirc_040696	4.15287	1.34074	6.965	5.19489	2.37709	0.0275958	1
															hsacirc_003207	2.55008	0.335185	4.76497	14.2159	3.82944	0.0278145	1
															hsacirc_028694	2.54315	0.335185	4.75111	14.1746	3.82523	0.027973	1
															hsacirc_006103	5.72074	1.948	9.49348	4.87346	2.28495	0.0283046	1
															hsacirc_053004	2.0588	0	4.11759	Inf	Inf	0.0287203	1
															hsacirc_064005	2.23194	0	4.46388	Inf	Inf	0.0293424	1
															hsacirc_045439	3.34101	0.659212	6.02282	9.13639	3.19162	0.0295727	1
															hsacirc_030495	1.91244	0	3.82489	Inf	Inf	0.0311776	1
															hsacirc_033552	6.4056	2.98703	9.82417	3.28894	1.71762	0.0319868	1
															hsacirc_008659	10.2275	5.55536	14.8995	2.68201	1.42332	0.0322829	1
															hsacirc_051265	3.02753	0.648054	5.407	8.34344	3.06064	0.0326677	1
															hsacirc_028813	3.5076	0.985157	6.03004	6.12089	2.61374	0.0346859	1
															hsacirc_068836	4.95649	1.9684	7.94458	4.03607	2.01295	0.0355286	1
															hsacirc_070613	3.99297	1.31842	6.66752	5.05719	2.33834	0.0356775	1
															hsacirc_059532	4.47627	1.65361	7.29894	4.41394	2.14207	0.0359156	1
															hsacirc_033728	1.89573	0	3.79145	Inf	Inf	0.0361478	1
															hsacirc_062466	1.7506	0	3.5012	Inf	Inf	0.0364789	1
															hsacirc_056124	1.7506	0	3.5012	Inf	Inf	0.0364789	1
															hsacirc_044436	1.74804	0	3.49607	Inf	Inf	0.0365764	1
															hsacirc_030314	1.74804	0	3.49607	Inf	Inf	0.0365764	1
															hsacirc_032710	1.74757	0	3.49514	Inf	Inf	0.0365942	1
															hsacirc_064442	3.64743	0.66113	6.63373	10.0339	3.32681	0.0366125	1
															hsacirc_029961	1.74547	0	3.49095	Inf	Inf	0.0366742	1
															hsacirc_040425	1.74472	0	3.48943	Inf	Inf	0.0367032	1
															hsacirc_028098	1.74186	0	3.48372	Inf	Inf	0.0368128	1
															hsacirc_033321	1.74064	0	3.48127	Inf	Inf	0.03686	1
															hsacirc_018658	1.74035	0	3.48069	Inf	Inf	0.0368712	1
															hsacirc_059378	1.73959	0	3.47918	Inf	Inf	0.0369004	1
															hsacirc_005818	1.73988	0	3.47976	Inf	Inf	0.037353	1
															hsacirc_045552	10.9167	6.59247	15.2408	2.31186	1.20905	0.0381392	1
															hsacirc_027272	2.39034	0.324027	4.45666	13.754	3.78178	0.0384398	1
															hsacirc_009738	3.9897	1.29803	6.68138	5.14734	2.36383	0.0389549	1
															hsacirc_010938	6.23209	2.94623	9.51795	3.23055	1.69178	0.0395401	1
															hsacirc_058094	2.87235	0.649972	5.09472	7.83838	2.97055	0.043892	1
															hsacirc_051273	2.86255	0.66113	5.06397	7.65956	2.93726	0.0441737	1
															hsacirc_043023	12.359	7.88161	16.8365	2.13617	1.09503	0.044655	1
															hsacirc_046710	3.35998	0.994397	5.72556	5.75782	2.52552	0.0453885	1
															hsacirc_039326	3.3511	0.972081	5.73011	5.89469	2.55941	0.0456061	1
															hsacirc_032356	3.82196	1.30918	6.33474	4.83869	2.27462	0.0461878	1
															hsacirc_061466	2.71261	0.325945	5.09927	15.6446	3.96759	0.0462239	1

## Sheet: Control vs △1759c-DOWN
id	baseMean	baseMean_CELL	baseMean_1759c	foldChange(1759c/exp.CELL)(1759c/CELL)	log2FoldChange	pval	padj
hsacirc_052763	9.13971	15.7367	2.5427	0.161578	-2.6297	0.000173396	1
hsacirc_026128	3.77457	7.23477	0.314372	0.0434529	-4.5244	0.00172148	1
hsacirc_067346	3.58836	6.85722	0.319498	0.046593	-4.42374	0.00252109	1
hsacirc_046624	13.2273	20.1091	6.34557	0.315557	-1.66403	0.00276248	1
hsacirc_041934	16.1423	24.0459	8.2388	0.342628	-1.54528	0.00290633	1
hsacirc_059698	4.09372	7.55147	0.635966	0.0842174	-3.56974	0.00353754	1
hsacirc_054932	3.4488	6.58323	0.314372	0.0477535	-4.38825	0.00356043	1
hsacirc_015396	3.28493	6.25188	0.317983	0.050862	-4.29727	0.00513951	1
hsacirc_056058	9.29985	14.4737	4.12598	0.285067	-1.81063	0.00570034	1
hsacirc_040224	2.47021	4.94043	0	0	-Inf	0.00636885	1
hsacirc_064992	2.46019	4.92038	0	0	-Inf	0.00643781	1
hsacirc_008978	2.45173	4.90347	0	0	-Inf	0.00649671	1
hsacirc_032133	2.44615	4.89231	0	0	-Inf	0.00653594	1
hsacirc_051698	4.87813	8.48851	1.26774	0.149348	-2.74325	0.00666039	1
hsacirc_036794	4.57679	8.20685	0.946727	0.115358	-3.11581	0.00737797	1
hsacirc_014850	3.94661	7.25935	0.63387	0.0873177	-3.51758	0.00780255	1
hsacirc_014275	15.6022	22.0156	9.18878	0.417376	-1.26058	0.00869619	1
hsacirc_031857	3.61523	6.60171	0.628744	0.0952396	-3.3923	0.00935535	1
hsacirc_068349	2.29164	4.58328	0	0	-Inf	0.00959191	1
hsacirc_023944	14.3064	20.3646	8.24812	0.405022	-1.30393	0.00964614	1
hsacirc_035830	4.57118	7.88126	1.2611	0.160012	-2.64374	0.011658	1
hsacirc_032542	13.6344	19.3402	7.92862	0.409955	-1.28646	0.0126388	1
hsacirc_056783	5.87252	9.84076	1.90429	0.19351	-2.36952	0.0132377	1
hsacirc_005664	2.92723	5.53496	0.319498	0.0577237	-4.11469	0.0136477	1
hsacirc_051417	2.14906	4.29813	0	0	-Inf	0.013772	1
hsacirc_010331	2.11847	4.23693	0	0	-Inf	0.0141948	1
hsacirc_014392	6.34424	10.1479	2.54061	0.250359	-1.99793	0.0147248	1
hsacirc_040460	4.903	8.22028	1.58572	0.192904	-2.37405	0.0156653	1
hsacirc_023645	9.26134	13.768	4.75472	0.345347	-1.53388	0.0175654	1
hsacirc_025734	13.31	18.6679	7.95216	0.425979	-1.23115	0.017829	1
hsacirc_064121	3.57798	6.5236	0.632355	0.0969334	-3.36686	0.017837	1
hsacirc_029010	7.97878	12.1517	3.8059	0.3132	-1.67485	0.0180416	1
hsacirc_039786	16.3749	22.2938	10.4559	0.469007	-1.09232	0.0186461	1
hsacirc_066332	2.15177	4.30353	0	0	-Inf	0.0192431	1
hsacirc_003555	16.7236	22.6548	10.7923	0.476382	-1.06981	0.0196911	1
hsacirc_069089	7.48441	11.4963	3.47254	0.302057	-1.72711	0.0198408	1
hsacirc_029297	6.49624	10.7605	2.23194	0.207419	-2.26938	0.0200342	1
hsacirc_051863	1.98051	3.96103	0	0	-Inf	0.0202626	1
hsacirc_035587	1.97589	3.95179	0	0	-Inf	0.0203562	1
hsacirc_044143	4.7282	7.8701	1.5863	0.201561	-2.31071	0.0204774	1
hsacirc_038449	8.31212	12.4865	4.13774	0.331377	-1.59345	0.0205428	1
hsacirc_069203	3.62799	6.62211	0.63387	0.0957203	-3.38503	0.0205571	1
hsacirc_070166	8.29098	12.4623	4.11969	0.330573	-1.59696	0.0206347	1
hsacirc_028081	2.46926	4.93851	0	0	-Inf	0.0206531	1
hsacirc_044399	10.7394	15.4585	6.02037	0.389453	-1.36048	0.0218402	1
hsacirc_043527	2.6134	4.9073	0.319498	0.0651067	-3.94105	0.0219082	1
hsacirc_019938	2.6118	4.90922	0.314372	0.064037	-3.96495	0.0219368	1
hsacirc_064330	2.60802	4.89806	0.317983	0.0649201	-3.94519	0.0220045	1
hsacirc_070096	3.12411	5.60923	0.638997	0.113919	-3.13392	0.0248165	1
hsacirc_019736	3.09301	5.55728	0.628744	0.113139	-3.14383	0.0253404	1
hsacirc_005905	10.5993	15.1776	6.02094	0.3967	-1.33388	0.0260815	1
hsacirc_028462	2.62569	5.25138	0	0	-Inf	0.0279192	1
hsacirc_052364	1.81658	3.63316	0	0	-Inf	0.0297226	1
hsacirc_063372	1.80464	3.60928	0	0	-Inf	0.0300849	1
hsacirc_043972	1.80176	3.60352	0	0	-Inf	0.0301732	1
hsacirc_050540	1.79348	3.58696	0	0	-Inf	0.0304296	1
hsacirc_002332	2.46063	4.60176	0.319498	0.0694297	-3.8483	0.0306146	1
hsacirc_044711	15.1048	20.3808	9.82871	0.482253	-1.05214	0.0306581	1
hsacirc_070500	8.00412	11.8792	4.12901	0.347582	-1.52458	0.0306644	1
hsacirc_004688	2.44775	4.57752	0.317983	0.0694661	-3.84755	0.0309237	1
hsacirc_044930	4.90817	7.91473	1.90161	0.240262	-2.05732	0.0328094	1
hsacirc_047834	1.7879	3.5758	0	0	-Inf	0.0333068	1
hsacirc_056698	7.50156	11.2054	3.79774	0.338921	-1.56098	0.0334873	1
hsacirc_065830	8.31148	12.194	4.42894	0.363205	-1.46114	0.0342858	1
hsacirc_046163	2.94582	5.26289	0.628744	0.119467	-3.06531	0.0344289	1
hsacirc_032544	1.81562	3.63124	0	0	-Inf	0.0344384	1
hsacirc_000624	3.42236	5.89438	0.950338	0.161228	-2.63283	0.035338	1
hsacirc_061242	3.10167	5.88898	0.314372	0.0533831	-4.22747	0.0365137	1
hsacirc_046317	3.08462	5.84975	0.319498	0.0546175	-4.19449	0.0375812	1
hsacirc_042950	11.3651	15.7609	6.96919	0.442181	-1.17729	0.0392931	1
hsacirc_035393	13.6349	18.394	8.87592	0.482546	-1.05126	0.0411467	1
hsacirc_007020	7.31032	10.7978	3.82279	0.354033	-1.49804	0.0411589	1
hsacirc_030546	8.14324	11.8458	4.4407	0.374877	-1.41551	0.041561	1
hsacirc_002159	8.11451	11.7811	4.44793	0.377548	-1.40527	0.0417672	1
hsacirc_016508	4.73701	7.5703	1.90371	0.25147	-1.99154	0.0418918	1
hsacirc_028656	2.29797	4.28157	0.314372	0.0734245	-3.76759	0.0427446	1
hsacirc_056671	12.8551	17.4754	8.23483	0.471224	-1.08551	0.0428023	1
hsacirc_047692	2.29495	4.27041	0.319498	0.0748168	-3.74049	0.042838	1
hsacirc_064574	2.28951	4.26465	0.314372	0.0737157	-3.76188	0.0430071	1
hsacirc_055339	2.28475	4.25001	0.319498	0.0751759	-3.73359	0.0431555	1
hsacirc_070306	2.28016	4.24234	0.317983	0.0749546	-3.73784	0.0432992	1
hsacirc_050410	1.65553	3.31105	0	0	-Inf	0.0434095	1
hsacirc_020208	1.64899	3.29798	0	0	-Inf	0.043691	1
hsacirc_029741	1.64629	3.29257	0	0	-Inf	0.043808	1
hsacirc_007093	1.64167	3.28333	0	0	-Inf	0.0440087	1
hsacirc_013563	1.64167	3.28333	0	0	-Inf	0.0440087	1
hsacirc_050884	4.24006	6.89802	1.58211	0.229358	-2.12433	0.0440944	1
hsacirc_063361	1.63513	3.27026	0	0	-Inf	0.0442945	1
hsacirc_052445	1.62955	3.2591	0	0	-Inf	0.0445399	1
hsacirc_010753	6.84987	10.2037	3.49607	0.342629	-1.54528	0.0446857	1
hsacirc_036068	1.64245	3.2849	0	0	-Inf	0.0449766	1
hsacirc_070151	3.76653	6.26112	1.27193	0.203148	-2.2994	0.0454579	1
hsacirc_018766	1.62397	3.24794	0	0	-Inf	0.0459551	1
hsacirc_022345	11.2082	15.4216	6.99482	0.453574	-1.14059	0.0462713	1
hsacirc_046763	1.62589	3.25178	0	0	-Inf	0.0466255	1
hsacirc_030933	1.62589	3.25178	0	0	-Inf	0.0466255	1
hsacirc_006722	1.62589	3.25178	0	0	-Inf	0.0466255	1
hsacirc_040025	2.78273	4.93311	0.632355	0.128186	-2.96369	0.0469542	1
hsacirc_005610	3.2611	5.57035	0.951853	0.170878	-2.54896	0.0471289	1
hsacirc_000243	9.61272	13.5128	5.71264	0.422757	-1.2421	0.0487882	1

## Sheet: WT vs △1759c-UP
id	baseMean	baseMean_H37Rv	baseMean_1759c	foldChange(1759c/exp.H37Rv)(1759c/H37Rv)	log2FoldChange	pval	padj
hsacirc_068597	3.61973	0	7.23945	Inf	Inf	0.000514518	1
hsacirc_064833	27.4977	17.611	37.3844	2.12279	1.08596	0.00189408	1
hsacirc_027729	11.7593	5.3	18.2186	3.43748	1.78135	0.00192868	1
hsacirc_060350	3.46424	0.335516	6.59297	19.6502	4.29648	0.00466571	1
hsacirc_052599	7.60325	2.98048	12.226	4.10203	2.03634	0.00642934	1
hsacirc_001303	7.6025	2.9848	12.2202	4.09414	2.03356	0.00643111	1
hsacirc_052023	10.1566	4.96556	15.3476	3.09081	1.62798	0.00833829	1
hsacirc_004405	2.9934	0	5.9868	Inf	Inf	0.00946665	1
hsacirc_064782	11.7886	6.30763	17.2695	2.73788	1.45306	0.00983841	1
hsacirc_005948	5.8584	1.98651	9.73028	4.89818	2.29224	0.00995012	1
hsacirc_037488	2.35273	0	4.70546	Inf	Inf	0.0107124	1
hsacirc_028694	2.34686	0	4.69373	Inf	Inf	0.0107807	1
hsacirc_017547	5.22516	1.66824	8.78209	5.26428	2.39624	0.0123095	1
hsacirc_009719	3.64099	0.666363	6.61563	9.92796	3.3115	0.0136474	1
hsacirc_015519	4.12254	1.00655	7.23854	7.19145	2.84628	0.0136971	1
hsacirc_007116	4.11258	0.992541	7.23262	7.28697	2.86532	0.0137795	1
hsacirc_013017	2.19453	0	4.38905	Inf	Inf	0.0152592	1
hsacirc_004172	16.3305	10.299	22.3621	2.17129	1.11855	0.0163238	1
hsacirc_029957	8.75976	4.2992	13.2203	3.07507	1.62062	0.0164188	1
hsacirc_019569	2.68531	0	5.37062	Inf	Inf	0.0170289	1
hsacirc_001415	3.96793	0.99505	6.9408	6.97533	2.80226	0.0180622	1
hsacirc_054258	3.96252	1.00188	6.92315	6.91017	2.78872	0.0181202	1
hsacirc_040696	3.94205	0.991461	6.89264	6.952	2.79743	0.0183423	1
hsacirc_014369	6.35513	2.6597	10.0506	3.77883	1.91794	0.0199755	1
hsacirc_037650	4.90842	1.66357	8.15326	4.90105	2.29309	0.020319	1
hsacirc_051320	5.86698	2.32203	9.41194	4.05333	2.01911	0.0204136	1
hsacirc_000148	2.04765	0	4.0953	Inf	Inf	0.0213723	1
hsacirc_025283	2.03979	0	4.07959	Inf	Inf	0.0215459	1
hsacirc_015732	9.40716	5.00149	13.8128	2.76175	1.46558	0.0215529	1
hsacirc_012330	3.32248	0.671032	5.97393	8.90261	3.15423	0.0216522	1
hsacirc_007972	2.0349	0	4.06979	Inf	Inf	0.0216553	1
hsacirc_052485	2.03342	0	4.06683	Inf	Inf	0.0216885	1
hsacirc_059992	3.4678	0.329767	6.60583	20.0318	4.32422	0.021771	1
hsacirc_039493	3.80144	0.99613	6.60675	6.63241	2.72953	0.0239169	1
hsacirc_002342	7.31282	2.99989	11.6258	3.8754	1.95434	0.024135	1
hsacirc_040842	2.67784	0.330847	5.02482	15.1878	3.92484	0.0245281	1
hsacirc_047919	4.28077	1.32698	7.23455	5.45191	2.44676	0.0252439	1
hsacirc_050675	5.73651	2.33819	9.13482	3.90679	1.96598	0.0253678	1
hsacirc_027454	2.83759	0	5.67518	Inf	Inf	0.0272999	1
hsacirc_002538	4.90449	1.65674	8.15224	4.92064	2.29884	0.0278926	1
hsacirc_039621	3.16456	0.661694	5.66743	8.56503	3.09846	0.0291369	1
hsacirc_063254	6.5168	2.97222	10.0614	3.38514	1.75921	0.0297424	1
hsacirc_014186	1.88751	0	3.77502	Inf	Inf	0.0303759	1
hsacirc_045642	7.79623	3.98344	11.609	2.91432	1.54316	0.031186	1
hsacirc_041968	4.76898	1.651	7.88696	4.77709	2.25613	0.0316426	1
hsacirc_057756	7.31654	3.649	10.9841	3.01015	1.58984	0.0330045	1
hsacirc_030329	2.53472	0.335516	4.73393	14.1094	3.81858	0.0332584	1
hsacirc_005393	2.53375	0.335516	4.73199	14.1036	3.81799	0.0332851	1
hsacirc_005468	2.52501	0.329767	4.72026	14.3139	3.83935	0.0335273	1
hsacirc_019640	2.52003	0.335516	4.70454	14.0218	3.8096	0.0336662	1
hsacirc_067621	6.3711	2.98048	9.76171	3.27521	1.71159	0.0364774	1
hsacirc_065075	5.87087	2.64713	9.09462	3.43566	1.78059	0.0384148	1
hsacirc_045488	3.00223	0.665283	5.33919	8.02544	3.00458	0.0391029	1
hsacirc_066091	2.51132	0.330847	4.69179	14.1811	3.8259	0.0401372	1
hsacirc_009738	3.97993	1.33057	6.6293	4.98231	2.31682	0.0415687	1
hsacirc_048274	6.68501	3.3214	10.0486	3.02542	1.59714	0.0424469	1
hsacirc_054763	2.04959	0	4.09918	Inf	Inf	0.0425871	1
hsacirc_029537	1.7362	0	3.47239	Inf	Inf	0.0427195	1
hsacirc_044864	1.73324	0	3.46647	Inf	Inf	0.0428479	1
hsacirc_050200	1.72538	0	3.45076	Inf	Inf	0.0431909	1
hsacirc_034294	1.7239	0	3.4478	Inf	Inf	0.0432559	1
hsacirc_018658	1.72242	0	3.44484	Inf	Inf	0.0433209	1
hsacirc_015240	1.72048	0	3.44096	Inf	Inf	0.0434063	1
hsacirc_006119	1.72048	0	3.44096	Inf	Inf	0.0434063	1
hsacirc_013966	3.01689	0.671032	5.36276	7.99181	2.99852	0.0434209	1
hsacirc_015764	2.37703	0.335516	4.41854	13.1694	3.71912	0.0452944	1
hsacirc_030273	3.95793	0.335516	7.58035	22.5931	4.49781	0.0464395	1
hsacirc_049266	4.73692	1.66249	7.81134	4.69857	2.23222	0.049215	1
hsacirc_012748	9.9089	5.96169	13.8561	2.32419	1.21673	0.049921	1

## Sheet: WT vs △1759c-DOWN
id	baseMean	baseMean_H37Rv	baseMean_1759c	foldChange(1759c/exp.H37Rv)(1759c/H37Rv)	log2FoldChange	pval	padj
hsacirc_064952	3.81605	7.6321	0	0	-Inf	0.00025217	1
hsacirc_038022	3.31241	6.62482	0	0	-Inf	0.000886052	1
hsacirc_041934	15.3761	22.5823	8.16989	0.361783	-1.4668	0.00242637	1
hsacirc_010321	8.37765	13.6229	3.13242	0.229938	-2.12068	0.00270685	1
hsacirc_065432	16.026	23.2778	8.77434	0.376941	-1.40759	0.00295408	1
hsacirc_022481	5.76105	9.9559	1.56621	0.157315	-2.66828	0.00366944	1
hsacirc_007020	9.38473	14.9768	3.79267	0.253237	-1.98144	0.00430234	1
hsacirc_015566	2.65646	5.31293	0	0	-Inf	0.00457355	1
hsacirc_035650	2.65179	5.30359	0	0	-Inf	0.00459733	1
hsacirc_036455	10.1649	15.636	4.69373	0.300188	-1.73606	0.00509844	1
hsacirc_040217	4.45426	7.96329	0.945235	0.118699	-3.07462	0.00576835	1
hsacirc_029402	3.14417	5.97786	0.310486	0.0519394	-4.26703	0.00778979	1
hsacirc_016878	3.14224	5.97103	0.313446	0.0524944	-4.25169	0.00780317	1
hsacirc_052163	2.32382	4.64764	0	0	-Inf	0.0101292	1
hsacirc_005886	5.10559	8.64007	1.57111	0.181839	-2.45926	0.0113438	1
hsacirc_044479	4.78164	8.61314	0.950133	0.110312	-3.18034	0.0114867	1
hsacirc_018994	20.1175	28.2645	11.9704	0.423514	-1.23952	0.0118226	1
hsacirc_020587	2.49966	4.99933	0	0	-Inf	0.0128362	1
hsacirc_031954	9.00497	13.6218	4.38814	0.322141	-1.63424	0.0131926	1
hsacirc_029176	3.95782	6.9704	0.945235	0.135607	-2.8825	0.0145085	1
hsacirc_020061	2.16577	4.33153	0	0	-Inf	0.014704	1
hsacirc_021225	19.8757	26.5654	13.1859	0.496358	-1.01055	0.0147908	1
hsacirc_058311	4.92334	8.28048	1.56621	0.189145	-2.40244	0.0150217	1
hsacirc_046419	2.81205	5.30575	0.318343	0.0599997	-4.0589	0.0159732	1
hsacirc_070547	3.31578	5.99978	0.631789	0.105302	-3.24739	0.0184349	1
hsacirc_032879	3.3032	5.97462	0.631789	0.105746	-3.24133	0.018597	1
hsacirc_042141	5.2616	8.65732	1.86588	0.215526	-2.21407	0.0188825	1
hsacirc_035949	3.80313	6.66398	0.942276	0.141398	-2.82216	0.019492	1
hsacirc_058214	4.77067	7.97514	1.56621	0.196386	-2.34823	0.0195657	1
hsacirc_049022	1.99334	3.98668	0	0	-Inf	0.0215799	1
hsacirc_004633	1.99047	3.98093	0	0	-Inf	0.0216415	1
hsacirc_014336	1.98831	3.97661	0	0	-Inf	0.021688	1
hsacirc_003807	1.98759	3.97518	0	0	-Inf	0.0217034	1
hsacirc_005675	1.98651	3.97302	0	0	-Inf	0.0217267	1
hsacirc_033755	10.6201	15.2947	5.94547	0.388727	-1.36317	0.0220267	1
hsacirc_006479	12.9072	17.9627	7.85165	0.437109	-1.19393	0.0240995	1
hsacirc_061745	2.16685	4.33369	0	0	-Inf	0.0255044	1
hsacirc_051124	3.14737	5.66785	0.626892	0.110605	-3.17651	0.0255202	1
hsacirc_048243	4.59975	7.63819	1.56131	0.204408	-2.29047	0.0255761	1
hsacirc_069175	4.59306	7.62778	1.55835	0.204299	-2.29124	0.0256444	1
hsacirc_031161	3.62666	6.29829	0.95503	0.151633	-2.72134	0.0264171	1
hsacirc_009056	1.82917	3.65834	0	0	-Inf	0.0314373	1
hsacirc_049174	1.82738	3.65475	0	0	-Inf	0.0314935	1
hsacirc_027547	1.8263	3.65259	0	0	-Inf	0.0315275	1
hsacirc_061265	1.82576	3.65151	0	0	-Inf	0.0315445	1
hsacirc_060877	1.82217	3.64434	0	0	-Inf	0.0316577	1
hsacirc_048731	2.4744	4.63831	0.310486	0.0669396	-3.901	0.032075	1
hsacirc_044468	13.3667	18.2716	8.46181	0.463112	-1.11057	0.0322202	1
hsacirc_013382	1.81696	3.63392	0	0	-Inf	0.0323393	1
hsacirc_001262	5.08058	8.28048	1.88068	0.227122	-2.13846	0.0326078	1
hsacirc_049963	9.47061	13.6276	5.31368	0.389922	-1.35874	0.032665	1
hsacirc_009902	1.9813	3.96261	0	0	-Inf	0.0327618	1
hsacirc_040843	1.99872	3.99745	0	0	-Inf	0.0337654	1
hsacirc_019196	3.95228	6.64098	1.26358	0.19027	-2.39388	0.0345404	1
hsacirc_013048	5.72798	8.95043	2.50552	0.279933	-1.83685	0.0345929	1
hsacirc_040074	10.6016	14.91	6.2933	0.422087	-1.24439	0.0356238	1
hsacirc_056671	12.8543	17.5603	8.14836	0.464021	-1.10774	0.0358951	1
hsacirc_061700	7.35621	10.9344	3.77798	0.345512	-1.53319	0.0368348	1
hsacirc_032645	9.31339	13.2856	5.34123	0.402033	-1.31461	0.0392918	1
hsacirc_011836	2.14798	4.29596	0	0	-Inf	0.0396342	1
hsacirc_036486	4.76459	7.63676	1.89241	0.247802	-2.01274	0.0401703	1
hsacirc_056058	7.67984	11.284	4.07571	0.361195	-1.46915	0.0407653	1
hsacirc_029875	2.9876	5.66175	0.313446	0.055362	-4.17496	0.0408147	1
hsacirc_056334	2.81785	5.32226	0.313446	0.0588933	-4.08575	0.0437487	1
hsacirc_039422	2.30812	4.30279	0.313446	0.0728471	-3.77898	0.0447103	1
hsacirc_053176	2.30772	4.30495	0.310486	0.0721231	-3.7934	0.0447232	1
hsacirc_008978	1.66716	3.33432	0	0	-Inf	0.045478	1
hsacirc_060190	1.66537	3.33073	0	0	-Inf	0.0455538	1
hsacirc_022854	1.66375	3.32749	0	0	-Inf	0.0456224	1
hsacirc_029568	1.66249	3.32499	0	0	-Inf	0.0456755	1
hsacirc_059814	1.66195	3.32391	0	0	-Inf	0.0456984	1
hsacirc_033034	1.66033	3.32067	0	0	-Inf	0.0457671	1
hsacirc_057534	1.65962	3.31924	0	0	-Inf	0.0457974	1
hsacirc_062194	1.65782	3.31565	0	0	-Inf	0.0458736	1
hsacirc_058370	1.6562	3.31241	0	0	-Inf	0.0459425	1
hsacirc_027379	1.65566	3.31133	0	0	-Inf	0.0459655	1
hsacirc_031174	1.66608	3.33216	0	0	-Inf	0.0463869	1
hsacirc_036845	3.30102	5.64701	0.95503	0.169121	-2.56387	0.0473108	1
hsacirc_029062	3.28818	5.63409	0.942276	0.167245	-2.57996	0.0476343	1
hsacirc_035727	3.28642	5.62761	0.945235	0.167964	-2.57378	0.047679	1
hsacirc_070561	1.82522	3.65043	0	0	-Inf	0.0478219	1
hsacirc_031857	2.81177	5.00257	0.620972	0.124131	-3.01007	0.047879	1
hsacirc_010957	2.80676	4.98173	0.631789	0.126821	-2.97913	0.0480288	1
hsacirc_024602	8.32071	11.9546	4.68678	0.392047	-1.3509	0.048711	1
hsacirc_018300	2.33765	4.67531	0	0	-Inf	0.0492171	1

## Sheet: Control vs WT
ID	Chromosome	Start Site	End Site	Direction	Length	Name	GO	KEGG	EC	eggNOG	eggNOG_Class	Description	NCBI_GI	UniProtID
ENSG00000003402	2	201116154	201176687	+	22479	CFLAR	GO:0002020;GO:0004197;GO:0004197;GO:0005515;GO:0005515;GO:0005515;GO:0005737;GO:0005737;GO:0005829;GO:0006508;GO:0006508;GO:0006915;GO:0006915;GO:0006919;GO:0007519;GO:0008047;GO:0008234;GO:0008234;GO:0014732;GO:0014842;GO:0014866;GO:0016032;GO:0031264;GO:0042981;GO:0042981;GO:0043066;GO:0043123;GO:0043403;GO:0051092;GO:0060544;GO:0097153;GO:0097190;GO:0097199;GO:0097342;GO:1901740;GO:1902041;GO:…	K04724	-	NOG331323	-	CASP8 and FADD like apoptosis regulator [Source:HGNCSymbol;Acc:HGNC:1876]	8837	O15519;A0A024R3Z7
ENSG00000005810	13	77044657	77327094	-	15987	MYCBP2	GO:0005085;GO:0005515;GO:0005515;GO:0005634;GO:0005634;GO:0005654;GO:0005737;GO:0005856;GO:0008045;GO:0008270;GO:0008536;GO:0015630;GO:0016020;GO:0016567;GO:0016740;GO:0021785;GO:0021952;GO:0021952;GO:0030424;GO:0030424;GO:0031398;GO:0031398;GO:0032880;GO:0032922;GO:0032922;GO:0042177;GO:0042802;GO:0042995;GO:0043231;GO:0046872;GO:0048511;GO:0048667;GO:0050905;GO:0050905;GO:0051493;GO:0061630;GO:…	K10693	EC:2.3.2.27	NOG240798	-	MYC binding protein 2 [Source:HGNCSymbol;Acc:HGNC:23386]	23077	O75592
ENSG00000008294	17	50962174	51120868	-	11966	SPAG9	GO:0000187;GO:0001669;GO:0005078;GO:0005078;GO:0005078;GO:0005515;GO:0005515;GO:0005737;GO:0005737;GO:0005737;GO:0005764;GO:0005765;GO:0005829;GO:0005829;GO:0007257;GO:0008432;GO:0008432;GO:0016020;GO:0016192;GO:0019894;GO:0019894;GO:0030159;GO:0030335;GO:0031410;GO:0032418;GO:0034451;GO:0042147;GO:0042802;GO:0043410;GO:0045666;GO:0048471;GO:0051146;GO:0051149;GO:0070062;GO:0005078;GO:0005078;GO:…	K20317	-	NOG270333	-	sperm associated antigen 9 [Source:HGNCSymbol;Acc:HGNC:14524]	9043	O60271
ENSG00000009954	7	73440406	73522293	-	7060	BAZ1B	GO:0000166;GO:0000793;GO:0004713;GO:0004713;GO:0004713;GO:0004715;GO:0005515;GO:0005515;GO:0005515;GO:0005524;GO:0005634;GO:0005634;GO:0005654;GO:0005721;GO:0006333;GO:0006338;GO:0006338;GO:0006338;GO:0006338;GO:0006357;GO:0006974;GO:0008270;GO:0016301;GO:0016310;GO:0016572;GO:0016604;GO:0016740;GO:0018108;GO:0035173;GO:0042393;GO:0043596;GO:0045815;GO:0046872;GO:0000166;GO:0004713;GO:0004713;GO:…	K11658	-	COG5076	BK	bromodomain adjacent to zinc finger domain 1B[Source:HGNC Symbol;Acc:HGNC:961]	9031	Q9UIG0
ENSG00000011275	7	5620047	5781739	-	7619	RNF216	GO:0005515;GO:0005634;GO:0005654;GO:0005737;GO:0005829;GO:0005829;GO:0006915;GO:0016032;GO:0016567;GO:0016740;GO:0032480;GO:0032648;GO:0043161;GO:0046872;GO:0050691;GO:0061630;GO:0070936;GO:0005515;GO:0005634;GO:0005654;GO:0005737;GO:0005829;GO:0005829;GO:0006915;GO:0016032;GO:0016567;GO:0016740;GO:0032480;GO:0032648;GO:0043161;GO:0046872;GO:0050691;GO:0061630;GO:0070936;GO:0098685;GO:0098843;GO:…	K11976	EC:2.3.2.31	NOG330241	-	ring finger protein 216 [Source:HGNCSymbol;Acc:HGNC:21698]	54476	Q9NWF9;A8K8N1
ENSG00000031003	5	137937960	138051961	-	6808	FAM13B	GO:0005096;GO:0005829;GO:0007165;GO:0007165;GO:0043547;GO:0051056;GO:0005096;GO:0005829;GO:0007165;GO:0007165;GO:0043547;GO:0051056;GO:0005096;GO:0005829;GO:0007165;GO:0007165;GO:0043547;GO:0051056;GO:0007165;GO:0007165;GO:0007165;GO:0007165;GO:0007165;GO:0007165;GO:0007165;GO:0007165;GO:0007165;GO:0007165;	-	-	NOG119761	S	family with sequence similarity 13 member B[Source:HGNC Symbol;Acc:HGNC:1335]	51306	Q9NYF5;A0A2X0SG06
ENSG00000033800	15	68054179	68198603	+	10776	PIAS1	GO:0001085;GO:0003677;GO:0003712;GO:0003713;GO:0003714;GO:0005515;GO:0005515;GO:0005515;GO:0005515;GO:0005634;GO:0005634;GO:0005634;GO:0005654;GO:0006357;GO:0007259;GO:0008270;GO:0008270;GO:0016605;GO:0016607;GO:0016740;GO:0016925;GO:0016925;GO:0016925;GO:0016925;GO:0019789;GO:0019899;GO:0030521;GO:0032436;GO:0033235;GO:0042127;GO:0045893;GO:0046872;GO:0050681;GO:0060334;GO:0061665;GO:0061665;GO:…	K04706	EC:2.3.2.-	NOG125513	S	protein inhibitor of activated STAT 1 [Source:HGNCSymbol;Acc:HGNC:2752]	8554	O75925
ENSG00000034677	8	100257060	100336218	-	5852	RNF19A	GO:0000151;GO:0000209;GO:0000209;GO:0000226;GO:0004842;GO:0004842;GO:0005737;GO:0005737;GO:0005813;GO:0005815;GO:0005829;GO:0005856;GO:0006511;GO:0008134;GO:0016020;GO:0016021;GO:0016567;GO:0016567;GO:0016567;GO:0016740;GO:0031624;GO:0032436;GO:0046872;GO:0061630;GO:0098686;GO:0098794;GO:0098978;GO:0099576;GO:0000151;GO:0000209;GO:0000209;GO:0000226;GO:0004842;GO:0004842;GO:0005737;GO:0005737;GO:…	K11972	EC:2.3.2.31	NOG245345	-	ring finger protein 19A, RBR E3 ubiquitin proteinligase [Source:HGNC Symbol;Acc:HGNC:13432]	25897	Q9NV58
ENSG00000036257	2	224470150	224585397	-	11505	CUL3	GO:0000082;GO:0000122;GO:0000139;GO:0000165;GO:0000209;GO:0000209;GO:0000278;GO:0000902;GO:0000922;GO:0001701;GO:0001831;GO:0004842;GO:0005112;GO:0005515;GO:0005515;GO:0005623;GO:0005634;GO:0005634;GO:0005654;GO:0005737;GO:0005737;GO:0005794;GO:0005794;GO:0005813;GO:0005815;GO:0005819;GO:0005827;GO:0005829;GO:0005856;GO:0005929;GO:0006357;GO:0006511;GO:0006511;GO:0006511;GO:0006511;GO:0006513;GO:…	K03869	-	COG5647	O	cullin 3 [Source:HGNC Symbol;Acc:HGNC:2553]"	8452	Q13618;A0A024R475
ENSG00000042493	2	85394753	85418432	-	2419	CAPG	GO:0001726;GO:0003779;GO:0005515;GO:0005515;GO:0005634;GO:0005654;GO:0005654;GO:0005730;GO:0005737;GO:0005737;GO:0005814;GO:0008290;GO:0019904;GO:0030027;GO:0042470;GO:0042995;GO:0044877;GO:0045296;GO:0051015;GO:0051015;GO:0051016;GO:0051016;GO:0051016;GO:0051693;GO:0065003;GO:0070062;GO:0072686;GO:0090543;GO:0051015;GO:0051015;GO:0051016;GO:0051016;GO:0001726;GO:0003779;GO:0005515;GO:0005515;GO:…	K10368	-	NOG282687	-	capping actin protein, gelsolin like [Source:HGNCSymbol;Acc:HGNC:1474]	822	P40121;V9HW69;B2R9S4
ENSG00000044459	9	17134982	17503923	+	11064	CNTLN	GO:0005654;GO:0005737;GO:0005813;GO:0005813;GO:0005814;GO:0005814;GO:0005829;GO:0005856;GO:0010457;GO:0010457;GO:0019901;GO:0019904;GO:0030674;GO:0033365;GO:0033365;GO:0070062;GO:0005654;GO:0005737;GO:0005813;GO:0005813;GO:0005814;GO:0005814;GO:0005829;GO:0005856;GO:0010457;GO:0010457;GO:0019901;GO:0019904;GO:0030674;GO:0033365;GO:0033365;GO:0070062;	K16467	-	NOG129417	S	centlein [Source:HGNC Symbol;Acc:HGNC:23432]"	54875	Q9NXG0
ENSG00000050426	12	51047962	51060424	+	6032	LETMD1	GO:0005654;GO:0005730;GO:0005739;GO:0005739;GO:0016020;GO:0016021;GO:0043022;GO:0043022;GO:0005515;GO:0005654;GO:0005730;GO:0005739;GO:0005739;GO:0005741;GO:0016020;GO:0016021;GO:0043022;GO:0043022;GO:0005654;GO:0005730;GO:0005739;GO:0005739;GO:0016020;GO:0016021;GO:0043022;GO:0043022;GO:0005515;GO:0005654;GO:0005730;GO:0005739;GO:0005739;GO:0005741;GO:0016020;GO:0016021;GO:0043022;GO:0043022;GO:…	-	-	NOG296123	-	LETM1 domain containing 1 [Source:HGNCSymbol;Acc:HGNC:24241]	25875	Q6P1Q0;A0A384P5D7
ENSG00000052795	4	158769026	158908050	+	10981	FNIP2	GO:0000122;GO:0001932;GO:0005515;GO:0005515;GO:0005737;GO:0005737;GO:0005829;GO:0006468;GO:0006974;GO:0008630;GO:0008630;GO:0010823;GO:0031334;GO:0033138;GO:0034451;GO:0042030;GO:0043086;GO:0051087;GO:1904262;	K20401	-	NOG330489	-	folliculin interacting protein 2 [Source:HGNCSymbol;Acc:HGNC:29280]	57600	Q9P278
ENSG00000054282	1	243256034	243500091	+	5321	SDCCAG8	GO:0000086;GO:0001764;GO:0001764;GO:0005515;GO:0005515;GO:0005737;GO:0005737;GO:0005813;GO:0005813;GO:0005813;GO:0005813;GO:0005813;GO:0005813;GO:0005814;GO:0005814;GO:0005814;GO:0005815;GO:0005829;GO:0005856;GO:0005911;GO:0007098;GO:0007098;GO:0010389;GO:0030010;GO:0030010;GO:0030010;GO:0030030;GO:0030054;GO:0031023;GO:0031023;GO:0034451;GO:0035148;GO:0035148;GO:0035148;GO:0036064;GO:0042995;GO:…	K16488	-	NOG69678	S	serologically defined colon cancer antigen 8[Source:HGNC Symbol;Acc:HGNC:10671]	10806	Q86SQ7
ENSG00000055609	7	152134922	152436005	-	20114	KMT2C	GO:0005515;GO:0005634;GO:0005634;GO:0042800;GO:0042800;GO:0044666;GO:0044666;GO:0046872;GO:0051568;GO:0006355;GO:0042800;GO:0044666;GO:0046872;GO:0051568;GO:0003677;GO:0003713;GO:0003723;GO:0005515;GO:0005515;GO:0005515;GO:0005634;GO:0005634;GO:0005634;GO:0005634;GO:0005654;GO:0006325;GO:0006355;GO:0006355;GO:0008168;GO:0016740;GO:0016746;GO:0032259;GO:0035097;GO:0042054;GO:0042393;GO:0042800;GO:…	K09188	EC:2.1.1.43	COG2940	R	lysine methyltransferase 2C [Source:HGNCSymbol;Acc:HGNC:13726]	58508	Q8NEZ4
ENSG00000058668	1	203626561	203744081	+	9721	ATP2B4	GO:0000166;GO:0000166;GO:0000166;GO:0003407;GO:0005388;GO:0005388;GO:0005388;GO:0005388;GO:0005388;GO:0005388;GO:0005515;GO:0005515;GO:0005515;GO:0005516;GO:0005516;GO:0005524;GO:0005524;GO:0005524;GO:0005623;GO:0005886;GO:0005886;GO:0005886;GO:0005887;GO:0005887;GO:0005901;GO:0005929;GO:0006357;GO:0006811;GO:0006816;GO:0006816;GO:0006874;GO:0006874;GO:0006874;GO:0006874;GO:0006874;GO:0007283;GO:…	K05850	EC:7.2.2.10	COG0474	P	ATPase plasma membrane Ca2+ transporting 4[Source:HGNC Symbol;Acc:HGNC:817]	493	P23634;A0A024R968
ENSG00000066136	1	40691648	40771603	+	5990	NFYC	GO:0000790;GO:0000978;GO:0000981;GO:0003677;GO:0003700;GO:0003713;GO:0005515;GO:0005634;GO:0005634;GO:0005634;GO:0005654;GO:0005654;GO:0006355;GO:0006355;GO:0006357;GO:0006457;GO:0016602;GO:0016602;GO:0032993;GO:0044212;GO:0045540;GO:0046982;GO:0046982;GO:0090575;GO:0000790;GO:0000978;GO:0000981;GO:0003677;GO:0003700;GO:0003713;GO:0005515;GO:0005634;GO:0005634;GO:0005634;GO:0005654;GO:0005654;GO:…	K08066	-	COG5208	K	nuclear transcription factor Y subunit gamma[Source:HGNC Symbol;Acc:HGNC:7806]	4802	Q13952
ENSG00000070961	12	89588049	89709300	-	9493	ATP2B1	GO:0000166;GO:0000166;GO:0000166;GO:0001772;GO:0001818;GO:0003056;GO:0005388;GO:0005388;GO:0005388;GO:0005388;GO:0005388;GO:0005515;GO:0005515;GO:0005515;GO:0005516;GO:0005524;GO:0005524;GO:0005524;GO:0005623;GO:0005654;GO:0005886;GO:0005886;GO:0005886;GO:0005886;GO:0005887;GO:0006811;GO:0006816;GO:0006874;GO:0008217;GO:0015085;GO:0016020;GO:0016020;GO:0016020;GO:0016021;GO:0016021;GO:0016021;GO:…	K05850	EC:7.2.2.10	COG0474	P	ATPase plasma membrane Ca2+ transporting 1[Source:HGNC Symbol;Acc:HGNC:814]	490	P20020;A0A024RBC7
ENSG00000071205	4	147732063	148072776	+	10755	ARHGAP10	GO:0005096;GO:0005096;GO:0005096;GO:0005096;GO:0005096;GO:0005515;GO:0005515;GO:0005737;GO:0005829;GO:0005829;GO:0005829;GO:0005886;GO:0007010;GO:0007010;GO:0007165;GO:0007165;GO:0016020;GO:0043066;GO:0043066;GO:0043547;GO:0048471;GO:0051056;GO:0005096;GO:0005096;GO:0005515;GO:0007165;GO:0007165;GO:0043547;	K13736	-	NOG311191	-	Rho GTPase activating protein 10 [Source:HGNCSymbol;Acc:HGNC:26099]	79658	A1A4S6;A0A2X0SFB3
ENSG00000072736	16	68084751	68229259	+	8806	NFATC3	GO:0003677;GO:0003677;GO:0003700;GO:0003700;GO:0005654;GO:0005829;GO:0006355;GO:0006355;GO:0000790;GO:0000978;GO:0000978;GO:0000981;GO:0001227;GO:0001228;GO:0001816;GO:0003677;GO:0003677;GO:0003677;GO:0003682;GO:0003700;GO:0003700;GO:0003700;GO:0005515;GO:0005634;GO:0005634;GO:0005634;GO:0005634;GO:0005654;GO:0005654;GO:0005667;GO:0005737;GO:0005829;GO:0005829;GO:0005829;GO:0005829;GO:0006355;GO:…	K17333	-	NOG70055	-	nuclear factor of activated T cells 3 [Source:HGNCSymbol;Acc:HGNC:7777]	4775	Q12968;B5B2S1
ENSG00000075151	1	20806292	21176888	-	9596	EIF4G3	GO:0000339;GO:0000339;GO:0000339;GO:0003723;GO:0003723;GO:0003723;GO:0003729;GO:0003743;GO:0003743;GO:0003743;GO:0003743;GO:0005515;GO:0005829;GO:0006412;GO:0006413;GO:0006417;GO:0006446;GO:0008135;GO:0016281;GO:0016281;GO:0000339;GO:0000339;GO:0000339;GO:0003723;GO:0003723;GO:0003723;GO:0003729;GO:0003743;GO:0003743;GO:0003743;GO:0003743;GO:0005515;GO:0005829;GO:0006412;GO:0006413;GO:0006417;GO:…	K03260	-	NOG301289	-	eukaryotic translation initiation factor 4 gamma 3[Source:HGNC Symbol;Acc:HGNC:3298]	8672	O43432;Q59GJ0
ENSG00000075420	3	172039578	172401669	+	13324	FNDC3B	GO:0003723;GO:0005515;GO:0016020;GO:0016021;GO:0003723;GO:0016020;GO:0016021;GO:0003723;GO:0005515;GO:0016020;GO:0016021;GO:0003723;GO:0016020;GO:0016021;GO:0003723;GO:0005515;GO:0016020;GO:0016021;	-	-	NOG12793	-	fibronectin type III domain containing 3B[Source:HGNC Symbol;Acc:HGNC:24670]	64778	Q53EP0
ENSG00000075711	3	197042560	197299330	-	16552	DLG1	GO:0000122;GO:0000165;GO:0001657;GO:0001658;GO:0001771;GO:0001772;GO:0001772;GO:0001772;GO:0001935;GO:0002088;GO:0002369;GO:0004385;GO:0004721;GO:0005515;GO:0005515;GO:0005515;GO:0005515;GO:0005515;GO:0005604;GO:0005623;GO:0005634;GO:0005737;GO:0005737;GO:0005783;GO:0005789;GO:0005794;GO:0005829;GO:0005874;GO:0005886;GO:0005886;GO:0005886;GO:0005911;GO:0005923;GO:0006470;GO:0007015;GO:0007093;GO:…	K12076	-	COG0194	F	discs large MAGUK scaffold protein 1 [Source:HGNCSymbol;Acc:HGNC:2900]	1739	Q12959
ENSG00000077044	2	233354507	233472104	+	9771	DGKD	GO:0000166;GO:0003951;GO:0003951;GO:0004143;GO:0004143;GO:0004143;GO:0004143;GO:0004143;GO:0005515;GO:0005515;GO:0005524;GO:0005634;GO:0005737;GO:0005829;GO:0005886;GO:0005886;GO:0006897;GO:0007165;GO:0007165;GO:0007165;GO:0007173;GO:0007205;GO:0007205;GO:0007205;GO:0007275;GO:0010033;GO:0015031;GO:0016020;GO:0016301;GO:0016301;GO:0016301;GO:0016310;GO:0016740;GO:0019900;GO:0019932;GO:0019992;GO:…	K00901	EC:2.7.1.107	NOG328046	-	diacylglycerol kinase delta [Source:HGNCSymbol;Acc:HGNC:2851]	8527	Q16760
ENSG00000077254	1	77695987	77759852	-	6918	USP33	GO:0001664;GO:0004197;GO:0004843;GO:0004843;GO:0004843;GO:0004843;GO:0005515;GO:0005515;GO:0005654;GO:0005737;GO:0005737;GO:0005794;GO:0005794;GO:0005813;GO:0005813;GO:0005815;GO:0005829;GO:0005856;GO:0005925;GO:0006508;GO:0006511;GO:0006511;GO:0006511;GO:0006897;GO:0007411;GO:0008233;GO:0008234;GO:0008270;GO:0008270;GO:0008270;GO:0008277;GO:0009267;GO:0010506;GO:0016477;GO:0016579;GO:0016579;GO:…	K11848	EC:3.4.19.12	COG5560	O	ubiquitin specific peptidase 33 [Source:HGNCSymbol;Acc:HGNC:20059]	23032	Q8TEY7
ENSG00000078618	1	51789191	51878937	-	6773	NRDC	GO:0003824;GO:0003824;GO:0046872;GO:0046872;GO:0003824;GO:0003824;GO:0004222;GO:0004222;GO:0004222;GO:0005515;GO:0005515;GO:0005739;GO:0005739;GO:0005829;GO:0006508;GO:0006508;GO:0006508;GO:0008233;GO:0008237;GO:0009986;GO:0016787;GO:0043171;GO:0046872;GO:0046872;GO:0046872;GO:0048408;GO:0051044;GO:0051603;GO:0052548;GO:0120163;GO:0003824;GO:0003824;GO:0004222;GO:0004222;GO:0004222;GO:0005515;GO:…	K01411	EC:3.4.24.61	COG1025	O	nardilysin convertase [Source:HGNCSymbol;Acc:HGNC:7995]	4898	O43847;Q6UUU9
ENSG00000084073	1	40258236	40294180	+	3439	ZMPSTE24	GO:0001889;GO:0001942;GO:0003007;GO:0003229;GO:0003231;GO:0003417;GO:0003690;GO:0004175;GO:0004222;GO:0004222;GO:0004222;GO:0004222;GO:0005515;GO:0005634;GO:0005635;GO:0005637;GO:0005783;GO:0005789;GO:0006281;GO:0006325;GO:0006355;GO:0006508;GO:0006508;GO:0006508;GO:0006508;GO:0006925;GO:0006974;GO:0006997;GO:0006998;GO:0007346;GO:0007628;GO:0008016;GO:0008233;GO:0008233;GO:0008233;GO:0008235;GO:…	K06013	EC:3.4.24.84	COG0501	O	zinc metallopeptidase STE24 [Source:HGNCSymbol;Acc:HGNC:12877]	10269	O75844
ENSG00000085832	1	51354263	51519266	-	7378	EPS15	GO:0005509;GO:0005509;GO:0005515;GO:0005829;GO:0043231;GO:0001921;GO:0005509;GO:0005509;GO:0005515;GO:0005515;GO:0005515;GO:0005515;GO:0005737;GO:0005768;GO:0005769;GO:0005829;GO:0005829;GO:0005829;GO:0005886;GO:0005886;GO:0005886;GO:0005905;GO:0005905;GO:0006895;GO:0006897;GO:0009925;GO:0015031;GO:0016020;GO:0016032;GO:0016050;GO:0016235;GO:0016324;GO:0017124;GO:0019065;GO:0030122;GO:0030132;GO:…	K12472	-	NOG301764	-	epidermal growth factor receptor pathway substrate15 [Source:HGNC Symbol;Acc:HGNC:3419]	2060	P42566
ENSG00000085871	4	139665768	139740745	+	3172	MGST2	GO:0004364;GO:0004364;GO:0004364;GO:0004464;GO:0004464;GO:0004464;GO:0004464;GO:0004602;GO:0004602;GO:0004602;GO:0005515;GO:0005635;GO:0005737;GO:0005783;GO:0005783;GO:0005789;GO:0005789;GO:0005886;GO:0006629;GO:0006691;GO:0006691;GO:0006750;GO:0006805;GO:0008047;GO:0008047;GO:0010243;GO:0016020;GO:0016020;GO:0016021;GO:0016021;GO:0016021;GO:0016740;GO:0019370;GO:0019370;GO:0019370;GO:0031090;GO:…	K00799	EC:2.5.1.18	NOG77136	-	microsomal glutathione S-transferase 2 [Source:HGNCSymbol;Acc:HGNC:7063]	4258	Q99735
ENSG00000086102	9	33290512	33371157	+	7146	NFX1	GO:0000122;GO:0000122;GO:0000122;GO:0000122;GO:0000790;GO:0000977;GO:0000977;GO:0000981;GO:0000981;GO:0001227;GO:0003676;GO:0003676;GO:0003677;GO:0003700;GO:0003700;GO:0003723;GO:0004842;GO:0005634;GO:0005634;GO:0005634;GO:0005634;GO:0005654;GO:0005730;GO:0005829;GO:0005886;GO:0006355;GO:0006355;GO:0006355;GO:0006366;GO:0006954;GO:0008270;GO:0008270;GO:0016032;GO:0016567;GO:0016740;GO:0045347;GO:…	K12236	-	NOG12793	-	nuclear transcription factor, X-box binding 1[Source:HGNC Symbol;Acc:HGNC:7803]	4799	Q12986
ENSG00000095139	11	118572390	118603033	+	4177	ARCN1	GO:0000139;GO:0000139;GO:0003723;GO:0005737;GO:0005789;GO:0005794;GO:0005829;GO:0005829;GO:0006886;GO:0006888;GO:0006888;GO:0006890;GO:0006890;GO:0006890;GO:0006890;GO:0015031;GO:0016020;GO:0016192;GO:0030126;GO:0030126;GO:0030126;GO:0030126;GO:0030133;GO:0030137;GO:0030663;GO:0031410;GO:0051645;GO:0000139;GO:0000139;GO:0003723;GO:0005737;GO:0005783;GO:0005789;GO:0005794;GO:0005794;GO:0005829;GO:…	K20471	-	NOG309668	-	archain 1 [Source:HGNC Symbol;Acc:HGNC:649]"	372	P48444;B0YIW5
ENSG00000095564	10	91923770	92030325	+	7581	BTAF1	GO:0000166;GO:0003677;GO:0003712;GO:0004386;GO:0005515;GO:0005524;GO:0005524;GO:0005524;GO:0005634;GO:0005654;GO:0008094;GO:0016787;GO:0035562;GO:0043231;GO:0045892;GO:0005524;GO:0005524;GO:0005654;GO:0043231;	K15192	EC:3.6.4.-	COG0553	L	B-TFIID TATA-box binding protein associated factor 1[Source:HGNC Symbol;Acc:HGNC:17307]	9044	O14981;Q2M1V9;Q8N6J1
ENSG00000097033	1	86704570	86748184	+	6881	SH3GLB1	GO:0005504;GO:0005515;GO:0005737;GO:0005737;GO:0005739;GO:0005829;GO:0006654;GO:0008654;GO:0010508;GO:0016020;GO:0032991;GO:0042171;GO:0043552;GO:0048102;GO:0051084;GO:1900740;GO:1903778;GO:2000786;GO:0000139;GO:0000421;GO:0005515;GO:0005515;GO:0005515;GO:0005515;GO:0005737;GO:0005737;GO:0005737;GO:0005737;GO:0005737;GO:0005739;GO:0005741;GO:0005794;GO:0005829;GO:0006914;GO:0006915;GO:0008289;GO:…	K11248	-	NOG309804	-	SH3 domain containing GRB2 like, endophilin B1[Source:HGNC Symbol;Acc:HGNC:10833]	51100	Q9Y371;A0A140VJU5
ENSG00000100207	22	42160013	42343616	-	7548	TCF20	GO:0003677;GO:0003700;GO:0003713;GO:0003723;GO:0005515;GO:0005634;GO:0005634;GO:0005654;GO:0006355;GO:0016604;GO:0044212;GO:0045944;GO:0046872;GO:0003677;GO:0003700;GO:0003713;GO:0003723;GO:0005515;GO:0005634;GO:0005634;GO:0005654;GO:0006355;GO:0016604;GO:0044212;GO:0045944;GO:0046872;GO:0046872;	-	-	NOG146768	S	transcription factor 20 [Source:HGNCSymbol;Acc:HGNC:11631]	6942	Q9UGU0;W5ZR30
ENSG00000100796	14	91457611	91510554	-	5912	PPP4R3A	GO:0005634;GO:0005654;GO:0005737;GO:0005815;GO:0005829;GO:0005856;GO:0016607;GO:0005634;GO:0005654;GO:0005737;GO:0005815;GO:0005829;GO:0005856;GO:0016607;GO:0005634;GO:0005654;GO:0005737;GO:0005815;GO:0005829;GO:0005856;GO:0016607;	K17491	-	NOG314899	-	protein phosphatase 4 regulatory subunit 3A[Source:HGNC Symbol;Acc:HGNC:20219]	55671	Q6IN85;A0A024R6M2;Q8N6W1
ENSG00000101347	20	36890229	36951843	-	10747	SAMHD1	GO:0000166;GO:0000724;GO:0002376;GO:0003676;GO:0003697;GO:0003723;GO:0003824;GO:0004540;GO:0005515;GO:0005515;GO:0005515;GO:0005525;GO:0005634;GO:0005634;GO:0005634;GO:0005654;GO:0005654;GO:0005694;GO:0005886;GO:0006203;GO:0006203;GO:0006260;GO:0006281;GO:0006955;GO:0006974;GO:0008152;GO:0008270;GO:0008832;GO:0008832;GO:0008832;GO:0009264;GO:0009264;GO:0016032;GO:0016446;GO:0016446;GO:0016787;GO:…	K22544	EC:3.1.5.-	COG1078	R	SAM and HD domain containing deoxynucleosidetriphosphate triphosphohydrolase 1 [Source:HGNCSymbol;Acc:HGNC:15925]	25939	Q9Y3Z3;Q59H15
ENSG00000101493	18	76357682	76495242	-	8777	ZNF516	GO:0000987;GO:0000987;GO:0003676;GO:0003676;GO:0003677;GO:0005634;GO:0005634;GO:0009409;GO:0033613;GO:0033613;GO:0045893;GO:0045893;GO:0045893;GO:0046872;GO:0050873;GO:0050873;GO:0060612;GO:0060612;GO:0120162;GO:0120162;GO:0003676;GO:0003676;GO:0003676;GO:0003676;	K22411	-	NOG316239	-	zinc finger protein 516 [Source:HGNCSymbol;Acc:HGNC:28990]	9658	Q92618;Q2YDX2
ENSG00000101745	18	9136228	9285985	+	12248	ANKRD12	GO:0005515;GO:0005634;GO:0005654;GO:0005829;GO:0005515;GO:0005634;GO:0005654;GO:0005829;GO:0005515;	K21436	-	COG0666	R	ankyrin repeat domain 12 [Source:HGNCSymbol;Acc:HGNC:29135]	23253	Q6UB98
ENSG00000103064	16	68264516	68301823	+	7588	SLC7A6	GO:0005886;GO:0016020;GO:0016020;GO:0016020;GO:0016021;GO:0022857;GO:0022857;GO:0043231;GO:0055085;GO:0055085;GO:0016020;GO:0016020;GO:0016021;GO:0022857;GO:0055085;GO:0003333;GO:0005886;GO:0005886;GO:0005886;GO:0005887;GO:0006865;GO:0006865;GO:0015171;GO:0015179;GO:0015297;GO:0016020;GO:0016020;GO:0016020;GO:0016021;GO:0016323;GO:0022857;GO:0022857;GO:0043231;GO:0050900;GO:0055085;GO:0055085;GO:…	K13872	-	COG0531	E	solute carrier family 7 member 6 [Source:HGNCSymbol;Acc:HGNC:11064]	9057	Q92536;A0A024R719
ENSG00000103404	16	23061406	23149270	-	12017	USP31	GO:0004843;GO:0005634;GO:0006508;GO:0006511;GO:0006511;GO:0008233;GO:0008234;GO:0016579;GO:0016579;GO:0016579;GO:0016787;GO:0036459;GO:0036459;GO:0036459;GO:0006511;GO:0006511;GO:0016579;GO:0016579;GO:0036459;GO:0036459;	K11852	EC:3.4.19.12	COG5560	O	ubiquitin specific peptidase 31 [Source:HGNCSymbol;Acc:HGNC:20060]	57478	Q70CQ4
ENSG00000104043	15	49858238	50182817	-	11062	ATP8B4	GO:0000166;GO:0000166;GO:0000166;GO:0000287;GO:0000287;GO:0005524;GO:0005524;GO:0005524;GO:0005794;GO:0005794;GO:0005886;GO:0005886;GO:0005886;GO:0006869;GO:0007030;GO:0015914;GO:0015914;GO:0016020;GO:0016021;GO:0016021;GO:0016021;GO:0035579;GO:0043312;GO:0045332;GO:0046872;GO:0070821;GO:0140326;GO:0140326;GO:0140326;GO:0140326;GO:0000287;GO:0005524;GO:0015914;GO:0016021;GO:0140326;GO:0000166;GO:…	K01530	EC:7.6.2.1	COG0474	P	ATPase phospholipid transporting 8B4 (putative)[Source:HGNC Symbol;Acc:HGNC:13536]	79895	Q8TF62;Q6PG43
ENSG00000104133	15	44562696	44663678	-	11853	SPG11	GO:0005515;GO:0005515;GO:0005623;GO:0005634;GO:0005730;GO:0005737;GO:0005737;GO:0005737;GO:0005765;GO:0005829;GO:0005829;GO:0005829;GO:0005886;GO:0007040;GO:0007268;GO:0007268;GO:0008088;GO:0008088;GO:0008088;GO:0030424;GO:0030424;GO:0030424;GO:0030425;GO:0030425;GO:0030425;GO:0031410;GO:0042995;GO:0045202;GO:0045202;GO:0045202;GO:0048489;GO:0048489;GO:0048675;GO:0048675;GO:0090389;GO:0090659;GO:…	K19026	-	NOG245863	-	SPG11 vesicle trafficking associated, spatacsin[Source:HGNC Symbol;Acc:HGNC:11226]	80208	Q96JI7
ENSG00000104218	8	67062426	67196263	+	7096	CSPP1	GO:0000922;GO:0000922;GO:0005813;GO:0005813;GO:0005874;GO:0005874;GO:0032467;GO:0032467;GO:0000922;GO:0000922;GO:0000922;GO:0000922;GO:0000922;GO:0005737;GO:0005813;GO:0005813;GO:0005813;GO:0005813;GO:0005815;GO:0005819;GO:0005819;GO:0005856;GO:0005874;GO:0005874;GO:0005874;GO:0032467;GO:0032467;GO:0032467;GO:0032467;GO:0051781;GO:0000922;GO:0005813;GO:0005874;GO:0032467;GO:0000922;GO:0000922;GO:…	K16771	-	NOG127457	S	centrosome and spindle pole associated protein 1[Source:HGNC Symbol;Acc:HGNC:26193]	79848	Q1MSJ5
ENSG00000106609	7	66921225	66958551	+	5086	TMEM248	GO:0005515;GO:0016020;GO:0016021;GO:0016020;GO:0016021;GO:0005515;GO:0016020;GO:0016021;GO:0016020;GO:0016021;GO:0016020;GO:0016021;GO:0016020;GO:0016021;	-	-	NOG74356	S	transmembrane protein 248 [Source:HGNCSymbol;Acc:HGNC:25476]	55069	Q9NWD8;A0A024RDK7
ENSG00000108587	17	30477362	30527592	+	9855	GOSR1	GO:0000139;GO:0000139;GO:0000139;GO:0000139;GO:0000139;GO:0000139;GO:0000139;GO:0005484;GO:0005484;GO:0005794;GO:0005794;GO:0005794;GO:0005794;GO:0005797;GO:0005801;GO:0005801;GO:0005801;GO:0005801;GO:0005829;GO:0006888;GO:0006888;GO:0006888;GO:0006888;GO:0006888;GO:0006891;GO:0006906;GO:0015031;GO:0016020;GO:0016021;GO:0016021;GO:0016021;GO:0016021;GO:0016192;GO:0030133;GO:0031201;GO:0031201;GO:…	K08495	-	NOG321250	-	golgi SNAP receptor complex member 1 [Source:HGNCSymbol;Acc:HGNC:4430]	9527	O95249
ENSG00000109790	4	39045039	39126857	+	5144	KLHL5	GO:0003674;GO:0003779;GO:0005515;GO:0005515;GO:0005737;GO:0005829;GO:0005856;GO:0008150;GO:0043687;GO:0003674;GO:0003779;GO:0005515;GO:0005515;GO:0005737;GO:0005829;GO:0005856;GO:0008150;GO:0043687;GO:0003674;GO:0003779;GO:0005515;GO:0005515;GO:0005737;GO:0005829;GO:0005856;GO:0008150;GO:0043687;GO:0003674;GO:0003779;GO:0005515;GO:0005515;GO:0005737;GO:0005829;GO:0005856;GO:0008150;GO:0043687;GO:…	K10442	-	NOG280486	-	kelch like family member 5 [Source:HGNCSymbol;Acc:HGNC:6356]	51088	Q96PQ7
ENSG00000110367	11	118747763	118791164	-	11462	DDX6	GO:0000166;GO:0000932;GO:0000932;GO:0000932;GO:0000932;GO:0003676;GO:0003676;GO:0003723;GO:0003723;GO:0003724;GO:0003724;GO:0003724;GO:0003729;GO:0004386;GO:0004386;GO:0005515;GO:0005515;GO:0005515;GO:0005524;GO:0005524;GO:0005524;GO:0005634;GO:0005737;GO:0005829;GO:0005829;GO:0010494;GO:0010494;GO:0016020;GO:0016442;GO:0016787;GO:0019074;GO:0019904;GO:0033962;GO:0033962;GO:0034063;GO:0036464;GO:…	K12614	EC:3.6.4.13	COG0513	L	DEAD-box helicase 6 [Source:HGNCSymbol;Acc:HGNC:2747]	1656	P26196;B2R858
ENSG00000110435	11	34915829	35020591	+	3720	PDHX	GO:0016746;GO:0016746;GO:0005515;GO:0005515;GO:0005739;GO:0005759;GO:0005759;GO:0006090;GO:0016746;GO:0016746;GO:0034604;GO:0045254;GO:0045254;GO:0061732;GO:0005515;GO:0005515;GO:0005739;GO:0005759;GO:0005759;GO:0006090;GO:0016746;GO:0016746;GO:0034604;GO:0045254;GO:0045254;GO:0061732;GO:0005515;GO:0005515;GO:0005739;GO:0005759;GO:0005759;GO:0006090;GO:0016746;GO:0016746;GO:0034604;GO:0045254;GO:…	K13997	-	COG0508	C	pyruvate dehydrogenase complex component X[Source:HGNC Symbol;Acc:HGNC:21350]	8050	O00330
ENSG00000110841	12	27523431	27695564	+	11690	PPFIBP1	GO:0005515;GO:0005515;GO:0005829;GO:0005886;GO:0005925;GO:0007155;GO:0007528;GO:0045296;GO:0048786;GO:0050808;GO:0005515;GO:0005829;GO:0005886;GO:0005925;GO:0007155;GO:0007528;GO:0045296;GO:0048786;GO:0050808;GO:0005515;GO:0005829;GO:0005886;GO:0005925;GO:0007155;GO:0007528;GO:0045296;GO:0048786;GO:0050808;GO:0005829;GO:0005886;GO:0005925;GO:0007155;GO:0007528;GO:0045296;GO:0048786;GO:0050808;GO:…	-	-	NOG308732	-	PPFIA binding protein 1 [Source:HGNCSymbol;Acc:HGNC:9249]	8496	Q86W92
ENSG00000110888	12	30709552	30754951	-	8392	CAPRIN2	GO:0005654;GO:0005813;GO:0005829;GO:0003723;GO:0005102;GO:0005515;GO:0005515;GO:0005654;GO:0005737;GO:0005737;GO:0005739;GO:0005739;GO:0005813;GO:0005829;GO:0005886;GO:0016020;GO:0017148;GO:0030154;GO:0030308;GO:0032092;GO:0033138;GO:0040008;GO:0043235;GO:0045944;GO:0046872;GO:0050775;GO:0050775;GO:0061003;GO:0061003;GO:0090263;GO:0003723;GO:0005102;GO:0005515;GO:0005654;GO:0005737;GO:0005737;GO:…	K18744	-	NOG41180	R	caprin family member 2 [Source:HGNCSymbol;Acc:HGNC:21259]	65981	Q6IMN6
ENSG00000111300	12	112026689	112108796	-	9902	NAA25	GO:0004596;GO:0005515;GO:0005737;GO:0005737;GO:0005794;GO:0005829;GO:0017196;GO:0031416;GO:0005515;	K17973	-	NOG259643	-	N-alpha-acetyltransferase 25, NatB auxiliary subunit[Source:HGNC Symbol;Acc:HGNC:25783]	80018	Q14CX7
ENSG00000111726	12	22046218	22065674	+	1974	CMAS	GO:0005634;GO:0005654;GO:0006054;GO:0008781;GO:0008781;GO:0016020;GO:0016740;GO:0016779;GO:0005634;GO:0005654;GO:0006054;GO:0008781;GO:0008781;GO:0016020;GO:0016740;GO:0016779;	K21749	-	COG1083	M	cytidine monophosphate N-acetylneuraminic acidsynthetase [Source:HGNC Symbol;Acc:HGNC:18290]	55907	Q8NFW8
ENSG00000112096	6	159669069	159745186	-	16431	SOD2	GO:0000303;GO:0001315;GO:0001836;GO:0003069;GO:0004784;GO:0004784;GO:0004784;GO:0004784;GO:0004784;GO:0005739;GO:0005739;GO:0005739;GO:0005759;GO:0005759;GO:0005759;GO:0006357;GO:0006801;GO:0006801;GO:0006801;GO:0006801;GO:0008217;GO:0008285;GO:0016491;GO:0019430;GO:0019430;GO:0030145;GO:0030145;GO:0030145;GO:0030335;GO:0032364;GO:0034599;GO:0035722;GO:0042802;GO:0043524;GO:0046872;GO:0046872;GO:…	K04564	EC:1.15.1.1	COG0605	P	superoxide dismutase 2 [Source:HGNCSymbol;Acc:HGNC:11180]	6648	P04179;A0A384NL29
ENSG00000112200	6	57086844	57170305	+	16414	ZNF451	GO:0003676;GO:0003676;GO:0003714;GO:0003714;GO:0005515;GO:0005634;GO:0005634;GO:0005654;GO:0010468;GO:0016605;GO:0016740;GO:0016925;GO:0016925;GO:0030512;GO:0046872;GO:0060633;GO:0060633;GO:0061665;GO:0061665;GO:2000616;GO:0003676;GO:0003714;GO:0003714;GO:0005515;GO:0005634;GO:0005634;GO:0005654;GO:0010468;GO:0016605;GO:0016740;GO:0016925;GO:0016925;GO:0030512;GO:0046872;GO:0060633;GO:0060633;GO:…	-	-	NOG316281	-	zinc finger protein 451 [Source:HGNCSymbol;Acc:HGNC:21091]	26036	Q9Y4E5;Q96JY2
ENSG00000112701	6	75601509	75718281	+	11417	SENP6	GO:0005515;GO:0005634;GO:0005634;GO:0005654;GO:0005737;GO:0005829;GO:0006508;GO:0006508;GO:0006508;GO:0008233;GO:0008234;GO:0008234;GO:0008234;GO:0016787;GO:0016925;GO:0016926;GO:0016926;GO:0070139;GO:0070139;GO:0070646;GO:0090169;GO:0090169;GO:0090234;GO:0090234;GO:0005515;GO:0005634;GO:0005634;GO:0005654;GO:0005737;GO:0005829;GO:0006508;GO:0006508;GO:0006508;GO:0008233;GO:0008234;GO:0008234;GO:…	K08595	EC:3.4.22.68	COG5160	O	SUMO specific peptidase 6 [Source:HGNCSymbol;Acc:HGNC:20944]	26054	Q9GZR1;B3KMM0
ENSG00000113300	5	180494379	180578358	+	6572	CNOT6	GO:0000175;GO:0000289;GO:0000289;GO:0000289;GO:0003723;GO:0004518;GO:0004527;GO:0004532;GO:0004535;GO:0004535;GO:0004535;GO:0004535;GO:0004535;GO:0005515;GO:0005515;GO:0005515;GO:0005634;GO:0005634;GO:0005737;GO:0005737;GO:0005829;GO:0006417;GO:0006977;GO:0008284;GO:0010606;GO:0016020;GO:0016787;GO:0030014;GO:0030014;GO:0031047;GO:0035195;GO:0043928;GO:0046872;GO:0070966;GO:0090305;GO:0090503;GO:…	K12603	EC:3.1.13.4	COG4886	S	CCR4-NOT transcription complex subunit 6[Source:HGNC Symbol;Acc:HGNC:14099]	57472	Q9ULM6
ENSG00000113719	5	172834251	172952683	+	14161	ERGIC1	GO:0000139;GO:0005515;GO:0005654;GO:0005783;GO:0005783;GO:0005789;GO:0005793;GO:0005794;GO:0006888;GO:0006888;GO:0006890;GO:0016020;GO:0016021;GO:0016192;GO:0030134;GO:0030173;GO:0030176;GO:0033116;GO:0043231;GO:0016020;GO:0016021;GO:0016020;GO:0016021;GO:0005654;GO:0016020;GO:0016021;GO:0043231;GO:0005654;GO:0043231;GO:0000139;GO:0005515;GO:0005654;GO:0005783;GO:0005783;GO:0005789;GO:0005793;GO:…	K20365	-	NOG260258	-	endoplasmic reticulum-golgi intermediate compartment1 [Source:HGNC Symbol;Acc:HGNC:29205]	57222	Q969X5
ENSG00000114268	3	48517684	48562015	-	6107	PFKFB4	GO:0000166;GO:0003824;GO:0003824;GO:0003824;GO:0003873;GO:0003873;GO:0003873;GO:0003873;GO:0004331;GO:0004331;GO:0005524;GO:0005524;GO:0005524;GO:0005829;GO:0005829;GO:0006000;GO:0006000;GO:0006003;GO:0006003;GO:0006003;GO:0008152;GO:0016301;GO:0016310;GO:0016311;GO:0016740;GO:0016787;GO:0045821;GO:0046835;GO:0003824;GO:0003824;GO:0003873;GO:0003873;GO:0003873;GO:0004331;GO:0005524;GO:0005524;GO:…	K19030	-	COG0406	G	6-phosphofructo-2-kinase/fructose-2,6-biphosphatase4 [Source:HGNC Symbol;Acc:HGNC:8875]	5210	Q16877
ENSG00000115020	2	208266255	208358746	+	10839	PIKFYVE	GO:0000139;GO:0000166;GO:0000285;GO:0000285;GO:0000285;GO:0005515;GO:0005515;GO:0005515;GO:0005524;GO:0005524;GO:0005524;GO:0005768;GO:0005829;GO:0005911;GO:0006661;GO:0008270;GO:0010008;GO:0012506;GO:0016020;GO:0016301;GO:0016307;GO:0016307;GO:0016308;GO:0016308;GO:0016310;GO:0016740;GO:0031410;GO:0031901;GO:0031901;GO:0031902;GO:0032288;GO:0034504;GO:0035556;GO:0035556;GO:0035556;GO:0036092;GO:…	K00921	EC:2.7.1.150	COG0459	O	phosphoinositide kinase, FYVE-type zinc fingercontaining [Source:HGNC Symbol;Acc:HGNC:23785]	200576	Q9Y2I7
ENSG00000115760	2	32357028	32618899	+	17858	BIRC6	GO:0000922;GO:0001890;GO:0004842;GO:0004842;GO:0004842;GO:0004869;GO:0004869;GO:0005515;GO:0005515;GO:0005634;GO:0005737;GO:0005768;GO:0005794;GO:0005802;GO:0005815;GO:0005856;GO:0006468;GO:0006511;GO:0006915;GO:0006915;GO:0006915;GO:0007049;GO:0008284;GO:0010466;GO:0010951;GO:0016020;GO:0016020;GO:0016567;GO:0016740;GO:0030414;GO:0030496;GO:0032465;GO:0032465;GO:0032465;GO:0042127;GO:0042127;GO:…	K10586	EC:2.3.2.23	COG5078	O	baculoviral IAP repeat containing 6 [Source:HGNCSymbol;Acc:HGNC:13516]	57448	Q9NR09
ENSG00000116539	1	155335268	155562807	-	13381	ASH1L	GO:0000981;GO:0003677;GO:0003677;GO:0003682;GO:0003682;GO:0005515;GO:0005634;GO:0005634;GO:0005634;GO:0005634;GO:0005654;GO:0005654;GO:0005694;GO:0005794;GO:0005923;GO:0005923;GO:0006323;GO:0006325;GO:0006366;GO:0007267;GO:0008168;GO:0016740;GO:0018024;GO:0018024;GO:0030054;GO:0032259;GO:0046872;GO:0046974;GO:0046975;GO:0051567;GO:0097676;GO:0000981;GO:0001501;GO:0002674;GO:0003677;GO:0003677;GO:…	K06101	EC:2.1.1.43	COG2940	R	ASH1 like histone lysine methyltransferase[Source:HGNC Symbol;Acc:HGNC:19088]	55870	Q9NR48
ENSG00000116991	1	232397965	232561558	-	7641	SIPA1L2	GO:0005096;GO:0005096;GO:0005096;GO:0005515;GO:0005575;GO:0008150;GO:0043547;GO:0051056;GO:0051056;GO:0005096;GO:0005096;GO:0005096;GO:0005515;GO:0005575;GO:0008150;GO:0043547;GO:0051056;GO:0051056;GO:0005096;GO:0005096;GO:0005515;GO:0005575;GO:0008150;GO:0043547;GO:0051056;	K17702	-	NOG279955	-	signal induced proliferation associated 1 like 2[Source:HGNC Symbol;Acc:HGNC:23800]	57568	Q9P2F8
ENSG00000117000	1	40161387	40240921	+	6232	RLF	GO:0001228;GO:0003676;GO:0003676;GO:0003677;GO:0003677;GO:0005515;GO:0005634;GO:0005634;GO:0006355;GO:0006357;GO:0008270;GO:0015074;GO:0044030;GO:0045893;GO:0045944;GO:0046872;GO:0051276;GO:0097692;	-	-	NOG330998	-	rearranged L-myc fusion [Source:HGNCSymbol;Acc:HGNC:10025]	6018	Q13129
ENSG00000117305	1	23801885	23838620	-	5628	HMGCL	GO:0000062;GO:0000287;GO:0001889;GO:0003824;GO:0003824;GO:0004419;GO:0004419;GO:0004419;GO:0004419;GO:0004419;GO:0004419;GO:0005198;GO:0005739;GO:0005739;GO:0005739;GO:0005739;GO:0005759;GO:0005759;GO:0005777;GO:0005782;GO:0005829;GO:0006552;GO:0006552;GO:0006552;GO:0006625;GO:0006629;GO:0006629;GO:0006637;GO:0007005;GO:0007584;GO:0016829;GO:0030145;GO:0031406;GO:0032991;GO:0042594;GO:0046872;GO:…	K01640	EC:4.1.3.4	COG0119	E	3-hydroxy-3-methylglutaryl-CoA lyase [Source:HGNCSymbol;Acc:HGNC:5005]	3155	P35914
ENSG00000119471	9	112380080	112472405	+	3307	HSDL2	GO:0003674;GO:0005739;GO:0005777;GO:0008150;GO:0016020;GO:0016491;GO:0016491;GO:0016491;GO:0055114;GO:0055114;GO:0003674;GO:0005739;GO:0005777;GO:0008150;GO:0016020;GO:0016491;GO:0016491;GO:0016491;GO:0055114;	-	-	COG1028	IQ	hydroxysteroid dehydrogenase like 2 [Source:HGNCSymbol;Acc:HGNC:18572]	84263	Q6YN16
ENSG00000120451	11	130875436	130916509	-	8152	SNX19	GO:0002062;GO:0002062;GO:0005515;GO:0005737;GO:0005768;GO:0006887;GO:0008289;GO:0015031;GO:0016020;GO:0030073;GO:0030073;GO:0030659;GO:0031410;GO:0031901;GO:0031901;GO:0032266;GO:0035091;GO:0035091;GO:1990502;GO:1990502;GO:0035091;GO:0035091;GO:0035091;GO:0035091;GO:0002062;GO:0005515;GO:0005737;GO:0005768;GO:0006887;GO:0008289;GO:0015031;GO:0016020;GO:0030073;GO:0030659;GO:0031410;GO:0031901;GO:…	K17930	-	NOG41011	-	sorting nexin 19 [Source:HGNCSymbol;Acc:HGNC:21532]	399979	Q92543
ENSG00000120733	5	138352685	138437028	+	7872	KDM3B	GO:0000785;GO:0000976;GO:0005634;GO:0005634;GO:0005654;GO:0005654;GO:0006325;GO:0006355;GO:0016209;GO:0016491;GO:0031490;GO:0032454;GO:0033169;GO:0046872;GO:0051213;GO:0055114;GO:0072718;GO:0098869;GO:0000785;GO:0000976;GO:0005634;GO:0005634;GO:0005654;GO:0005654;GO:0006325;GO:0006355;GO:0016491;GO:0031490;GO:0032454;GO:0033169;GO:0046872;GO:0051213;GO:0055114;GO:0098869;	K15601	EC:1.14.11.-	NOG305537	-	lysine demethylase 3B [Source:HGNCSymbol;Acc:HGNC:1337]	51780	Q7LBC6
ENSG00000121210	4	153466346	153636711	+	6393	TMEM131L	GO:0005737;GO:0005783;GO:0005886;GO:0005886;GO:0016020;GO:0016020;GO:0016021;GO:0016055;GO:0033088;GO:0090090;GO:0090090;GO:0005737;GO:0005783;GO:0005886;GO:0005886;GO:0016020;GO:0016020;GO:0016021;GO:0016055;GO:0033088;GO:0090090;GO:0090090;	-	-	NOG307029	-	transmembrane 131 like [Source:HGNCSymbol;Acc:HGNC:29146]	23240	A2VDJ0
ENSG00000123066	12	115953872	116277719	-	37364	MED13L	GO:0003712;GO:0003712;GO:0003712;GO:0005634;GO:0006357;GO:0006357;GO:0006357;GO:0016592;GO:0016592;GO:0016592;GO:0003712;GO:0003712;GO:0005634;GO:0006357;GO:0006357;GO:0016592;GO:0016592;GO:0003712;GO:0003712;GO:0005634;GO:0006357;GO:0006357;GO:0016592;GO:0016592;	K15164	-	NOG304462	-	mediator complex subunit 13L [Source:HGNCSymbol;Acc:HGNC:22962]	23389	Q71F56
ENSG00000125386	4	2536631	2732565	+	6959	FAM193A	-	-	-	NOG39868	G	family with sequence similarity 193 member A[Source:HGNC Symbol;Acc:HGNC:16822]	8603	P78312
ENSG00000125447	17	75236599	75262363	-	6467	GGA3	GO:0005515;GO:0005515;GO:0005768;GO:0005794;GO:0005794;GO:0005802;GO:0005802;GO:0005802;GO:0005802;GO:0006886;GO:0006886;GO:0006886;GO:0010008;GO:0010008;GO:0015031;GO:0016020;GO:0016192;GO:0016192;GO:0030306;GO:0030306;GO:0030306;GO:0030306;GO:0031647;GO:0031648;GO:0031901;GO:0031901;GO:0034394;GO:0043001;GO:0043130;GO:0044267;GO:0055038;GO:0055038;GO:1902430;GO:0005802;GO:0006886;GO:0030306;GO:…	K12404	-	NOG321636	-	golgi associated, gamma adaptin ear containing, ARFbinding protein 3 [Source:HGNC Symbol;Acc:HGNC:17079]	23163	Q9NZ52;A8K6M0
ENSG00000127022	5	179678628	179731641	+	6951	CANX	GO:0005509;GO:0005509;GO:0005783;GO:0005783;GO:0005783;GO:0005783;GO:0006457;GO:0006457;GO:0051082;GO:0051082;GO:0005509;GO:0005509;GO:0005783;GO:0005783;GO:0005783;GO:0005783;GO:0006457;GO:0006457;GO:0051082;GO:0051082;GO:0002474;GO:0003723;GO:0005509;GO:0005509;GO:0005509;GO:0005509;GO:0005515;GO:0005515;GO:0005515;GO:0005783;GO:0005783;GO:0005783;GO:0005783;GO:0005783;GO:0005783;GO:0005783;GO:…	K08054	-	NOG305105	-	calnexin [Source:HGNC Symbol;Acc:HGNC:1473]"	821	P27824
ENSG00000127328	12	69738681	69823204	+	12612	RAB3IP	GO:0005085;GO:0005085;GO:0005085;GO:0005515;GO:0005515;GO:0005634;GO:0005737;GO:0005829;GO:0005829;GO:0005856;GO:0006612;GO:0015031;GO:0017112;GO:0017112;GO:0030027;GO:0042995;GO:0097711;GO:0005085;GO:0005085;GO:0005085;GO:0005515;GO:0005515;GO:0005634;GO:0005737;GO:0005829;GO:0005829;GO:0005856;GO:0006612;GO:0015031;GO:0017112;GO:0017112;GO:0030027;GO:0042995;GO:0097711;GO:0005085;GO:0005085;GO:…	K16779	-	NOG299882	-	RAB3A interacting protein [Source:HGNCSymbol;Acc:HGNC:16508]	117177	Q96QF0
ENSG00000129566	14	20365667	20413501	-	11400	TEP1	GO:0000166;GO:0000722;GO:0000722;GO:0000781;GO:0002039;GO:0003720;GO:0003720;GO:0003720;GO:0003723;GO:0003723;GO:0003723;GO:0003723;GO:0005515;GO:0005524;GO:0005634;GO:0005694;GO:0005697;GO:0005697;GO:0005697;GO:0005737;GO:0006278;GO:0016363;GO:0019899;GO:0070034;GO:0070034;GO:0070034;GO:1990904;GO:0003723;GO:0003723;GO:0003723;GO:0005515;	K11127	-	COG2319	R	telomerase associated protein 1 [Source:HGNCSymbol;Acc:HGNC:11726]	7011	Q99973
ENSG00000130164	19	11089462	11133820	+	7622	LDLR	GO:0005509;GO:0005509;GO:0005515;GO:0016020;GO:0016021;GO:0001540;GO:0001540;GO:0001618;GO:0002020;GO:0005041;GO:0005041;GO:0005041;GO:0005041;GO:0005509;GO:0005509;GO:0005515;GO:0005515;GO:0005515;GO:0005515;GO:0005623;GO:0005623;GO:0005764;GO:0005764;GO:0005764;GO:0005768;GO:0005768;GO:0005769;GO:0005769;GO:0005769;GO:0005770;GO:0005770;GO:0005794;GO:0005886;GO:0005886;GO:0005886;GO:0005887;GO:…	K12473	-	NOG255913	-	low density lipoprotein receptor [Source:HGNCSymbol;Acc:HGNC:6547]	3949	P01130;A0A024R7D5
ENSG00000130638	22	45671798	45845307	+	5127	ATXN10	GO:0005515;GO:0005615;GO:0005737;GO:0005737;GO:0005829;GO:0005886;GO:0007399;GO:0016020;GO:0030425;GO:0031175;GO:0043025;GO:0048471;GO:0005515;GO:0005615;GO:0005737;GO:0005737;GO:0005737;GO:0005829;GO:0005829;GO:0005886;GO:0007399;GO:0016020;GO:0019899;GO:0030425;GO:0031175;GO:0042802;GO:0043025;GO:0048471;GO:0060271;GO:0005829;GO:0005886;	K19323	-	NOG330117	-	ataxin 10 [Source:HGNC Symbol;Acc:HGNC:10549]"	25814	Q9UBB4
ENSG00000131002	-	-	-	-	-	-	-	-	-	-	-	-	-	-
ENSG00000131051	20	35701347	35742312	-	11974	RBM39	GO:0003676;GO:0003676;GO:0003723;GO:0003723;GO:0003723;GO:0005515;GO:0005515;GO:0005634;GO:0005634;GO:0005634;GO:0005654;GO:0005654;GO:0006396;GO:0006397;GO:0006397;GO:0006397;GO:0008380;GO:0015630;GO:0016607;GO:0016607;GO:0032991;GO:0034451;GO:0048024;GO:0003676;GO:0003676;GO:0003723;GO:0003723;GO:0003723;GO:0005515;GO:0005515;GO:0005634;GO:0005634;GO:0005634;GO:0005654;GO:0005654;GO:0006396;GO:…	K13091	-	COG0724	R	RNA binding motif protein 39 [Source:HGNCSymbol;Acc:HGNC:15923]	9584	Q14498;A0A384NQ03
ENSG00000132170	3	12287368	12434356	+	4545	PPARG	GO:0003677;GO:0003677;GO:0003677;GO:0003700;GO:0003700;GO:0003707;GO:0003707;GO:0004879;GO:0004879;GO:0005634;GO:0005634;GO:0005634;GO:0005654;GO:0005737;GO:0006355;GO:0006355;GO:0008270;GO:0008270;GO:0030522;GO:0043231;GO:0043401;GO:0043565;GO:0043565;GO:0046872;GO:0048511;GO:0003677;GO:0003677;GO:0003677;GO:0003700;GO:0003700;GO:0004879;GO:0004879;GO:0005634;GO:0005634;GO:0005634;GO:0005654;GO:…	K08530	-	NOG266867	-	peroxisome proliferator activated receptor gamma[Source:HGNC Symbol;Acc:HGNC:9236]	5468	P37231
ENSG00000132676	1	155687960	155739010	+	4588	DAP3	GO:0000166;GO:0003723;GO:0003735;GO:0005515;GO:0005515;GO:0005525;GO:0005654;GO:0005739;GO:0005739;GO:0005743;GO:0005761;GO:0005761;GO:0005763;GO:0005763;GO:0005840;GO:0006915;GO:0006915;GO:0006915;GO:0015935;GO:0015935;GO:0070125;GO:0070126;GO:0097190;GO:0005761;GO:0005761;GO:0006915;GO:0006915;GO:0015935;GO:0015935;GO:0000166;GO:0003723;GO:0003735;GO:0005515;GO:0005515;GO:0005525;GO:0005654;GO:…	K17408	-	NOG260931	-	death associated protein 3 [Source:HGNCSymbol;Acc:HGNC:2673]	7818	P51398
ENSG00000133706	5	146110566	146182696	-	20639	LARS1	GO:0000166;GO:0002161;GO:0004812;GO:0004823;GO:0005524;GO:0006418;GO:0006429;GO:0000166;GO:0002161;GO:0004812;GO:0004823;GO:0005524;GO:0006418;GO:0006429;GO:0000166;GO:0000166;GO:0000166;GO:0002161;GO:0002161;GO:0004812;GO:0004812;GO:0004812;GO:0004823;GO:0004823;GO:0005524;GO:0005524;GO:0005524;GO:0006412;GO:0006418;GO:0006418;GO:0006429;GO:0006429;GO:0016874;GO:0106074;GO:0000166;GO:0002161;GO:…	K01869	EC:6.1.1.4	COG0495	J	leucyl-tRNA synthetase 1 [Source:HGNCSymbol;Acc:HGNC:6512]	51520	Q9P2J5
ENSG00000135317	6	85505496	85594156	-	7105	SNX14	GO:0005764;GO:0005765;GO:0005768;GO:0005770;GO:0015031;GO:0016020;GO:0016021;GO:0030425;GO:0031902;GO:0035091;GO:0035091;GO:0042995;GO:0080025;GO:0080025;GO:0080025;GO:0097352;GO:0005764;GO:0005765;GO:0005768;GO:0005770;GO:0015031;GO:0016020;GO:0016021;GO:0030425;GO:0031902;GO:0035091;GO:0035091;GO:0042995;GO:0080025;GO:0080025;GO:0080025;GO:0097352;GO:0016020;GO:0016021;GO:0005764;GO:0005765;GO:…	K17926	-	NOG276056	-	sorting nexin 14 [Source:HGNCSymbol;Acc:HGNC:14977]	57231	Q9Y5W7
ENSG00000135387	11	34051731	34102610	+	9095	CAPRIN1	GO:0000932;GO:0003723;GO:0005515;GO:0005515;GO:0005737;GO:0005829;GO:0005829;GO:0010494;GO:0010494;GO:0016020;GO:0017148;GO:0030154;GO:0030425;GO:0031252;GO:0042995;GO:0045202;GO:0050775;GO:0050775;GO:0061003;GO:0061003;GO:0000932;GO:0003723;GO:0005515;GO:0005515;GO:0005737;GO:0005829;GO:0005829;GO:0010494;GO:0016020;GO:0017148;GO:0030154;GO:0030425;GO:0031252;GO:0042995;GO:0050775;GO:0061003;GO:…	K18743	-	NOG73747	S	cell cycle associated protein 1 [Source:HGNCSymbol;Acc:HGNC:6743]	4076	Q14444
ENSG00000135837	1	179954773	180114875	+	14261	CEP350	GO:0005813;GO:0005813;GO:0008017;GO:0008017;GO:0034453;GO:0034453;GO:0005515;GO:0005515;GO:0005634;GO:0005737;GO:0005813;GO:0005813;GO:0005813;GO:0005813;GO:0005814;GO:0005815;GO:0005819;GO:0005856;GO:0008017;GO:0008017;GO:0016020;GO:0034453;GO:0034453;GO:0042995;GO:0005813;GO:0005813;GO:0008017;GO:0008017;GO:0034453;GO:0034453;GO:0005813;GO:0005813;GO:0005813;GO:0008017;GO:0008017;GO:0034453;GO:…	K16768	-	COG5244	D	centrosomal protein 350 [Source:HGNCSymbol;Acc:HGNC:24238]	9857	Q5VT06
ENSG00000136205	7	47275154	47582558	-	11764	TNS3	GO:0005515;GO:0005515;GO:0005515;GO:0005829;GO:0005829;GO:0005925;GO:0005925;GO:0008284;GO:0016477;GO:0030054;GO:0048286;GO:0005829;GO:0005925;GO:0035556;GO:0035556;GO:0035556;GO:0035556;GO:0005515;GO:0005515;GO:0005829;GO:0005829;GO:0005925;GO:0005925;GO:0030054;GO:0005515;GO:0005515;GO:0005829;GO:0005829;GO:0005925;GO:0005925;GO:0030054;GO:0035556;GO:0035556;	K18080	-	COG2453	T	tensin 3 [Source:HGNC Symbol;Acc:HGNC:21616]"	64759	Q68CZ2
ENSG00000136536	2	159712457	159771027	+	6288	MARCHF7	GO:0008270;GO:0008270;GO:0046872;GO:0005634;GO:0005634;GO:0005829;GO:0005886;GO:0006513;GO:0008270;GO:0008270;GO:0008284;GO:0016567;GO:0016740;GO:0031624;GO:0031624;GO:0043130;GO:0043130;GO:0043518;GO:0046872;GO:0050821;GO:0051865;GO:0051865;GO:0097371;GO:1901799;GO:1902166;GO:1902916;GO:1905524;GO:0002643;GO:0005634;GO:0005634;GO:0005634;GO:0005829;GO:0005829;GO:0005886;GO:0005886;GO:0006513;GO:…	K10662	EC:2.3.2.27	NOG124954	S	membrane associated ring-CH-type finger 7[Source:HGNC Symbol;Acc:HGNC:17393]	64844	Q9H992;B7ZAR7
ENSG00000137145	9	19230435	19373545	+	8745	DENND4C	GO:0005085;GO:0005515;GO:0005737;GO:0005794;GO:0005829;GO:0005829;GO:0005829;GO:0005829;GO:0005886;GO:0005886;GO:0015031;GO:0016020;GO:0017112;GO:0017112;GO:0030659;GO:0030904;GO:0031410;GO:0032593;GO:0032593;GO:0032869;GO:0032869;GO:0043231;GO:0072659;GO:0072659;GO:0005085;GO:0005515;GO:0005737;GO:0005794;GO:0005829;GO:0005829;GO:0005829;GO:0005886;GO:0015031;GO:0016020;GO:0017112;GO:0030659;GO:…	K20163	-	NOG315114	-	DENN domain containing 4C [Source:HGNCSymbol;Acc:HGNC:26079]	55667	Q5VZ89
ENSG00000137770	15	44427622	44529038	+	9277	CTDSPL2	GO:0005654;GO:0000790;GO:0004721;GO:0004721;GO:0004721;GO:0005515;GO:0005634;GO:0005654;GO:0006470;GO:0008420;GO:0016787;GO:0016791;GO:0016791;GO:0030514;GO:0046827;GO:0000790;GO:0004721;GO:0004721;GO:0005515;GO:0005654;GO:0008420;GO:0016787;GO:0016791;GO:0016791;GO:0005654;GO:0005654;GO:0000790;GO:0004721;GO:0004721;GO:0005515;GO:0005654;GO:0008420;GO:0016787;GO:0016791;GO:0016791;	K17616	EC:3.1.3.-	COG5190	K	CTD small phosphatase like 2 [Source:HGNCSymbol;Acc:HGNC:26936]	51496	Q05D32;A0A024R5Q8
ENSG00000137845	15	58588809	58749791	-	15979	ADAM10	GO:0000139;GO:0001701;GO:0001701;GO:0004175;GO:0004175;GO:0004222;GO:0004222;GO:0004222;GO:0004222;GO:0004222;GO:0005102;GO:0005178;GO:0005515;GO:0005515;GO:0005515;GO:0005515;GO:0005634;GO:0005634;GO:0005737;GO:0005737;GO:0005788;GO:0005794;GO:0005798;GO:0005802;GO:0005886;GO:0005886;GO:0005886;GO:0005886;GO:0005886;GO:0005912;GO:0005925;GO:0006468;GO:0006468;GO:0006508;GO:0006508;GO:0006508;GO:…	K06704	EC:3.4.24.81	NOG271989	-	ADAM metallopeptidase domain 10 [Source:HGNCSymbol;Acc:HGNC:188]	102	O14672;A0A024R5U5
ENSG00000138286	10	73168119	73244504	+	7520	FAM149B1	-	-	-	NOG27759	R	family with sequence similarity 149 member B1[Source:HGNC Symbol;Acc:HGNC:29162]	317662	Q96BN6
ENSG00000138768	4	75724593	75814286	+	4588	USO1	GO:0000139;GO:0000139;GO:0000139;GO:0000139;GO:0000139;GO:0001650;GO:0003723;GO:0005515;GO:0005515;GO:0005737;GO:0005737;GO:0005737;GO:0005783;GO:0005794;GO:0005794;GO:0005795;GO:0005829;GO:0005829;GO:0006886;GO:0006886;GO:0006886;GO:0006888;GO:0006888;GO:0006888;GO:0012507;GO:0012507;GO:0015031;GO:0016020;GO:0016192;GO:0016192;GO:0016192;GO:0030133;GO:0045056;GO:0045296;GO:0048208;GO:0048211;GO:…	-	-	NOG12793	-	USO1 vesicle transport factor [Source:HGNCSymbol;Acc:HGNC:30904]	8615	O60763;A0A024RDG1
ENSG00000138802	4	109433772	109540896	+	5219	SEC24B	GO:0000139;GO:0001843;GO:0002093;GO:0002474;GO:0003151;GO:0005515;GO:0005515;GO:0005737;GO:0005783;GO:0005789;GO:0005789;GO:0005829;GO:0005829;GO:0006886;GO:0006886;GO:0006888;GO:0006888;GO:0006888;GO:0006888;GO:0008270;GO:0008270;GO:0008270;GO:0012507;GO:0012507;GO:0015031;GO:0016020;GO:0016192;GO:0019886;GO:0021747;GO:0030127;GO:0030127;GO:0030127;GO:0030127;GO:0030134;GO:0031410;GO:0035909;GO:…	K14007	-	COG5028	U	SEC24 homolog B, COPII coat complex component[Source:HGNC Symbol;Acc:HGNC:10704]	10427	O95487
ENSG00000140367	15	75843307	75901078	+	3830	UBE2Q2	GO:0000166;GO:0004842;GO:0005524;GO:0005737;GO:0005829;GO:0016567;GO:0016567;GO:0016740;GO:0061631;GO:0070936;GO:0070936;GO:0000166;GO:0004842;GO:0005524;GO:0005737;GO:0005829;GO:0016567;GO:0016567;GO:0016740;GO:0061631;GO:0061631;GO:0070936;GO:0070936;GO:0000166;GO:0004842;GO:0005524;GO:0005737;GO:0005829;GO:0016567;GO:0016567;GO:0016740;GO:0061631;GO:0070936;GO:0070936;	K10582	EC:2.3.2.23	NOG320521	-	ubiquitin conjugating enzyme E2 Q2 [Source:HGNCSymbol;Acc:HGNC:19248]	92912	Q8WVN8
ENSG00000140455	15	63504511	63594640	+	7764	USP3	GO:0000278;GO:0000790;GO:0004843;GO:0004843;GO:0005634;GO:0005634;GO:0005654;GO:0005654;GO:0006281;GO:0006325;GO:0006508;GO:0006511;GO:0006511;GO:0006974;GO:0007049;GO:0008233;GO:0008234;GO:0008270;GO:0008270;GO:0016578;GO:0016578;GO:0016579;GO:0016579;GO:0016579;GO:0016787;GO:0031647;GO:0036459;GO:0036459;GO:0036459;GO:0036464;GO:0042393;GO:0046872;GO:0090543;GO:0000122;GO:0000278;GO:0000790;GO:…	K11986	EC:3.4.19.12	COG5533	O	ubiquitin specific peptidase 3 [Source:HGNCSymbol;Acc:HGNC:12626]	9960	Q9Y6I4
ENSG00000141127	17	18840085	18931287	+	4734	PRPSAP2	GO:0000287;GO:0000287;GO:0004749;GO:0004749;GO:0009165;GO:0009165;GO:0000287;GO:0000287;GO:0004749;GO:0004749;GO:0009165;GO:0009165;GO:0000287;GO:0000287;GO:0002189;GO:0004749;GO:0004749;GO:0004749;GO:0004857;GO:0005515;GO:0005737;GO:0006015;GO:0006139;GO:0006164;GO:0009116;GO:0009116;GO:0009165;GO:0009165;GO:0009165;GO:0009165;GO:0043086;GO:0000287;GO:0000287;GO:0004749;GO:0004749;GO:0009165;GO:…	-	-	COG0462	F	phosphoribosyl pyrophosphate synthetase associatedprotein 2 [Source:HGNC Symbol;Acc:HGNC:9467]	5636	O60256;A0A024QYY3
ENSG00000141384	18	26226445	26391685	+	4886	TAF4B	GO:0001650;GO:0003677;GO:0003677;GO:0003700;GO:0003700;GO:0005634;GO:0005654;GO:0005654;GO:0005669;GO:0005669;GO:0005669;GO:0005737;GO:0006352;GO:0006352;GO:0006355;GO:0006355;GO:0006366;GO:0006367;GO:0007283;GO:0008134;GO:0030154;GO:0045944;GO:0046982;GO:0046982;GO:0048477;GO:0051059;GO:1901796;GO:0001650;GO:0003700;GO:0003700;GO:0005654;GO:0005669;GO:0005669;GO:0006352;GO:0006352;GO:0006355;GO:…	K03129	-	NOG237595	-	TATA-box binding protein associated factor 4b[Source:HGNC Symbol;Acc:HGNC:11538]	6875	Q92750
ENSG00000142197	21	36156782	36294274	+	9030	DOP1B	GO:0005829;GO:0006895;GO:0006895;GO:0000139;GO:0000139;GO:0003674;GO:0005768;GO:0005794;GO:0005802;GO:0005829;GO:0006895;GO:0006895;GO:0006895;GO:0007029;GO:0007275;GO:0015031;GO:0016020;GO:0050890;GO:0070062;	-	-	COG5221	K	DOP1 leucine zipper like protein B [Source:HGNCSymbol;Acc:HGNC:1291]	9980	Q9Y3R5
ENSG00000143669	1	235661041	235883640	-	19614	LYST	GO:0005515;GO:0005515;GO:0005737;GO:0007040;GO:0007040;GO:0015031;GO:0015630;GO:0030595;GO:0032438;GO:0032510;GO:0033364;GO:0042267;GO:0042742;GO:0042832;GO:0043473;GO:0051607;GO:0007040;GO:0007040;GO:0007040;GO:0007040;	K22937	-	COG2319	R	lysosomal trafficking regulator [Source:HGNCSymbol;Acc:HGNC:1968]	1130	Q99698
ENSG00000143970	2	25733753	25878487	-	13230	ASXL2	GO:0000790;GO:0003677;GO:0003677;GO:0003682;GO:0005634;GO:0005654;GO:0005654;GO:0006351;GO:0006351;GO:0006355;GO:0006355;GO:0009887;GO:0016579;GO:0035360;GO:0035517;GO:0042975;GO:0042975;GO:0045600;GO:0045944;GO:0045944;GO:0046872;GO:0003677;GO:0003677;GO:0005654;GO:0006351;GO:0006351;GO:0006355;GO:0006355;GO:0000790;GO:0003677;GO:0003677;GO:0003682;GO:0005634;GO:0005654;GO:0005654;GO:0006351;GO:…	K11471	-	NOG81527	S	ASXL transcriptional regulator 2 [Source:HGNCSymbol;Acc:HGNC:23805]	55252	Q76L83
ENSG00000144445	2	210021421	210171409	-	8519	KANSL1L	GO:0000123;GO:0000123;GO:0035035;GO:0043981;GO:0043982;GO:0043984;GO:0043995;GO:0043996;GO:0044545;GO:0046972;GO:0000123;GO:0000123;GO:0035035;GO:0043981;GO:0043982;GO:0043984;GO:0043995;GO:0043996;GO:0044545;GO:0046972;GO:0000123;GO:0000123;GO:0000123;GO:0035035;GO:0043981;GO:0043982;GO:0043984;GO:0043995;GO:0043996;GO:0044545;GO:0046972;GO:0000123;GO:0000123;GO:0035035;GO:0043981;GO:0043982;GO:…	-	-	NOG85593	-	KAT8 regulatory NSL complex subunit 1 like[Source:HGNC Symbol;Acc:HGNC:26310]	151050	A0AUZ9
ENSG00000144747	3	69019827	69052339	-	7911	TMF1	GO:0000139;GO:0003677;GO:0003712;GO:0005515;GO:0005634;GO:0005737;GO:0005783;GO:0005794;GO:0005794;GO:0005794;GO:0005829;GO:0006355;GO:0006366;GO:0016020;GO:0061136;GO:0000139;GO:0001675;GO:0001819;GO:0003677;GO:0003712;GO:0005515;GO:0005634;GO:0005737;GO:0005783;GO:0005783;GO:0005794;GO:0005794;GO:0005794;GO:0005794;GO:0005829;GO:0006355;GO:0006366;GO:0007286;GO:0007289;GO:0008584;GO:0010629;GO:…	K20286	-	NOG127593	S	TATA element modulatory factor 1 [Source:HGNCSymbol;Acc:HGNC:11870]	7110	P82094;Q6PII6;A0A024R370
ENSG00000145555	5	16661907	16936288	-	13982	MYO10	GO:0000166;GO:0001726;GO:0003774;GO:0003774;GO:0003779;GO:0005515;GO:0005515;GO:0005516;GO:0005524;GO:0005524;GO:0005524;GO:0005547;GO:0005730;GO:0005737;GO:0005829;GO:0005829;GO:0005829;GO:0005856;GO:0005856;GO:0005856;GO:0005886;GO:0005886;GO:0005938;GO:0007165;GO:0007165;GO:0008360;GO:0016020;GO:0016459;GO:0016459;GO:0016459;GO:0022409;GO:0030027;GO:0030175;GO:0030507;GO:0030705;GO:0030898;GO:…	K12559	-	COG5022	Z	myosin X [Source:HGNC Symbol;Acc:HGNC:7593]"	4651	Q9HD67
ENSG00000146963	7	139340359	139423457	+	6316	LUC7L2	GO:0003723;GO:0003729;GO:0003729;GO:0003729;GO:0005515;GO:0005634;GO:0005654;GO:0005685;GO:0005685;GO:0005685;GO:0006376;GO:0006376;GO:0006376;GO:0016607;GO:0019899;GO:0071004;GO:0003723;GO:0003729;GO:0003729;GO:0003729;GO:0005515;GO:0005634;GO:0005654;GO:0005685;GO:0005685;GO:0005685;GO:0006376;GO:0006376;GO:0006376;GO:0016607;GO:0019899;GO:0071004;GO:0003723;GO:0003729;GO:0003729;GO:0003729;GO:…	K13212	-	-	-	LUC7 like 2, pre-mRNA splicing factor [Source:HGNCSymbol;Acc:HGNC:21608]	51631	Q9Y383
ENSG00000147010	X	19533977	19887600	-	5777	SH3KBP1	GO:0005515;GO:0005515;GO:0005515;GO:0005737;GO:0005737;GO:0005829;GO:0005856;GO:0005886;GO:0005911;GO:0005925;GO:0006897;GO:0006915;GO:0007010;GO:0007015;GO:0007015;GO:0007267;GO:0007411;GO:0008360;GO:0016020;GO:0016301;GO:0016310;GO:0016477;GO:0017124;GO:0030054;GO:0030139;GO:0030139;GO:0030659;GO:0031410;GO:0042059;GO:0043005;GO:0045202;GO:0050871;GO:0061024;GO:0005515;GO:0005515;GO:0005515;GO:…	K12470	-	NOG319250	-	SH3 domain containing kinase binding protein 1[Source:HGNC Symbol;Acc:HGNC:13867]	30011	Q96B97;Q5JPT6
ENSG00000149177	11	47980558	48170841	+	9620	PTPRJ	GO:0004721;GO:0004725;GO:0004725;GO:0004725;GO:0005515;GO:0006470;GO:0006470;GO:0016020;GO:0016021;GO:0016311;GO:0016311;GO:0016787;GO:0016791;GO:0016791;GO:0035335;GO:0001772;GO:0004721;GO:0004725;GO:0004725;GO:0004725;GO:0004725;GO:0004725;GO:0005161;GO:0005515;GO:0005515;GO:0005515;GO:0005886;GO:0005886;GO:0005887;GO:0005911;GO:0006470;GO:0006470;GO:0006470;GO:0008013;GO:0008285;GO:0009986;GO:…	K05698	EC:3.1.3.48	COG5599	T	protein tyrosine phosphatase receptor type J[Source:HGNC Symbol;Acc:HGNC:9673]	5795	Q12913;Q9NPR5
ENSG00000149289	11	110093392	110171841	+	9688	ZC3H12C	GO:0003674;GO:0004518;GO:0004519;GO:0005575;GO:0008150;GO:0016787;GO:0046872;GO:0046872;GO:0046872;GO:0090305;GO:0003674;GO:0004518;GO:0004519;GO:0005575;GO:0008150;GO:0016787;GO:0046872;GO:0046872;GO:0046872;GO:0090305;GO:0046872;GO:0046872;GO:0046872;	K18668	EC:3.1.-.-	NOG259385	-	zinc finger CCCH-type containing 12C [Source:HGNCSymbol;Acc:HGNC:29362]	85463	Q9C0D7
ENSG00000151229	12	39755025	40106089	-	10023	SLC2A13	GO:0005366;GO:0005366;GO:0005366;GO:0005515;GO:0005886;GO:0005886;GO:0005887;GO:0005887;GO:0015798;GO:0015798;GO:0016020;GO:0016020;GO:0016020;GO:0016021;GO:0016021;GO:0016021;GO:0022857;GO:0022857;GO:0046323;GO:0055085;GO:0055085;GO:0016020;GO:0016020;GO:0016020;GO:0016021;GO:0016021;GO:0016021;GO:0022857;GO:0022857;GO:0055085;GO:0055085;	K08150	-	COG0477	G	solute carrier family 2 member 13 [Source:HGNCSymbol;Acc:HGNC:15956]	114134	Q96QE2
ENSG00000151474	10	13643706	14462142	-	14686	FRMD4A	GO:0005737;GO:0005856;GO:0005856;GO:0005856;GO:0005912;GO:0005912;GO:0005923;GO:0005923;GO:0005923;GO:0030054;GO:0030674;GO:0050709;GO:0050714;GO:0090162;GO:0005856;GO:0005856;GO:0005856;GO:0005856;	-	-	NOG284583	-	FERM domain containing 4A [Source:HGNCSymbol;Acc:HGNC:25491]	55691	Q9P2Q2
ENSG00000151702	11	128686535	128813267	+	8026	FLI1	GO:0000790;GO:0000981;GO:0000981;GO:0003677;GO:0003677;GO:0003700;GO:0003700;GO:0003700;GO:0005515;GO:0005634;GO:0005634;GO:0005634;GO:0005654;GO:0005829;GO:0006355;GO:0006355;GO:0006357;GO:0007599;GO:0009887;GO:0016604;GO:0030154;GO:0043565;GO:0043565;GO:0045893;GO:0003700;GO:0003700;GO:0005634;GO:0005634;GO:0006355;GO:0043565;GO:0043565;GO:0000790;GO:0000981;GO:0000981;GO:0003677;GO:0003677;GO:…	K09436	-	NOG242679	-	Fli-1 proto-oncogene, ETS transcription factor[Source:HGNC Symbol;Acc:HGNC:3749]	2313	Q01543;A0A024R3M5
ENSG00000152061	1	174159410	174995308	+	16071	RABGAP1L	GO:0005096;GO:0005096;GO:0005096;GO:0005096;GO:0005096;GO:0005515;GO:0005634;GO:0005768;GO:0005769;GO:0005769;GO:0005794;GO:0005794;GO:0006886;GO:0006897;GO:0015031;GO:0017137;GO:0017137;GO:0031410;GO:0032880;GO:0090630;GO:0090630;GO:0090630;GO:0005096;GO:0005096;GO:0005096;GO:0005096;GO:0005096;GO:0005515;GO:0005634;GO:0005768;GO:0005769;GO:0005769;GO:0005794;GO:0005794;GO:0005929;GO:0006886;GO:…	-	-	COG5210	R	RAB GTPase activating protein 1 like [Source:HGNCSymbol;Acc:HGNC:24663]	9910	B7ZAP0
ENSG00000152503	5	115124762	115180546	-	6113	TRIM36	GO:0000209;GO:0000281;GO:0001669;GO:0001669;GO:0004842;GO:0004842;GO:0004842;GO:0004842;GO:0005515;GO:0005515;GO:0005737;GO:0005829;GO:0005856;GO:0007051;GO:0007340;GO:0008270;GO:0008270;GO:0016740;GO:0031410;GO:0043014;GO:0043014;GO:0046872;GO:0051726;GO:0051726;GO:0051726;GO:0070507;GO:0000209;GO:0000281;GO:0001669;GO:0004842;GO:0004842;GO:0004842;GO:0005515;GO:0005515;GO:0005737;GO:0005829;GO:…	K12013	EC:2.3.2.27	NOG260378	-	tripartite motif containing 36 [Source:HGNCSymbol;Acc:HGNC:16280]	55521	Q9NQ86
ENSG00000152520	13	28138506	28295335	+	6352	PAN3	GO:0000166;GO:0000288;GO:0000289;GO:0000289;GO:0000289;GO:0000289;GO:0000289;GO:0000290;GO:0000290;GO:0000932;GO:0000932;GO:0000932;GO:0003723;GO:0003723;GO:0004535;GO:0004535;GO:0004672;GO:0004672;GO:0005515;GO:0005524;GO:0005524;GO:0005524;GO:0005737;GO:0005829;GO:0006397;GO:0006397;GO:0006397;GO:0006468;GO:0006468;GO:0006605;GO:0010606;GO:0010606;GO:0010606;GO:0031251;GO:0031251;GO:0031251;GO:…	K12572	-	NOG260889	-	poly(A) specific ribonuclease subunit PAN3[Source:HGNC Symbol;Acc:HGNC:29991]	255967	Q58A45
ENSG00000152894	6	127968779	128520674	-	9000	PTPRK	GO:0004721;GO:0004725;GO:0004725;GO:0004725;GO:0004725;GO:0005001;GO:0005515;GO:0005515;GO:0005515;GO:0005886;GO:0005886;GO:0005887;GO:0005911;GO:0005912;GO:0006470;GO:0006470;GO:0006470;GO:0006470;GO:0007155;GO:0007165;GO:0007179;GO:0008013;GO:0008285;GO:0009986;GO:0010839;GO:0016020;GO:0016020;GO:0016020;GO:0016021;GO:0016311;GO:0016311;GO:0016477;GO:0016787;GO:0016791;GO:0016791;GO:0019901;GO:…	K06776	EC:3.1.3.48	COG5599	T	protein tyrosine phosphatase receptor type K[Source:HGNC Symbol;Acc:HGNC:9674]	5796	Q15262
ENSG00000153187	1	244840638	244864560	-	22512	HNRNPU	GO:0005634;GO:0005634;GO:0005634;GO:0000122;GO:0000122;GO:0000166;GO:0000228;GO:0000228;GO:0000381;GO:0000381;GO:0000398;GO:0000398;GO:0000775;GO:0000776;GO:0000776;GO:0000777;GO:0000922;GO:0000978;GO:0000978;GO:0000993;GO:0001097;GO:0001097;GO:0001649;GO:0003677;GO:0003677;GO:0003682;GO:0003690;GO:0003697;GO:0003714;GO:0003714;GO:0003723;GO:0003723;GO:0003723;GO:0003723;GO:0003725;GO:0003727;GO:…	K12888	-	NOG297571	-	heterogeneous nuclear ribonucleoprotein U[Source:HGNC Symbol;Acc:HGNC:5048]	3192	Q00839;Q96BA7
ENSG00000153317	8	130052104	130443674	-	8294	ASAP1	GO:0005096;GO:0005096;GO:0005515;GO:0043547;GO:0043547;GO:0001786;GO:0002102;GO:0002102;GO:0005096;GO:0005096;GO:0005096;GO:0005096;GO:0005096;GO:0005515;GO:0005515;GO:0005546;GO:0005547;GO:0005737;GO:0005829;GO:0016020;GO:0030030;GO:0031253;GO:0043197;GO:0043547;GO:0043547;GO:0045296;GO:0046872;GO:0060271;GO:0060271;GO:0061000;GO:0071803;GO:1903527;GO:1903527;GO:0005096;GO:0005096;GO:0005515;GO:…	K12488	-	COG5347	U	ArfGAP with SH3 domain, ankyrin repeat and PH domain1 [Source:HGNC Symbol;Acc:HGNC:2720]	50807	Q9ULH1
ENSG00000153827	2	229763838	229923239	-	12594	TRIP12	GO:0000209;GO:0000209;GO:0004842;GO:0004842;GO:0005515;GO:0005515;GO:0005634;GO:0005654;GO:0005829;GO:0006281;GO:0006511;GO:0006511;GO:0006974;GO:0006974;GO:0016567;GO:0016607;GO:0016607;GO:0016740;GO:0045995;GO:0046966;GO:0061630;GO:1901315;GO:1901315;GO:2000779;GO:2000780;GO:0000209;GO:0000209;GO:0004842;GO:0004842;GO:0005515;GO:0005515;GO:0005634;GO:0005654;GO:0005829;GO:0006281;GO:0006511;GO:…	K10590	EC:2.3.2.26	COG5021	O	thyroid hormone receptor interactor 12 [Source:HGNCSymbol;Acc:HGNC:12306]	9320	Q14669
ENSG00000155666	16	27203508	27221768	+	4026	KDM8	GO:0000086;GO:0003682;GO:0004175;GO:0004177;GO:0005634;GO:0005634;GO:0005654;GO:0005654;GO:0005694;GO:0005829;GO:0006325;GO:0006508;GO:0007049;GO:0008233;GO:0016491;GO:0016706;GO:0016787;GO:0031648;GO:0032922;GO:0035064;GO:0045892;GO:0045893;GO:0046872;GO:0048511;GO:0051213;GO:0051864;GO:0051864;GO:0055114;GO:0070544;GO:0070544;GO:0000086;GO:0003682;GO:0004175;GO:0004177;GO:0005634;GO:0005634;GO:…	K10277	EC:1.14.11.27	NOG71927	-	lysine demethylase 8 [Source:HGNCSymbol;Acc:HGNC:25840]	79831	Q8N371;A0A0S2Z5T1
ENSG00000156052	9	77716097	78031811	-	6972	GNAQ	GO:0000166;GO:0001508;GO:0001664;GO:0001664;GO:0001664;GO:0001750;GO:0003924;GO:0003924;GO:0003924;GO:0003924;GO:0005096;GO:0005096;GO:0005515;GO:0005515;GO:0005525;GO:0005634;GO:0005737;GO:0005765;GO:0005834;GO:0005886;GO:0005886;GO:0006469;GO:0007165;GO:0007165;GO:0007165;GO:0007186;GO:0007186;GO:0007186;GO:0007188;GO:0007189;GO:0007202;GO:0007213;GO:0007215;GO:0007596;GO:0007603;GO:0009649;GO:…	K04634	-	NOG322962	-	G protein subunit alpha q [Source:HGNCSymbol;Acc:HGNC:4390]	2776	P50148;A0A024R240
ENSG00000156273	21	29194071	29630751	+	7666	BACH1	GO:0000083;GO:0000117;GO:0000122;GO:0000790;GO:0000981;GO:0001227;GO:0003677;GO:0003677;GO:0003677;GO:0003700;GO:0003700;GO:0003700;GO:0005515;GO:0005515;GO:0005634;GO:0005634;GO:0005634;GO:0005737;GO:0005829;GO:0006281;GO:0006355;GO:0006355;GO:0006355;GO:0020037;GO:0061418;GO:0000083;GO:0000117;GO:0000122;GO:0000122;GO:0000790;GO:0000978;GO:0000981;GO:0001227;GO:0001227;GO:0001228;GO:0003677;GO:…	K09042	-	NOG308993	-	BTB domain and CNC homolog 1 [Source:HGNCSymbol;Acc:HGNC:935]	571	O14867
ENSG00000156787	8	123041968	123152153	+	8609	TBC1D31	GO:0005515;GO:0005515;GO:0005813;GO:0005813;GO:0005515;GO:0005813;GO:0005813;GO:0005515;GO:0005515;GO:0005515;GO:0005515;GO:0005515;	-	-	COG2319	R	TBC1 domain family member 31 [Source:HGNCSymbol;Acc:HGNC:30888]	93594	Q96DN5
ENSG00000158987	5	131423921	131635236	-	11236	RAPGEF6	GO:0005085;GO:0005515;GO:0007165;GO:0007264;GO:0005085;GO:0005085;GO:0005085;GO:0005515;GO:0005515;GO:0005515;GO:0005737;GO:0005813;GO:0005829;GO:0005829;GO:0005886;GO:0007165;GO:0007165;GO:0007264;GO:0007264;GO:0007265;GO:0016020;GO:0016324;GO:0017016;GO:0030033;GO:0030139;GO:0030742;GO:0043087;GO:0043547;GO:0070300;GO:0072659;GO:0005085;GO:0005515;GO:0007165;GO:0007264;GO:0005085;GO:0005515;GO:…	K08020	-	NOG307777	-	Rap guanine nucleotide exchange factor 6[Source:HGNC Symbol;Acc:HGNC:20655]	51735	Q8TEU7
ENSG00000159459	15	42942897	43106113	-	9928	UBR1	GO:0000151;GO:0000151;GO:0000502;GO:0004842;GO:0005515;GO:0005737;GO:0005737;GO:0005829;GO:0006511;GO:0008270;GO:0008270;GO:0016567;GO:0016567;GO:0016740;GO:0030163;GO:0030163;GO:0032007;GO:0046872;GO:0061630;GO:0061630;GO:0061630;GO:0070728;GO:0071233;GO:0071596;GO:0071596;GO:0071596;GO:0008270;GO:0008270;GO:0008270;GO:0016567;GO:0016740;GO:0030163;GO:0030163;GO:0046872;GO:0061630;GO:0061630;GO:…	K10625	EC:2.3.2.27	NOG310244	-	ubiquitin protein ligase E3 component n-recognin 1[Source:HGNC Symbol;Acc:HGNC:16808]	197131	Q8IWV7
ENSG00000159788	4	3293028	3439913	+	13755	RGS12	GO:0000794;GO:0003924;GO:0005096;GO:0005096;GO:0005515;GO:0005634;GO:0005654;GO:0005730;GO:0005737;GO:0005829;GO:0005886;GO:0007165;GO:0007165;GO:0007186;GO:0008277;GO:0009968;GO:0016363;GO:0030054;GO:0030425;GO:0030695;GO:0030695;GO:0030695;GO:0042995;GO:0043547;GO:0045202;GO:0050790;GO:0000794;GO:0003924;GO:0005096;GO:0005096;GO:0005515;GO:0005634;GO:0005654;GO:0005730;GO:0005737;GO:0005829;GO:…	K16449	-	NOG282424	-	regulator of G protein signaling 12 [Source:HGNCSymbol;Acc:HGNC:9994]	6002	O14924
ENSG00000160551	17	29390464	29551904	+	16980	TAOK1	GO:0004672;GO:0004672;GO:0005524;GO:0005524;GO:0006468;GO:0006468;GO:0000166;GO:0000186;GO:0000187;GO:0000226;GO:0004672;GO:0004672;GO:0004672;GO:0004672;GO:0004674;GO:0004674;GO:0004674;GO:0004674;GO:0004709;GO:0005515;GO:0005524;GO:0005524;GO:0005524;GO:0005524;GO:0005623;GO:0005737;GO:0005737;GO:0005829;GO:0006281;GO:0006468;GO:0006468;GO:0006468;GO:0006915;GO:0006974;GO:0007026;GO:0007095;GO:…	K04429	EC:2.7.11.1	COG0515	T	TAO kinase 1 [Source:HGNC Symbol;Acc:HGNC:29259]"	57551	Q7L7X3;A0A024QZ70
ENSG00000162039	16	1833987	1884294	-	2303	MEIOB	GO:0000712;GO:0000712;GO:0000712;GO:0000724;GO:0000724;GO:0003677;GO:0003682;GO:0003682;GO:0003697;GO:0003697;GO:0003697;GO:0004518;GO:0004527;GO:0005634;GO:0005694;GO:0005737;GO:0005737;GO:0007129;GO:0007129;GO:0007140;GO:0007140;GO:0007141;GO:0007144;GO:0007144;GO:0008310;GO:0008310;GO:0008310;GO:0009566;GO:0009566;GO:0016787;GO:0051321;GO:0090305;GO:0000712;GO:0000712;GO:0000724;GO:0003677;GO:…	K22420	EC:3.1.-.-	NOG147069	S	meiosis specific with OB-fold [Source:HGNCSymbol;Acc:HGNC:28569]	254528	Q8N635
ENSG00000162600	1	58415384	58546802	-	3718	OMA1	GO:0004222;GO:0004222;GO:0006508;GO:0006508;GO:0006508;GO:0008233;GO:0008237;GO:0016020;GO:0016021;GO:0016787;GO:0002024;GO:0004222;GO:0004222;GO:0004222;GO:0004222;GO:0005739;GO:0005739;GO:0005743;GO:0005743;GO:0006006;GO:0006508;GO:0006508;GO:0006508;GO:0006515;GO:0006629;GO:0007005;GO:0008233;GO:0008237;GO:0010637;GO:0016020;GO:0016021;GO:0016787;GO:0031966;GO:0034982;GO:0034982;GO:0042407;GO:…	K23010	EC:3.4.24.-	COG0501	O	OMA1 zinc metallopeptidase [Source:HGNCSymbol;Acc:HGNC:29661]	115209	Q96E52
ENSG00000162695	1	100896076	100981757	+	8600	SLC30A7	GO:0005623;GO:0005737;GO:0005794;GO:0005794;GO:0005794;GO:0005794;GO:0005794;GO:0006811;GO:0006812;GO:0006812;GO:0006829;GO:0008324;GO:0008324;GO:0016020;GO:0016021;GO:0016021;GO:0016021;GO:0031982;GO:0055085;GO:0055085;GO:0098655;GO:0005623;GO:0005737;GO:0005737;GO:0005794;GO:0005794;GO:0005794;GO:0005794;GO:0005794;GO:0005794;GO:0006811;GO:0006812;GO:0006812;GO:0006829;GO:0006829;GO:0008324;GO:…	K14692	-	COG1230	P	solute carrier family 30 member 7 [Source:HGNCSymbol;Acc:HGNC:19306]	148867	Q8NEW0
ENSG00000163159	1	151176304	151195321	-	1780	VPS72	GO:0000122;GO:0003677;GO:0005515;GO:0005634;GO:0005634;GO:0005634;GO:0005634;GO:0005634;GO:0005654;GO:0006325;GO:0006338;GO:0006338;GO:0006355;GO:0006355;GO:0016607;GO:0032991;GO:0042393;GO:0043486;GO:0043486;GO:0043486;GO:0043486;GO:0000122;GO:0003677;GO:0005515;GO:0005634;GO:0005634;GO:0005634;GO:0005634;GO:0005634;GO:0005654;GO:0006325;GO:0006338;GO:0006338;GO:0006355;GO:0006355;GO:0016607;GO:…	K11664	-	NOG253988	-	vacuolar protein sorting 72 homolog [Source:HGNCSymbol;Acc:HGNC:11644]	6944	Q15906
ENSG00000163565	1	158999968	159055155	+	5294	IFI16	GO:0002218;GO:0002218;GO:0035458;GO:0035458;GO:0002218;GO:0002218;GO:0035458;GO:0035458;GO:0002218;GO:0002218;GO:0035458;GO:0035458;GO:0000122;GO:0000122;GO:0000978;GO:0001227;GO:0001819;GO:0002218;GO:0002218;GO:0002218;GO:0002218;GO:0002376;GO:0003677;GO:0003690;GO:0003690;GO:0003723;GO:0005515;GO:0005515;GO:0005634;GO:0005634;GO:0005654;GO:0005654;GO:0005730;GO:0005730;GO:0005730;GO:0005737;GO:…	K20914	-	NOG81691	S	interferon gamma inducible protein 16 [Source:HGNCSymbol;Acc:HGNC:5395]	3428	Q16666
ENSG00000163738	4	74114174	74303099	+	9819	MTHFD2L	GO:0000105;GO:0003824;GO:0003824;GO:0004477;GO:0004477;GO:0004487;GO:0004487;GO:0004488;GO:0004488;GO:0005739;GO:0005739;GO:0005743;GO:0005759;GO:0006164;GO:0006730;GO:0006730;GO:0008152;GO:0008652;GO:0009086;GO:0016020;GO:0016491;GO:0016787;GO:0035999;GO:0035999;GO:0046655;GO:0055114;GO:0055114;GO:0004488;GO:0055114;GO:0004488;GO:0004488;GO:0055114;GO:0055114;GO:0004488;GO:0055114;GO:0000105;GO:…	K13403	-	COG0190	H	methylenetetrahydrofolate dehydrogenase (NADP+dependent) 2 like [Source:HGNC Symbol;Acc:HGNC:31865]	441024	Q9H903
ENSG00000163806	2	28782517	28850611	+	3483	SPDYA	GO:0000082;GO:0000082;GO:0005634;GO:0005654;GO:0005654;GO:0006974;GO:0007049;GO:0007140;GO:0007275;GO:0008284;GO:0008284;GO:0019901;GO:0019901;GO:0030295;GO:0032147;GO:0045737;GO:0045860;GO:0000082;GO:0000082;GO:0005634;GO:0005634;GO:0005654;GO:0005654;GO:0006974;GO:0007049;GO:0007140;GO:0007140;GO:0007275;GO:0008284;GO:0008284;GO:0019901;GO:0019901;GO:0019901;GO:0030295;GO:0032147;GO:0045737;GO:…	K08694	-	NOG42793	-	speedy/RINGO cell cycle regulator family member A[Source:HGNC Symbol;Acc:HGNC:30613]	245711	Q5MJ70;A0A384MTT5
ENSG00000164306	4	184649667	184694963	+	2789	PRIMPOL	GO:0003682;GO:0003682;GO:0003887;GO:0003887;GO:0003896;GO:0003896;GO:0003896;GO:0003896;GO:0003896;GO:0003899;GO:0005515;GO:0005515;GO:0005634;GO:0005634;GO:0005657;GO:0005694;GO:0005739;GO:0005759;GO:0005759;GO:0006264;GO:0006264;GO:0006264;GO:0006269;GO:0006269;GO:0006281;GO:0006974;GO:0008270;GO:0009411;GO:0009411;GO:0016740;GO:0016779;GO:0019985;GO:0019985;GO:0030145;GO:0031297;GO:0031297;GO:…	K22761	-	NOG12726	-	primase and DNA directed polymerase [Source:HGNCSymbol;Acc:HGNC:26575]	201973	Q96LW4
ENSG00000170606	5	133052013	133106449	+	5102	HSPA4	GO:0000166;GO:0005515;GO:0005524;GO:0005634;GO:0005737;GO:0005829;GO:0005829;GO:0006986;GO:0045040;GO:0051131;GO:0070062;	K09489	-	COG0443	O	heat shock protein family A (Hsp70) member 4[Source:HGNC Symbol;Acc:HGNC:5237]	3308	P34932
ENSG00000170832	17	60177327	60422470	-	9522	USP32	GO:0004843;GO:0004843;GO:0004843;GO:0004843;GO:0005509;GO:0005509;GO:0005515;GO:0005794;GO:0005794;GO:0005794;GO:0005829;GO:0006508;GO:0006511;GO:0006511;GO:0008233;GO:0008234;GO:0016020;GO:0016579;GO:0016579;GO:0016579;GO:0016787;GO:0036459;GO:0036459;GO:0036459;GO:0046872;GO:0004843;GO:0004843;GO:0005794;GO:0005829;GO:0006511;GO:0006511;GO:0016579;GO:0016579;GO:0036459;GO:0036459;GO:0004843;GO:…	K11837	EC:3.4.19.12	COG5210	R	ubiquitin specific peptidase 32 [Source:HGNCSymbol;Acc:HGNC:19143]	84669	Q8NFA0
ENSG00000171316	8	60678740	60868028	+	17020	CHD7	GO:0000166;GO:0000978;GO:0001501;GO:0001568;GO:0001701;GO:0001701;GO:0001974;GO:0003007;GO:0003007;GO:0003222;GO:0003226;GO:0003677;GO:0003678;GO:0003682;GO:0004386;GO:0005515;GO:0005515;GO:0005515;GO:0005524;GO:0005524;GO:0005524;GO:0005634;GO:0005634;GO:0005634;GO:0005654;GO:0005730;GO:0005730;GO:0006325;GO:0006338;GO:0006355;GO:0006364;GO:0007417;GO:0007512;GO:0007605;GO:0007626;GO:0007628;GO:…	K14437	EC:3.6.4.12	COG0553	L	chromodomain helicase DNA binding protein 7[Source:HGNC Symbol;Acc:HGNC:20626]	55636	Q9P2D1;Q6ZWF9
ENSG00000173214	6	111259327	111445354	+	18075	MFSD4B	GO:0055085;GO:0005355;GO:0005886;GO:0006811;GO:0006814;GO:0008643;GO:0015293;GO:0016020;GO:0016021;GO:0016324;GO:0055085;GO:1904659;GO:0055085;	K08175	-	NOG73816	-	major facilitator superfamily domain containing 4B[Source:HGNC Symbol;Acc:HGNC:21053]	91749	Q5TF39;B3KSA1
ENSG00000173406	1	56994778	58546734	-	7548	DAB1	GO:0001764;GO:0001764;GO:0005515;GO:0005515;GO:0005737;GO:0005829;GO:0005829;GO:0005903;GO:0007162;GO:0007264;GO:0007275;GO:0007399;GO:0007411;GO:0007420;GO:0007494;GO:0007628;GO:0014069;GO:0016020;GO:0016358;GO:0021517;GO:0021517;GO:0021589;GO:0021766;GO:0021795;GO:0021799;GO:0021799;GO:0021813;GO:0021942;GO:0021987;GO:0030154;GO:0042493;GO:0043005;GO:0043025;GO:0043231;GO:0043548;GO:0045177;GO:…	K20054	-	NOG313182	-	DAB adaptor protein 1 [Source:HGNCSymbol;Acc:HGNC:2661]	1600	O75553
ENSG00000173473	3	47585269	47782106	-	7624	SMARCC1	GO:0000790;GO:0000978;GO:0001741;GO:0003677;GO:0003677;GO:0003682;GO:0003713;GO:0005515;GO:0005515;GO:0005515;GO:0005634;GO:0005634;GO:0005654;GO:0005654;GO:0005737;GO:0006325;GO:0006337;GO:0006338;GO:0006338;GO:0006357;GO:0007399;GO:0008286;GO:0009887;GO:0016514;GO:0016514;GO:0016514;GO:0016514;GO:0016514;GO:0016514;GO:0030850;GO:0031492;GO:0032435;GO:0032991;GO:0042393;GO:0043044;GO:0043044;GO:…	K11649	-	COG5259	BK	SWI/SNF related, matrix associated, actin dependentregulator of chromatin subfamily c member 1 [Source:HGNCSymbol;Acc:HGNC:11104]	6599	Q92922;Q58EY4
ENSG00000173889	3	170086732	170181749	-	16919	PHC3	GO:0005515;GO:0003677;GO:0005515;GO:0005515;GO:0005634;GO:0005634;GO:0005634;GO:0005634;GO:0005654;GO:0005654;GO:0007275;GO:0008270;GO:0008270;GO:0031519;GO:0031519;GO:0035102;GO:0046872;GO:0070317;GO:0003677;GO:0005515;GO:0005515;GO:0005634;GO:0005634;GO:0005634;GO:0005634;GO:0005654;GO:0005654;GO:0007275;GO:0008270;GO:0008270;GO:0031519;GO:0035102;GO:0046872;GO:0070317;GO:0005634;GO:0005634;GO:…	K11458	-	NOG145736	S	polyhomeotic homolog 3 [Source:HGNCSymbol;Acc:HGNC:15682]	80012	Q8NDX5;B4E2T1
ENSG00000174125	4	38790677	38856817	-	4537	TLR1	GO:0001775;GO:0002224;GO:0002224;GO:0002376;GO:0002755;GO:0002755;GO:0002755;GO:0004888;GO:0004888;GO:0004888;GO:0005515;GO:0005515;GO:0005515;GO:0005794;GO:0005886;GO:0005886;GO:0005886;GO:0005887;GO:0005887;GO:0006952;GO:0006954;GO:0006954;GO:0006954;GO:0006954;GO:0006955;GO:0007165;GO:0007165;GO:0007165;GO:0016020;GO:0016021;GO:0016021;GO:0016021;GO:0016787;GO:0030670;GO:0031410;GO:0034130;GO:…	K05398	-	NOG272762	-	toll like receptor 1 [Source:HGNCSymbol;Acc:HGNC:11847]	7096	Q15399
ENSG00000174130	4	38823715	38856817	-	6035	TLR6	GO:0001540;GO:0001774;GO:0001775;GO:0002224;GO:0002224;GO:0002224;GO:0002376;GO:0002755;GO:0002755;GO:0002755;GO:0002755;GO:0004888;GO:0004888;GO:0005102;GO:0005515;GO:0005515;GO:0005515;GO:0005623;GO:0005794;GO:0005886;GO:0005886;GO:0005887;GO:0005887;GO:0006954;GO:0006954;GO:0006954;GO:0006954;GO:0006954;GO:0006955;GO:0007165;GO:0007165;GO:0007165;GO:0007250;GO:0010628;GO:0016020;GO:0016021;GO:…	K10169	-	NOG272762	-	toll like receptor 6 [Source:HGNCSymbol;Acc:HGNC:16711]	10333	Q9Y2C9;B2R933
ENSG00000174485	15	65658046	65792293	-	10623	DENND4A	GO:0003677;GO:0005085;GO:0005515;GO:0005515;GO:0005634;GO:0005829;GO:0006355;GO:0017112;GO:0003677;GO:0005085;GO:0005515;GO:0005515;GO:0005634;GO:0005829;GO:0006355;GO:0017112;GO:0005515;GO:0005515;	K20163	-	NOG315114	-	DENN domain containing 4A [Source:HGNCSymbol;Acc:HGNC:24321]	10260	Q7Z401
ENSG00000175445	8	19901717	19967259	+	4131	LPL	GO:0004465;GO:0004465;GO:0005576;GO:0006629;GO:0006629;GO:0052689;GO:0052689;GO:0004465;GO:0004465;GO:0005576;GO:0006629;GO:0006629;GO:0052689;GO:0052689;GO:0004465;GO:0004465;GO:0005576;GO:0006629;GO:0006629;GO:0052689;GO:0052689;GO:0001523;GO:0004465;GO:0004465;GO:0004465;GO:0004465;GO:0004465;GO:0004465;GO:0004620;GO:0004806;GO:0004806;GO:0005102;GO:0005509;GO:0005515;GO:0005515;GO:0005515;GO:…	K01059	EC:3.1.1.34	NOG40923	-	lipoprotein lipase [Source:HGNCSymbol;Acc:HGNC:6677]	4023	P06858;A0A1B1RVA9
ENSG00000180353	3	121631399	121660927	-	5093	HCLS1	GO:0000122;GO:0001085;GO:0003779;GO:0003779;GO:0005515;GO:0005515;GO:0005634;GO:0005634;GO:0005634;GO:0005667;GO:0005737;GO:0005737;GO:0005737;GO:0005739;GO:0005829;GO:0005884;GO:0005886;GO:0005886;GO:0006355;GO:0008284;GO:0008284;GO:0009725;GO:0009725;GO:0014068;GO:0014069;GO:0016020;GO:0017124;GO:0019901;GO:0030027;GO:0030041;GO:0030041;GO:0030218;GO:0030218;GO:0030425;GO:0030427;GO:0030833;GO:…	K06106	-	NOG123488	T	hematopoietic cell-specific Lyn substrate 1[Source:HGNC Symbol;Acc:HGNC:4844]	3059	P14317
ENSG00000180376	3	56557161	56621837	+	9286	CCDC66	GO:0005813;GO:0005813;GO:0005829;GO:0008017;GO:0008017;GO:0030054;GO:0034451;GO:0046548;GO:0046548;GO:0090543;GO:0001578;GO:0001750;GO:0001895;GO:0001917;GO:0001917;GO:0005515;GO:0005737;GO:0005813;GO:0005813;GO:0005813;GO:0005815;GO:0005829;GO:0005856;GO:0005874;GO:0005929;GO:0008017;GO:0008017;GO:0008017;GO:0030030;GO:0030054;GO:0034451;GO:0034451;GO:0036064;GO:0042803;GO:0042803;GO:0042995;GO:…	-	-	NOG82179	-	coiled-coil domain containing 66 [Source:HGNCSymbol;Acc:HGNC:27709]	285331	A2RUB6
ENSG00000181090	9	137618992	137870016	+	22188	EHMT1	GO:0002039;GO:0002039;GO:0002039;GO:0005515;GO:0005515;GO:0005515;GO:0005634;GO:0005634;GO:0005634;GO:0005654;GO:0005654;GO:0005694;GO:0006306;GO:0006325;GO:0008168;GO:0008270;GO:0016279;GO:0016571;GO:0016604;GO:0016740;GO:0018024;GO:0018024;GO:0018024;GO:0018026;GO:0018027;GO:0032259;GO:0034968;GO:0045892;GO:0045995;GO:0046872;GO:0046974;GO:0046976;GO:0051567;GO:0070317;GO:0070734;GO:0120162;GO:…	K11420	EC:2.1.1.43	COG0666	R	euchromatic histone lysine methyltransferase 1[Source:HGNC Symbol;Acc:HGNC:24650]	79813	Q9H9B1
ENSG00000183354	9	5881596	6008482	-	8497	KIAA2026	GO:0005515;GO:0005515;GO:0005515;	-	-	NOG12793	-	KIAA2026 [Source:HGNC Symbol;Acc:HGNC:23378]"	158358	Q5HYC2
ENSG00000183831	1	173608336	173669851	-	4125	ANKRD45	GO:0003674;GO:0005515;GO:0005515;GO:0005575;GO:0008150;	-	-	NOG292903	-	ankyrin repeat domain 45 [Source:HGNCSymbol;Acc:HGNC:24786]	339416	Q5TZF3
ENSG00000185591	12	53380176	53416446	+	8083	SP1	GO:0000790;GO:0000790;GO:0000790;GO:0000790;GO:0000977;GO:0000977;GO:0000978;GO:0000978;GO:0000978;GO:0000978;GO:0000978;GO:0000981;GO:0000981;GO:0000987;GO:0000987;GO:0001103;GO:0001228;GO:0001228;GO:0001228;GO:0003676;GO:0003676;GO:0003677;GO:0003690;GO:0003690;GO:0003700;GO:0003700;GO:0005515;GO:0005515;GO:0005634;GO:0005634;GO:0005634;GO:0005634;GO:0005654;GO:0005654;GO:0005654;GO:0005719;GO:…	K04684	-	COG5048	R	Sp1 transcription factor [Source:HGNCSymbol;Acc:HGNC:11205]	6667	P08047
ENSG00000187790	14	45135930	45200890	+	8478	FANCM	GO:0000166;GO:0000400;GO:0000712;GO:0003677;GO:0003677;GO:0003677;GO:0003682;GO:0003724;GO:0004386;GO:0004518;GO:0004518;GO:0005515;GO:0005515;GO:0005524;GO:0005524;GO:0005524;GO:0005634;GO:0005654;GO:0005654;GO:0006281;GO:0006974;GO:0009378;GO:0016787;GO:0016787;GO:0016787;GO:0031297;GO:0032508;GO:0036297;GO:0036297;GO:0043138;GO:0043240;GO:0045003;GO:0071821;GO:0071932;GO:0090305;GO:1902527;GO:…	K10896	-	COG1948	L	FA complementation group M [Source:HGNCSymbol;Acc:HGNC:23168]	57697	Q8IYD8
ENSG00000196233	10	96832282	96995959	+	26020	LCOR	GO:0000981;GO:0003677;GO:0003677;GO:0003677;GO:0005515;GO:0005634;GO:0005654;GO:0006357;GO:0000981;GO:0003677;GO:0003677;GO:0005515;GO:0005634;GO:0005654;GO:0006357;GO:0000981;GO:0003677;GO:0003677;GO:0003677;GO:0005515;GO:0005634;GO:0005654;GO:0006357;GO:0000981;GO:0003677;GO:0003677;GO:0003677;GO:0005515;GO:0005634;GO:0005654;GO:0006357;GO:0000981;GO:0003677;GO:0003677;GO:0003677;GO:0005515;GO:…	-	-	NOG309364	-	ligand dependent nuclear receptor corepressor[Source:HGNC Symbol;Acc:HGNC:29503]	84458	Q96JN0
ENSG00000198700	1	201829149	201884291	+	11904	IPO9	GO:0005515;GO:0005634;GO:0005635;GO:0005737;GO:0005829;GO:0006606;GO:0006606;GO:0006886;GO:0006886;GO:0008536;GO:0008536;GO:0015031;GO:0016020;GO:0042393;GO:0061608;	K20224	-	COG5657	O	importin 9 [Source:HGNC Symbol;Acc:HGNC:19425]"	55705	Q96P70
ENSG00000198718	14	44962190	45074431	+	10292	TOGARAM1	GO:0005874;GO:0005929;GO:0031116;GO:0036064;GO:0005737;GO:0005856;GO:0005874;GO:0005929;GO:0030030;GO:0031116;GO:0035082;GO:0036064;GO:0042995;GO:1905515;GO:0005737;GO:0005856;GO:0005874;GO:0005929;GO:0030030;GO:0031116;GO:0035082;GO:0036064;GO:0042995;GO:1905515;	-	-	NOG300754	-	TOG array regulator of axonemal microtubules 1[Source:HGNC Symbol;Acc:HGNC:19959]	23116	Q9Y4F4;Q6P183;B4DHM7
ENSG00000198815	1	42176539	42335877	-	6896	FOXJ3	GO:0000790;GO:0000978;GO:0000981;GO:0001228;GO:0001228;GO:0003677;GO:0003700;GO:0003700;GO:0005634;GO:0006355;GO:0006355;GO:0043565;GO:0043565;GO:0043565;GO:0045944;GO:0045944;GO:0000790;GO:0000978;GO:0000981;GO:0001228;GO:0001228;GO:0003677;GO:0003700;GO:0003700;GO:0005634;GO:0006355;GO:0006355;GO:0043565;GO:0043565;GO:0043565;GO:0045944;GO:0045944;GO:0000790;GO:0000978;GO:0000981;GO:0001228;GO:…	K09403	-	COG5025	K	forkhead box J3 [Source:HGNC Symbol;Acc:HGNC:29178]"	22887	Q9UPW0
ENSG00000198974	-	-	-	-	-	-	-	-	-	-	-	-	-	-
ENSG00000205302	5	122775079	122834543	+	8606	SNX2	GO:0006886;GO:0006897;GO:0030904;GO:0005154;GO:0005158;GO:0005515;GO:0005515;GO:0005515;GO:0005737;GO:0005764;GO:0005768;GO:0005768;GO:0005768;GO:0005829;GO:0006886;GO:0006886;GO:0006897;GO:0006897;GO:0008289;GO:0010008;GO:0010008;GO:0015031;GO:0016020;GO:0016020;GO:0030027;GO:0030904;GO:0030904;GO:0030904;GO:0030904;GO:0030905;GO:0031901;GO:0032991;GO:0034498;GO:0035091;GO:0035091;GO:0035091;GO:…	K17917	-	COG5391	U	sorting nexin 2 [Source:HGNC Symbol;Acc:HGNC:11173]"	6643	O60749
ENSG00000207962	-	-	-	-	-	-	-	-	-	-	-	-	-	-
ENSG00000213639	2	28751640	28802940	+	5760	PPP1CB	GO:0004721;GO:0006470;GO:0016787;GO:0016787;GO:0016787;GO:0046872;GO:0004721;GO:0006470;GO:0016787;GO:0016787;GO:0016787;GO:0046872;GO:0004721;GO:0006470;GO:0016787;GO:0016787;GO:0016787;GO:0046872;GO:0000086;GO:0000784;GO:0004721;GO:0004722;GO:0005515;GO:0005515;GO:0005634;GO:0005634;GO:0005654;GO:0005654;GO:0005654;GO:0005730;GO:0005737;GO:0005737;GO:0005829;GO:0005829;GO:0005886;GO:0005925;GO:…	K10858	EC:3.1.3.16	COG0639	T	protein phosphatase 1 catalytic subunit beta[Source:HGNC Symbol;Acc:HGNC:9282]	5395	P62140;V9HW04
ENSG00000214176	-	-	-	-	-	-	-	-	-	-	-	-	-	-
ENSG00000227773	-	-	-	-	-	-	-	-	-	-	-	-	-	-
ENSG00000228065	-	-	-	-	-	-	-	-	-	-	-	-	-	-
ENSG00000229014	-	-	-	-	-	-	-	-	-	-	-	-	-	-
ENSG00000238015	-	-	-	-	-	-	-	-	-	-	-	-	-	-
ENSG00000238311	-	-	-	-	-	-	-	-	-	-	-	-	-	-
ENSG00000243398	-	-	-	-	-	-	-	-	-	-	-	-	-	-
ENSG00000251136	-	-	-	-	-	-	-	-	-	-	-	-	-	-
ENSG00000252498	-	-	-	-	-	-	-	-	-	-	-	-	-	-
ENSG00000254087	8	55879835	56014169	+	6164	LYN	GO:0000166;GO:0001782;GO:0001782;GO:0001817;GO:0001817;GO:0001932;GO:0001933;GO:0001933;GO:0001934;GO:0002223;GO:0002250;GO:0002376;GO:0002431;GO:0002431;GO:0002431;GO:0002513;GO:0002513;GO:0002513;GO:0002553;GO:0002576;GO:0002576;GO:0002576;GO:0002762;GO:0002768;GO:0002768;GO:0002774;GO:0002774;GO:0002902;GO:0002902;GO:0004672;GO:0004672;GO:0004672;GO:0004713;GO:0004713;GO:0004713;GO:0004713;GO:…	K05854	EC:2.7.10.2	COG0515	T	LYN proto-oncogene, Src family tyrosine kinase[Source:HGNC Symbol;Acc:HGNC:6735]	4067	P07948;Q6NUK7;A8K379
ENSG00000256087	19	52031378	52095738	-	5986	ZNF432	GO:0003676;GO:0003676;GO:0003677;GO:0005634;GO:0005654;GO:0006355;GO:0006355;GO:0046872;GO:0003676;GO:0003676;GO:0003677;GO:0005634;GO:0005654;GO:0006355;GO:0006355;GO:0046872;GO:0003676;GO:0003676;GO:0005654;GO:0006355;GO:0006355;GO:0003676;GO:0003676;GO:0005654;GO:0006355;GO:0006355;GO:0003676;GO:0003676;GO:0006355;GO:0006355;GO:0003676;GO:0003676;GO:0006355;GO:0006355;	K09228	-	-	-	zinc finger protein 432 [Source:HGNCSymbol;Acc:HGNC:20810]	9668	O94892;A0A024R4I3
ENSG00000261864	-	-	-	-	-	-	-	-	-	-	-	-	-	-
ENSG00000265257	-	-	-	-	-	-	-	-	-	-	-	-	-	-
ENSG00000269955	7	139341360	139422599	+	1661	FMC1-LUC7L2	GO:0003729;GO:0003729;GO:0005685;GO:0005685;GO:0006376;GO:0006376;	K13212	-	-	-	FMC1-LUC7L2 readthrough [Source:HGNCSymbol;Acc:HGNC:44671]	100996928	Q96HJ9;A0A0A6YYJ8
ENSG00000273217	5	131425891	131796983	-	6393	AC008695.1	GO:0005085;GO:0005085;GO:0005085;GO:0005515;GO:0005813;GO:0005829;GO:0007165;GO:0007165;GO:0007264;GO:0007264;	-	-	-	-	novel protein"	-	-
ENSG00000275939	-	-	-	-	-	-	-	-	-	-	-	-	-	-
ENSG00000278799	-	-	-	-	-	-	-	-	-	-	-	-	-	-
ENSG00000283899	-	-	-	-	-	-	-	-	-	-	-	-	-	-
ENSG00000284172	-	-	-	-	-	-	-	-	-	-	-	-	-	-
ENSG00000285441	6	159679119	159762529	-	2558	SOD2	GO:0004784;GO:0006801;GO:0046872;GO:0055114;	-	-	-	-	superoxide dismutase 2 [Source:NCBI gene;Acc:6648]"	-	-
ENSG00000285777	1	173596060	173669837	-	1786	AL139142.2	-	-	-	-	-	novel protein"	-	-

## Sheet: Control vs WT-GO
Category	GO.ID	Term	list	Total	Pvalue	FDR	Gene
CC	GO:0005622	intracellular	148	14579	5.76657e-08	0.000270048	ENSG00000003402(CFLAR),ENSG00000005810(MYCBP2),ENSG00000008294(SPAG9),ENSG00000009954(BAZ1B),ENSG00000011275(RNF216),ENSG00000031003(FAM13B),ENSG00000033800(PIAS1),ENSG00000034677(RNF19A),ENSG00000036257(CUL3),ENSG00000042493(CAPG),ENSG00000044459(CNTLN),ENSG00000050426(LETMD1),ENSG00000052795(FNIP2),ENSG00000054282(SDCCAG8),ENSG00000055609(KMT2C),ENSG00000058668(ATP2B4),ENSG00000066136(NFYC),ENS…
CC	GO:0043229	intracellular organelle	137	12855	1.53373e-07	0.000359123	ENSG00000005810(MYCBP2),ENSG00000008294(SPAG9),ENSG00000009954(BAZ1B),ENSG00000011275(RNF216),ENSG00000033800(PIAS1),ENSG00000034677(RNF19A),ENSG00000036257(CUL3),ENSG00000042493(CAPG),ENSG00000044459(CNTLN),ENSG00000050426(LETMD1),ENSG00000052795(FNIP2),ENSG00000054282(SDCCAG8),ENSG00000055609(KMT2C),ENSG00000058668(ATP2B4),ENSG00000066136(NFYC),ENSG00000070961(ATP2B1),ENSG00000072736(NFATC3),EN…
BP	GO:0006996	organelle organization	62	3971	4.16553e-07	0.00065024	ENSG00000003402(CFLAR),ENSG00000005810(MYCBP2),ENSG00000009954(BAZ1B),ENSG00000034677(RNF19A),ENSG00000036257(CUL3),ENSG00000042493(CAPG),ENSG00000044459(CNTLN),ENSG00000052795(FNIP2),ENSG00000054282(SDCCAG8),ENSG00000055609(KMT2C),ENSG00000071205(ARHGAP10),ENSG00000075711(DLG1),ENSG00000077254(USP33),ENSG00000084073(ZMPSTE24),ENSG00000085832(EPS15),ENSG00000097033(SH3GLB1),ENSG00000104043(ATP8B4…
BP	GO:0016043	cellular component organization	84	6262	6.53217e-07	0.000764754	ENSG00000003402(CFLAR),ENSG00000005810(MYCBP2),ENSG00000009954(BAZ1B),ENSG00000033800(PIAS1),ENSG00000034677(RNF19A),ENSG00000036257(CUL3),ENSG00000042493(CAPG),ENSG00000044459(CNTLN),ENSG00000052795(FNIP2),ENSG00000054282(SDCCAG8),ENSG00000055609(KMT2C),ENSG00000071205(ARHGAP10),ENSG00000075711(DLG1),ENSG00000077254(USP33),ENSG00000084073(ZMPSTE24),ENSG00000085832(EPS15),ENSG00000097033(SH3GLB1)…
CC	GO:0005829	cytosol	72	5159	1.25033e-06	0.00117106	ENSG00000003402(CFLAR),ENSG00000008294(SPAG9),ENSG00000011275(RNF216),ENSG00000031003(FAM13B),ENSG00000034677(RNF19A),ENSG00000036257(CUL3),ENSG00000044459(CNTLN),ENSG00000052795(FNIP2),ENSG00000054282(SDCCAG8),ENSG00000071205(ARHGAP10),ENSG00000072736(NFATC3),ENSG00000075151(EIF4G3),ENSG00000075711(DLG1),ENSG00000077044(DGKD),ENSG00000077254(USP33),ENSG00000078618(NRDC),ENSG00000085832(EPS15),EN…
BP	GO:0071840	cellular component organization or biogenesis	84	6447	2.56962e-06	0.00200559	ENSG00000003402(CFLAR),ENSG00000005810(MYCBP2),ENSG00000009954(BAZ1B),ENSG00000033800(PIAS1),ENSG00000034677(RNF19A),ENSG00000036257(CUL3),ENSG00000042493(CAPG),ENSG00000044459(CNTLN),ENSG00000052795(FNIP2),ENSG00000054282(SDCCAG8),ENSG00000055609(KMT2C),ENSG00000071205(ARHGAP10),ENSG00000075711(DLG1),ENSG00000077254(USP33),ENSG00000084073(ZMPSTE24),ENSG00000085832(EPS15),ENSG00000097033(SH3GLB1)…
CC	GO:0043228	non-membrane-bounded organelle	68	4974	7.03164e-06	0.00470416	ENSG00000005810(MYCBP2),ENSG00000008294(SPAG9),ENSG00000009954(BAZ1B),ENSG00000034677(RNF19A),ENSG00000036257(CUL3),ENSG00000042493(CAPG),ENSG00000044459(CNTLN),ENSG00000050426(LETMD1),ENSG00000052795(FNIP2),ENSG00000054282(SDCCAG8),ENSG00000058668(ATP2B4),ENSG00000066136(NFYC),ENSG00000072736(NFATC3),ENSG00000075711(DLG1),ENSG00000077254(USP33),ENSG00000086102(NFX1),ENSG00000100796(PPP4R3A),ENSG…
CC	GO:0005815	microtubule organizing center	20	779	1.06824e-05	0.00625323	ENSG00000008294(SPAG9),ENSG00000034677(RNF19A),ENSG00000036257(CUL3),ENSG00000042493(CAPG),ENSG00000044459(CNTLN),ENSG00000052795(FNIP2),ENSG00000054282(SDCCAG8),ENSG00000077254(USP33),ENSG00000100796(PPP4R3A),ENSG00000104218(CSPP1),ENSG00000110888(CAPRIN2),ENSG00000115760(BIRC6),ENSG00000131051(RBM39),ENSG00000135837(CEP350),ENSG00000153187(HNRNPU),ENSG00000156787(TBC1D31),ENSG00000158987(RAPGEF…
CC	GO:0043232	intracellular non-membrane-bounded organelle	67	4966	1.40028e-05	0.00728614	ENSG00000005810(MYCBP2),ENSG00000008294(SPAG9),ENSG00000009954(BAZ1B),ENSG00000034677(RNF19A),ENSG00000036257(CUL3),ENSG00000042493(CAPG),ENSG00000044459(CNTLN),ENSG00000050426(LETMD1),ENSG00000052795(FNIP2),ENSG00000054282(SDCCAG8),ENSG00000058668(ATP2B4),ENSG00000066136(NFYC),ENSG00000072736(NFATC3),ENSG00000075711(DLG1),ENSG00000077254(USP33),ENSG00000086102(NFX1),ENSG00000100796(PPP4R3A),ENSG…
CC	GO:0043226	organelle	137	13687	4.15416e-05	0.0193011	ENSG00000005810(MYCBP2),ENSG00000008294(SPAG9),ENSG00000009954(BAZ1B),ENSG00000011275(RNF216),ENSG00000033800(PIAS1),ENSG00000034677(RNF19A),ENSG00000036257(CUL3),ENSG00000042493(CAPG),ENSG00000044459(CNTLN),ENSG00000050426(LETMD1),ENSG00000052795(FNIP2),ENSG00000054282(SDCCAG8),ENSG00000055609(KMT2C),ENSG00000058668(ATP2B4),ENSG00000066136(NFYC),ENSG00000070961(ATP2B1),ENSG00000072736(NFATC3),EN…
CC	GO:0005813	centrosome	16	590	4.53368e-05	0.0193011	ENSG00000008294(SPAG9),ENSG00000034677(RNF19A),ENSG00000036257(CUL3),ENSG00000044459(CNTLN),ENSG00000052795(FNIP2),ENSG00000054282(SDCCAG8),ENSG00000077254(USP33),ENSG00000104218(CSPP1),ENSG00000110888(CAPRIN2),ENSG00000131051(RBM39),ENSG00000135837(CEP350),ENSG00000153187(HNRNPU),ENSG00000156787(TBC1D31),ENSG00000158987(RAPGEF6),ENSG00000180376(CCDC66),ENSG00000273217(AC008695.1)
BP	GO:0034135	regulation of toll-like receptor 2 signaling pathway	3	10	7.37864e-05	0.0287951	ENSG00000174125(TLR1),ENSG00000174130(TLR6),ENSG00000254087(LYN)
CC	GO:0043231	intracellular membrane-bounded organelle	117	11070	9.02387e-05	0.0325068	ENSG00000005810(MYCBP2),ENSG00000008294(SPAG9),ENSG00000009954(BAZ1B),ENSG00000011275(RNF216),ENSG00000033800(PIAS1),ENSG00000036257(CUL3),ENSG00000042493(CAPG),ENSG00000044459(CNTLN),ENSG00000050426(LETMD1),ENSG00000055609(KMT2C),ENSG00000058668(ATP2B4),ENSG00000066136(NFYC),ENSG00000070961(ATP2B1),ENSG00000072736(NFATC3),ENSG00000075711(DLG1),ENSG00000077044(DGKD),ENSG00000077254(USP33),ENSG000…
BP	GO:0055094	response to lipoprotein particle	4	29	0.000109831	0.0367385	ENSG00000130164(LDLR),ENSG00000132170(PPARG),ENSG00000174130(TLR6),ENSG00000175445(LPL)
MF	GO:0140096	catalytic activity, acting on a protein	36	2220	0.000129419	0.03819	ENSG00000003402(CFLAR),ENSG00000005810(MYCBP2),ENSG00000009954(BAZ1B),ENSG00000011275(RNF216),ENSG00000033800(PIAS1),ENSG00000034677(RNF19A),ENSG00000036257(CUL3),ENSG00000055609(KMT2C),ENSG00000075711(DLG1),ENSG00000077254(USP33),ENSG00000078618(NRDC),ENSG00000084073(ZMPSTE24),ENSG00000086102(NFX1),ENSG00000103404(USP31),ENSG00000112200(ZNF451),ENSG00000112701(SENP6),ENSG00000115760(BIRC6),ENSG0…
CC	GO:0090543	Flemming body	4	31	0.000133512	0.03819	ENSG00000042493(CAPG),ENSG00000115760(BIRC6),ENSG00000140455(USP3),ENSG00000180376(CCDC66)
BP	GO:0071402	cellular response to lipoprotein particle stimulus	4	31	0.000143552	0.03819	ENSG00000130164(LDLR),ENSG00000132170(PPARG),ENSG00000174130(TLR6),ENSG00000175445(LPL)
CC	GO:0015630	microtubule cytoskeleton	24	1249	0.000147759	0.03819	ENSG00000005810(MYCBP2),ENSG00000008294(SPAG9),ENSG00000034677(RNF19A),ENSG00000036257(CUL3),ENSG00000042493(CAPG),ENSG00000044459(CNTLN),ENSG00000052795(FNIP2),ENSG00000054282(SDCCAG8),ENSG00000075711(DLG1),ENSG00000077254(USP33),ENSG00000100796(PPP4R3A),ENSG00000104218(CSPP1),ENSG00000110888(CAPRIN2),ENSG00000115760(BIRC6),ENSG00000131051(RBM39),ENSG00000135837(CEP350),ENSG00000143669(LYST),ENS…
BP	GO:0090659	walking behavior	4	32	0.000162956	0.03819	ENSG00000084073(ZMPSTE24),ENSG00000104133(SPG11),ENSG00000171316(CHD7),ENSG00000173406(DAB1)
CC	GO:0005654	nucleoplasm	54	3999	0.000163101	0.03819	ENSG00000005810(MYCBP2),ENSG00000009954(BAZ1B),ENSG00000011275(RNF216),ENSG00000033800(PIAS1),ENSG00000036257(CUL3),ENSG00000042493(CAPG),ENSG00000044459(CNTLN),ENSG00000050426(LETMD1),ENSG00000055609(KMT2C),ENSG00000066136(NFYC),ENSG00000070961(ATP2B1),ENSG00000072736(NFATC3),ENSG00000077254(USP33),ENSG00000086102(NFX1),ENSG00000095564(BTAF1),ENSG00000100207(TCF20),ENSG00000100796(PPP4R3A),ENSG0…
BP	GO:0042982	amyloid precursor protein metabolic process	5	62	0.000201253	0.0411835	ENSG00000075711(DLG1),ENSG00000125447(GGA3),ENSG00000137845(ADAM10),ENSG00000185591(SP1),ENSG00000254087(LYN)
BP	GO:0044257	cellular protein catabolic process	18	801	0.000207338	0.0411835	ENSG00000011275(RNF216),ENSG00000033800(PIAS1),ENSG00000034677(RNF19A),ENSG00000036257(CUL3),ENSG00000077254(USP33),ENSG00000078618(NRDC),ENSG00000084073(ZMPSTE24),ENSG00000103404(USP31),ENSG00000115760(BIRC6),ENSG00000130164(LDLR),ENSG00000136536(MARCHF7),ENSG00000140455(USP3),ENSG00000144747(TMF1),ENSG00000153827(TRIP12),ENSG00000159459(UBR1),ENSG00000162600(OMA1),ENSG00000170832(USP32),ENSG000…
MF	GO:0035663	Toll-like receptor 2 binding	2	3	0.000222537	0.0411835	ENSG00000174125(TLR1),ENSG00000174130(TLR6)
BP	GO:0070340	detection of bacterial lipopeptide	2	3	0.000223705	0.0411835	ENSG00000174125(TLR1),ENSG00000174130(TLR6)
MF	GO:0005515	protein binding	129	12686	0.000238689	0.0411835	ENSG00000003402(CFLAR),ENSG00000005810(MYCBP2),ENSG00000008294(SPAG9),ENSG00000009954(BAZ1B),ENSG00000011275(RNF216),ENSG00000033800(PIAS1),ENSG00000034677(RNF19A),ENSG00000036257(CUL3),ENSG00000042493(CAPG),ENSG00000044459(CNTLN),ENSG00000050426(LETMD1),ENSG00000052795(FNIP2),ENSG00000054282(SDCCAG8),ENSG00000055609(KMT2C),ENSG00000058668(ATP2B4),ENSG00000066136(NFYC),ENSG00000070961(ATP2B1),ENS…
CC	GO:0031981	nuclear lumen	61	4774	0.00023993	0.0411835	ENSG00000005810(MYCBP2),ENSG00000009954(BAZ1B),ENSG00000011275(RNF216),ENSG00000033800(PIAS1),ENSG00000036257(CUL3),ENSG00000042493(CAPG),ENSG00000044459(CNTLN),ENSG00000050426(LETMD1),ENSG00000055609(KMT2C),ENSG00000066136(NFYC),ENSG00000070961(ATP2B1),ENSG00000072736(NFATC3),ENSG00000077254(USP33),ENSG00000086102(NFX1),ENSG00000095564(BTAF1),ENSG00000100207(TCF20),ENSG00000100796(PPP4R3A),ENSG0…
BP	GO:0051603	proteolysis involved in cellular protein catabolic process	17	741	0.000246885	0.0411835	ENSG00000011275(RNF216),ENSG00000033800(PIAS1),ENSG00000034677(RNF19A),ENSG00000036257(CUL3),ENSG00000077254(USP33),ENSG00000078618(NRDC),ENSG00000084073(ZMPSTE24),ENSG00000103404(USP31),ENSG00000115760(BIRC6),ENSG00000136536(MARCHF7),ENSG00000140455(USP3),ENSG00000144747(TMF1),ENSG00000153827(TRIP12),ENSG00000159459(UBR1),ENSG00000162600(OMA1),ENSG00000170832(USP32),ENSG00000173473(SMARCC1)
CC	GO:0099059	integral component of presynaptic active zone membrane	3	15	0.000256277	0.0411835	ENSG00000058668(ATP2B4),ENSG00000070961(ATP2B1),ENSG00000127022(CANX)
BP	GO:0030163	protein catabolic process	20	965	0.000264295	0.0411835	ENSG00000005810(MYCBP2),ENSG00000011275(RNF216),ENSG00000033800(PIAS1),ENSG00000034677(RNF19A),ENSG00000036257(CUL3),ENSG00000077254(USP33),ENSG00000078618(NRDC),ENSG00000084073(ZMPSTE24),ENSG00000103404(USP31),ENSG00000115760(BIRC6),ENSG00000125447(GGA3),ENSG00000130164(LDLR),ENSG00000136536(MARCHF7),ENSG00000140455(USP3),ENSG00000144747(TMF1),ENSG00000153827(TRIP12),ENSG00000159459(UBR1),ENSG00…
BP	GO:0034134	toll-like receptor 2 signaling pathway	3	15	0.000270981	0.0411835	ENSG00000174125(TLR1),ENSG00000174130(TLR6),ENSG00000254087(LYN)
MF	GO:0019787	ubiquitin-like protein transferase activity	12	417	0.000283735	0.0411835	ENSG00000005810(MYCBP2),ENSG00000011275(RNF216),ENSG00000033800(PIAS1),ENSG00000034677(RNF19A),ENSG00000036257(CUL3),ENSG00000086102(NFX1),ENSG00000112200(ZNF451),ENSG00000115760(BIRC6),ENSG00000140367(UBE2Q2),ENSG00000152503(TRIM36),ENSG00000153827(TRIP12),ENSG00000159459(UBR1)
BP	GO:0009057	macromolecule catabolic process	26	1445	0.000286736	0.0411835	ENSG00000005810(MYCBP2),ENSG00000011275(RNF216),ENSG00000033800(PIAS1),ENSG00000034677(RNF19A),ENSG00000036257(CUL3),ENSG00000077254(USP33),ENSG00000078618(NRDC),ENSG00000084073(ZMPSTE24),ENSG00000097033(SH3GLB1),ENSG00000103404(USP31),ENSG00000110367(DDX6),ENSG00000113300(CNOT6),ENSG00000115760(BIRC6),ENSG00000125447(GGA3),ENSG00000130164(LDLR),ENSG00000136536(MARCHF7),ENSG00000140455(USP3),ENSG…
MF	GO:0019899	enzyme binding	35	2228	0.000304596	0.0411835	ENSG00000003402(CFLAR),ENSG00000005810(MYCBP2),ENSG00000008294(SPAG9),ENSG00000033800(PIAS1),ENSG00000034677(RNF19A),ENSG00000036257(CUL3),ENSG00000044459(CNTLN),ENSG00000058668(ATP2B4),ENSG00000075711(DLG1),ENSG00000077044(DGKD),ENSG00000077254(USP33),ENSG00000125447(GGA3),ENSG00000127328(RAB3IP),ENSG00000129566(TEP1),ENSG00000130164(LDLR),ENSG00000130638(ATXN10),ENSG00000132170(PPARG),ENSG00000…
MF	GO:0008270	zinc ion binding	18	829	0.000307162	0.0411835	ENSG00000005810(MYCBP2),ENSG00000009954(BAZ1B),ENSG00000033800(PIAS1),ENSG00000077254(USP33),ENSG00000086102(NFX1),ENSG00000101347(SAMHD1),ENSG00000115020(PIKFYVE),ENSG00000117000(RLF),ENSG00000132170(PPARG),ENSG00000136536(MARCHF7),ENSG00000138802(SEC24B),ENSG00000140455(USP3),ENSG00000152503(TRIM36),ENSG00000153827(TRIP12),ENSG00000159459(UBR1),ENSG00000164306(PRIMPOL),ENSG00000173889(PHC3),ENS…
BP	GO:1902115	regulation of organelle assembly	8	195	0.000307799	0.0411835	ENSG00000054282(SDCCAG8),ENSG00000097033(SH3GLB1),ENSG00000112701(SENP6),ENSG00000113300(CNOT6),ENSG00000115020(PIKFYVE),ENSG00000152520(PAN3),ENSG00000153187(HNRNPU),ENSG00000153317(ASAP1)
BP	GO:0009893	positive regulation of metabolic process	52	3835	0.000317673	0.0413239	ENSG00000003402(CFLAR),ENSG00000005810(MYCBP2),ENSG00000008294(SPAG9),ENSG00000009954(BAZ1B),ENSG00000033800(PIAS1),ENSG00000034677(RNF19A),ENSG00000036257(CUL3),ENSG00000052795(FNIP2),ENSG00000055609(KMT2C),ENSG00000058668(ATP2B4),ENSG00000066136(NFYC),ENSG00000072736(NFATC3),ENSG00000075711(DLG1),ENSG00000078618(NRDC),ENSG00000084073(ZMPSTE24),ENSG00000085832(EPS15),ENSG00000097033(SH3GLB1),ENS…
MF	GO:0003682	chromatin binding	14	560	0.00037364	0.0472907	ENSG00000072736(NFATC3),ENSG00000116539(ASH1L),ENSG00000120733(KDM3B),ENSG00000132170(PPARG),ENSG00000140455(USP3),ENSG00000143970(ASXL2),ENSG00000151702(FLI1),ENSG00000153187(HNRNPU),ENSG00000155666(KDM8),ENSG00000162039(MEIOB),ENSG00000164306(PRIMPOL),ENSG00000171316(CHD7),ENSG00000173473(SMARCC1),ENSG00000187790(FANCM)
MF	GO:0003824	catalytic activity	71	5833	0.000390518	0.0476572	ENSG00000003402(CFLAR),ENSG00000005810(MYCBP2),ENSG00000009954(BAZ1B),ENSG00000011275(RNF216),ENSG00000033800(PIAS1),ENSG00000034677(RNF19A),ENSG00000036257(CUL3),ENSG00000055609(KMT2C),ENSG00000070961(ATP2B1),ENSG00000075711(DLG1),ENSG00000077044(DGKD),ENSG00000077254(USP33),ENSG00000078618(NRDC),ENSG00000084073(ZMPSTE24),ENSG00000085871(MGST2),ENSG00000086102(NFX1),ENSG00000095564(BTAF1),ENSG00…
CC	GO:0005634	nucleus	85	7485	0.000396889	0.0476572	ENSG00000005810(MYCBP2),ENSG00000009954(BAZ1B),ENSG00000011275(RNF216),ENSG00000033800(PIAS1),ENSG00000036257(CUL3),ENSG00000042493(CAPG),ENSG00000044459(CNTLN),ENSG00000050426(LETMD1),ENSG00000055609(KMT2C),ENSG00000066136(NFYC),ENSG00000070961(ATP2B1),ENSG00000072736(NFATC3),ENSG00000075711(DLG1),ENSG00000077044(DGKD),ENSG00000077254(USP33),ENSG00000084073(ZMPSTE24),ENSG00000085871(MGST2),ENSG0…
BP	GO:0042494	detection of bacterial lipoprotein	2	4	0.000444854	0.0505608	ENSG00000174125(TLR1),ENSG00000174130(TLR6)
BP	GO:1903527	positive regulation of membrane tubulation	2	4	0.000444854	0.0505608	ENSG00000097033(SH3GLB1),ENSG00000153317(ASAP1)
MF	GO:0061659	ubiquitin-like protein ligase activity	9	261	0.000460508	0.0505608	ENSG00000005810(MYCBP2),ENSG00000011275(RNF216),ENSG00000033800(PIAS1),ENSG00000034677(RNF19A),ENSG00000036257(CUL3),ENSG00000086102(NFX1),ENSG00000112200(ZNF451),ENSG00000153827(TRIP12),ENSG00000159459(UBR1)
MF	GO:0019904	protein domain specific binding	16	712	0.000464257	0.0505608	ENSG00000033800(PIAS1),ENSG00000036257(CUL3),ENSG00000042493(CAPG),ENSG00000044459(CNTLN),ENSG00000058668(ATP2B4),ENSG00000070961(ATP2B1),ENSG00000075711(DLG1),ENSG00000085832(EPS15),ENSG00000110367(DDX6),ENSG00000132170(PPARG),ENSG00000137845(ADAM10),ENSG00000147010(SH3KBP1),ENSG00000180353(HCLS1),ENSG00000181090(EHMT1),ENSG00000185591(SP1),ENSG00000254087(LYN)
CC	GO:0098945	intrinsic component of presynaptic active zone membrane	3	19	0.000532295	0.0566531	ENSG00000058668(ATP2B4),ENSG00000070961(ATP2B1),ENSG00000127022(CANX)
BP	GO:0071404	cellular response to low-density lipoprotein particle stimulus	3	19	0.00056257	0.0585448	ENSG00000130164(LDLR),ENSG00000132170(PPARG),ENSG00000175445(LPL)
BP	GO:0060998	regulation of dendritic spine development	5	78	0.000587443	0.0598043	ENSG00000110888(CAPRIN2),ENSG00000135387(CAPRIN1),ENSG00000137845(ADAM10),ENSG00000153317(ASAP1),ENSG00000180353(HCLS1)
MF	GO:0045296	cadherin binding	10	329	0.000602404	0.0600225	ENSG00000042493(CAPG),ENSG00000075711(DLG1),ENSG00000085832(EPS15),ENSG00000097033(SH3GLB1),ENSG00000110367(DDX6),ENSG00000110841(PPFIBP1),ENSG00000138768(USO1),ENSG00000149177(PTPRJ),ENSG00000153317(ASAP1),ENSG00000205302(SNX2)
BP	GO:0042987	amyloid precursor protein catabolic process	4	45	0.000618585	0.0603507	ENSG00000125447(GGA3),ENSG00000137845(ADAM10),ENSG00000185591(SP1),ENSG00000254087(LYN)
BP	GO:0010604	positive regulation of macromolecule metabolic process	48	3550	0.00065137	0.0622523	ENSG00000003402(CFLAR),ENSG00000005810(MYCBP2),ENSG00000008294(SPAG9),ENSG00000009954(BAZ1B),ENSG00000033800(PIAS1),ENSG00000034677(RNF19A),ENSG00000036257(CUL3),ENSG00000052795(FNIP2),ENSG00000055609(KMT2C),ENSG00000058668(ATP2B4),ENSG00000066136(NFYC),ENSG00000072736(NFATC3),ENSG00000075711(DLG1),ENSG00000078618(NRDC),ENSG00000084073(ZMPSTE24),ENSG00000085832(EPS15),ENSG00000100207(TCF20),ENSG0…
BP	GO:0022402	cell cycle process	24	1361	0.000673748	0.0631032	ENSG00000033800(PIAS1),ENSG00000036257(CUL3),ENSG00000044459(CNTLN),ENSG00000054282(SDCCAG8),ENSG00000058668(ATP2B4),ENSG00000075711(DLG1),ENSG00000077254(USP33),ENSG00000084073(ZMPSTE24),ENSG00000097033(SH3GLB1),ENSG00000104218(CSPP1),ENSG00000112701(SENP6),ENSG00000113300(CNOT6),ENSG00000115760(BIRC6),ENSG00000152503(TRIM36),ENSG00000153187(HNRNPU),ENSG00000155666(KDM8),ENSG00000156273(BACH1),E…
BP	GO:0044265	cellular macromolecule catabolic process	22	1203	0.000715323	0.0637544	ENSG00000011275(RNF216),ENSG00000033800(PIAS1),ENSG00000034677(RNF19A),ENSG00000036257(CUL3),ENSG00000077254(USP33),ENSG00000078618(NRDC),ENSG00000084073(ZMPSTE24),ENSG00000103404(USP31),ENSG00000110367(DDX6),ENSG00000113300(CNOT6),ENSG00000115760(BIRC6),ENSG00000130164(LDLR),ENSG00000136536(MARCHF7),ENSG00000140455(USP3),ENSG00000144747(TMF1),ENSG00000152520(PAN3),ENSG00000153187(HNRNPU),ENSG000…
BP	GO:0061001	regulation of dendritic spine morphogenesis	4	47	0.000730632	0.0637544	ENSG00000110888(CAPRIN2),ENSG00000135387(CAPRIN1),ENSG00000137845(ADAM10),ENSG00000180353(HCLS1)
BP	GO:0016570	histone modification	12	463	0.0007342	0.0637544	ENSG00000009954(BAZ1B),ENSG00000055609(KMT2C),ENSG00000084073(ZMPSTE24),ENSG00000112200(ZNF451),ENSG00000116539(ASH1L),ENSG00000117000(RLF),ENSG00000120733(KDM3B),ENSG00000140455(USP3),ENSG00000144445(KANSL1L),ENSG00000153827(TRIP12),ENSG00000155666(KDM8),ENSG00000181090(EHMT1)
BP	GO:0034136	negative regulation of toll-like receptor 2 signaling pathway	2	5	0.00073719	0.0637544	ENSG00000174130(TLR6),ENSG00000254087(LYN)
BP	GO:0006357	regulation of transcription by RNA polymerase II	33	2153	0.000750299	0.0637544	ENSG00000009954(BAZ1B),ENSG00000033800(PIAS1),ENSG00000036257(CUL3),ENSG00000052795(FNIP2),ENSG00000055609(KMT2C),ENSG00000058668(ATP2B4),ENSG00000066136(NFYC),ENSG00000072736(NFATC3),ENSG00000075711(DLG1),ENSG00000086102(NFX1),ENSG00000100207(TCF20),ENSG00000110888(CAPRIN2),ENSG00000112096(SOD2),ENSG00000112200(ZNF451),ENSG00000116539(ASH1L),ENSG00000117000(RLF),ENSG00000123066(MED13L),ENSG00000…
BP	GO:0033962	cytoplasmic mRNA processing body assembly	3	21	0.000762384	0.0637544	ENSG00000110367(DDX6),ENSG00000113300(CNOT6),ENSG00000152520(PAN3)
BP	GO:0032869	cellular response to insulin stimulus	8	227	0.000839989	0.0684069	ENSG00000003402(CFLAR),ENSG00000070961(ATP2B1),ENSG00000132170(PPARG),ENSG00000137145(DENND4C),ENSG00000138768(USO1),ENSG00000173473(SMARCC1),ENSG00000175445(LPL),ENSG00000185591(SP1)
BP	GO:0009409	response to cold	4	49	0.000856319	0.0684069	ENSG00000070961(ATP2B1),ENSG00000101493(ZNF516),ENSG00000132170(PPARG),ENSG00000175445(LPL)
MF	GO:0043167	ion binding	74	6306	0.000861843	0.0684069	ENSG00000005810(MYCBP2),ENSG00000009954(BAZ1B),ENSG00000011275(RNF216),ENSG00000033800(PIAS1),ENSG00000034677(RNF19A),ENSG00000055609(KMT2C),ENSG00000058668(ATP2B4),ENSG00000070961(ATP2B1),ENSG00000077044(DGKD),ENSG00000077254(USP33),ENSG00000078618(NRDC),ENSG00000084073(ZMPSTE24),ENSG00000085832(EPS15),ENSG00000085871(MGST2),ENSG00000086102(NFX1),ENSG00000095564(BTAF1),ENSG00000097033(SH3GLB1),E…
BP	GO:0061003	positive regulation of dendritic spine morphogenesis	3	22	0.000877161	0.0684624	ENSG00000110888(CAPRIN2),ENSG00000135387(CAPRIN1),ENSG00000180353(HCLS1)
BP	GO:0051173	positive regulation of nitrogen compound metabolic process	44	3210	0.000906013	0.0686513	ENSG00000003402(CFLAR),ENSG00000005810(MYCBP2),ENSG00000008294(SPAG9),ENSG00000033800(PIAS1),ENSG00000034677(RNF19A),ENSG00000036257(CUL3),ENSG00000052795(FNIP2),ENSG00000055609(KMT2C),ENSG00000058668(ATP2B4),ENSG00000066136(NFYC),ENSG00000072736(NFATC3),ENSG00000075711(DLG1),ENSG00000078618(NRDC),ENSG00000100207(TCF20),ENSG00000101493(ZNF516),ENSG00000110888(CAPRIN2),ENSG00000113300(CNOT6),ENSG0…
CC	GO:0005794	Golgi apparatus	26	1591	0.000938296	0.0686513	ENSG00000036257(CUL3),ENSG00000075711(DLG1),ENSG00000077254(USP33),ENSG00000095139(ARCN1),ENSG00000097033(SH3GLB1),ENSG00000104043(ATP8B4),ENSG00000108587(GOSR1),ENSG00000111300(NAA25),ENSG00000113719(ERGIC1),ENSG00000115020(PIKFYVE),ENSG00000115760(BIRC6),ENSG00000116539(ASH1L),ENSG00000125447(GGA3),ENSG00000130164(LDLR),ENSG00000137145(DENND4C),ENSG00000137845(ADAM10),ENSG00000138768(USO1),ENSG…
BP	GO:0032868	response to insulin	9	289	0.000967672	0.0686513	ENSG00000003402(CFLAR),ENSG00000070961(ATP2B1),ENSG00000132170(PPARG),ENSG00000137145(DENND4C),ENSG00000138768(USO1),ENSG00000173473(SMARCC1),ENSG00000175445(LPL),ENSG00000185591(SP1),ENSG00000254087(LYN)
MF	GO:0046872	metal ion binding	54	4219	0.000969342	0.0686513	ENSG00000005810(MYCBP2),ENSG00000009954(BAZ1B),ENSG00000011275(RNF216),ENSG00000033800(PIAS1),ENSG00000034677(RNF19A),ENSG00000055609(KMT2C),ENSG00000058668(ATP2B4),ENSG00000070961(ATP2B1),ENSG00000077044(DGKD),ENSG00000077254(USP33),ENSG00000078618(NRDC),ENSG00000084073(ZMPSTE24),ENSG00000085832(EPS15),ENSG00000086102(NFX1),ENSG00000100207(TCF20),ENSG00000101347(SAMHD1),ENSG00000101493(ZNF516),E…
CC	GO:0031974	membrane-enclosed lumen	69	5890	0.00103629	0.0686513	ENSG00000005810(MYCBP2),ENSG00000009954(BAZ1B),ENSG00000011275(RNF216),ENSG00000033800(PIAS1),ENSG00000036257(CUL3),ENSG00000042493(CAPG),ENSG00000044459(CNTLN),ENSG00000050426(LETMD1),ENSG00000055609(KMT2C),ENSG00000066136(NFYC),ENSG00000070961(ATP2B1),ENSG00000072736(NFATC3),ENSG00000077254(USP33),ENSG00000086102(NFX1),ENSG00000095564(BTAF1),ENSG00000100207(TCF20),ENSG00000100796(PPP4R3A),ENSG0…
CC	GO:0043233	organelle lumen	69	5890	0.00103629	0.0686513	ENSG00000005810(MYCBP2),ENSG00000009954(BAZ1B),ENSG00000011275(RNF216),ENSG00000033800(PIAS1),ENSG00000036257(CUL3),ENSG00000042493(CAPG),ENSG00000044459(CNTLN),ENSG00000050426(LETMD1),ENSG00000055609(KMT2C),ENSG00000066136(NFYC),ENSG00000070961(ATP2B1),ENSG00000072736(NFATC3),ENSG00000077254(USP33),ENSG00000086102(NFX1),ENSG00000095564(BTAF1),ENSG00000100207(TCF20),ENSG00000100796(PPP4R3A),ENSG0…
CC	GO:0070013	intracellular organelle lumen	69	5890	0.00103629	0.0686513	ENSG00000005810(MYCBP2),ENSG00000009954(BAZ1B),ENSG00000011275(RNF216),ENSG00000033800(PIAS1),ENSG00000036257(CUL3),ENSG00000042493(CAPG),ENSG00000044459(CNTLN),ENSG00000050426(LETMD1),ENSG00000055609(KMT2C),ENSG00000066136(NFYC),ENSG00000070961(ATP2B1),ENSG00000072736(NFATC3),ENSG00000077254(USP33),ENSG00000086102(NFX1),ENSG00000095564(BTAF1),ENSG00000100207(TCF20),ENSG00000100796(PPP4R3A),ENSG0…
BP	GO:0016569	covalent chromatin modification	12	483	0.00105815	0.0686513	ENSG00000009954(BAZ1B),ENSG00000055609(KMT2C),ENSG00000084073(ZMPSTE24),ENSG00000112200(ZNF451),ENSG00000116539(ASH1L),ENSG00000117000(RLF),ENSG00000120733(KDM3B),ENSG00000140455(USP3),ENSG00000144445(KANSL1L),ENSG00000153827(TRIP12),ENSG00000155666(KDM8),ENSG00000181090(EHMT1)
MF	GO:0004784	superoxide dismutase activity	2	6	0.00109378	0.0686513	ENSG00000112096(SOD2),ENSG00000285441(SOD2)
MF	GO:0016721	oxidoreductase activity, acting on superoxide radicals as acceptor	2	6	0.00109378	0.0686513	ENSG00000112096(SOD2),ENSG00000285441(SOD2)
BP	GO:0010606	positive regulation of cytoplasmic mRNA processing body assembly	2	6	0.00109948	0.0686513	ENSG00000113300(CNOT6),ENSG00000152520(PAN3)
BP	GO:0070339	response to bacterial lipopeptide	2	6	0.00109948	0.0686513	ENSG00000174125(TLR1),ENSG00000174130(TLR6)
BP	GO:0071220	cellular response to bacterial lipoprotein	2	6	0.00109948	0.0686513	ENSG00000174125(TLR1),ENSG00000174130(TLR6)
BP	GO:0071221	cellular response to bacterial lipopeptide	2	6	0.00109948	0.0686513	ENSG00000174125(TLR1),ENSG00000174130(TLR6)
BP	GO:1903525	regulation of membrane tubulation	2	6	0.00109948	0.0686513	ENSG00000097033(SH3GLB1),ENSG00000153317(ASAP1)
BP	GO:0010605	negative regulation of macromolecule metabolic process	41	2953	0.00112327	0.0692144	ENSG00000003402(CFLAR),ENSG00000005810(MYCBP2),ENSG00000011275(RNF216),ENSG00000033800(PIAS1),ENSG00000036257(CUL3),ENSG00000052795(FNIP2),ENSG00000058668(ATP2B4),ENSG00000070961(ATP2B1),ENSG00000072736(NFATC3),ENSG00000075711(DLG1),ENSG00000084073(ZMPSTE24),ENSG00000086102(NFX1),ENSG00000095564(BTAF1),ENSG00000110367(DDX6),ENSG00000110888(CAPRIN2),ENSG00000112200(ZNF451),ENSG00000113300(CNOT6),E…
BP	GO:1901565	organonitrogen compound catabolic process	23	1336	0.00121602	0.073956	ENSG00000005810(MYCBP2),ENSG00000011275(RNF216),ENSG00000033800(PIAS1),ENSG00000034677(RNF19A),ENSG00000036257(CUL3),ENSG00000058668(ATP2B4),ENSG00000077254(USP33),ENSG00000078618(NRDC),ENSG00000084073(ZMPSTE24),ENSG00000101347(SAMHD1),ENSG00000103404(USP31),ENSG00000115760(BIRC6),ENSG00000117305(HMGCL),ENSG00000125447(GGA3),ENSG00000130164(LDLR),ENSG00000136536(MARCHF7),ENSG00000140455(USP3),ENS…
BP	GO:0006366	transcription by RNA polymerase II	34	2308	0.00123496	0.0741453	ENSG00000009954(BAZ1B),ENSG00000033800(PIAS1),ENSG00000036257(CUL3),ENSG00000052795(FNIP2),ENSG00000055609(KMT2C),ENSG00000058668(ATP2B4),ENSG00000066136(NFYC),ENSG00000072736(NFATC3),ENSG00000075711(DLG1),ENSG00000086102(NFX1),ENSG00000100207(TCF20),ENSG00000110888(CAPRIN2),ENSG00000112096(SOD2),ENSG00000112200(ZNF451),ENSG00000116539(ASH1L),ENSG00000117000(RLF),ENSG00000123066(MED13L),ENSG00000…
BP	GO:0009968	negative regulation of signal transduction	22	1260	0.00130816	0.0768772	ENSG00000003402(CFLAR),ENSG00000036257(CUL3),ENSG00000052795(FNIP2),ENSG00000058668(ATP2B4),ENSG00000075711(DLG1),ENSG00000085832(EPS15),ENSG00000101347(SAMHD1),ENSG00000112096(SOD2),ENSG00000112200(ZNF451),ENSG00000115760(BIRC6),ENSG00000116539(ASH1L),ENSG00000121210(TMEM131L),ENSG00000132170(PPARG),ENSG00000136536(MARCHF7),ENSG00000137770(CTDSPL2),ENSG00000147010(SH3KBP1),ENSG00000149177(PTPRJ)…
CC	GO:0034451	centriolar satellite	5	95	0.00131895	0.0768772	ENSG00000008294(SPAG9),ENSG00000052795(FNIP2),ENSG00000054282(SDCCAG8),ENSG00000131051(RBM39),ENSG00000180376(CCDC66)
MF	GO:0046914	transition metal ion binding	20	1101	0.00134404	0.0768772	ENSG00000005810(MYCBP2),ENSG00000009954(BAZ1B),ENSG00000033800(PIAS1),ENSG00000077254(USP33),ENSG00000086102(NFX1),ENSG00000101347(SAMHD1),ENSG00000112096(SOD2),ENSG00000115020(PIKFYVE),ENSG00000117000(RLF),ENSG00000117305(HMGCL),ENSG00000132170(PPARG),ENSG00000136536(MARCHF7),ENSG00000138802(SEC24B),ENSG00000140455(USP3),ENSG00000152503(TRIM36),ENSG00000153827(TRIP12),ENSG00000159459(UBR1),ENSG0…
CC	GO:0005856	cytoskeleton	33	2267	0.00134613	0.0768772	ENSG00000005810(MYCBP2),ENSG00000008294(SPAG9),ENSG00000034677(RNF19A),ENSG00000036257(CUL3),ENSG00000042493(CAPG),ENSG00000044459(CNTLN),ENSG00000052795(FNIP2),ENSG00000054282(SDCCAG8),ENSG00000075711(DLG1),ENSG00000077254(USP33),ENSG00000100796(PPP4R3A),ENSG00000104218(CSPP1),ENSG00000109790(KLHL5),ENSG00000110367(DDX6),ENSG00000110888(CAPRIN2),ENSG00000115760(BIRC6),ENSG00000127328(RAB3IP),ENS…
BP	GO:0010468	regulation of gene expression	59	4790	0.00136811	0.0771909	ENSG00000003402(CFLAR),ENSG00000005810(MYCBP2),ENSG00000009954(BAZ1B),ENSG00000011275(RNF216),ENSG00000033800(PIAS1),ENSG00000036257(CUL3),ENSG00000052795(FNIP2),ENSG00000055609(KMT2C),ENSG00000058668(ATP2B4),ENSG00000066136(NFYC),ENSG00000070961(ATP2B1),ENSG00000072736(NFATC3),ENSG00000075151(EIF4G3),ENSG00000075711(DLG1),ENSG00000084073(ZMPSTE24),ENSG00000086102(NFX1),ENSG00000095564(BTAF1),ENS…
BP	GO:0031325	positive regulation of cellular metabolic process	45	3375	0.00139607	0.0778311	ENSG00000003402(CFLAR),ENSG00000005810(MYCBP2),ENSG00000008294(SPAG9),ENSG00000033800(PIAS1),ENSG00000034677(RNF19A),ENSG00000036257(CUL3),ENSG00000052795(FNIP2),ENSG00000055609(KMT2C),ENSG00000058668(ATP2B4),ENSG00000066136(NFYC),ENSG00000072736(NFATC3),ENSG00000075711(DLG1),ENSG00000078618(NRDC),ENSG00000085832(EPS15),ENSG00000097033(SH3GLB1),ENSG00000100207(TCF20),ENSG00000101493(ZNF516),ENSG0…
BP	GO:0032493	response to bacterial lipoprotein	2	7	0.00153049	0.0823827	ENSG00000174125(TLR1),ENSG00000174130(TLR6)
BP	GO:0060369	positive regulation of Fc receptor mediated stimulatory signaling pathway	2	7	0.00153049	0.0823827	ENSG00000149177(PTPRJ),ENSG00000254087(LYN)
BP	GO:1905461	positive regulation of vascular associated smooth muscle cell apoptotic process	2	7	0.00153049	0.0823827	ENSG00000112096(SOD2),ENSG00000132170(PPARG)
MF	GO:0050839	cell adhesion molecule binding	12	507	0.00156664	0.0833701	ENSG00000042493(CAPG),ENSG00000075711(DLG1),ENSG00000085832(EPS15),ENSG00000097033(SH3GLB1),ENSG00000110367(DDX6),ENSG00000110841(PPFIBP1),ENSG00000137845(ADAM10),ENSG00000138768(USO1),ENSG00000149177(PTPRJ),ENSG00000153317(ASAP1),ENSG00000205302(SNX2),ENSG00000254087(LYN)
MF	GO:0043169	cation binding	54	4312	0.00164264	0.0856428	ENSG00000005810(MYCBP2),ENSG00000009954(BAZ1B),ENSG00000011275(RNF216),ENSG00000033800(PIAS1),ENSG00000034677(RNF19A),ENSG00000055609(KMT2C),ENSG00000058668(ATP2B4),ENSG00000070961(ATP2B1),ENSG00000077044(DGKD),ENSG00000077254(USP33),ENSG00000078618(NRDC),ENSG00000084073(ZMPSTE24),ENSG00000085832(EPS15),ENSG00000086102(NFX1),ENSG00000100207(TCF20),ENSG00000101347(SAMHD1),ENSG00000101493(ZNF516),E…
MF	GO:0016787	hydrolase activity	36	2538	0.00164592	0.0856428	ENSG00000003402(CFLAR),ENSG00000070961(ATP2B1),ENSG00000075711(DLG1),ENSG00000077254(USP33),ENSG00000078618(NRDC),ENSG00000084073(ZMPSTE24),ENSG00000095564(BTAF1),ENSG00000101347(SAMHD1),ENSG00000103404(USP31),ENSG00000110367(DDX6),ENSG00000112701(SENP6),ENSG00000113300(CNOT6),ENSG00000114268(PFKFB4),ENSG00000115020(PIKFYVE),ENSG00000133706(LARS1),ENSG00000137770(CTDSPL2),ENSG00000137845(ADAM10),…
BP	GO:0044267	cellular protein metabolic process	63	5248	0.00166934	0.085907	ENSG00000003402(CFLAR),ENSG00000005810(MYCBP2),ENSG00000008294(SPAG9),ENSG00000009954(BAZ1B),ENSG00000011275(RNF216),ENSG00000033800(PIAS1),ENSG00000034677(RNF19A),ENSG00000036257(CUL3),ENSG00000052795(FNIP2),ENSG00000055609(KMT2C),ENSG00000058668(ATP2B4),ENSG00000075151(EIF4G3),ENSG00000075711(DLG1),ENSG00000077254(USP33),ENSG00000078618(NRDC),ENSG00000084073(ZMPSTE24),ENSG00000086102(NFX1),ENSG…
BP	GO:0048193	Golgi vesicle transport	10	378	0.00174565	0.0888572	ENSG00000036257(CUL3),ENSG00000085832(EPS15),ENSG00000095139(ARCN1),ENSG00000108587(GOSR1),ENSG00000113719(ERGIC1),ENSG00000125447(GGA3),ENSG00000138768(USO1),ENSG00000138802(SEC24B),ENSG00000142197(DOP1B),ENSG00000205302(SNX2)
BP	GO:0046907	intracellular transport	28	1810	0.00176782	0.0890182	ENSG00000008294(SPAG9),ENSG00000036257(CUL3),ENSG00000084073(ZMPSTE24),ENSG00000085832(EPS15),ENSG00000095139(ARCN1),ENSG00000097033(SH3GLB1),ENSG00000104133(SPG11),ENSG00000108587(GOSR1),ENSG00000113719(ERGIC1),ENSG00000115020(PIKFYVE),ENSG00000117305(HMGCL),ENSG00000125447(GGA3),ENSG00000127328(RAB3IP),ENSG00000130164(LDLR),ENSG00000137770(CTDSPL2),ENSG00000138768(USO1),ENSG00000138802(SEC24B),…
BP	GO:0048585	negative regulation of response to stimulus	26	1635	0.0017925	0.0893009	ENSG00000003402(CFLAR),ENSG00000036257(CUL3),ENSG00000052795(FNIP2),ENSG00000058668(ATP2B4),ENSG00000075711(DLG1),ENSG00000085832(EPS15),ENSG00000101347(SAMHD1),ENSG00000112096(SOD2),ENSG00000112200(ZNF451),ENSG00000115760(BIRC6),ENSG00000116539(ASH1L),ENSG00000121210(TMEM131L),ENSG00000130164(LDLR),ENSG00000132170(PPARG),ENSG00000136536(MARCHF7),ENSG00000137770(CTDSPL2),ENSG00000147010(SH3KBP1),…
BP	GO:0070647	protein modification by small protein conjugation or removal	20	1128	0.00183549	0.0904799	ENSG00000005810(MYCBP2),ENSG00000011275(RNF216),ENSG00000033800(PIAS1),ENSG00000034677(RNF19A),ENSG00000036257(CUL3),ENSG00000077254(USP33),ENSG00000086102(NFX1),ENSG00000103404(USP31),ENSG00000112200(ZNF451),ENSG00000112701(SENP6),ENSG00000115760(BIRC6),ENSG00000136536(MARCHF7),ENSG00000140367(UBE2Q2),ENSG00000140455(USP3),ENSG00000143970(ASXL2),ENSG00000152503(TRIM36),ENSG00000153827(TRIP12),EN…
BP	GO:0060996	dendritic spine development	5	101	0.0018794	0.090935	ENSG00000110888(CAPRIN2),ENSG00000135387(CAPRIN1),ENSG00000137845(ADAM10),ENSG00000153317(ASAP1),ENSG00000180353(HCLS1)
BP	GO:0071417	cellular response to organonitrogen compound	14	661	0.00188356	0.090935	ENSG00000003402(CFLAR),ENSG00000058668(ATP2B4),ENSG00000070961(ATP2B1),ENSG00000132170(PPARG),ENSG00000133706(LARS1),ENSG00000137145(DENND4C),ENSG00000138768(USO1),ENSG00000156052(GNAQ),ENSG00000159459(UBR1),ENSG00000173473(SMARCC1),ENSG00000174130(TLR6),ENSG00000175445(LPL),ENSG00000185591(SP1),ENSG00000254087(LYN)
MF	GO:0042393	histone binding	7	202	0.0019212	0.0911338	ENSG00000009954(BAZ1B),ENSG00000055609(KMT2C),ENSG00000140455(USP3),ENSG00000155666(KDM8),ENSG00000163159(VPS72),ENSG00000173473(SMARCC1),ENSG00000198700(IPO9)
BP	GO:0006325	chromatin organization	16	814	0.00193414	0.0911338	ENSG00000009954(BAZ1B),ENSG00000055609(KMT2C),ENSG00000084073(ZMPSTE24),ENSG00000112200(ZNF451),ENSG00000116539(ASH1L),ENSG00000117000(RLF),ENSG00000120733(KDM3B),ENSG00000140455(USP3),ENSG00000144445(KANSL1L),ENSG00000153187(HNRNPU),ENSG00000153827(TRIP12),ENSG00000155666(KDM8),ENSG00000163159(VPS72),ENSG00000171316(CHD7),ENSG00000173473(SMARCC1),ENSG00000181090(EHMT1)
BP	GO:0060997	dendritic spine morphogenesis	4	61	0.00194606	0.0911338	ENSG00000110888(CAPRIN2),ENSG00000135387(CAPRIN1),ENSG00000137845(ADAM10),ENSG00000180353(HCLS1)
MF	GO:0016740	transferase activity	34	2377	0.00198365	0.0919746	ENSG00000005810(MYCBP2),ENSG00000009954(BAZ1B),ENSG00000011275(RNF216),ENSG00000033800(PIAS1),ENSG00000034677(RNF19A),ENSG00000036257(CUL3),ENSG00000055609(KMT2C),ENSG00000075711(DLG1),ENSG00000077044(DGKD),ENSG00000085871(MGST2),ENSG00000086102(NFX1),ENSG00000097033(SH3GLB1),ENSG00000110435(PDHX),ENSG00000111300(NAA25),ENSG00000111726(CMAS),ENSG00000112200(ZNF451),ENSG00000114268(PFKFB4),ENSG000…
BP	GO:0097692	histone H3-K4 monomethylation	2	8	0.00202903	0.0931564	ENSG00000055609(KMT2C),ENSG00000117000(RLF)
MF	GO:0008047	enzyme activator activity	12	525	0.00209443	0.0952253	ENSG00000003402(CFLAR),ENSG00000031003(FAM13B),ENSG00000071205(ARHGAP10),ENSG00000085871(MGST2),ENSG00000116991(SIPA1L2),ENSG00000133706(LARS1),ENSG00000152061(RABGAP1L),ENSG00000153317(ASAP1),ENSG00000156052(GNAQ),ENSG00000159788(RGS12),ENSG00000160551(TAOK1),ENSG00000163806(SPDYA)
BP	GO:0061024	membrane organization	16	822	0.00213417	0.0953049	ENSG00000036257(CUL3),ENSG00000075711(DLG1),ENSG00000084073(ZMPSTE24),ENSG00000085832(EPS15),ENSG00000097033(SH3GLB1),ENSG00000104043(ATP8B4),ENSG00000104133(SPG11),ENSG00000108587(GOSR1),ENSG00000130164(LDLR),ENSG00000132170(PPARG),ENSG00000138768(USO1),ENSG00000138802(SEC24B),ENSG00000147010(SH3KBP1),ENSG00000153317(ASAP1),ENSG00000162600(OMA1),ENSG00000170606(HSPA4)
BP	GO:0033043	regulation of organelle organization	22	1310	0.00213799	0.0953049	ENSG00000005810(MYCBP2),ENSG00000036257(CUL3),ENSG00000042493(CAPG),ENSG00000052795(FNIP2),ENSG00000054282(SDCCAG8),ENSG00000075711(DLG1),ENSG00000084073(ZMPSTE24),ENSG00000097033(SH3GLB1),ENSG00000112200(ZNF451),ENSG00000112701(SENP6),ENSG00000113300(CNOT6),ENSG00000115020(PIKFYVE),ENSG00000138802(SEC24B),ENSG00000152503(TRIM36),ENSG00000152520(PAN3),ENSG00000153187(HNRNPU),ENSG00000153317(ASAP1…
BP	GO:1901653	cellular response to peptide	10	390	0.00219322	0.0953049	ENSG00000003402(CFLAR),ENSG00000070961(ATP2B1),ENSG00000132170(PPARG),ENSG00000137145(DENND4C),ENSG00000138768(USO1),ENSG00000173473(SMARCC1),ENSG00000174130(TLR6),ENSG00000175445(LPL),ENSG00000185591(SP1),ENSG00000254087(LYN)
BP	GO:0033036	macromolecule localization	43	3252	0.00219441	0.0953049	ENSG00000005810(MYCBP2),ENSG00000044459(CNTLN),ENSG00000058668(ATP2B4),ENSG00000075711(DLG1),ENSG00000077044(DGKD),ENSG00000085832(EPS15),ENSG00000095139(ARCN1),ENSG00000097033(SH3GLB1),ENSG00000104043(ATP8B4),ENSG00000108587(GOSR1),ENSG00000115020(PIKFYVE),ENSG00000117305(HMGCL),ENSG00000120451(SNX19),ENSG00000125447(GGA3),ENSG00000127022(CANX),ENSG00000127328(RAB3IP),ENSG00000130164(LDLR),ENSG0…
BP	GO:0007628	adult walking behavior	3	30	0.00219794	0.0953049	ENSG00000084073(ZMPSTE24),ENSG00000171316(CHD7),ENSG00000173406(DAB1)
MF	GO:0004842	ubiquitin-protein transferase activity	10	392	0.00223862	0.0961783	ENSG00000005810(MYCBP2),ENSG00000011275(RNF216),ENSG00000034677(RNF19A),ENSG00000036257(CUL3),ENSG00000086102(NFX1),ENSG00000115760(BIRC6),ENSG00000140367(UBE2Q2),ENSG00000152503(TRIM36),ENSG00000153827(TRIP12),ENSG00000159459(UBR1)
CC	GO:0048787	presynaptic active zone membrane	3	31	0.00229113	0.0975397	ENSG00000058668(ATP2B4),ENSG00000070961(ATP2B1),ENSG00000127022(CANX)
BP	GO:0071375	cellular response to peptide hormone stimulus	9	329	0.00235701	0.0994403	ENSG00000003402(CFLAR),ENSG00000070961(ATP2B1),ENSG00000132170(PPARG),ENSG00000137145(DENND4C),ENSG00000138768(USO1),ENSG00000173473(SMARCC1),ENSG00000175445(LPL),ENSG00000185591(SP1),ENSG00000254087(LYN)
BP	GO:0031668	cellular response to extracellular stimulus	8	268	0.00240188	0.100097	ENSG00000070961(ATP2B1),ENSG00000077254(USP33),ENSG00000097033(SH3GLB1),ENSG00000132170(PPARG),ENSG00000133706(LARS1),ENSG00000163565(IFI16),ENSG00000175445(LPL),ENSG00000254087(LYN)
MF	GO:0016788	hydrolase activity, acting on ester bonds	15	757	0.00242874	0.100097	ENSG00000075711(DLG1),ENSG00000101347(SAMHD1),ENSG00000113300(CNOT6),ENSG00000114268(PFKFB4),ENSG00000115020(PIKFYVE),ENSG00000133706(LARS1),ENSG00000137770(CTDSPL2),ENSG00000149177(PTPRJ),ENSG00000149289(ZC3H12C),ENSG00000152520(PAN3),ENSG00000152894(PTPRK),ENSG00000162039(MEIOB),ENSG00000175445(LPL),ENSG00000187790(FANCM),ENSG00000213639(PPP1CB)
BP	GO:0044248	cellular catabolic process	33	2309	0.00244025	0.100097	ENSG00000011275(RNF216),ENSG00000033800(PIAS1),ENSG00000034677(RNF19A),ENSG00000036257(CUL3),ENSG00000058668(ATP2B4),ENSG00000077254(USP33),ENSG00000078618(NRDC),ENSG00000084073(ZMPSTE24),ENSG00000085871(MGST2),ENSG00000097033(SH3GLB1),ENSG00000101347(SAMHD1),ENSG00000103404(USP31),ENSG00000110367(DDX6),ENSG00000113300(CNOT6),ENSG00000114268(PFKFB4),ENSG00000115020(PIKFYVE),ENSG00000115760(BIRC6)…
BP	GO:0032922	circadian regulation of gene expression	4	65	0.00245808	0.100097	ENSG00000005810(MYCBP2),ENSG00000153187(HNRNPU),ENSG00000155666(KDM8),ENSG00000213639(PPP1CB)
BP	GO:0008104	protein localization	39	2888	0.00257973	0.100172	ENSG00000005810(MYCBP2),ENSG00000044459(CNTLN),ENSG00000058668(ATP2B4),ENSG00000075711(DLG1),ENSG00000077044(DGKD),ENSG00000085832(EPS15),ENSG00000095139(ARCN1),ENSG00000097033(SH3GLB1),ENSG00000108587(GOSR1),ENSG00000115020(PIKFYVE),ENSG00000117305(HMGCL),ENSG00000120451(SNX19),ENSG00000125447(GGA3),ENSG00000127022(CANX),ENSG00000127328(RAB3IP),ENSG00000132170(PPARG),ENSG00000135317(SNX14),ENSG0…
MF	GO:0005388	calcium transmembrane transporter activity, phosphorylative mechanism	2	9	0.00258057	0.100172	ENSG00000058668(ATP2B4),ENSG00000070961(ATP2B1)
MF	GO:0061665	SUMO ligase activity	2	9	0.00258057	0.100172	ENSG00000033800(PIAS1),ENSG00000112200(ZNF451)
BP	GO:1905288	vascular associated smooth muscle cell apoptotic process	2	9	0.0025939	0.100172	ENSG00000112096(SOD2),ENSG00000132170(PPARG)
BP	GO:1905459	regulation of vascular associated smooth muscle cell apoptotic process	2	9	0.0025939	0.100172	ENSG00000112096(SOD2),ENSG00000132170(PPARG)
BP	GO:0051276	chromosome organization	21	1246	0.00259793	0.100172	ENSG00000009954(BAZ1B),ENSG00000036257(CUL3),ENSG00000055609(KMT2C),ENSG00000084073(ZMPSTE24),ENSG00000112200(ZNF451),ENSG00000112701(SENP6),ENSG00000116539(ASH1L),ENSG00000117000(RLF),ENSG00000120733(KDM3B),ENSG00000129566(TEP1),ENSG00000140455(USP3),ENSG00000144445(KANSL1L),ENSG00000153187(HNRNPU),ENSG00000153827(TRIP12),ENSG00000155666(KDM8),ENSG00000162039(MEIOB),ENSG00000163159(VPS72),ENSG00…
BP	GO:0031297	replication fork processing	3	32	0.00265133	0.100172	ENSG00000101347(SAMHD1),ENSG00000164306(PRIMPOL),ENSG00000187790(FANCM)
BP	GO:0051150	regulation of smooth muscle cell differentiation	3	32	0.00265133	0.100172	ENSG00000033800(PIAS1),ENSG00000072736(NFATC3),ENSG00000112096(SOD2)
MF	GO:0005096	GTPase activator activity	8	273	0.00265243	0.100172	ENSG00000031003(FAM13B),ENSG00000071205(ARHGAP10),ENSG00000116991(SIPA1L2),ENSG00000133706(LARS1),ENSG00000152061(RABGAP1L),ENSG00000153317(ASAP1),ENSG00000156052(GNAQ),ENSG00000159788(RGS12)
BP	GO:0009892	negative regulation of metabolic process	42	3193	0.00278034	0.102587	ENSG00000003402(CFLAR),ENSG00000005810(MYCBP2),ENSG00000011275(RNF216),ENSG00000033800(PIAS1),ENSG00000036257(CUL3),ENSG00000052795(FNIP2),ENSG00000058668(ATP2B4),ENSG00000070961(ATP2B1),ENSG00000072736(NFATC3),ENSG00000075711(DLG1),ENSG00000078618(NRDC),ENSG00000084073(ZMPSTE24),ENSG00000086102(NFX1),ENSG00000095564(BTAF1),ENSG00000110367(DDX6),ENSG00000110888(CAPRIN2),ENSG00000112200(ZNF451),EN…
CC	GO:0043227	membrane-bounded organelle	123	12551	0.00278158	0.102587	ENSG00000005810(MYCBP2),ENSG00000008294(SPAG9),ENSG00000009954(BAZ1B),ENSG00000011275(RNF216),ENSG00000033800(PIAS1),ENSG00000036257(CUL3),ENSG00000042493(CAPG),ENSG00000044459(CNTLN),ENSG00000050426(LETMD1),ENSG00000055609(KMT2C),ENSG00000058668(ATP2B4),ENSG00000066136(NFYC),ENSG00000070961(ATP2B1),ENSG00000072736(NFATC3),ENSG00000075711(DLG1),ENSG00000077044(DGKD),ENSG00000077254(USP33),ENSG000…
BP	GO:1901575	organic substance catabolic process	32	2235	0.0027935	0.102587	ENSG00000005810(MYCBP2),ENSG00000011275(RNF216),ENSG00000033800(PIAS1),ENSG00000034677(RNF19A),ENSG00000036257(CUL3),ENSG00000058668(ATP2B4),ENSG00000077254(USP33),ENSG00000078618(NRDC),ENSG00000084073(ZMPSTE24),ENSG00000085871(MGST2),ENSG00000097033(SH3GLB1),ENSG00000101347(SAMHD1),ENSG00000103404(USP31),ENSG00000110367(DDX6),ENSG00000113300(CNOT6),ENSG00000114268(PFKFB4),ENSG00000115760(BIRC6),…
BP	GO:0051172	negative regulation of nitrogen compound metabolic process	34	2424	0.00282344	0.102587	ENSG00000003402(CFLAR),ENSG00000005810(MYCBP2),ENSG00000033800(PIAS1),ENSG00000036257(CUL3),ENSG00000052795(FNIP2),ENSG00000058668(ATP2B4),ENSG00000072736(NFATC3),ENSG00000075711(DLG1),ENSG00000084073(ZMPSTE24),ENSG00000086102(NFX1),ENSG00000095564(BTAF1),ENSG00000110888(CAPRIN2),ENSG00000112200(ZNF451),ENSG00000115760(BIRC6),ENSG00000116539(ASH1L),ENSG00000125447(GGA3),ENSG00000130164(LDLR),ENSG…
BP	GO:0015833	peptide transport	31	2146	0.00287077	0.102587	ENSG00000077044(DGKD),ENSG00000085832(EPS15),ENSG00000095139(ARCN1),ENSG00000097033(SH3GLB1),ENSG00000108587(GOSR1),ENSG00000117305(HMGCL),ENSG00000120451(SNX19),ENSG00000125447(GGA3),ENSG00000127022(CANX),ENSG00000127328(RAB3IP),ENSG00000132170(PPARG),ENSG00000135317(SNX14),ENSG00000137145(DENND4C),ENSG00000137770(CTDSPL2),ENSG00000138768(USO1),ENSG00000138802(SEC24B),ENSG00000142197(DOP1B),ENSG…
MF	GO:0017112	Rab guanyl-nucleotide exchange factor activity	3	33	0.00287714	0.102587	ENSG00000127328(RAB3IP),ENSG00000137145(DENND4C),ENSG00000174485(DENND4A)
BP	GO:1903506	regulation of nucleic acid-templated transcription	45	3498	0.00290698	0.102587	ENSG00000003402(CFLAR),ENSG00000009954(BAZ1B),ENSG00000033800(PIAS1),ENSG00000036257(CUL3),ENSG00000052795(FNIP2),ENSG00000055609(KMT2C),ENSG00000058668(ATP2B4),ENSG00000066136(NFYC),ENSG00000072736(NFATC3),ENSG00000075711(DLG1),ENSG00000084073(ZMPSTE24),ENSG00000086102(NFX1),ENSG00000095564(BTAF1),ENSG00000100207(TCF20),ENSG00000101493(ZNF516),ENSG00000110888(CAPRIN2),ENSG00000112096(SOD2),ENSG0…
BP	GO:0031329	regulation of cellular catabolic process	16	848	0.00290786	0.102587	ENSG00000033800(PIAS1),ENSG00000034677(RNF19A),ENSG00000058668(ATP2B4),ENSG00000077254(USP33),ENSG00000078618(NRDC),ENSG00000084073(ZMPSTE24),ENSG00000097033(SH3GLB1),ENSG00000114268(PFKFB4),ENSG00000115020(PIKFYVE),ENSG00000130164(LDLR),ENSG00000136536(MARCHF7),ENSG00000144747(TMF1),ENSG00000153187(HNRNPU),ENSG00000163565(IFI16),ENSG00000173473(SMARCC1),ENSG00000213639(PPP1CB)
BP	GO:0009894	regulation of catabolic process	18	1009	0.00292641	0.102587	ENSG00000005810(MYCBP2),ENSG00000033800(PIAS1),ENSG00000034677(RNF19A),ENSG00000058668(ATP2B4),ENSG00000077254(USP33),ENSG00000078618(NRDC),ENSG00000084073(ZMPSTE24),ENSG00000097033(SH3GLB1),ENSG00000114268(PFKFB4),ENSG00000115020(PIKFYVE),ENSG00000125447(GGA3),ENSG00000130164(LDLR),ENSG00000136536(MARCHF7),ENSG00000144747(TMF1),ENSG00000153187(HNRNPU),ENSG00000163565(IFI16),ENSG00000173473(SMARC…
BP	GO:0016050	vesicle organization	9	340	0.00293543	0.102587	ENSG00000036257(CUL3),ENSG00000085832(EPS15),ENSG00000104133(SPG11),ENSG00000108587(GOSR1),ENSG00000120451(SNX19),ENSG00000138768(USO1),ENSG00000138802(SEC24B),ENSG00000143669(LYST),ENSG00000144747(TMF1)
BP	GO:2001141	regulation of RNA biosynthetic process	45	3503	0.00299097	0.103753	ENSG00000003402(CFLAR),ENSG00000009954(BAZ1B),ENSG00000033800(PIAS1),ENSG00000036257(CUL3),ENSG00000052795(FNIP2),ENSG00000055609(KMT2C),ENSG00000058668(ATP2B4),ENSG00000066136(NFYC),ENSG00000072736(NFATC3),ENSG00000075711(DLG1),ENSG00000084073(ZMPSTE24),ENSG00000086102(NFX1),ENSG00000095564(BTAF1),ENSG00000100207(TCF20),ENSG00000101493(ZNF516),ENSG00000110888(CAPRIN2),ENSG00000112096(SOD2),ENSG0…
BP	GO:0045600	positive regulation of fat cell differentiation	4	69	0.00305587	0.104502	ENSG00000132170(PPARG),ENSG00000143970(ASXL2),ENSG00000153187(HNRNPU),ENSG00000175445(LPL)
CC	GO:0097197	tetraspanin-enriched microdomain	2	10	0.00310529	0.104502	ENSG00000101347(SAMHD1),ENSG00000137845(ADAM10)
MF	GO:0060589	nucleoside-triphosphatase regulator activity	9	344	0.00312315	0.104502	ENSG00000031003(FAM13B),ENSG00000052795(FNIP2),ENSG00000071205(ARHGAP10),ENSG00000116991(SIPA1L2),ENSG00000133706(LARS1),ENSG00000152061(RABGAP1L),ENSG00000153317(ASAP1),ENSG00000156052(GNAQ),ENSG00000159788(RGS12)
BP	GO:0009595	detection of biotic stimulus	3	34	0.00315844	0.104502	ENSG00000149177(PTPRJ),ENSG00000174125(TLR1),ENSG00000174130(TLR6)
MF	GO:0046974	histone methyltransferase activity (H3-K9 specific)	2	10	0.00320741	0.104502	ENSG00000116539(ASH1L),ENSG00000181090(EHMT1)
MF	GO:0071723	lipopeptide binding	2	10	0.00320741	0.104502	ENSG00000174125(TLR1),ENSG00000174130(TLR6)
BP	GO:0010603	regulation of cytoplasmic mRNA processing body assembly	2	10	0.00322393	0.104502	ENSG00000113300(CNOT6),ENSG00000152520(PAN3)
BP	GO:0071233	cellular response to leucine	2	10	0.00322393	0.104502	ENSG00000133706(LARS1),ENSG00000159459(UBR1)
BP	GO:1901660	calcium ion export	2	10	0.00322393	0.104502	ENSG00000058668(ATP2B4),ENSG00000070961(ATP2B1)
BP	GO:0031323	regulation of cellular metabolic process	71	6247	0.0032357	0.104502	ENSG00000003402(CFLAR),ENSG00000005810(MYCBP2),ENSG00000008294(SPAG9),ENSG00000009954(BAZ1B),ENSG00000033800(PIAS1),ENSG00000034677(RNF19A),ENSG00000036257(CUL3),ENSG00000052795(FNIP2),ENSG00000055609(KMT2C),ENSG00000058668(ATP2B4),ENSG00000066136(NFYC),ENSG00000072736(NFATC3),ENSG00000075151(EIF4G3),ENSG00000075711(DLG1),ENSG00000077254(USP33),ENSG00000078618(NRDC),ENSG00000084073(ZMPSTE24),ENSG…
BP	GO:0016482	cytosolic transport	6	166	0.00330862	0.104526	ENSG00000008294(SPAG9),ENSG00000085832(EPS15),ENSG00000108587(GOSR1),ENSG00000115020(PIKFYVE),ENSG00000142197(DOP1B),ENSG00000205302(SNX2)
BP	GO:0006355	regulation of transcription, DNA-templated	44	3423	0.00334708	0.104526	ENSG00000003402(CFLAR),ENSG00000009954(BAZ1B),ENSG00000033800(PIAS1),ENSG00000036257(CUL3),ENSG00000052795(FNIP2),ENSG00000055609(KMT2C),ENSG00000058668(ATP2B4),ENSG00000066136(NFYC),ENSG00000072736(NFATC3),ENSG00000075711(DLG1),ENSG00000084073(ZMPSTE24),ENSG00000086102(NFX1),ENSG00000095564(BTAF1),ENSG00000100207(TCF20),ENSG00000101493(ZNF516),ENSG00000110888(CAPRIN2),ENSG00000112096(SOD2),ENSG0…
BP	GO:1902117	positive regulation of organelle assembly	4	71	0.00338899	0.104526	ENSG00000097033(SH3GLB1),ENSG00000113300(CNOT6),ENSG00000152520(PAN3),ENSG00000153317(ASAP1)
BP	GO:0070925	organelle assembly	16	862	0.00341299	0.104526	ENSG00000003402(CFLAR),ENSG00000054282(SDCCAG8),ENSG00000097033(SH3GLB1),ENSG00000104133(SPG11),ENSG00000110367(DDX6),ENSG00000112701(SENP6),ENSG00000113300(CNOT6),ENSG00000115020(PIKFYVE),ENSG00000127328(RAB3IP),ENSG00000130638(ATXN10),ENSG00000144747(TMF1),ENSG00000152520(PAN3),ENSG00000153187(HNRNPU),ENSG00000153317(ASAP1),ENSG00000180376(CCDC66),ENSG00000198718(TOGARAM1)
CC	GO:0048471	perinuclear region of cytoplasm	14	719	0.00341709	0.104526	ENSG00000008294(SPAG9),ENSG00000071205(ARHGAP10),ENSG00000075711(DLG1),ENSG00000077254(USP33),ENSG00000110367(DDX6),ENSG00000115020(PIKFYVE),ENSG00000130638(ATXN10),ENSG00000132170(PPARG),ENSG00000137845(ADAM10),ENSG00000138768(USO1),ENSG00000160551(TAOK1),ENSG00000162695(SLC30A7),ENSG00000173406(DAB1),ENSG00000254087(LYN)
BP	GO:0031647	regulation of protein stability	8	284	0.00342305	0.104526	ENSG00000036257(CUL3),ENSG00000077254(USP33),ENSG00000097033(SH3GLB1),ENSG00000125447(GGA3),ENSG00000136536(MARCHF7),ENSG00000140455(USP3),ENSG00000155666(KDM8),ENSG00000156052(GNAQ)
BP	GO:0034205	amyloid-beta formation	3	35	0.00343274	0.104526	ENSG00000125447(GGA3),ENSG00000137845(ADAM10),ENSG00000185591(SP1)
BP	GO:1902991	regulation of amyloid precursor protein catabolic process	3	35	0.00343274	0.104526	ENSG00000125447(GGA3),ENSG00000185591(SP1),ENSG00000254087(LYN)
BP	GO:0019222	regulation of metabolic process	77	6924	0.0034422	0.104526	ENSG00000003402(CFLAR),ENSG00000005810(MYCBP2),ENSG00000008294(SPAG9),ENSG00000009954(BAZ1B),ENSG00000011275(RNF216),ENSG00000033800(PIAS1),ENSG00000034677(RNF19A),ENSG00000036257(CUL3),ENSG00000052795(FNIP2),ENSG00000055609(KMT2C),ENSG00000058668(ATP2B4),ENSG00000066136(NFYC),ENSG00000070961(ATP2B1),ENSG00000072736(NFATC3),ENSG00000075151(EIF4G3),ENSG00000075711(DLG1),ENSG00000077254(USP33),ENSG…
BP	GO:0034654	nucleobase-containing compound biosynthetic process	51	4138	0.00346879	0.104526	ENSG00000003402(CFLAR),ENSG00000009954(BAZ1B),ENSG00000033800(PIAS1),ENSG00000036257(CUL3),ENSG00000052795(FNIP2),ENSG00000055609(KMT2C),ENSG00000058668(ATP2B4),ENSG00000066136(NFYC),ENSG00000072736(NFATC3),ENSG00000075711(DLG1),ENSG00000084073(ZMPSTE24),ENSG00000086102(NFX1),ENSG00000095564(BTAF1),ENSG00000100207(TCF20),ENSG00000101347(SAMHD1),ENSG00000101493(ZNF516),ENSG00000110435(PDHX),ENSG00…
MF	GO:0000987	cis-regulatory region sequence-specific DNA binding	13	633	0.00348195	0.104526	ENSG00000066136(NFYC),ENSG00000072736(NFATC3),ENSG00000101493(ZNF516),ENSG00000132170(PPARG),ENSG00000140455(USP3),ENSG00000151702(FLI1),ENSG00000153187(HNRNPU),ENSG00000156273(BACH1),ENSG00000163565(IFI16),ENSG00000171316(CHD7),ENSG00000173473(SMARCC1),ENSG00000185591(SP1),ENSG00000198815(FOXJ3)
BP	GO:0051247	positive regulation of protein metabolic process	26	1718	0.0035413	0.10563	ENSG00000003402(CFLAR),ENSG00000005810(MYCBP2),ENSG00000008294(SPAG9),ENSG00000033800(PIAS1),ENSG00000034677(RNF19A),ENSG00000036257(CUL3),ENSG00000052795(FNIP2),ENSG00000058668(ATP2B4),ENSG00000075711(DLG1),ENSG00000078618(NRDC),ENSG00000110888(CAPRIN2),ENSG00000125447(GGA3),ENSG00000130164(LDLR),ENSG00000132170(PPARG),ENSG00000136536(MARCHF7),ENSG00000149177(PTPRJ),ENSG00000160551(TAOK1),ENSG00…
BP	GO:0048583	regulation of response to stimulus	51	4144	0.00357907	0.106081	ENSG00000003402(CFLAR),ENSG00000005810(MYCBP2),ENSG00000008294(SPAG9),ENSG00000011275(RNF216),ENSG00000031003(FAM13B),ENSG00000033800(PIAS1),ENSG00000036257(CUL3),ENSG00000052795(FNIP2),ENSG00000058668(ATP2B4),ENSG00000070961(ATP2B1),ENSG00000071205(ARHGAP10),ENSG00000072736(NFATC3),ENSG00000075711(DLG1),ENSG00000077254(USP33),ENSG00000084073(ZMPSTE24),ENSG00000085832(EPS15),ENSG00000085871(MGST2…
BP	GO:0042886	amide transport	31	2181	0.00367222	0.108006	ENSG00000077044(DGKD),ENSG00000085832(EPS15),ENSG00000095139(ARCN1),ENSG00000097033(SH3GLB1),ENSG00000108587(GOSR1),ENSG00000117305(HMGCL),ENSG00000120451(SNX19),ENSG00000125447(GGA3),ENSG00000127022(CANX),ENSG00000127328(RAB3IP),ENSG00000132170(PPARG),ENSG00000135317(SNX14),ENSG00000137145(DENND4C),ENSG00000137770(CTDSPL2),ENSG00000138768(USO1),ENSG00000138802(SEC24B),ENSG00000142197(DOP1B),ENSG…
BP	GO:0023051	regulation of signaling	46	3641	0.00369013	0.108006	ENSG00000003402(CFLAR),ENSG00000008294(SPAG9),ENSG00000011275(RNF216),ENSG00000031003(FAM13B),ENSG00000033800(PIAS1),ENSG00000034677(RNF19A),ENSG00000036257(CUL3),ENSG00000052795(FNIP2),ENSG00000058668(ATP2B4),ENSG00000070961(ATP2B1),ENSG00000071205(ARHGAP10),ENSG00000075711(DLG1),ENSG00000077254(USP33),ENSG00000084073(ZMPSTE24),ENSG00000085832(EPS15),ENSG00000097033(SH3GLB1),ENSG00000101347(SAMH…
BP	GO:0044093	positive regulation of molecular function	27	1817	0.00378639	0.110006	ENSG00000003402(CFLAR),ENSG00000008294(SPAG9),ENSG00000031003(FAM13B),ENSG00000058668(ATP2B4),ENSG00000071205(ARHGAP10),ENSG00000075711(DLG1),ENSG00000077254(USP33),ENSG00000085871(MGST2),ENSG00000097033(SH3GLB1),ENSG00000110888(CAPRIN2),ENSG00000113300(CNOT6),ENSG00000116991(SIPA1L2),ENSG00000132170(PPARG),ENSG00000133706(LARS1),ENSG00000152061(RABGAP1L),ENSG00000153187(HNRNPU),ENSG00000153317(A…
BP	GO:1901699	cellular response to nitrogen compound	14	715	0.00382822	0.110006	ENSG00000003402(CFLAR),ENSG00000058668(ATP2B4),ENSG00000070961(ATP2B1),ENSG00000132170(PPARG),ENSG00000133706(LARS1),ENSG00000137145(DENND4C),ENSG00000138768(USO1),ENSG00000156052(GNAQ),ENSG00000159459(UBR1),ENSG00000173473(SMARCC1),ENSG00000174130(TLR6),ENSG00000175445(LPL),ENSG00000185591(SP1),ENSG00000254087(LYN)
BP	GO:0006974	cellular response to DNA damage stimulus	16	873	0.00385906	0.110006	ENSG00000009954(BAZ1B),ENSG00000052795(FNIP2),ENSG00000084073(ZMPSTE24),ENSG00000101347(SAMHD1),ENSG00000113300(CNOT6),ENSG00000136536(MARCHF7),ENSG00000140455(USP3),ENSG00000153827(TRIP12),ENSG00000156273(BACH1),ENSG00000160551(TAOK1),ENSG00000162039(MEIOB),ENSG00000163565(IFI16),ENSG00000163806(SPDYA),ENSG00000164306(PRIMPOL),ENSG00000187790(FANCM),ENSG00000254087(LYN)
BP	GO:0032490	detection of molecule of bacterial origin	2	11	0.00391796	0.110006	ENSG00000174125(TLR1),ENSG00000174130(TLR6)
BP	GO:0060368	regulation of Fc receptor mediated stimulatory signaling pathway	2	11	0.00391796	0.110006	ENSG00000149177(PTPRJ),ENSG00000254087(LYN)
BP	GO:0060255	regulation of macromolecule metabolic process	72	6400	0.00393119	0.110006	ENSG00000003402(CFLAR),ENSG00000005810(MYCBP2),ENSG00000008294(SPAG9),ENSG00000009954(BAZ1B),ENSG00000011275(RNF216),ENSG00000033800(PIAS1),ENSG00000034677(RNF19A),ENSG00000036257(CUL3),ENSG00000052795(FNIP2),ENSG00000055609(KMT2C),ENSG00000058668(ATP2B4),ENSG00000066136(NFYC),ENSG00000070961(ATP2B1),ENSG00000072736(NFATC3),ENSG00000075151(EIF4G3),ENSG00000075711(DLG1),ENSG00000078618(NRDC),ENSG0…
BP	GO:0048199	vesicle targeting, to, from or within Golgi	4	74	0.00393374	0.110006	ENSG00000036257(CUL3),ENSG00000108587(GOSR1),ENSG00000138768(USO1),ENSG00000138802(SEC24B)
BP	GO:0043085	positive regulation of catalytic activity	23	1465	0.0039464	0.110006	ENSG00000003402(CFLAR),ENSG00000008294(SPAG9),ENSG00000031003(FAM13B),ENSG00000058668(ATP2B4),ENSG00000071205(ARHGAP10),ENSG00000075711(DLG1),ENSG00000085871(MGST2),ENSG00000097033(SH3GLB1),ENSG00000116991(SIPA1L2),ENSG00000132170(PPARG),ENSG00000133706(LARS1),ENSG00000152061(RABGAP1L),ENSG00000153187(HNRNPU),ENSG00000153317(ASAP1),ENSG00000156052(GNAQ),ENSG00000158987(RAPGEF6),ENSG00000159788(RG…
CC	GO:0098978	glutamatergic synapse	9	363	0.00399384	0.110669	ENSG00000011275(RNF216),ENSG00000034677(RNF19A),ENSG00000058668(ATP2B4),ENSG00000070961(ATP2B1),ENSG00000075711(DLG1),ENSG00000085832(EPS15),ENSG00000127022(CANX),ENSG00000137845(ADAM10),ENSG00000254087(LYN)
BP	GO:0010467	gene expression	66	5752	0.00405023	0.111572	ENSG00000003402(CFLAR),ENSG00000005810(MYCBP2),ENSG00000009954(BAZ1B),ENSG00000011275(RNF216),ENSG00000033800(PIAS1),ENSG00000036257(CUL3),ENSG00000052795(FNIP2),ENSG00000055609(KMT2C),ENSG00000058668(ATP2B4),ENSG00000066136(NFYC),ENSG00000070961(ATP2B1),ENSG00000072736(NFATC3),ENSG00000075151(EIF4G3),ENSG00000075711(DLG1),ENSG00000084073(ZMPSTE24),ENSG00000086102(NFX1),ENSG00000095564(BTAF1),ENS…
BP	GO:0015031	protein transport	30	2107	0.0041939	0.114813	ENSG00000077044(DGKD),ENSG00000085832(EPS15),ENSG00000095139(ARCN1),ENSG00000097033(SH3GLB1),ENSG00000108587(GOSR1),ENSG00000117305(HMGCL),ENSG00000120451(SNX19),ENSG00000125447(GGA3),ENSG00000127022(CANX),ENSG00000127328(RAB3IP),ENSG00000132170(PPARG),ENSG00000135317(SNX14),ENSG00000137145(DENND4C),ENSG00000137770(CTDSPL2),ENSG00000138768(USO1),ENSG00000138802(SEC24B),ENSG00000142197(DOP1B),ENSG…
BP	GO:0032774	RNA biosynthetic process	46	3666	0.00422587	0.114813	ENSG00000003402(CFLAR),ENSG00000009954(BAZ1B),ENSG00000033800(PIAS1),ENSG00000036257(CUL3),ENSG00000052795(FNIP2),ENSG00000055609(KMT2C),ENSG00000058668(ATP2B4),ENSG00000066136(NFYC),ENSG00000072736(NFATC3),ENSG00000075711(DLG1),ENSG00000084073(ZMPSTE24),ENSG00000086102(NFX1),ENSG00000095564(BTAF1),ENSG00000100207(TCF20),ENSG00000101493(ZNF516),ENSG00000110888(CAPRIN2),ENSG00000112096(SOD2),ENSG0…
CC	GO:0048786	presynaptic active zone	4	77	0.00424142	0.114813	ENSG00000058668(ATP2B4),ENSG00000070961(ATP2B1),ENSG00000110841(PPFIBP1),ENSG00000127022(CANX)
CC	GO:0005737	cytoplasm	115	11627	0.00431672	0.116175	ENSG00000003402(CFLAR),ENSG00000005810(MYCBP2),ENSG00000008294(SPAG9),ENSG00000011275(RNF216),ENSG00000031003(FAM13B),ENSG00000034677(RNF19A),ENSG00000036257(CUL3),ENSG00000042493(CAPG),ENSG00000044459(CNTLN),ENSG00000050426(LETMD1),ENSG00000052795(FNIP2),ENSG00000054282(SDCCAG8),ENSG00000058668(ATP2B4),ENSG00000071205(ARHGAP10),ENSG00000072736(NFATC3),ENSG00000075151(EIF4G3),ENSG00000075711(DLG1…
BP	GO:0033363	secretory granule organization	3	38	0.00434138	0.116175	ENSG00000120451(SNX19),ENSG00000143669(LYST),ENSG00000144747(TMF1)
BP	GO:0019941	modification-dependent protein catabolic process	13	649	0.00437349	0.11637	ENSG00000011275(RNF216),ENSG00000033800(PIAS1),ENSG00000034677(RNF19A),ENSG00000036257(CUL3),ENSG00000077254(USP33),ENSG00000084073(ZMPSTE24),ENSG00000103404(USP31),ENSG00000115760(BIRC6),ENSG00000140455(USP3),ENSG00000153827(TRIP12),ENSG00000159459(UBR1),ENSG00000170832(USP32),ENSG00000173473(SMARCC1)
BP	GO:2000112	regulation of cellular macromolecule biosynthetic process	48	3880	0.0044782	0.118465	ENSG00000003402(CFLAR),ENSG00000009954(BAZ1B),ENSG00000033800(PIAS1),ENSG00000036257(CUL3),ENSG00000052795(FNIP2),ENSG00000055609(KMT2C),ENSG00000058668(ATP2B4),ENSG00000066136(NFYC),ENSG00000072736(NFATC3),ENSG00000075151(EIF4G3),ENSG00000075711(DLG1),ENSG00000084073(ZMPSTE24),ENSG00000086102(NFX1),ENSG00000095564(BTAF1),ENSG00000100207(TCF20),ENSG00000101493(ZNF516),ENSG00000110888(CAPRIN2),ENS…
MF	GO:0035325	Toll-like receptor binding	2	12	0.00465101	0.118465	ENSG00000174125(TLR1),ENSG00000174130(TLR6)
BP	GO:0051128	regulation of cellular component organization	33	2405	0.00465178	0.118465	ENSG00000003402(CFLAR),ENSG00000005810(MYCBP2),ENSG00000036257(CUL3),ENSG00000042493(CAPG),ENSG00000052795(FNIP2),ENSG00000054282(SDCCAG8),ENSG00000075711(DLG1),ENSG00000084073(ZMPSTE24),ENSG00000097033(SH3GLB1),ENSG00000110888(CAPRIN2),ENSG00000112200(ZNF451),ENSG00000112701(SENP6),ENSG00000113300(CNOT6),ENSG00000115020(PIKFYVE),ENSG00000130164(LDLR),ENSG00000132170(PPARG),ENSG00000135387(CAPRIN…
BP	GO:0050775	positive regulation of dendrite morphogenesis	3	39	0.00467353	0.118465	ENSG00000110888(CAPRIN2),ENSG00000135387(CAPRIN1),ENSG00000180353(HCLS1)
BP	GO:0002674	negative regulation of acute inflammatory response	2	12	0.00467484	0.118465	ENSG00000116539(ASH1L),ENSG00000132170(PPARG)
BP	GO:0010889	regulation of sequestering of triglyceride	2	12	0.00467484	0.118465	ENSG00000132170(PPARG),ENSG00000175445(LPL)
BP	GO:0048712	negative regulation of astrocyte differentiation	2	12	0.00467484	0.118465	ENSG00000130164(LDLR),ENSG00000173406(DAB1)
BP	GO:0051152	positive regulation of smooth muscle cell differentiation	2	12	0.00467484	0.118465	ENSG00000033800(PIAS1),ENSG00000112096(SOD2)
BP	GO:0016197	endosomal transport	7	237	0.00471366	0.118465	ENSG00000008294(SPAG9),ENSG00000085832(EPS15),ENSG00000108587(GOSR1),ENSG00000115020(PIKFYVE),ENSG00000125447(GGA3),ENSG00000143669(LYST),ENSG00000205302(SNX2)
BP	GO:0031669	cellular response to nutrient levels	7	237	0.00471366	0.118465	ENSG00000070961(ATP2B1),ENSG00000077254(USP33),ENSG00000097033(SH3GLB1),ENSG00000132170(PPARG),ENSG00000133706(LARS1),ENSG00000163565(IFI16),ENSG00000175445(LPL)
CC	GO:0030496	midbody	6	182	0.00473052	0.118465	ENSG00000042493(CAPG),ENSG00000097033(SH3GLB1),ENSG00000115760(BIRC6),ENSG00000140455(USP3),ENSG00000153187(HNRNPU),ENSG00000180376(CCDC66)
CC	GO:0001772	immunological synapse	3	40	0.00476209	0.118622	ENSG00000070961(ATP2B1),ENSG00000075711(DLG1),ENSG00000149177(PTPRJ)
BP	GO:0018130	heterocycle biosynthetic process	51	4203	0.00483745	0.119861	ENSG00000003402(CFLAR),ENSG00000009954(BAZ1B),ENSG00000033800(PIAS1),ENSG00000036257(CUL3),ENSG00000052795(FNIP2),ENSG00000055609(KMT2C),ENSG00000058668(ATP2B4),ENSG00000066136(NFYC),ENSG00000072736(NFATC3),ENSG00000075711(DLG1),ENSG00000084073(ZMPSTE24),ENSG00000086102(NFX1),ENSG00000095564(BTAF1),ENSG00000100207(TCF20),ENSG00000101347(SAMHD1),ENSG00000101493(ZNF516),ENSG00000110435(PDHX),ENSG00…
BP	GO:0000226	microtubule cytoskeleton organization	12	582	0.00488524	0.120408	ENSG00000034677(RNF19A),ENSG00000044459(CNTLN),ENSG00000054282(SDCCAG8),ENSG00000075711(DLG1),ENSG00000077254(USP33),ENSG00000112701(SENP6),ENSG00000135837(CEP350),ENSG00000152503(TRIM36),ENSG00000153187(HNRNPU),ENSG00000160551(TAOK1),ENSG00000180376(CCDC66),ENSG00000198718(TOGARAM1)
BP	GO:0051640	organelle localization	13	659	0.00496396	0.121708	ENSG00000008294(SPAG9),ENSG00000036257(CUL3),ENSG00000054282(SDCCAG8),ENSG00000075711(DLG1),ENSG00000095139(ARCN1),ENSG00000104133(SPG11),ENSG00000108587(GOSR1),ENSG00000127328(RAB3IP),ENSG00000138768(USO1),ENSG00000138802(SEC24B),ENSG00000153187(HNRNPU),ENSG00000173406(DAB1),ENSG00000254087(LYN)
BP	GO:0043632	modification-dependent macromolecule catabolic process	13	660	0.00502638	0.122149	ENSG00000011275(RNF216),ENSG00000033800(PIAS1),ENSG00000034677(RNF19A),ENSG00000036257(CUL3),ENSG00000077254(USP33),ENSG00000084073(ZMPSTE24),ENSG00000103404(USP31),ENSG00000115760(BIRC6),ENSG00000140455(USP3),ENSG00000153827(TRIP12),ENSG00000159459(UBR1),ENSG00000170832(USP32),ENSG00000173473(SMARCC1)
BP	GO:0019438	aromatic compound biosynthetic process	51	4212	0.0050598	0.122149	ENSG00000003402(CFLAR),ENSG00000009954(BAZ1B),ENSG00000033800(PIAS1),ENSG00000036257(CUL3),ENSG00000052795(FNIP2),ENSG00000055609(KMT2C),ENSG00000058668(ATP2B4),ENSG00000066136(NFYC),ENSG00000072736(NFATC3),ENSG00000075711(DLG1),ENSG00000084073(ZMPSTE24),ENSG00000086102(NFX1),ENSG00000095564(BTAF1),ENSG00000100207(TCF20),ENSG00000101347(SAMHD1),ENSG00000101493(ZNF516),ENSG00000110435(PDHX),ENSG00…
BP	GO:0010646	regulation of cell communication	45	3600	0.00509566	0.122149	ENSG00000003402(CFLAR),ENSG00000008294(SPAG9),ENSG00000011275(RNF216),ENSG00000031003(FAM13B),ENSG00000033800(PIAS1),ENSG00000034677(RNF19A),ENSG00000036257(CUL3),ENSG00000052795(FNIP2),ENSG00000058668(ATP2B4),ENSG00000071205(ARHGAP10),ENSG00000075711(DLG1),ENSG00000077254(USP33),ENSG00000084073(ZMPSTE24),ENSG00000085832(EPS15),ENSG00000097033(SH3GLB1),ENSG00000101347(SAMHD1),ENSG00000110888(CAPR…
BP	GO:0010629	negative regulation of gene expression	30	2137	0.00514623	0.122149	ENSG00000011275(RNF216),ENSG00000033800(PIAS1),ENSG00000036257(CUL3),ENSG00000052795(FNIP2),ENSG00000058668(ATP2B4),ENSG00000070961(ATP2B1),ENSG00000072736(NFATC3),ENSG00000075711(DLG1),ENSG00000084073(ZMPSTE24),ENSG00000086102(NFX1),ENSG00000095564(BTAF1),ENSG00000110367(DDX6),ENSG00000110888(CAPRIN2),ENSG00000112200(ZNF451),ENSG00000113300(CNOT6),ENSG00000130164(LDLR),ENSG00000132170(PPARG),ENS…
MF	GO:0017124	SH3 domain binding	5	128	0.00515721	0.122149	ENSG00000085832(EPS15),ENSG00000137845(ADAM10),ENSG00000147010(SH3KBP1),ENSG00000180353(HCLS1),ENSG00000254087(LYN)
MF	GO:0030695	GTPase regulator activity	8	305	0.00516866	0.122149	ENSG00000031003(FAM13B),ENSG00000071205(ARHGAP10),ENSG00000116991(SIPA1L2),ENSG00000133706(LARS1),ENSG00000152061(RABGAP1L),ENSG00000153317(ASAP1),ENSG00000156052(GNAQ),ENSG00000159788(RGS12)
BP	GO:0050672	negative regulation of lymphocyte proliferation	4	80	0.00519509	0.122149	ENSG00000075711(DLG1),ENSG00000121210(TMEM131L),ENSG00000136536(MARCHF7),ENSG00000254087(LYN)
BP	GO:0051246	regulation of protein metabolic process	37	2811	0.00527088	0.122149	ENSG00000003402(CFLAR),ENSG00000005810(MYCBP2),ENSG00000008294(SPAG9),ENSG00000033800(PIAS1),ENSG00000034677(RNF19A),ENSG00000036257(CUL3),ENSG00000052795(FNIP2),ENSG00000058668(ATP2B4),ENSG00000075151(EIF4G3),ENSG00000075711(DLG1),ENSG00000078618(NRDC),ENSG00000084073(ZMPSTE24),ENSG00000110888(CAPRIN2),ENSG00000112200(ZNF451),ENSG00000113300(CNOT6),ENSG00000115760(BIRC6),ENSG00000116539(ASH1L),E…
BP	GO:0010648	negative regulation of cell communication	22	1412	0.00527252	0.122149	ENSG00000003402(CFLAR),ENSG00000036257(CUL3),ENSG00000052795(FNIP2),ENSG00000058668(ATP2B4),ENSG00000075711(DLG1),ENSG00000085832(EPS15),ENSG00000101347(SAMHD1),ENSG00000112096(SOD2),ENSG00000112200(ZNF451),ENSG00000115760(BIRC6),ENSG00000116539(ASH1L),ENSG00000121210(TMEM131L),ENSG00000132170(PPARG),ENSG00000136536(MARCHF7),ENSG00000137770(CTDSPL2),ENSG00000147010(SH3KBP1),ENSG00000149177(PTPRJ)…
MF	GO:0019783	ubiquitin-like protein-specific protease activity	5	129	0.00532847	0.122149	ENSG00000077254(USP33),ENSG00000103404(USP31),ENSG00000112701(SENP6),ENSG00000140455(USP3),ENSG00000170832(USP32)
BP	GO:0045005	DNA-dependent DNA replication maintenance of fidelity	3	41	0.00538291	0.122149	ENSG00000101347(SAMHD1),ENSG00000164306(PRIMPOL),ENSG00000187790(FANCM)
BP	GO:0008344	adult locomotory behavior	4	81	0.00542869	0.122149	ENSG00000084073(ZMPSTE24),ENSG00000095139(ARCN1),ENSG00000171316(CHD7),ENSG00000173406(DAB1)
BP	GO:0032945	negative regulation of mononuclear cell proliferation	4	81	0.00542869	0.122149	ENSG00000075711(DLG1),ENSG00000121210(TMEM131L),ENSG00000136536(MARCHF7),ENSG00000254087(LYN)
BP	GO:0097061	dendritic spine organization	4	81	0.00542869	0.122149	ENSG00000110888(CAPRIN2),ENSG00000135387(CAPRIN1),ENSG00000137845(ADAM10),ENSG00000180353(HCLS1)
BP	GO:0023057	negative regulation of signaling	22	1416	0.00544878	0.122149	ENSG00000003402(CFLAR),ENSG00000036257(CUL3),ENSG00000052795(FNIP2),ENSG00000058668(ATP2B4),ENSG00000075711(DLG1),ENSG00000085832(EPS15),ENSG00000101347(SAMHD1),ENSG00000112096(SOD2),ENSG00000112200(ZNF451),ENSG00000115760(BIRC6),ENSG00000116539(ASH1L),ENSG00000121210(TMEM131L),ENSG00000132170(PPARG),ENSG00000136536(MARCHF7),ENSG00000137770(CTDSPL2),ENSG00000147010(SH3KBP1),ENSG00000149177(PTPRJ)…
CC	GO:0098805	whole membrane	25	1715	0.00545667	0.122149	ENSG00000003402(CFLAR),ENSG00000008294(SPAG9),ENSG00000050426(LETMD1),ENSG00000058668(ATP2B4),ENSG00000070961(ATP2B1),ENSG00000075711(DLG1),ENSG00000085832(EPS15),ENSG00000095139(ARCN1),ENSG00000097033(SH3GLB1),ENSG00000104043(ATP8B4),ENSG00000104133(SPG11),ENSG00000115020(PIKFYVE),ENSG00000120451(SNX19),ENSG00000125447(GGA3),ENSG00000130164(LDLR),ENSG00000135317(SNX14),ENSG00000137845(ADAM10),EN…
MF	GO:0004535	poly(A)-specific ribonuclease activity	2	13	0.00546552	0.122149	ENSG00000113300(CNOT6),ENSG00000152520(PAN3)
MF	GO:0045295	gamma-catenin binding	2	13	0.00546552	0.122149	ENSG00000149177(PTPRJ),ENSG00000152894(PTPRK)
BP	GO:0043201	response to leucine	2	13	0.00549344	0.122149	ENSG00000133706(LARS1),ENSG00000159459(UBR1)
BP	GO:0044260	cellular macromolecule metabolic process	88	8283	0.0055036	0.122149	ENSG00000003402(CFLAR),ENSG00000005810(MYCBP2),ENSG00000008294(SPAG9),ENSG00000009954(BAZ1B),ENSG00000011275(RNF216),ENSG00000033800(PIAS1),ENSG00000034677(RNF19A),ENSG00000036257(CUL3),ENSG00000052795(FNIP2),ENSG00000055609(KMT2C),ENSG00000058668(ATP2B4),ENSG00000066136(NFYC),ENSG00000072736(NFATC3),ENSG00000075151(EIF4G3),ENSG00000075711(DLG1),ENSG00000077254(USP33),ENSG00000078618(NRDC),ENSG00…
BP	GO:0034641	cellular nitrogen compound metabolic process	71	6369	0.0055523	0.122562	ENSG00000003402(CFLAR),ENSG00000009954(BAZ1B),ENSG00000033800(PIAS1),ENSG00000036257(CUL3),ENSG00000052795(FNIP2),ENSG00000055609(KMT2C),ENSG00000058668(ATP2B4),ENSG00000066136(NFYC),ENSG00000072736(NFATC3),ENSG00000075151(EIF4G3),ENSG00000075711(DLG1),ENSG00000078618(NRDC),ENSG00000084073(ZMPSTE24),ENSG00000085871(MGST2),ENSG00000086102(NFX1),ENSG00000095564(BTAF1),ENSG00000100207(TCF20),ENSG000…
BP	GO:0080090	regulation of primary metabolic process	68	6041	0.00557457	0.122562	ENSG00000003402(CFLAR),ENSG00000005810(MYCBP2),ENSG00000008294(SPAG9),ENSG00000009954(BAZ1B),ENSG00000033800(PIAS1),ENSG00000034677(RNF19A),ENSG00000036257(CUL3),ENSG00000052795(FNIP2),ENSG00000055609(KMT2C),ENSG00000058668(ATP2B4),ENSG00000066136(NFYC),ENSG00000072736(NFATC3),ENSG00000075151(EIF4G3),ENSG00000075711(DLG1),ENSG00000078618(NRDC),ENSG00000084073(ZMPSTE24),ENSG00000086102(NFX1),ENSG0…
BP	GO:0010556	regulation of macromolecule biosynthetic process	49	4027	0.00562433	0.123078	ENSG00000003402(CFLAR),ENSG00000009954(BAZ1B),ENSG00000033800(PIAS1),ENSG00000036257(CUL3),ENSG00000052795(FNIP2),ENSG00000055609(KMT2C),ENSG00000058668(ATP2B4),ENSG00000066136(NFYC),ENSG00000072736(NFATC3),ENSG00000075151(EIF4G3),ENSG00000075711(DLG1),ENSG00000084073(ZMPSTE24),ENSG00000086102(NFX1),ENSG00000095564(BTAF1),ENSG00000100207(TCF20),ENSG00000101493(ZNF516),ENSG00000110888(CAPRIN2),ENS…
BP	GO:0009966	regulation of signal transduction	40	3119	0.00567082	0.123518	ENSG00000003402(CFLAR),ENSG00000008294(SPAG9),ENSG00000031003(FAM13B),ENSG00000033800(PIAS1),ENSG00000036257(CUL3),ENSG00000052795(FNIP2),ENSG00000058668(ATP2B4),ENSG00000071205(ARHGAP10),ENSG00000075711(DLG1),ENSG00000077254(USP33),ENSG00000084073(ZMPSTE24),ENSG00000085832(EPS15),ENSG00000097033(SH3GLB1),ENSG00000101347(SAMHD1),ENSG00000110888(CAPRIN2),ENSG00000112096(SOD2),ENSG00000112200(ZNF45…
MF	GO:0003712	transcription coregulator activity	12	600	0.0060795	0.124813	ENSG00000033800(PIAS1),ENSG00000055609(KMT2C),ENSG00000066136(NFYC),ENSG00000095564(BTAF1),ENSG00000100207(TCF20),ENSG00000112200(ZNF451),ENSG00000123066(MED13L),ENSG00000132170(PPARG),ENSG00000144747(TMF1),ENSG00000153187(HNRNPU),ENSG00000173473(SMARCC1),ENSG00000185591(SP1)
MF	GO:0018024	histone-lysine N-methyltransferase activity	3	43	0.0061101	0.124813	ENSG00000055609(KMT2C),ENSG00000116539(ASH1L),ENSG00000181090(EHMT1)
BP	GO:0006464	cellular protein modification process	50	4148	0.00614542	0.124813	ENSG00000003402(CFLAR),ENSG00000005810(MYCBP2),ENSG00000008294(SPAG9),ENSG00000009954(BAZ1B),ENSG00000011275(RNF216),ENSG00000033800(PIAS1),ENSG00000034677(RNF19A),ENSG00000036257(CUL3),ENSG00000052795(FNIP2),ENSG00000055609(KMT2C),ENSG00000058668(ATP2B4),ENSG00000075711(DLG1),ENSG00000077254(USP33),ENSG00000084073(ZMPSTE24),ENSG00000086102(NFX1),ENSG00000103404(USP31),ENSG00000109790(KLHL5),ENSG…
BP	GO:0036211	protein modification process	50	4148	0.00614542	0.124813	ENSG00000003402(CFLAR),ENSG00000005810(MYCBP2),ENSG00000008294(SPAG9),ENSG00000009954(BAZ1B),ENSG00000011275(RNF216),ENSG00000033800(PIAS1),ENSG00000034677(RNF19A),ENSG00000036257(CUL3),ENSG00000052795(FNIP2),ENSG00000055609(KMT2C),ENSG00000058668(ATP2B4),ENSG00000075711(DLG1),ENSG00000077254(USP33),ENSG00000084073(ZMPSTE24),ENSG00000086102(NFX1),ENSG00000103404(USP31),ENSG00000109790(KLHL5),ENSG…
MF	GO:0061630	ubiquitin protein ligase activity	7	251	0.00632597	0.124813	ENSG00000005810(MYCBP2),ENSG00000011275(RNF216),ENSG00000034677(RNF19A),ENSG00000036257(CUL3),ENSG00000086102(NFX1),ENSG00000153827(TRIP12),ENSG00000159459(UBR1)
BP	GO:0034393	positive regulation of smooth muscle cell apoptotic process	2	14	0.00637265	0.124813	ENSG00000112096(SOD2),ENSG00000132170(PPARG)
BP	GO:0051645	Golgi localization	2	14	0.00637265	0.124813	ENSG00000095139(ARCN1),ENSG00000173406(DAB1)
BP	GO:1905063	regulation of vascular smooth muscle cell differentiation	2	14	0.00637265	0.124813	ENSG00000072736(NFATC3),ENSG00000112096(SOD2)
CC	GO:0042995	cell projection	31	2305	0.00637439	0.124813	ENSG00000005810(MYCBP2),ENSG00000036257(CUL3),ENSG00000042493(CAPG),ENSG00000054282(SDCCAG8),ENSG00000058668(ATP2B4),ENSG00000070961(ATP2B1),ENSG00000075711(DLG1),ENSG00000085832(EPS15),ENSG00000104133(SPG11),ENSG00000110367(DDX6),ENSG00000127022(CANX),ENSG00000127328(RAB3IP),ENSG00000130638(ATXN10),ENSG00000135317(SNX14),ENSG00000135387(CAPRIN1),ENSG00000135837(CEP350),ENSG00000137845(ADAM10),EN…
MF	GO:0008234	cysteine-type peptidase activity	6	191	0.00644313	0.124813	ENSG00000003402(CFLAR),ENSG00000077254(USP33),ENSG00000103404(USP31),ENSG00000112701(SENP6),ENSG00000140455(USP3),ENSG00000170832(USP32)
BP	GO:0051171	regulation of nitrogen compound metabolic process	66	5861	0.00656895	0.124813	ENSG00000003402(CFLAR),ENSG00000005810(MYCBP2),ENSG00000008294(SPAG9),ENSG00000009954(BAZ1B),ENSG00000033800(PIAS1),ENSG00000034677(RNF19A),ENSG00000036257(CUL3),ENSG00000052795(FNIP2),ENSG00000055609(KMT2C),ENSG00000058668(ATP2B4),ENSG00000066136(NFYC),ENSG00000072736(NFATC3),ENSG00000075151(EIF4G3),ENSG00000075711(DLG1),ENSG00000078618(NRDC),ENSG00000084073(ZMPSTE24),ENSG00000086102(NFX1),ENSG0…
MF	GO:0000978	RNA polymerase II cis-regulatory region sequence-specific DNA binding	12	607	0.00664515	0.124813	ENSG00000066136(NFYC),ENSG00000072736(NFATC3),ENSG00000132170(PPARG),ENSG00000140455(USP3),ENSG00000151702(FLI1),ENSG00000153187(HNRNPU),ENSG00000156273(BACH1),ENSG00000163565(IFI16),ENSG00000171316(CHD7),ENSG00000173473(SMARCC1),ENSG00000185591(SP1),ENSG00000198815(FOXJ3)
BP	GO:0097659	nucleic acid-templated transcription	45	3652	0.00667884	0.124813	ENSG00000003402(CFLAR),ENSG00000009954(BAZ1B),ENSG00000033800(PIAS1),ENSG00000036257(CUL3),ENSG00000052795(FNIP2),ENSG00000055609(KMT2C),ENSG00000058668(ATP2B4),ENSG00000066136(NFYC),ENSG00000072736(NFATC3),ENSG00000075711(DLG1),ENSG00000084073(ZMPSTE24),ENSG00000086102(NFX1),ENSG00000095564(BTAF1),ENSG00000100207(TCF20),ENSG00000101493(ZNF516),ENSG00000110888(CAPRIN2),ENSG00000112096(SOD2),ENSG0…
BP	GO:0070664	negative regulation of leukocyte proliferation	4	86	0.0067023	0.124813	ENSG00000075711(DLG1),ENSG00000121210(TMEM131L),ENSG00000136536(MARCHF7),ENSG00000254087(LYN)
BP	GO:0006139	nucleobase-containing compound metabolic process	64	5649	0.00671086	0.124813	ENSG00000003402(CFLAR),ENSG00000009954(BAZ1B),ENSG00000033800(PIAS1),ENSG00000036257(CUL3),ENSG00000052795(FNIP2),ENSG00000055609(KMT2C),ENSG00000058668(ATP2B4),ENSG00000066136(NFYC),ENSG00000072736(NFATC3),ENSG00000075711(DLG1),ENSG00000084073(ZMPSTE24),ENSG00000086102(NFX1),ENSG00000095564(BTAF1),ENSG00000100207(TCF20),ENSG00000101347(SAMHD1),ENSG00000101493(ZNF516),ENSG00000110367(DDX6),ENSG00…
CC	GO:0120025	plasma membrane bounded cell projection	30	2217	0.00672086	0.124813	ENSG00000005810(MYCBP2),ENSG00000036257(CUL3),ENSG00000042493(CAPG),ENSG00000054282(SDCCAG8),ENSG00000058668(ATP2B4),ENSG00000070961(ATP2B1),ENSG00000075711(DLG1),ENSG00000085832(EPS15),ENSG00000104133(SPG11),ENSG00000110367(DDX6),ENSG00000127022(CANX),ENSG00000127328(RAB3IP),ENSG00000130638(ATXN10),ENSG00000135317(SNX14),ENSG00000135387(CAPRIN1),ENSG00000137845(ADAM10),ENSG00000145555(MYO10),ENS…
BP	GO:0051345	positive regulation of hydrolase activity	14	764	0.00678949	0.124813	ENSG00000003402(CFLAR),ENSG00000031003(FAM13B),ENSG00000071205(ARHGAP10),ENSG00000116991(SIPA1L2),ENSG00000132170(PPARG),ENSG00000133706(LARS1),ENSG00000152061(RABGAP1L),ENSG00000153187(HNRNPU),ENSG00000153317(ASAP1),ENSG00000156052(GNAQ),ENSG00000158987(RAPGEF6),ENSG00000159788(RGS12),ENSG00000163565(IFI16),ENSG00000254087(LYN)
CC	GO:0043005	neuron projection	21	1380	0.00680513	0.124813	ENSG00000005810(MYCBP2),ENSG00000054282(SDCCAG8),ENSG00000058668(ATP2B4),ENSG00000070961(ATP2B1),ENSG00000075711(DLG1),ENSG00000104133(SPG11),ENSG00000127022(CANX),ENSG00000130638(ATXN10),ENSG00000135317(SNX14),ENSG00000135387(CAPRIN1),ENSG00000137845(ADAM10),ENSG00000145555(MYO10),ENSG00000147010(SH3KBP1),ENSG00000152894(PTPRK),ENSG00000153187(HNRNPU),ENSG00000153317(ASAP1),ENSG00000156052(GNAQ)…
MF	GO:0016209	antioxidant activity	4	87	0.0069179	0.124813	ENSG00000085871(MGST2),ENSG00000112096(SOD2),ENSG00000120733(KDM3B),ENSG00000285441(SOD2)
BP	GO:0090304	nucleic acid metabolic process	59	5119	0.00692363	0.124813	ENSG00000003402(CFLAR),ENSG00000009954(BAZ1B),ENSG00000033800(PIAS1),ENSG00000036257(CUL3),ENSG00000052795(FNIP2),ENSG00000055609(KMT2C),ENSG00000058668(ATP2B4),ENSG00000066136(NFYC),ENSG00000072736(NFATC3),ENSG00000075711(DLG1),ENSG00000084073(ZMPSTE24),ENSG00000086102(NFX1),ENSG00000095564(BTAF1),ENSG00000100207(TCF20),ENSG00000101347(SAMHD1),ENSG00000101493(ZNF516),ENSG00000110367(DDX6),ENSG00…
CC	GO:0045121	membrane raft	8	326	0.00693376	0.124813	ENSG00000003402(CFLAR),ENSG00000058668(ATP2B4),ENSG00000070961(ATP2B1),ENSG00000075711(DLG1),ENSG00000115020(PIKFYVE),ENSG00000174125(TLR1),ENSG00000174130(TLR6),ENSG00000254087(LYN)
BP	GO:0031326	regulation of cellular biosynthetic process	50	4174	0.00697202	0.124813	ENSG00000003402(CFLAR),ENSG00000009954(BAZ1B),ENSG00000033800(PIAS1),ENSG00000036257(CUL3),ENSG00000052795(FNIP2),ENSG00000055609(KMT2C),ENSG00000058668(ATP2B4),ENSG00000066136(NFYC),ENSG00000072736(NFATC3),ENSG00000075151(EIF4G3),ENSG00000075711(DLG1),ENSG00000084073(ZMPSTE24),ENSG00000086102(NFX1),ENSG00000095564(BTAF1),ENSG00000100207(TCF20),ENSG00000101493(ZNF516),ENSG00000110888(CAPRIN2),ENS…
BP	GO:0032465	regulation of cytokinesis	4	87	0.00697875	0.124813	ENSG00000036257(CUL3),ENSG00000097033(SH3GLB1),ENSG00000104218(CSPP1),ENSG00000115760(BIRC6)
BP	GO:0060999	positive regulation of dendritic spine development	3	45	0.0069869	0.124813	ENSG00000110888(CAPRIN2),ENSG00000135387(CAPRIN1),ENSG00000180353(HCLS1)
CC	GO:0005694	chromosome	25	1750	0.00702142	0.124813	ENSG00000009954(BAZ1B),ENSG00000066136(NFYC),ENSG00000072736(NFATC3),ENSG00000086102(NFX1),ENSG00000101347(SAMHD1),ENSG00000110367(DDX6),ENSG00000116539(ASH1L),ENSG00000120733(KDM3B),ENSG00000129566(TEP1),ENSG00000132170(PPARG),ENSG00000137770(CTDSPL2),ENSG00000140455(USP3),ENSG00000143970(ASXL2),ENSG00000151702(FLI1),ENSG00000153187(HNRNPU),ENSG00000155666(KDM8),ENSG00000156273(BACH1),ENSG000001…
CC	GO:0036477	somatodendritic compartment	15	864	0.00704246	0.124813	ENSG00000070961(ATP2B1),ENSG00000104133(SPG11),ENSG00000127022(CANX),ENSG00000130164(LDLR),ENSG00000130638(ATXN10),ENSG00000135317(SNX14),ENSG00000135387(CAPRIN1),ENSG00000137845(ADAM10),ENSG00000145555(MYO10),ENSG00000152894(PTPRK),ENSG00000153187(HNRNPU),ENSG00000153317(ASAP1),ENSG00000159788(RGS12),ENSG00000173406(DAB1),ENSG00000180353(HCLS1)
CC	GO:0098857	membrane microdomain	8	327	0.00705759	0.124813	ENSG00000003402(CFLAR),ENSG00000058668(ATP2B4),ENSG00000070961(ATP2B1),ENSG00000075711(DLG1),ENSG00000115020(PIKFYVE),ENSG00000174125(TLR1),ENSG00000174130(TLR6),ENSG00000254087(LYN)
BP	GO:1903322	positive regulation of protein modification by small protein conjugation or removal	5	138	0.00712757	0.124813	ENSG00000005810(MYCBP2),ENSG00000033800(PIAS1),ENSG00000036257(CUL3),ENSG00000136536(MARCHF7),ENSG00000187790(FANCM)
BP	GO:0042594	response to starvation	6	195	0.00718898	0.124813	ENSG00000077254(USP33),ENSG00000097033(SH3GLB1),ENSG00000117305(HMGCL),ENSG00000132170(PPARG),ENSG00000133706(LARS1),ENSG00000163565(IFI16)
BP	GO:0051252	regulation of RNA metabolic process	46	3770	0.00724206	0.124813	ENSG00000003402(CFLAR),ENSG00000009954(BAZ1B),ENSG00000033800(PIAS1),ENSG00000036257(CUL3),ENSG00000052795(FNIP2),ENSG00000055609(KMT2C),ENSG00000058668(ATP2B4),ENSG00000066136(NFYC),ENSG00000072736(NFATC3),ENSG00000075711(DLG1),ENSG00000084073(ZMPSTE24),ENSG00000086102(NFX1),ENSG00000095564(BTAF1),ENSG00000100207(TCF20),ENSG00000101493(ZNF516),ENSG00000110888(CAPRIN2),ENSG00000112096(SOD2),ENSG0…
MF	GO:0005161	platelet-derived growth factor receptor binding	2	15	0.00727441	0.124813	ENSG00000149177(PTPRJ),ENSG00000254087(LYN)
BP	GO:0016045	detection of bacterium	2	15	0.00731137	0.124813	ENSG00000174125(TLR1),ENSG00000174130(TLR6)
BP	GO:0030730	sequestering of triglyceride	2	15	0.00731137	0.124813	ENSG00000132170(PPARG),ENSG00000175445(LPL)
BP	GO:0045410	positive regulation of interleukin-6 biosynthetic process	2	15	0.00731137	0.124813	ENSG00000174125(TLR1),ENSG00000174130(TLR6)
BP	GO:0060965	negative regulation of gene silencing by miRNA	2	15	0.00731137	0.124813	ENSG00000084073(ZMPSTE24),ENSG00000132170(PPARG)
BP	GO:1903729	regulation of plasma membrane organization	2	15	0.00731137	0.124813	ENSG00000097033(SH3GLB1),ENSG00000153317(ASAP1)
MF	GO:0003677	DNA binding	33	2483	0.00733648	0.124813	ENSG00000033800(PIAS1),ENSG00000055609(KMT2C),ENSG00000066136(NFYC),ENSG00000072736(NFATC3),ENSG00000084073(ZMPSTE24),ENSG00000086102(NFX1),ENSG00000095564(BTAF1),ENSG00000100207(TCF20),ENSG00000101347(SAMHD1),ENSG00000101493(ZNF516),ENSG00000116539(ASH1L),ENSG00000117000(RLF),ENSG00000120733(KDM3B),ENSG00000132170(PPARG),ENSG00000140455(USP3),ENSG00000141384(TAF4B),ENSG00000143970(ASXL2),ENSG000…
BP	GO:0042059	negative regulation of epidermal growth factor receptor signaling pathway	3	46	0.00742741	0.124813	ENSG00000085832(EPS15),ENSG00000147010(SH3KBP1),ENSG00000149177(PTPRJ)
BP	GO:0050435	amyloid-beta metabolic process	3	46	0.00742741	0.124813	ENSG00000125447(GGA3),ENSG00000137845(ADAM10),ENSG00000185591(SP1)
BP	GO:0051248	negative regulation of protein metabolic process	18	1106	0.00751457	0.124813	ENSG00000003402(CFLAR),ENSG00000005810(MYCBP2),ENSG00000058668(ATP2B4),ENSG00000075711(DLG1),ENSG00000110888(CAPRIN2),ENSG00000112200(ZNF451),ENSG00000115760(BIRC6),ENSG00000116539(ASH1L),ENSG00000125447(GGA3),ENSG00000130164(LDLR),ENSG00000135387(CAPRIN1),ENSG00000136536(MARCHF7),ENSG00000149177(PTPRJ),ENSG00000153827(TRIP12),ENSG00000156052(GNAQ),ENSG00000163565(IFI16),ENSG00000173473(SMARCC1),…
BP	GO:0070542	response to fatty acid	4	89	0.00755406	0.124813	ENSG00000117305(HMGCL),ENSG00000130164(LDLR),ENSG00000132170(PPARG),ENSG00000175445(LPL)
BP	GO:0106027	neuron projection organization	4	89	0.00755406	0.124813	ENSG00000110888(CAPRIN2),ENSG00000135387(CAPRIN1),ENSG00000137845(ADAM10),ENSG00000180353(HCLS1)
MF	GO:0003676	nucleic acid binding	49	4098	0.00771972	0.124813	ENSG00000033800(PIAS1),ENSG00000055609(KMT2C),ENSG00000066136(NFYC),ENSG00000072736(NFATC3),ENSG00000075151(EIF4G3),ENSG00000075420(FNDC3B),ENSG00000084073(ZMPSTE24),ENSG00000086102(NFX1),ENSG00000095139(ARCN1),ENSG00000095564(BTAF1),ENSG00000100207(TCF20),ENSG00000101347(SAMHD1),ENSG00000101493(ZNF516),ENSG00000110367(DDX6),ENSG00000110888(CAPRIN2),ENSG00000112200(ZNF451),ENSG00000113300(CNOT6),…
CC	GO:0016604	nuclear body	14	791	0.00778367	0.124813	ENSG00000009954(BAZ1B),ENSG00000033800(PIAS1),ENSG00000100207(TCF20),ENSG00000100796(PPP4R3A),ENSG00000112200(ZNF451),ENSG00000131051(RBM39),ENSG00000133706(LARS1),ENSG00000146963(LUC7L2),ENSG00000151702(FLI1),ENSG00000153187(HNRNPU),ENSG00000153827(TRIP12),ENSG00000163159(VPS72),ENSG00000163565(IFI16),ENSG00000181090(EHMT1)
BP	GO:0045184	establishment of protein localization	30	2201	0.00780169	0.124813	ENSG00000077044(DGKD),ENSG00000085832(EPS15),ENSG00000095139(ARCN1),ENSG00000097033(SH3GLB1),ENSG00000108587(GOSR1),ENSG00000117305(HMGCL),ENSG00000120451(SNX19),ENSG00000125447(GGA3),ENSG00000127022(CANX),ENSG00000127328(RAB3IP),ENSG00000132170(PPARG),ENSG00000135317(SNX14),ENSG00000137145(DENND4C),ENSG00000137770(CTDSPL2),ENSG00000138768(USO1),ENSG00000138802(SEC24B),ENSG00000142197(DOP1B),ENSG…
BP	GO:0048518	positive regulation of biological process	68	6120	0.00780212	0.124813	ENSG00000003402(CFLAR),ENSG00000005810(MYCBP2),ENSG00000008294(SPAG9),ENSG00000009954(BAZ1B),ENSG00000033800(PIAS1),ENSG00000034677(RNF19A),ENSG00000036257(CUL3),ENSG00000052795(FNIP2),ENSG00000055609(KMT2C),ENSG00000058668(ATP2B4),ENSG00000066136(NFYC),ENSG00000070961(ATP2B1),ENSG00000072736(NFATC3),ENSG00000075711(DLG1),ENSG00000078618(NRDC),ENSG00000084073(ZMPSTE24),ENSG00000085832(EPS15),ENSG…
BP	GO:0009056	catabolic process	35	2685	0.00788349	0.124813	ENSG00000005810(MYCBP2),ENSG00000011275(RNF216),ENSG00000033800(PIAS1),ENSG00000034677(RNF19A),ENSG00000036257(CUL3),ENSG00000058668(ATP2B4),ENSG00000077254(USP33),ENSG00000078618(NRDC),ENSG00000084073(ZMPSTE24),ENSG00000085871(MGST2),ENSG00000097033(SH3GLB1),ENSG00000101347(SAMHD1),ENSG00000103404(USP31),ENSG00000110367(DDX6),ENSG00000113300(CNOT6),ENSG00000114268(PFKFB4),ENSG00000115020(PIKFYVE…
BP	GO:0009991	response to extracellular stimulus	11	543	0.00789212	0.124813	ENSG00000070961(ATP2B1),ENSG00000077254(USP33),ENSG00000097033(SH3GLB1),ENSG00000117305(HMGCL),ENSG00000130164(LDLR),ENSG00000132170(PPARG),ENSG00000133706(LARS1),ENSG00000162600(OMA1),ENSG00000163565(IFI16),ENSG00000175445(LPL),ENSG00000254087(LYN)
BP	GO:0042176	regulation of protein catabolic process	9	397	0.00794822	0.124813	ENSG00000005810(MYCBP2),ENSG00000033800(PIAS1),ENSG00000034677(RNF19A),ENSG00000078618(NRDC),ENSG00000125447(GGA3),ENSG00000130164(LDLR),ENSG00000136536(MARCHF7),ENSG00000144747(TMF1),ENSG00000173473(SMARCC1)
BP	GO:0051641	cellular localization	43	3487	0.00810485	0.124813	ENSG00000008294(SPAG9),ENSG00000036257(CUL3),ENSG00000044459(CNTLN),ENSG00000054282(SDCCAG8),ENSG00000058668(ATP2B4),ENSG00000075711(DLG1),ENSG00000084073(ZMPSTE24),ENSG00000085832(EPS15),ENSG00000095139(ARCN1),ENSG00000097033(SH3GLB1),ENSG00000104043(ATP8B4),ENSG00000104133(SPG11),ENSG00000108587(GOSR1),ENSG00000113719(ERGIC1),ENSG00000115020(PIKFYVE),ENSG00000117305(HMGCL),ENSG00000125447(GGA3)…
MF	GO:0003953	NAD+ nucleosidase activity	2	16	0.00826662	0.124813	ENSG00000174125(TLR1),ENSG00000174130(TLR6)
MF	GO:0050135	NAD(P)+ nucleosidase activity	2	16	0.00826662	0.124813	ENSG00000174125(TLR1),ENSG00000174130(TLR6)
MF	GO:0061809	NAD+ nucleotidase, cyclic ADP-ribose generating	2	16	0.00826662	0.124813	ENSG00000174125(TLR1),ENSG00000174130(TLR6)
BP	GO:0010885	regulation of cholesterol storage	2	16	0.00830851	0.124813	ENSG00000132170(PPARG),ENSG00000175445(LPL)
BP	GO:0010883	regulation of lipid storage	3	48	0.00835683	0.124813	ENSG00000132170(PPARG),ENSG00000143970(ASXL2),ENSG00000175445(LPL)
BP	GO:0045944	positive regulation of transcription by RNA polymerase II	19	1205	0.00838593	0.124813	ENSG00000055609(KMT2C),ENSG00000066136(NFYC),ENSG00000072736(NFATC3),ENSG00000100207(TCF20),ENSG00000110888(CAPRIN2),ENSG00000116539(ASH1L),ENSG00000117000(RLF),ENSG00000132170(PPARG),ENSG00000141384(TAF4B),ENSG00000143970(ASXL2),ENSG00000151702(FLI1),ENSG00000153187(HNRNPU),ENSG00000156273(BACH1),ENSG00000163565(IFI16),ENSG00000171316(CHD7),ENSG00000173473(SMARCC1),ENSG00000180353(HCLS1),ENSG000…
BP	GO:0042147	retrograde transport, endosome to Golgi	4	92	0.00847422	0.124813	ENSG00000008294(SPAG9),ENSG00000108587(GOSR1),ENSG00000115020(PIKFYVE),ENSG00000205302(SNX2)
CC	GO:0035355	Toll-like receptor 2-Toll-like receptor 6 protein complex	1	1	0.00852273	0.124813	ENSG00000174130(TLR6)
CC	GO:0061830	concave side of sperm head	1	1	0.00852273	0.124813	ENSG00000110367(DDX6)
CC	GO:0098577	inactive sex chromosome	1	1	0.00852273	0.124813	ENSG00000153187(HNRNPU)
BP	GO:0051960	regulation of nervous system development	16	951	0.00859391	0.124813	ENSG00000003402(CFLAR),ENSG00000005810(MYCBP2),ENSG00000008294(SPAG9),ENSG00000075711(DLG1),ENSG00000110367(DDX6),ENSG00000110888(CAPRIN2),ENSG00000130164(LDLR),ENSG00000132170(PPARG),ENSG00000135387(CAPRIN1),ENSG00000137845(ADAM10),ENSG00000138802(SEC24B),ENSG00000153317(ASAP1),ENSG00000171316(CHD7),ENSG00000173406(DAB1),ENSG00000180353(HCLS1),ENSG00000254087(LYN)
CC	GO:0012506	vesicle membrane	14	801	0.00864149	0.124813	ENSG00000085832(EPS15),ENSG00000095139(ARCN1),ENSG00000104043(ATP8B4),ENSG00000115020(PIKFYVE),ENSG00000120451(SNX19),ENSG00000130164(LDLR),ENSG00000137145(DENND4C),ENSG00000137845(ADAM10),ENSG00000138768(USO1),ENSG00000138802(SEC24B),ENSG00000147010(SH3KBP1),ENSG00000149177(PTPRJ),ENSG00000174125(TLR1),ENSG00000174130(TLR6)
BP	GO:0043933	protein-containing complex subunit organization	27	1934	0.00865145	0.124813	ENSG00000033800(PIAS1),ENSG00000036257(CUL3),ENSG00000042493(CAPG),ENSG00000052795(FNIP2),ENSG00000075711(DLG1),ENSG00000084073(ZMPSTE24),ENSG00000085832(EPS15),ENSG00000097033(SH3GLB1),ENSG00000101347(SAMHD1),ENSG00000112096(SOD2),ENSG00000112701(SENP6),ENSG00000132676(DAP3),ENSG00000135317(SNX14),ENSG00000137845(ADAM10),ENSG00000138768(USO1),ENSG00000138802(SEC24B),ENSG00000146963(LUC7L2),ENSG0…
MF	GO:0000285	1-phosphatidylinositol-3-phosphate 5-kinase activity	1	1	0.00866532	0.124813	ENSG00000115020(PIKFYVE)
MF	GO:0005366	myo-inositol:proton symporter activity	1	1	0.00866532	0.124813	ENSG00000151229(SLC2A13)
MF	GO:0008832	dGTPase activity	1	1	0.00866532	0.124813	ENSG00000101347(SAMHD1)
MF	GO:0016793	triphosphoric monoester hydrolase activity	1	1	0.00866532	0.124813	ENSG00000101347(SAMHD1)
MF	GO:0017130	poly(C) RNA binding	1	1	0.00866532	0.124813	ENSG00000153187(HNRNPU)
MF	GO:0032560	guanyl deoxyribonucleotide binding	1	1	0.00866532	0.124813	ENSG00000101347(SAMHD1)
MF	GO:0032567	dGTP binding	1	1	0.00866532	0.124813	ENSG00000101347(SAMHD1)
MF	GO:0036487	nitric-oxide synthase inhibitor activity	1	1	0.00866532	0.124813	ENSG00000058668(ATP2B4)
MF	GO:0050115	myosin-light-chain-phosphatase activity	1	1	0.00866532	0.124813	ENSG00000213639(PPP1CB)
MF	GO:1902945	metalloendopeptidase activity involved in amyloid precursor protein catabolic process	1	1	0.00866532	0.124813	ENSG00000137845(ADAM10)
BP	GO:0006351	transcription, DNA-templated	44	3602	0.0086688	0.124813	ENSG00000003402(CFLAR),ENSG00000009954(BAZ1B),ENSG00000033800(PIAS1),ENSG00000036257(CUL3),ENSG00000052795(FNIP2),ENSG00000055609(KMT2C),ENSG00000058668(ATP2B4),ENSG00000066136(NFYC),ENSG00000072736(NFATC3),ENSG00000075711(DLG1),ENSG00000084073(ZMPSTE24),ENSG00000086102(NFX1),ENSG00000095564(BTAF1),ENSG00000100207(TCF20),ENSG00000101493(ZNF516),ENSG00000110888(CAPRIN2),ENSG00000112096(SOD2),ENSG0…
BP	GO:0001306	age-dependent response to oxidative stress	1	1	0.00868865	0.124813	ENSG00000112096(SOD2)
BP	GO:0001315	age-dependent response to reactive oxygen species	1	1	0.00868865	0.124813	ENSG00000112096(SOD2)
BP	GO:0003068	regulation of systemic arterial blood pressure by acetylcholine	1	1	0.00868865	0.124813	ENSG00000112096(SOD2)
BP	GO:0003069	acetylcholine-mediated vasodilation involved in regulation of systemic arterial blood pressure	1	1	0.00868865	0.124813	ENSG00000112096(SOD2)
BP	GO:0003070	regulation of systemic arterial blood pressure by neurotransmitter	1	1	0.00868865	0.124813	ENSG00000112096(SOD2)
BP	GO:0003226	right ventricular compact myocardium morphogenesis	1	1	0.00868865	0.124813	ENSG00000171316(CHD7)
BP	GO:0007571	age-dependent general metabolic decline	1	1	0.00868865	0.124813	ENSG00000112096(SOD2)
BP	GO:0021813	cell-cell adhesion involved in neuronal-glial interactions involved in cerebral cortex radial glia guided migration	1	1	0.00868865	0.124813	ENSG00000173406(DAB1)
BP	GO:0033241	regulation of cellular amine catabolic process	1	1	0.00868865	0.124813	ENSG00000058668(ATP2B4)
BP	GO:0033242	negative regulation of cellular amine catabolic process	1	1	0.00868865	0.124813	ENSG00000058668(ATP2B4)
BP	GO:0034130	toll-like receptor 1 signaling pathway	1	1	0.00868865	0.124813	ENSG00000174125(TLR1)
BP	GO:0034150	toll-like receptor 6 signaling pathway	1	1	0.00868865	0.124813	ENSG00000174130(TLR6)
BP	GO:0043979	histone H2B-K5 acetylation	1	1	0.00868865	0.124813	ENSG00000084073(ZMPSTE24)
BP	GO:0051089	constitutive protein ectodomain proteolysis	1	1	0.00868865	0.124813	ENSG00000137845(ADAM10)
BP	GO:0090389	phagosome-lysosome fusion involved in apoptotic cell clearance	1	1	0.00868865	0.124813	ENSG00000104133(SPG11)
BP	GO:0098736	negative regulation of the force of heart contraction	1	1	0.00868865	0.124813	ENSG00000058668(ATP2B4)
BP	GO:0099546	protein catabolic process, modulating synaptic transmission	1	1	0.00868865	0.124813	ENSG00000011275(RNF216)
BP	GO:0140246	protein catabolic process at synapse	1	1	0.00868865	0.124813	ENSG00000011275(RNF216)
BP	GO:1900081	regulation of arginine catabolic process	1	1	0.00868865	0.124813	ENSG00000058668(ATP2B4)
BP	GO:1900082	negative regulation of arginine catabolic process	1	1	0.00868865	0.124813	ENSG00000058668(ATP2B4)
BP	GO:1902889	protein localization to spindle microtubule	1	1	0.00868865	0.124813	ENSG00000153187(HNRNPU)
BP	GO:1903248	regulation of citrulline biosynthetic process	1	1	0.00868865	0.124813	ENSG00000058668(ATP2B4)
BP	GO:1903249	negative regulation of citrulline biosynthetic process	1	1	0.00868865	0.124813	ENSG00000058668(ATP2B4)
BP	GO:1903699	tarsal gland development	1	1	0.00868865	0.124813	ENSG00000116539(ASH1L)
BP	GO:1903709	uterine gland development	1	1	0.00868865	0.124813	ENSG00000116539(ASH1L)
BP	GO:1903778	protein localization to vacuolar membrane	1	1	0.00868865	0.124813	ENSG00000097033(SH3GLB1)
BP	GO:1903943	regulation of hepatocyte apoptotic process	1	1	0.00868865	0.124813	ENSG00000003402(CFLAR)
BP	GO:1903944	negative regulation of hepatocyte apoptotic process	1	1	0.00868865	0.124813	ENSG00000003402(CFLAR)
BP	GO:1904826	regulation of hydrogen sulfide biosynthetic process	1	1	0.00868865	0.124813	ENSG00000185591(SP1)
BP	GO:1904828	positive regulation of hydrogen sulfide biosynthetic process	1	1	0.00868865	0.124813	ENSG00000185591(SP1)
BP	GO:1905917	positive regulation of cell differentiation involved in phenotypic switching	1	1	0.00868865	0.124813	ENSG00000112096(SOD2)
BP	GO:1905932	positive regulation of vascular smooth muscle cell differentiation involved in phenotypic switching	1	1	0.00868865	0.124813	ENSG00000112096(SOD2)
BP	GO:1990280	RNA localization to chromatin	1	1	0.00868865	0.124813	ENSG00000153187(HNRNPU)
BP	GO:2000230	negative regulation of pancreatic stellate cell proliferation	1	1	0.00868865	0.124813	ENSG00000132170(PPARG)
BP	GO:2000283	negative regulation of cellular amino acid biosynthetic process	1	1	0.00868865	0.124813	ENSG00000058668(ATP2B4)
BP	GO:2000616	negative regulation of histone H3-K9 acetylation	1	1	0.00868865	0.124813	ENSG00000112200(ZNF451)
BP	GO:2000730	regulation of termination of RNA polymerase I transcription	1	1	0.00868865	0.124813	ENSG00000084073(ZMPSTE24)
BP	GO:0044271	cellular nitrogen compound biosynthetic process	56	4853	0.0087658	0.125536	ENSG00000003402(CFLAR),ENSG00000009954(BAZ1B),ENSG00000033800(PIAS1),ENSG00000036257(CUL3),ENSG00000052795(FNIP2),ENSG00000055609(KMT2C),ENSG00000058668(ATP2B4),ENSG00000066136(NFYC),ENSG00000072736(NFATC3),ENSG00000075151(EIF4G3),ENSG00000075711(DLG1),ENSG00000084073(ZMPSTE24),ENSG00000085871(MGST2),ENSG00000086102(NFX1),ENSG00000095564(BTAF1),ENSG00000100207(TCF20),ENSG00000101347(SAMHD1),ENSG0…
CC	GO:0098589	membrane region	8	340	0.00882414	0.12564	ENSG00000003402(CFLAR),ENSG00000058668(ATP2B4),ENSG00000070961(ATP2B1),ENSG00000075711(DLG1),ENSG00000115020(PIKFYVE),ENSG00000174125(TLR1),ENSG00000174130(TLR6),ENSG00000254087(LYN)
BP	GO:0019538	protein metabolic process	65	5822	0.00882671	0.12564	ENSG00000003402(CFLAR),ENSG00000005810(MYCBP2),ENSG00000008294(SPAG9),ENSG00000009954(BAZ1B),ENSG00000011275(RNF216),ENSG00000033800(PIAS1),ENSG00000034677(RNF19A),ENSG00000036257(CUL3),ENSG00000052795(FNIP2),ENSG00000055609(KMT2C),ENSG00000058668(ATP2B4),ENSG00000075151(EIF4G3),ENSG00000075711(DLG1),ENSG00000077254(USP33),ENSG00000078618(NRDC),ENSG00000084073(ZMPSTE24),ENSG00000086102(NFX1),ENSG…
BP	GO:0071702	organic substance transport	37	2905	0.00896982	0.12729	ENSG00000077044(DGKD),ENSG00000085832(EPS15),ENSG00000095139(ARCN1),ENSG00000097033(SH3GLB1),ENSG00000103064(SLC7A6),ENSG00000104043(ATP8B4),ENSG00000108587(GOSR1),ENSG00000117305(HMGCL),ENSG00000120451(SNX19),ENSG00000125447(GGA3),ENSG00000127022(CANX),ENSG00000127328(RAB3IP),ENSG00000130164(LDLR),ENSG00000132170(PPARG),ENSG00000135317(SNX14),ENSG00000137145(DENND4C),ENSG00000137770(CTDSPL2),ENS…
BP	GO:0006903	vesicle targeting	4	94	0.0091267	0.128001	ENSG00000036257(CUL3),ENSG00000108587(GOSR1),ENSG00000138768(USO1),ENSG00000138802(SEC24B)
BP	GO:0048814	regulation of dendrite morphogenesis	4	94	0.0091267	0.128001	ENSG00000110888(CAPRIN2),ENSG00000135387(CAPRIN1),ENSG00000137845(ADAM10),ENSG00000180353(HCLS1)
BP	GO:0018205	peptidyl-lysine modification	9	406	0.00912927	0.128001	ENSG00000033800(PIAS1),ENSG00000055609(KMT2C),ENSG00000084073(ZMPSTE24),ENSG00000112200(ZNF451),ENSG00000112701(SENP6),ENSG00000116539(ASH1L),ENSG00000117000(RLF),ENSG00000144445(KANSL1L),ENSG00000181090(EHMT1)
BP	GO:0043547	positive regulation of GTPase activity	9	406	0.00912927	0.128001	ENSG00000031003(FAM13B),ENSG00000071205(ARHGAP10),ENSG00000116991(SIPA1L2),ENSG00000133706(LARS1),ENSG00000152061(RABGAP1L),ENSG00000153317(ASAP1),ENSG00000156052(GNAQ),ENSG00000158987(RAPGEF6),ENSG00000159788(RGS12)
MF	GO:0042800	histone methyltransferase activity (H3-K4 specific)	2	17	0.00931592	0.129342	ENSG00000055609(KMT2C),ENSG00000116539(ASH1L)
BP	GO:0000712	resolution of meiotic recombination intermediates	2	17	0.009363	0.129342	ENSG00000162039(MEIOB),ENSG00000187790(FANCM)
BP	GO:0060149	negative regulation of posttranscriptional gene silencing	2	17	0.009363	0.129342	ENSG00000084073(ZMPSTE24),ENSG00000132170(PPARG)
BP	GO:0060967	negative regulation of gene silencing by RNA	2	17	0.009363	0.129342	ENSG00000084073(ZMPSTE24),ENSG00000132170(PPARG)
BP	GO:0098543	detection of other organism	2	17	0.009363	0.129342	ENSG00000174125(TLR1),ENSG00000174130(TLR6)
BP	GO:0030030	cell projection organization	23	1577	0.00943691	0.129895	ENSG00000003402(CFLAR),ENSG00000005810(MYCBP2),ENSG00000036257(CUL3),ENSG00000054282(SDCCAG8),ENSG00000077254(USP33),ENSG00000104133(SPG11),ENSG00000110888(CAPRIN2),ENSG00000127328(RAB3IP),ENSG00000130638(ATXN10),ENSG00000135387(CAPRIN1),ENSG00000137845(ADAM10),ENSG00000138802(SEC24B),ENSG00000145555(MYO10),ENSG00000147010(SH3KBP1),ENSG00000152894(PTPRK),ENSG00000153317(ASAP1),ENSG00000158987(RAP…
BP	GO:0019219	regulation of nucleobase-containing compound metabolic process	48	4031	0.00945847	0.129895	ENSG00000003402(CFLAR),ENSG00000009954(BAZ1B),ENSG00000033800(PIAS1),ENSG00000036257(CUL3),ENSG00000052795(FNIP2),ENSG00000055609(KMT2C),ENSG00000058668(ATP2B4),ENSG00000066136(NFYC),ENSG00000072736(NFATC3),ENSG00000075711(DLG1),ENSG00000084073(ZMPSTE24),ENSG00000086102(NFX1),ENSG00000095564(BTAF1),ENSG00000100207(TCF20),ENSG00000101493(ZNF516),ENSG00000110888(CAPRIN2),ENSG00000112096(SOD2),ENSG0…
BP	GO:0000122	negative regulation of transcription by RNA polymerase II	15	878	0.00951469	0.130284	ENSG00000033800(PIAS1),ENSG00000036257(CUL3),ENSG00000052795(FNIP2),ENSG00000072736(NFATC3),ENSG00000075711(DLG1),ENSG00000086102(NFX1),ENSG00000112200(ZNF451),ENSG00000132170(PPARG),ENSG00000140455(USP3),ENSG00000153187(HNRNPU),ENSG00000156273(BACH1),ENSG00000163159(VPS72),ENSG00000163565(IFI16),ENSG00000180353(HCLS1),ENSG00000181090(EHMT1)
MF	GO:0031267	small GTPase binding	9	410	0.00955513	0.130376	ENSG00000005810(MYCBP2),ENSG00000077254(USP33),ENSG00000125447(GGA3),ENSG00000127328(RAB3IP),ENSG00000137145(DENND4C),ENSG00000152061(RABGAP1L),ENSG00000158987(RAPGEF6),ENSG00000174485(DENND4A),ENSG00000198700(IPO9)
BP	GO:0007049	cell cycle	26	1856	0.00958499	0.130376	ENSG00000033800(PIAS1),ENSG00000036257(CUL3),ENSG00000044459(CNTLN),ENSG00000054282(SDCCAG8),ENSG00000058668(ATP2B4),ENSG00000075711(DLG1),ENSG00000077254(USP33),ENSG00000084073(ZMPSTE24),ENSG00000097033(SH3GLB1),ENSG00000104218(CSPP1),ENSG00000112701(SENP6),ENSG00000113300(CNOT6),ENSG00000115760(BIRC6),ENSG00000140455(USP3),ENSG00000152503(TRIM36),ENSG00000152894(PTPRK),ENSG00000153187(HNRNPU),E…
MF	GO:0004518	nuclease activity	6	208	0.00960493	0.130376	ENSG00000101347(SAMHD1),ENSG00000113300(CNOT6),ENSG00000149289(ZC3H12C),ENSG00000152520(PAN3),ENSG00000162039(MEIOB),ENSG00000187790(FANCM)
BP	GO:0032870	cellular response to hormone stimulus	13	717	0.00977437	0.131952	ENSG00000003402(CFLAR),ENSG00000033800(PIAS1),ENSG00000058668(ATP2B4),ENSG00000070961(ATP2B1),ENSG00000132170(PPARG),ENSG00000137145(DENND4C),ENSG00000138768(USO1),ENSG00000153187(HNRNPU),ENSG00000156052(GNAQ),ENSG00000173473(SMARCC1),ENSG00000175445(LPL),ENSG00000185591(SP1),ENSG00000254087(LYN)
BP	GO:0071496	cellular response to external stimulus	8	340	0.00981057	0.131952	ENSG00000070961(ATP2B1),ENSG00000077254(USP33),ENSG00000097033(SH3GLB1),ENSG00000132170(PPARG),ENSG00000133706(LARS1),ENSG00000163565(IFI16),ENSG00000175445(LPL),ENSG00000254087(LYN)
BP	GO:0031648	protein destabilization	3	51	0.00987381	0.131952	ENSG00000036257(CUL3),ENSG00000125447(GGA3),ENSG00000155666(KDM8)
BP	GO:0061647	histone H3-K9 modification	3	51	0.00987381	0.131952	ENSG00000112200(ZNF451),ENSG00000116539(ASH1L),ENSG00000181090(EHMT1)
BP	GO:1901185	negative regulation of ERBB signaling pathway	3	51	0.00987381	0.131952	ENSG00000085832(EPS15),ENSG00000147010(SH3KBP1),ENSG00000149177(PTPRJ)
CC	GO:0030120	vesicle coat	3	52	0.00989009	0.131952	ENSG00000085832(EPS15),ENSG00000095139(ARCN1),ENSG00000138802(SEC24B)
MF	GO:0016791	phosphatase activity	7	274	0.00999687	0.132998	ENSG00000075711(DLG1),ENSG00000114268(PFKFB4),ENSG00000115020(PIKFYVE),ENSG00000137770(CTDSPL2),ENSG00000149177(PTPRJ),ENSG00000152894(PTPRK),ENSG00000213639(PPP1CB)
BP	GO:0006888	endoplasmic reticulum to Golgi vesicle-mediated transport	6	210	0.0101528	0.134387	ENSG00000036257(CUL3),ENSG00000095139(ARCN1),ENSG00000108587(GOSR1),ENSG00000113719(ERGIC1),ENSG00000138768(USO1),ENSG00000138802(SEC24B)
BP	GO:0009889	regulation of biosynthetic process	50	4255	0.0101858	0.134387	ENSG00000003402(CFLAR),ENSG00000009954(BAZ1B),ENSG00000033800(PIAS1),ENSG00000036257(CUL3),ENSG00000052795(FNIP2),ENSG00000055609(KMT2C),ENSG00000058668(ATP2B4),ENSG00000066136(NFYC),ENSG00000072736(NFATC3),ENSG00000075151(EIF4G3),ENSG00000075711(DLG1),ENSG00000084073(ZMPSTE24),ENSG00000086102(NFX1),ENSG00000095564(BTAF1),ENSG00000100207(TCF20),ENSG00000101493(ZNF516),ENSG00000110888(CAPRIN2),ENS…
MF	GO:0000976	transcription regulatory region sequence-specific DNA binding	15	887	0.0101874	0.134387	ENSG00000066136(NFYC),ENSG00000072736(NFATC3),ENSG00000086102(NFX1),ENSG00000101493(ZNF516),ENSG00000120733(KDM3B),ENSG00000132170(PPARG),ENSG00000140455(USP3),ENSG00000151702(FLI1),ENSG00000153187(HNRNPU),ENSG00000156273(BACH1),ENSG00000163565(IFI16),ENSG00000171316(CHD7),ENSG00000173473(SMARCC1),ENSG00000185591(SP1),ENSG00000198815(FOXJ3)
MF	GO:0001067	regulatory region nucleic acid binding	15	888	0.0102859	0.134749	ENSG00000066136(NFYC),ENSG00000072736(NFATC3),ENSG00000086102(NFX1),ENSG00000101493(ZNF516),ENSG00000120733(KDM3B),ENSG00000132170(PPARG),ENSG00000140455(USP3),ENSG00000151702(FLI1),ENSG00000153187(HNRNPU),ENSG00000156273(BACH1),ENSG00000163565(IFI16),ENSG00000171316(CHD7),ENSG00000173473(SMARCC1),ENSG00000185591(SP1),ENSG00000198815(FOXJ3)
BP	GO:1901362	organic cyclic compound biosynthetic process	51	4362	0.0102977	0.134749	ENSG00000003402(CFLAR),ENSG00000009954(BAZ1B),ENSG00000033800(PIAS1),ENSG00000036257(CUL3),ENSG00000052795(FNIP2),ENSG00000055609(KMT2C),ENSG00000058668(ATP2B4),ENSG00000066136(NFYC),ENSG00000072736(NFATC3),ENSG00000075711(DLG1),ENSG00000084073(ZMPSTE24),ENSG00000086102(NFX1),ENSG00000095564(BTAF1),ENSG00000100207(TCF20),ENSG00000101347(SAMHD1),ENSG00000101493(ZNF516),ENSG00000110435(PDHX),ENSG00…
CC	GO:0031901	early endosome membrane	5	154	0.0103276	0.134749	ENSG00000085832(EPS15),ENSG00000115020(PIKFYVE),ENSG00000120451(SNX19),ENSG00000125447(GGA3),ENSG00000205302(SNX2)
BP	GO:0006511	ubiquitin-dependent protein catabolic process	12	643	0.0104202	0.134749	ENSG00000011275(RNF216),ENSG00000033800(PIAS1),ENSG00000034677(RNF19A),ENSG00000036257(CUL3),ENSG00000077254(USP33),ENSG00000103404(USP31),ENSG00000115760(BIRC6),ENSG00000140455(USP3),ENSG00000153827(TRIP12),ENSG00000159459(UBR1),ENSG00000170832(USP32),ENSG00000173473(SMARCC1)
MF	GO:0034185	apolipoprotein binding	2	18	0.0104213	0.134749	ENSG00000127022(CANX),ENSG00000175445(LPL)
BP	GO:0044087	regulation of cellular component biogenesis	16	972	0.0104562	0.134749	ENSG00000042493(CAPG),ENSG00000052795(FNIP2),ENSG00000054282(SDCCAG8),ENSG00000075711(DLG1),ENSG00000097033(SH3GLB1),ENSG00000112701(SENP6),ENSG00000113300(CNOT6),ENSG00000115020(PIKFYVE),ENSG00000145555(MYO10),ENSG00000149177(PTPRJ),ENSG00000152520(PAN3),ENSG00000153187(HNRNPU),ENSG00000153317(ASAP1),ENSG00000174130(TLR6),ENSG00000180353(HCLS1),ENSG00000198718(TOGARAM1)
BP	GO:0006895	Golgi to endosome transport	2	18	0.0104738	0.134749	ENSG00000085832(EPS15),ENSG00000142197(DOP1B)
BP	GO:0010878	cholesterol storage	2	18	0.0104738	0.134749	ENSG00000132170(PPARG),ENSG00000175445(LPL)
BP	GO:1904706	negative regulation of vascular smooth muscle cell proliferation	2	18	0.0104738	0.134749	ENSG00000112096(SOD2),ENSG00000132170(PPARG)
BP	GO:0032268	regulation of cellular protein metabolic process	34	2639	0.0105647	0.135546	ENSG00000003402(CFLAR),ENSG00000005810(MYCBP2),ENSG00000008294(SPAG9),ENSG00000033800(PIAS1),ENSG00000034677(RNF19A),ENSG00000036257(CUL3),ENSG00000052795(FNIP2),ENSG00000058668(ATP2B4),ENSG00000075151(EIF4G3),ENSG00000075711(DLG1),ENSG00000078618(NRDC),ENSG00000084073(ZMPSTE24),ENSG00000110888(CAPRIN2),ENSG00000112200(ZNF451),ENSG00000113300(CNOT6),ENSG00000115760(BIRC6),ENSG00000116539(ASH1L),E…
CC	GO:0031252	cell leading edge	9	424	0.0106159	0.135831	ENSG00000042493(CAPG),ENSG00000070961(ATP2B1),ENSG00000127328(RAB3IP),ENSG00000135387(CAPRIN1),ENSG00000145555(MYO10),ENSG00000149177(PTPRJ),ENSG00000152894(PTPRK),ENSG00000180353(HCLS1),ENSG00000205302(SNX2)
CC	GO:0030054	cell junction	28	2099	0.0106952	0.136473	ENSG00000011275(RNF216),ENSG00000034677(RNF19A),ENSG00000054282(SDCCAG8),ENSG00000058668(ATP2B4),ENSG00000070961(ATP2B1),ENSG00000075711(DLG1),ENSG00000077254(USP33),ENSG00000085832(EPS15),ENSG00000104133(SPG11),ENSG00000110841(PPFIBP1),ENSG00000115020(PIKFYVE),ENSG00000116539(ASH1L),ENSG00000127022(CANX),ENSG00000135387(CAPRIN1),ENSG00000136205(TNS3),ENSG00000137845(ADAM10),ENSG00000147010(SH3KB…
BP	GO:0007623	circadian rhythm	6	213	0.0108363	0.137898	ENSG00000005810(MYCBP2),ENSG00000132170(PPARG),ENSG00000153187(HNRNPU),ENSG00000155666(KDM8),ENSG00000156052(GNAQ),ENSG00000213639(PPP1CB)
BP	GO:0048523	negative regulation of cellular process	56	4903	0.0108957	0.137945	ENSG00000003402(CFLAR),ENSG00000033800(PIAS1),ENSG00000036257(CUL3),ENSG00000042493(CAPG),ENSG00000052795(FNIP2),ENSG00000058668(ATP2B4),ENSG00000071205(ARHGAP10),ENSG00000072736(NFATC3),ENSG00000075711(DLG1),ENSG00000084073(ZMPSTE24),ENSG00000085832(EPS15),ENSG00000086102(NFX1),ENSG00000095564(BTAF1),ENSG00000101347(SAMHD1),ENSG00000110367(DDX6),ENSG00000110888(CAPRIN2),ENSG00000112096(SOD2),ENS…
BP	GO:0032006	regulation of TOR signaling	4	99	0.0108989	0.137945	ENSG00000052795(FNIP2),ENSG00000084073(ZMPSTE24),ENSG00000133706(LARS1),ENSG00000159459(UBR1)
BP	GO:0051147	regulation of muscle cell differentiation	5	154	0.0111397	0.140613	ENSG00000003402(CFLAR),ENSG00000008294(SPAG9),ENSG00000033800(PIAS1),ENSG00000072736(NFATC3),ENSG00000112096(SOD2)
BP	GO:0033554	cellular response to stress	28	2070	0.0112818	0.141993	ENSG00000003402(CFLAR),ENSG00000008294(SPAG9),ENSG00000009954(BAZ1B),ENSG00000036257(CUL3),ENSG00000052795(FNIP2),ENSG00000075711(DLG1),ENSG00000077254(USP33),ENSG00000084073(ZMPSTE24),ENSG00000097033(SH3GLB1),ENSG00000101347(SAMHD1),ENSG00000112096(SOD2),ENSG00000113300(CNOT6),ENSG00000127022(CANX),ENSG00000132170(PPARG),ENSG00000133706(LARS1),ENSG00000136536(MARCHF7),ENSG00000140455(USP3),ENSG0…
BP	GO:0071229	cellular response to acid chemical	6	215	0.0113097	0.141993	ENSG00000130164(LDLR),ENSG00000132170(PPARG),ENSG00000133706(LARS1),ENSG00000159459(UBR1),ENSG00000175445(LPL),ENSG00000254087(LYN)
BP	GO:0050793	regulation of developmental process	34	2652	0.0113499	0.142116	ENSG00000003402(CFLAR),ENSG00000005810(MYCBP2),ENSG00000008294(SPAG9),ENSG00000033800(PIAS1),ENSG00000055609(KMT2C),ENSG00000058668(ATP2B4),ENSG00000070961(ATP2B1),ENSG00000072736(NFATC3),ENSG00000075711(DLG1),ENSG00000084073(ZMPSTE24),ENSG00000110367(DDX6),ENSG00000110888(CAPRIN2),ENSG00000112096(SOD2),ENSG00000121210(TMEM131L),ENSG00000130164(LDLR),ENSG00000132170(PPARG),ENSG00000135387(CAPRIN1…
BP	GO:0050773	regulation of dendrite development	5	155	0.0114326	0.142366	ENSG00000110888(CAPRIN2),ENSG00000135387(CAPRIN1),ENSG00000137845(ADAM10),ENSG00000153317(ASAP1),ENSG00000180353(HCLS1)
BP	GO:1990845	adaptive thermogenesis	5	155	0.0114326	0.142366	ENSG00000078618(NRDC),ENSG00000101493(ZNF516),ENSG00000153187(HNRNPU),ENSG00000162600(OMA1),ENSG00000181090(EHMT1)
MF	GO:0042054	histone methyltransferase activity	3	54	0.011461	0.142366	ENSG00000055609(KMT2C),ENSG00000116539(ASH1L),ENSG00000181090(EHMT1)
BP	GO:0006950	response to stress	47	3972	0.011635	0.143824	ENSG00000003402(CFLAR),ENSG00000008294(SPAG9),ENSG00000009954(BAZ1B),ENSG00000011275(RNF216),ENSG00000033800(PIAS1),ENSG00000036257(CUL3),ENSG00000052795(FNIP2),ENSG00000058668(ATP2B4),ENSG00000070961(ATP2B1),ENSG00000072736(NFATC3),ENSG00000075711(DLG1),ENSG00000077044(DGKD),ENSG00000077254(USP33),ENSG00000084073(ZMPSTE24),ENSG00000085871(MGST2),ENSG00000086102(NFX1),ENSG00000097033(SH3GLB1),ENS…
BP	GO:0097320	plasma membrane tubulation	2	19	0.0116398	0.143824	ENSG00000097033(SH3GLB1),ENSG00000153317(ASAP1)
BP	GO:0048519	negative regulation of biological process	61	5456	0.0116779	0.143915	ENSG00000003402(CFLAR),ENSG00000005810(MYCBP2),ENSG00000011275(RNF216),ENSG00000033800(PIAS1),ENSG00000036257(CUL3),ENSG00000042493(CAPG),ENSG00000052795(FNIP2),ENSG00000058668(ATP2B4),ENSG00000070961(ATP2B1),ENSG00000071205(ARHGAP10),ENSG00000072736(NFATC3),ENSG00000075711(DLG1),ENSG00000078618(NRDC),ENSG00000084073(ZMPSTE24),ENSG00000085832(EPS15),ENSG00000086102(NFX1),ENSG00000095564(BTAF1),EN…
BP	GO:0032270	positive regulation of cellular protein metabolic process	23	1609	0.0118354	0.145473	ENSG00000003402(CFLAR),ENSG00000005810(MYCBP2),ENSG00000008294(SPAG9),ENSG00000033800(PIAS1),ENSG00000034677(RNF19A),ENSG00000036257(CUL3),ENSG00000052795(FNIP2),ENSG00000058668(ATP2B4),ENSG00000075711(DLG1),ENSG00000078618(NRDC),ENSG00000110888(CAPRIN2),ENSG00000130164(LDLR),ENSG00000132170(PPARG),ENSG00000136536(MARCHF7),ENSG00000149177(PTPRJ),ENSG00000160551(TAOK1),ENSG00000163565(IFI16),ENSG0…
MF	GO:0004222	metalloendopeptidase activity	4	102	0.0119591	0.146609	ENSG00000078618(NRDC),ENSG00000084073(ZMPSTE24),ENSG00000137845(ADAM10),ENSG00000162600(OMA1)
BP	GO:0006508	proteolysis	25	1797	0.0120282	0.147071	ENSG00000003402(CFLAR),ENSG00000011275(RNF216),ENSG00000033800(PIAS1),ENSG00000034677(RNF19A),ENSG00000036257(CUL3),ENSG00000077254(USP33),ENSG00000078618(NRDC),ENSG00000084073(ZMPSTE24),ENSG00000103404(USP31),ENSG00000112701(SENP6),ENSG00000115760(BIRC6),ENSG00000132170(PPARG),ENSG00000136536(MARCHF7),ENSG00000137845(ADAM10),ENSG00000140455(USP3),ENSG00000143970(ASXL2),ENSG00000144747(TMF1),ENSG…
CC	GO:0005685	U1 snRNP	2	20	0.0123999	0.150828	ENSG00000146963(LUC7L2),ENSG00000269955(FMC1-LUC7L2)
CC	GO:0005697	telomerase holoenzyme complex	2	20	0.0123999	0.150828	ENSG00000129566(TEP1),ENSG00000153187(HNRNPU)
BP	GO:0099175	regulation of postsynapse organization	4	103	0.0124663	0.151103	ENSG00000110888(CAPRIN2),ENSG00000135387(CAPRIN1),ENSG00000137845(ADAM10),ENSG00000180353(HCLS1)
BP	GO:0001101	response to acid chemical	8	355	0.0124871	0.151103	ENSG00000058668(ATP2B4),ENSG00000117305(HMGCL),ENSG00000130164(LDLR),ENSG00000132170(PPARG),ENSG00000133706(LARS1),ENSG00000159459(UBR1),ENSG00000175445(LPL),ENSG00000254087(LYN)
BP	GO:1902532	negative regulation of intracellular signal transduction	10	503	0.012556	0.15117	ENSG00000036257(CUL3),ENSG00000052795(FNIP2),ENSG00000058668(ATP2B4),ENSG00000075711(DLG1),ENSG00000112096(SOD2),ENSG00000116539(ASH1L),ENSG00000136536(MARCHF7),ENSG00000149177(PTPRJ),ENSG00000159459(UBR1),ENSG00000254087(LYN)
MF	GO:0008408	3'-5' exonuclease activity	3	56	0.012649	0.15117	ENSG00000113300(CNOT6),ENSG00000152520(PAN3),ENSG00000162039(MEIOB)
MF	GO:0005085	guanyl-nucleotide exchange factor activity	6	221	0.0126754	0.15117	ENSG00000005810(MYCBP2),ENSG00000127328(RAB3IP),ENSG00000137145(DENND4C),ENSG00000158987(RAPGEF6),ENSG00000174485(DENND4A),ENSG00000273217(AC008695.1)
BP	GO:0045824	negative regulation of innate immune response	3	56	0.0127367	0.15117	ENSG00000101347(SAMHD1),ENSG00000132170(PPARG),ENSG00000163565(IFI16)
BP	GO:0090181	regulation of cholesterol metabolic process	3	56	0.0127367	0.15117	ENSG00000066136(NFYC),ENSG00000130164(LDLR),ENSG00000185591(SP1)
BP	GO:0010628	positive regulation of gene expression	30	2283	0.0127923	0.15117	ENSG00000009954(BAZ1B),ENSG00000033800(PIAS1),ENSG00000055609(KMT2C),ENSG00000066136(NFYC),ENSG00000072736(NFATC3),ENSG00000084073(ZMPSTE24),ENSG00000100207(TCF20),ENSG00000101493(ZNF516),ENSG00000110888(CAPRIN2),ENSG00000116539(ASH1L),ENSG00000117000(RLF),ENSG00000130164(LDLR),ENSG00000132170(PPARG),ENSG00000141384(TAF4B),ENSG00000143970(ASXL2),ENSG00000144747(TMF1),ENSG00000149177(PTPRJ),ENSG00…
BP	GO:0043984	histone H4-K16 acetylation	2	20	0.01286	0.15117	ENSG00000084073(ZMPSTE24),ENSG00000144445(KANSL1L)
BP	GO:0099633	protein localization to postsynaptic specialization membrane	2	20	0.01286	0.15117	ENSG00000075711(DLG1),ENSG00000137845(ADAM10)
BP	GO:0099645	neurotransmitter receptor localization to postsynaptic specialization membrane	2	20	0.01286	0.15117	ENSG00000075711(DLG1),ENSG00000137845(ADAM10)
BP	GO:0101023	vascular endothelial cell proliferation	2	20	0.01286	0.15117	ENSG00000132170(PPARG),ENSG00000185591(SP1)
BP	GO:1905562	regulation of vascular endothelial cell proliferation	2	20	0.01286	0.15117	ENSG00000132170(PPARG),ENSG00000185591(SP1)
BP	GO:0022604	regulation of cell morphogenesis	10	505	0.0128799	0.15117	ENSG00000005810(MYCBP2),ENSG00000075711(DLG1),ENSG00000084073(ZMPSTE24),ENSG00000110888(CAPRIN2),ENSG00000135387(CAPRIN1),ENSG00000137845(ADAM10),ENSG00000145555(MYO10),ENSG00000147010(SH3KBP1),ENSG00000173406(DAB1),ENSG00000180353(HCLS1)
CC	GO:0030135	coated vesicle	7	293	0.0129375	0.151287	ENSG00000085832(EPS15),ENSG00000095139(ARCN1),ENSG00000113719(ERGIC1),ENSG00000130164(LDLR),ENSG00000137845(ADAM10),ENSG00000138768(USO1),ENSG00000138802(SEC24B)
BP	GO:0016070	RNA metabolic process	53	4625	0.0129545	0.151287	ENSG00000003402(CFLAR),ENSG00000009954(BAZ1B),ENSG00000033800(PIAS1),ENSG00000036257(CUL3),ENSG00000052795(FNIP2),ENSG00000055609(KMT2C),ENSG00000058668(ATP2B4),ENSG00000066136(NFYC),ENSG00000072736(NFATC3),ENSG00000075711(DLG1),ENSG00000084073(ZMPSTE24),ENSG00000086102(NFX1),ENSG00000095564(BTAF1),ENSG00000100207(TCF20),ENSG00000101347(SAMHD1),ENSG00000101493(ZNF516),ENSG00000110367(DDX6),ENSG00…
BP	GO:0031347	regulation of defense response	12	664	0.0131735	0.153461	ENSG00000011275(RNF216),ENSG00000033800(PIAS1),ENSG00000084073(ZMPSTE24),ENSG00000085871(MGST2),ENSG00000101347(SAMHD1),ENSG00000116539(ASH1L),ENSG00000130164(LDLR),ENSG00000132170(PPARG),ENSG00000163565(IFI16),ENSG00000174130(TLR6),ENSG00000175445(LPL),ENSG00000254087(LYN)
BP	GO:0071398	cellular response to fatty acid	3	57	0.0133602	0.15525	ENSG00000130164(LDLR),ENSG00000132170(PPARG),ENSG00000175445(LPL)
CC	GO:0030904	retromer complex	2	21	0.0136292	0.157984	ENSG00000137145(DENND4C),ENSG00000205302(SNX2)
BP	GO:0045893	positive regulation of transcription, DNA-templated	22	1538	0.0136885	0.158224	ENSG00000033800(PIAS1),ENSG00000055609(KMT2C),ENSG00000066136(NFYC),ENSG00000072736(NFATC3),ENSG00000100207(TCF20),ENSG00000101493(ZNF516),ENSG00000110888(CAPRIN2),ENSG00000116539(ASH1L),ENSG00000117000(RLF),ENSG00000132170(PPARG),ENSG00000141384(TAF4B),ENSG00000143970(ASXL2),ENSG00000151702(FLI1),ENSG00000153187(HNRNPU),ENSG00000155666(KDM8),ENSG00000156273(BACH1),ENSG00000163565(IFI16),ENSG0000…
BP	GO:0031667	response to nutrient levels	10	510	0.0137175	0.158224	ENSG00000070961(ATP2B1),ENSG00000077254(USP33),ENSG00000097033(SH3GLB1),ENSG00000117305(HMGCL),ENSG00000130164(LDLR),ENSG00000132170(PPARG),ENSG00000133706(LARS1),ENSG00000162600(OMA1),ENSG00000163565(IFI16),ENSG00000175445(LPL)
BP	GO:0071705	nitrogen compound transport	32	2491	0.0137805	0.158561	ENSG00000077044(DGKD),ENSG00000085832(EPS15),ENSG00000095139(ARCN1),ENSG00000097033(SH3GLB1),ENSG00000103064(SLC7A6),ENSG00000108587(GOSR1),ENSG00000117305(HMGCL),ENSG00000120451(SNX19),ENSG00000125447(GGA3),ENSG00000127022(CANX),ENSG00000127328(RAB3IP),ENSG00000132170(PPARG),ENSG00000135317(SNX14),ENSG00000137145(DENND4C),ENSG00000137770(CTDSPL2),ENSG00000138768(USO1),ENSG00000138802(SEC24B),ENS…
BP	GO:0120036	plasma membrane bounded cell projection organization	22	1540	0.0138795	0.159106	ENSG00000003402(CFLAR),ENSG00000005810(MYCBP2),ENSG00000054282(SDCCAG8),ENSG00000077254(USP33),ENSG00000104133(SPG11),ENSG00000110888(CAPRIN2),ENSG00000127328(RAB3IP),ENSG00000130638(ATXN10),ENSG00000135387(CAPRIN1),ENSG00000137845(ADAM10),ENSG00000138802(SEC24B),ENSG00000145555(MYO10),ENSG00000147010(SH3KBP1),ENSG00000152894(PTPRK),ENSG00000153317(ASAP1),ENSG00000158987(RAPGEF6),ENSG00000173406(…
MF	GO:0016796	exonuclease activity, active with either ribo- or deoxyribonucleic acids and producing 5'-phosphomonoesters	3	58	0.0139049	0.159106	ENSG00000113300(CNOT6),ENSG00000152520(PAN3),ENSG00000162039(MEIOB)
BP	GO:0046483	heterocycle metabolic process	64	5826	0.0139299	0.159106	ENSG00000003402(CFLAR),ENSG00000009954(BAZ1B),ENSG00000033800(PIAS1),ENSG00000036257(CUL3),ENSG00000052795(FNIP2),ENSG00000055609(KMT2C),ENSG00000058668(ATP2B4),ENSG00000066136(NFYC),ENSG00000072736(NFATC3),ENSG00000075711(DLG1),ENSG00000084073(ZMPSTE24),ENSG00000086102(NFX1),ENSG00000095564(BTAF1),ENSG00000100207(TCF20),ENSG00000101347(SAMHD1),ENSG00000101493(ZNF516),ENSG00000110367(DDX6),ENSG00…
BP	GO:0032446	protein modification by small protein conjugation	15	919	0.0139951	0.15913	ENSG00000005810(MYCBP2),ENSG00000011275(RNF216),ENSG00000033800(PIAS1),ENSG00000034677(RNF19A),ENSG00000036257(CUL3),ENSG00000086102(NFX1),ENSG00000112200(ZNF451),ENSG00000112701(SENP6),ENSG00000115760(BIRC6),ENSG00000136536(MARCHF7),ENSG00000140367(UBE2Q2),ENSG00000152503(TRIM36),ENSG00000153827(TRIP12),ENSG00000159459(UBR1),ENSG00000187790(FANCM)
BP	GO:0051145	smooth muscle cell differentiation	3	58	0.0140009	0.15913	ENSG00000033800(PIAS1),ENSG00000072736(NFATC3),ENSG00000112096(SOD2)
CC	GO:0016323	basolateral plasma membrane	6	230	0.014097	0.15913	ENSG00000058668(ATP2B4),ENSG00000070961(ATP2B1),ENSG00000075711(DLG1),ENSG00000085832(EPS15),ENSG00000103064(SLC7A6),ENSG00000130164(LDLR)
BP	GO:0035357	peroxisome proliferator activated receptor signaling pathway	2	21	0.0141335	0.15913	ENSG00000132170(PPARG),ENSG00000143970(ASXL2)
BP	GO:1902993	positive regulation of amyloid precursor protein catabolic process	2	21	0.0141335	0.15913	ENSG00000185591(SP1),ENSG00000254087(LYN)
BP	GO:0033138	positive regulation of peptidyl-serine phosphorylation	4	107	0.0141711	0.15913	ENSG00000052795(FNIP2),ENSG00000058668(ATP2B4),ENSG00000110888(CAPRIN2),ENSG00000180353(HCLS1)
BP	GO:0045444	fat cell differentiation	6	226	0.014178	0.15913	ENSG00000033800(PIAS1),ENSG00000101493(ZNF516),ENSG00000132170(PPARG),ENSG00000143970(ASXL2),ENSG00000153187(HNRNPU),ENSG00000175445(LPL)
BP	GO:0050767	regulation of neurogenesis	14	836	0.0142038	0.15913	ENSG00000003402(CFLAR),ENSG00000005810(MYCBP2),ENSG00000008294(SPAG9),ENSG00000110367(DDX6),ENSG00000110888(CAPRIN2),ENSG00000130164(LDLR),ENSG00000132170(PPARG),ENSG00000135387(CAPRIN1),ENSG00000137845(ADAM10),ENSG00000153317(ASAP1),ENSG00000171316(CHD7),ENSG00000173406(DAB1),ENSG00000180353(HCLS1),ENSG00000254087(LYN)
BP	GO:0010564	regulation of cell cycle process	13	753	0.0142417	0.159174	ENSG00000036257(CUL3),ENSG00000054282(SDCCAG8),ENSG00000058668(ATP2B4),ENSG00000084073(ZMPSTE24),ENSG00000097033(SH3GLB1),ENSG00000104218(CSPP1),ENSG00000112701(SENP6),ENSG00000113300(CNOT6),ENSG00000115760(BIRC6),ENSG00000153187(HNRNPU),ENSG00000160551(TAOK1),ENSG00000173889(PHC3),ENSG00000181090(EHMT1)
MF	GO:1990841	promoter-specific chromatin binding	3	59	0.0145585	0.159349	ENSG00000140455(USP3),ENSG00000153187(HNRNPU),ENSG00000171316(CHD7)
BP	GO:1903508	positive regulation of nucleic acid-templated transcription	23	1640	0.0146084	0.159349	ENSG00000033800(PIAS1),ENSG00000055609(KMT2C),ENSG00000066136(NFYC),ENSG00000072736(NFATC3),ENSG00000100207(TCF20),ENSG00000101493(ZNF516),ENSG00000110888(CAPRIN2),ENSG00000113300(CNOT6),ENSG00000116539(ASH1L),ENSG00000117000(RLF),ENSG00000132170(PPARG),ENSG00000141384(TAF4B),ENSG00000143970(ASXL2),ENSG00000151702(FLI1),ENSG00000153187(HNRNPU),ENSG00000155666(KDM8),ENSG00000156273(BACH1),ENSG0000…
BP	GO:1902680	positive regulation of RNA biosynthetic process	23	1641	0.0147058	0.159349	ENSG00000033800(PIAS1),ENSG00000055609(KMT2C),ENSG00000066136(NFYC),ENSG00000072736(NFATC3),ENSG00000100207(TCF20),ENSG00000101493(ZNF516),ENSG00000110888(CAPRIN2),ENSG00000113300(CNOT6),ENSG00000116539(ASH1L),ENSG00000117000(RLF),ENSG00000132170(PPARG),ENSG00000141384(TAF4B),ENSG00000143970(ASXL2),ENSG00000151702(FLI1),ENSG00000153187(HNRNPU),ENSG00000155666(KDM8),ENSG00000156273(BACH1),ENSG0000…
MF	GO:0008289	lipid binding	13	758	0.0147127	0.159349	ENSG00000077044(DGKD),ENSG00000097033(SH3GLB1),ENSG00000120451(SNX19),ENSG00000132170(PPARG),ENSG00000135317(SNX14),ENSG00000145555(MYO10),ENSG00000153317(ASAP1),ENSG00000158987(RAPGEF6),ENSG00000174125(TLR1),ENSG00000174130(TLR6),ENSG00000175445(LPL),ENSG00000205302(SNX2),ENSG00000254087(LYN)
BP	GO:0002683	negative regulation of immune system process	9	440	0.0148223	0.159349	ENSG00000075711(DLG1),ENSG00000101347(SAMHD1),ENSG00000121210(TMEM131L),ENSG00000130164(LDLR),ENSG00000132170(PPARG),ENSG00000136536(MARCHF7),ENSG00000149177(PTPRJ),ENSG00000163565(IFI16),ENSG00000254087(LYN)
BP	GO:0051649	establishment of localization in cell	35	2802	0.0148775	0.159349	ENSG00000008294(SPAG9),ENSG00000036257(CUL3),ENSG00000058668(ATP2B4),ENSG00000075711(DLG1),ENSG00000084073(ZMPSTE24),ENSG00000085832(EPS15),ENSG00000095139(ARCN1),ENSG00000097033(SH3GLB1),ENSG00000104043(ATP8B4),ENSG00000104133(SPG11),ENSG00000108587(GOSR1),ENSG00000113719(ERGIC1),ENSG00000115020(PIKFYVE),ENSG00000117305(HMGCL),ENSG00000125447(GGA3),ENSG00000127022(CANX),ENSG00000127328(RAB3IP),E…
MF	GO:1990837	sequence-specific double-stranded DNA binding	15	929	0.0150221	0.159349	ENSG00000066136(NFYC),ENSG00000072736(NFATC3),ENSG00000086102(NFX1),ENSG00000101493(ZNF516),ENSG00000120733(KDM3B),ENSG00000132170(PPARG),ENSG00000140455(USP3),ENSG00000151702(FLI1),ENSG00000153187(HNRNPU),ENSG00000156273(BACH1),ENSG00000163565(IFI16),ENSG00000171316(CHD7),ENSG00000173473(SMARCC1),ENSG00000185591(SP1),ENSG00000198815(FOXJ3)
MF	GO:0005488	binding	144	15609	0.0151372	0.159349	ENSG00000003402(CFLAR),ENSG00000005810(MYCBP2),ENSG00000008294(SPAG9),ENSG00000009954(BAZ1B),ENSG00000011275(RNF216),ENSG00000033800(PIAS1),ENSG00000034677(RNF19A),ENSG00000036257(CUL3),ENSG00000042493(CAPG),ENSG00000044459(CNTLN),ENSG00000050426(LETMD1),ENSG00000052795(FNIP2),ENSG00000054282(SDCCAG8),ENSG00000055609(KMT2C),ENSG00000058668(ATP2B4),ENSG00000066136(NFYC),ENSG00000070961(ATP2B1),ENS…
MF	GO:0016279	protein-lysine N-methyltransferase activity	3	60	0.0152293	0.159349	ENSG00000055609(KMT2C),ENSG00000116539(ASH1L),ENSG00000181090(EHMT1)
BP	GO:0051568	histone H3-K4 methylation	3	60	0.015334	0.159349	ENSG00000055609(KMT2C),ENSG00000116539(ASH1L),ENSG00000117000(RLF)
BP	GO:0071385	cellular response to glucocorticoid stimulus	3	60	0.015334	0.159349	ENSG00000003402(CFLAR),ENSG00000070961(ATP2B1),ENSG00000153187(HNRNPU)
MF	GO:0019789	SUMO transferase activity	2	22	0.0153824	0.159349	ENSG00000033800(PIAS1),ENSG00000112200(ZNF451)
MF	GO:0070034	telomerase RNA binding	2	22	0.0153824	0.159349	ENSG00000129566(TEP1),ENSG00000153187(HNRNPU)
MF	GO:0004843	thiol-dependent ubiquitin-specific protease activity	4	110	0.0154117	0.159349	ENSG00000077254(USP33),ENSG00000103404(USP31),ENSG00000140455(USP3),ENSG00000170832(USP32)
BP	GO:0060307	regulation of ventricular cardiac muscle cell membrane repolarization	2	22	0.0154591	0.159349	ENSG00000075711(DLG1),ENSG00000084073(ZMPSTE24)
BP	GO:0062033	positive regulation of mitotic sister chromatid segregation	2	22	0.0154591	0.159349	ENSG00000036257(CUL3),ENSG00000153187(HNRNPU)
BP	GO:0072576	liver morphogenesis	2	22	0.0154591	0.159349	ENSG00000003402(CFLAR),ENSG00000036257(CUL3)
BP	GO:0098581	detection of external biotic stimulus	2	22	0.0154591	0.159349	ENSG00000174125(TLR1),ENSG00000174130(TLR6)
BP	GO:0070302	regulation of stress-activated protein kinase signaling cascade	6	231	0.015636	0.159349	ENSG00000008294(SPAG9),ENSG00000075711(DLG1),ENSG00000084073(ZMPSTE24),ENSG00000160551(TAOK1),ENSG00000174130(TLR6),ENSG00000254087(LYN)
BP	GO:0048699	generation of neurons	22	1558	0.0156966	0.159349	ENSG00000003402(CFLAR),ENSG00000005810(MYCBP2),ENSG00000008294(SPAG9),ENSG00000054282(SDCCAG8),ENSG00000077254(USP33),ENSG00000104133(SPG11),ENSG00000110367(DDX6),ENSG00000110888(CAPRIN2),ENSG00000130164(LDLR),ENSG00000130638(ATXN10),ENSG00000132170(PPARG),ENSG00000135387(CAPRIN1),ENSG00000137845(ADAM10),ENSG00000138802(SEC24B),ENSG00000147010(SH3KBP1),ENSG00000152894(PTPRK),ENSG00000153317(ASAP1…
MF	GO:0003690	double-stranded DNA binding	16	1021	0.0157508	0.159349	ENSG00000066136(NFYC),ENSG00000072736(NFATC3),ENSG00000084073(ZMPSTE24),ENSG00000086102(NFX1),ENSG00000101493(ZNF516),ENSG00000120733(KDM3B),ENSG00000132170(PPARG),ENSG00000140455(USP3),ENSG00000151702(FLI1),ENSG00000153187(HNRNPU),ENSG00000156273(BACH1),ENSG00000163565(IFI16),ENSG00000171316(CHD7),ENSG00000173473(SMARCC1),ENSG00000185591(SP1),ENSG00000198815(FOXJ3)
MF	GO:0016278	lysine N-methyltransferase activity	3	61	0.0159173	0.159349	ENSG00000055609(KMT2C),ENSG00000116539(ASH1L),ENSG00000181090(EHMT1)
CC	GO:0030659	cytoplasmic vesicle membrane	13	779	0.0159807	0.159349	ENSG00000085832(EPS15),ENSG00000095139(ARCN1),ENSG00000104043(ATP8B4),ENSG00000120451(SNX19),ENSG00000130164(LDLR),ENSG00000137145(DENND4C),ENSG00000137845(ADAM10),ENSG00000138768(USO1),ENSG00000138802(SEC24B),ENSG00000147010(SH3KBP1),ENSG00000149177(PTPRJ),ENSG00000174125(TLR1),ENSG00000174130(TLR6)
BP	GO:0016192	vesicle-mediated transport	27	2033	0.0160597	0.159349	ENSG00000008294(SPAG9),ENSG00000036257(CUL3),ENSG00000077044(DGKD),ENSG00000077254(USP33),ENSG00000085832(EPS15),ENSG00000095139(ARCN1),ENSG00000104043(ATP8B4),ENSG00000104133(SPG11),ENSG00000108587(GOSR1),ENSG00000113719(ERGIC1),ENSG00000115020(PIKFYVE),ENSG00000120451(SNX19),ENSG00000125447(GGA3),ENSG00000127022(CANX),ENSG00000130164(LDLR),ENSG00000132170(PPARG),ENSG00000137845(ADAM10),ENSG0000…
BP	GO:0043412	macromolecule modification	50	4359	0.016078	0.159349	ENSG00000003402(CFLAR),ENSG00000005810(MYCBP2),ENSG00000008294(SPAG9),ENSG00000009954(BAZ1B),ENSG00000011275(RNF216),ENSG00000033800(PIAS1),ENSG00000034677(RNF19A),ENSG00000036257(CUL3),ENSG00000052795(FNIP2),ENSG00000055609(KMT2C),ENSG00000058668(ATP2B4),ENSG00000075711(DLG1),ENSG00000077254(USP33),ENSG00000084073(ZMPSTE24),ENSG00000086102(NFX1),ENSG00000103404(USP31),ENSG00000109790(KLHL5),ENSG…
MF	GO:0042578	phosphoric ester hydrolase activity	8	373	0.0161536	0.159349	ENSG00000075711(DLG1),ENSG00000101347(SAMHD1),ENSG00000114268(PFKFB4),ENSG00000115020(PIKFYVE),ENSG00000137770(CTDSPL2),ENSG00000149177(PTPRJ),ENSG00000152894(PTPRK),ENSG00000213639(PPP1CB)
MF	GO:0008134	transcription factor binding	12	685	0.0161854	0.159349	ENSG00000033800(PIAS1),ENSG00000034677(RNF19A),ENSG00000066136(NFYC),ENSG00000072736(NFATC3),ENSG00000101493(ZNF516),ENSG00000132170(PPARG),ENSG00000141384(TAF4B),ENSG00000153187(HNRNPU),ENSG00000153827(TRIP12),ENSG00000163565(IFI16),ENSG00000180353(HCLS1),ENSG00000185591(SP1)
BP	GO:0043254	regulation of protein-containing complex assembly	9	447	0.0162632	0.159349	ENSG00000042493(CAPG),ENSG00000052795(FNIP2),ENSG00000075711(DLG1),ENSG00000097033(SH3GLB1),ENSG00000112701(SENP6),ENSG00000153317(ASAP1),ENSG00000174130(TLR6),ENSG00000180353(HCLS1),ENSG00000198718(TOGARAM1)
BP	GO:0099173	postsynapse organization	5	170	0.0164728	0.159349	ENSG00000075711(DLG1),ENSG00000110888(CAPRIN2),ENSG00000135387(CAPRIN1),ENSG00000137845(ADAM10),ENSG00000180353(HCLS1)
BP	GO:0006725	cellular aromatic compound metabolic process	64	5870	0.0165105	0.159349	ENSG00000003402(CFLAR),ENSG00000009954(BAZ1B),ENSG00000033800(PIAS1),ENSG00000036257(CUL3),ENSG00000052795(FNIP2),ENSG00000055609(KMT2C),ENSG00000058668(ATP2B4),ENSG00000066136(NFYC),ENSG00000072736(NFATC3),ENSG00000075711(DLG1),ENSG00000084073(ZMPSTE24),ENSG00000086102(NFX1),ENSG00000095564(BTAF1),ENSG00000100207(TCF20),ENSG00000101347(SAMHD1),ENSG00000101493(ZNF516),ENSG00000110367(DDX6),ENSG00…
BP	GO:0048511	rhythmic process	7	302	0.0165196	0.159349	ENSG00000005810(MYCBP2),ENSG00000132170(PPARG),ENSG00000153187(HNRNPU),ENSG00000155666(KDM8),ENSG00000156052(GNAQ),ENSG00000185591(SP1),ENSG00000213639(PPP1CB)
BP	GO:1903320	regulation of protein modification by small protein conjugation or removal	6	234	0.0165591	0.159349	ENSG00000005810(MYCBP2),ENSG00000033800(PIAS1),ENSG00000036257(CUL3),ENSG00000136536(MARCHF7),ENSG00000153827(TRIP12),ENSG00000187790(FANCM)
BP	GO:0010884	positive regulation of lipid storage	2	23	0.016836	0.159349	ENSG00000143970(ASXL2),ENSG00000175445(LPL)
BP	GO:0034390	smooth muscle cell apoptotic process	2	23	0.016836	0.159349	ENSG00000112096(SOD2),ENSG00000132170(PPARG)
BP	GO:0034391	regulation of smooth muscle cell apoptotic process	2	23	0.016836	0.159349	ENSG00000112096(SOD2),ENSG00000132170(PPARG)
BP	GO:1902914	regulation of protein polyubiquitination	2	23	0.016836	0.159349	ENSG00000136536(MARCHF7),ENSG00000153827(TRIP12)
BP	GO:0000910	cytokinesis	5	171	0.0168537	0.159349	ENSG00000036257(CUL3),ENSG00000097033(SH3GLB1),ENSG00000104218(CSPP1),ENSG00000115760(BIRC6),ENSG00000152503(TRIM36)
CC	GO:0031251	PAN complex	1	2	0.0169733	0.159349	ENSG00000152520(PAN3)
CC	GO:0031416	NatB complex	1	2	0.0169733	0.159349	ENSG00000111300(NAA25)
CC	GO:0035354	Toll-like receptor 1-Toll-like receptor 2 protein complex	1	2	0.0169733	0.159349	ENSG00000174125(TLR1)
CC	GO:1990666	PCSK9-LDLR complex	1	2	0.0169733	0.159349	ENSG00000130164(LDLR)
CC	GO:0030662	coated vesicle membrane	5	175	0.0171351	0.159349	ENSG00000085832(EPS15),ENSG00000095139(ARCN1),ENSG00000130164(LDLR),ENSG00000138768(USO1),ENSG00000138802(SEC24B)
MF	GO:0001097	TFIIH-class transcription factor complex binding	1	2	0.017256	0.159349	ENSG00000153187(HNRNPU)
MF	GO:0004419	hydroxymethylglutaryl-CoA lyase activity	1	2	0.017256	0.159349	ENSG00000117305(HMGCL)
MF	GO:0004465	lipoprotein lipase activity	1	2	0.017256	0.159349	ENSG00000175445(LPL)
MF	GO:0004819	glutamine-tRNA ligase activity	1	2	0.017256	0.159349	ENSG00000133706(LARS1)
MF	GO:0004823	leucine-tRNA ligase activity	1	2	0.017256	0.159349	ENSG00000133706(LARS1)
MF	GO:0005365	myo-inositol transmembrane transporter activity	1	2	0.017256	0.159349	ENSG00000151229(SLC2A13)
MF	GO:0008781	N-acylneuraminate cytidylyltransferase activity	1	2	0.017256	0.159349	ENSG00000111726(CMAS)
MF	GO:0017129	triglyceride binding	1	2	0.017256	0.159349	ENSG00000175445(LPL)
MF	GO:0043813	phosphatidylinositol-3,5-bisphosphate 5-phosphatase activity	1	2	0.017256	0.159349	ENSG00000115020(PIKFYVE)
BP	GO:0000105	histidine biosynthetic process	1	2	0.0173023	0.159349	ENSG00000163738(MTHFD2L)
BP	GO:0000117	regulation of transcription involved in G2/M transition of mitotic cell cycle	1	2	0.0173023	0.159349	ENSG00000156273(BACH1)
BP	GO:0001831	trophectodermal cellular morphogenesis	1	2	0.0173023	0.159349	ENSG00000036257(CUL3)
BP	GO:0002774	Fc receptor mediated inhibitory signaling pathway	1	2	0.0173023	0.159349	ENSG00000254087(LYN)
BP	GO:0006425	glutaminyl-tRNA aminoacylation	1	2	0.0173023	0.159349	ENSG00000133706(LARS1)
BP	GO:0006429	leucyl-tRNA aminoacylation	1	2	0.0173023	0.159349	ENSG00000133706(LARS1)
BP	GO:0019072	viral genome packaging	1	2	0.0173023	0.159349	ENSG00000110367(DDX6)
BP	GO:0019074	viral RNA genome packaging	1	2	0.0173023	0.159349	ENSG00000110367(DDX6)
BP	GO:0021577	hindbrain structural organization	1	2	0.0173023	0.159349	ENSG00000173406(DAB1)
BP	GO:0021589	cerebellum structural organization	1	2	0.0173023	0.159349	ENSG00000173406(DAB1)
BP	GO:0021691	cerebellar Purkinje cell layer maturation	1	2	0.0173023	0.159349	ENSG00000095139(ARCN1)
BP	GO:0021812	neuronal-glial interaction involved in cerebral cortex radial glia guided migration	1	2	0.0173023	0.159349	ENSG00000173406(DAB1)
BP	GO:0033364	mast cell secretory granule organization	1	2	0.0173023	0.159349	ENSG00000143669(LYST)
BP	GO:0035936	testosterone secretion	1	2	0.0173023	0.159349	ENSG00000144747(TMF1)
BP	GO:0042495	detection of triacyl bacterial lipopeptide	1	2	0.0173023	0.159349	ENSG00000174125(TLR1)
BP	GO:0042496	detection of diacyl bacterial lipopeptide	1	2	0.0173023	0.159349	ENSG00000174130(TLR6)
BP	GO:0043007	maintenance of rDNA	1	2	0.0173023	0.159349	ENSG00000084073(ZMPSTE24)
BP	GO:0045763	negative regulation of cellular amino acid metabolic process	1	2	0.0173023	0.159349	ENSG00000058668(ATP2B4)
BP	GO:0048211	Golgi vesicle docking	1	2	0.0173023	0.159349	ENSG00000138768(USO1)
BP	GO:0060694	regulation of cholesterol transporter activity	1	2	0.0173023	0.159349	ENSG00000132170(PPARG)
BP	GO:0061889	negative regulation of astrocyte activation	1	2	0.0173023	0.159349	ENSG00000130164(LDLR)
BP	GO:0070667	negative regulation of mast cell proliferation	1	2	0.0173023	0.159349	ENSG00000254087(LYN)
BP	GO:0070668	positive regulation of mast cell proliferation	1	2	0.0173023	0.159349	ENSG00000254087(LYN)
BP	GO:0071306	cellular response to vitamin E	1	2	0.0173023	0.159349	ENSG00000132170(PPARG)
BP	GO:0071932	replication fork reversal	1	2	0.0173023	0.159349	ENSG00000187790(FANCM)
BP	GO:0072343	pancreatic stellate cell proliferation	1	2	0.0173023	0.159349	ENSG00000132170(PPARG)
BP	GO:0090386	phagosome maturation involved in apoptotic cell clearance	1	2	0.0173023	0.159349	ENSG00000104133(SPG11)
BP	GO:0090387	phagolysosome assembly involved in apoptotic cell clearance	1	2	0.0173023	0.159349	ENSG00000104133(SPG11)
BP	GO:0140199	negative regulation of adenylate cyclase-activating adrenergic receptor signaling pathway involved in heart process	1	2	0.0173023	0.159349	ENSG00000058668(ATP2B4)
BP	GO:1900241	positive regulation of phenotypic switching	1	2	0.0173023	0.159349	ENSG00000112096(SOD2)
BP	GO:1901301	regulation of cargo loading into COPII-coated vesicle	1	2	0.0173023	0.159349	ENSG00000138802(SEC24B)
BP	GO:1901558	response to metformin	1	2	0.0173023	0.159349	ENSG00000132170(PPARG)
BP	GO:1901740	negative regulation of myoblast fusion	1	2	0.0173023	0.159349	ENSG00000003402(CFLAR)
BP	GO:1904562	phosphatidylinositol 5-phosphate metabolic process	1	2	0.0173023	0.159349	ENSG00000115020(PIKFYVE)
BP	GO:1905524	negative regulation of protein autoubiquitination	1	2	0.0173023	0.159349	ENSG00000136536(MARCHF7)
BP	GO:2000229	regulation of pancreatic stellate cell proliferation	1	2	0.0173023	0.159349	ENSG00000132170(PPARG)
BP	GO:2000843	regulation of testosterone secretion	1	2	0.0173023	0.159349	ENSG00000144747(TMF1)
BP	GO:2000845	positive regulation of testosterone secretion	1	2	0.0173023	0.159349	ENSG00000144747(TMF1)
MF	GO:0030145	manganese ion binding	3	63	0.0173451	0.159349	ENSG00000112096(SOD2),ENSG00000117305(HMGCL),ENSG00000164306(PRIMPOL)
BP	GO:0043434	response to peptide hormone	9	452	0.0173538	0.159349	ENSG00000003402(CFLAR),ENSG00000070961(ATP2B1),ENSG00000132170(PPARG),ENSG00000137145(DENND4C),ENSG00000138768(USO1),ENSG00000173473(SMARCC1),ENSG00000175445(LPL),ENSG00000185591(SP1),ENSG00000254087(LYN)
BP	GO:0071384	cellular response to corticosteroid stimulus	3	63	0.0174635	0.159948	ENSG00000003402(CFLAR),ENSG00000070961(ATP2B1),ENSG00000153187(HNRNPU)
MF	GO:0070011	peptidase activity, acting on L-amino acid peptides	11	611	0.0174873	0.159948	ENSG00000003402(CFLAR),ENSG00000077254(USP33),ENSG00000078618(NRDC),ENSG00000084073(ZMPSTE24),ENSG00000103404(USP31),ENSG00000112701(SENP6),ENSG00000137845(ADAM10),ENSG00000140455(USP3),ENSG00000155666(KDM8),ENSG00000162600(OMA1),ENSG00000170832(USP32)
BP	GO:0022607	cellular component assembly	36	2936	0.0176357	0.160991	ENSG00000003402(CFLAR),ENSG00000033800(PIAS1),ENSG00000036257(CUL3),ENSG00000042493(CAPG),ENSG00000052795(FNIP2),ENSG00000054282(SDCCAG8),ENSG00000075711(DLG1),ENSG00000085832(EPS15),ENSG00000097033(SH3GLB1),ENSG00000101347(SAMHD1),ENSG00000104133(SPG11),ENSG00000110367(DDX6),ENSG00000112096(SOD2),ENSG00000112701(SENP6),ENSG00000113300(CNOT6),ENSG00000115020(PIKFYVE),ENSG00000127328(RAB3IP),ENSG0…
CC	GO:0031410	cytoplasmic vesicle	30	2385	0.0178188	0.162345	ENSG00000008294(SPAG9),ENSG00000042493(CAPG),ENSG00000085832(EPS15),ENSG00000095139(ARCN1),ENSG00000097033(SH3GLB1),ENSG00000104043(ATP8B4),ENSG00000104133(SPG11),ENSG00000108587(GOSR1),ENSG00000113719(ERGIC1),ENSG00000115020(PIKFYVE),ENSG00000115760(BIRC6),ENSG00000120451(SNX19),ENSG00000125447(GGA3),ENSG00000127022(CANX),ENSG00000130164(LDLR),ENSG00000135317(SNX14),ENSG00000137145(DENND4C),ENSG…
BP	GO:0044237	cellular metabolic process	106	10723	0.0178787	0.162426	ENSG00000003402(CFLAR),ENSG00000005810(MYCBP2),ENSG00000008294(SPAG9),ENSG00000009954(BAZ1B),ENSG00000011275(RNF216),ENSG00000033800(PIAS1),ENSG00000034677(RNF19A),ENSG00000036257(CUL3),ENSG00000052795(FNIP2),ENSG00000055609(KMT2C),ENSG00000058668(ATP2B4),ENSG00000066136(NFYC),ENSG00000072736(NFATC3),ENSG00000075151(EIF4G3),ENSG00000075711(DLG1),ENSG00000077044(DGKD),ENSG00000077254(USP33),ENSG00…
BP	GO:1901652	response to peptide	10	532	0.017897	0.162426	ENSG00000003402(CFLAR),ENSG00000070961(ATP2B1),ENSG00000132170(PPARG),ENSG00000137145(DENND4C),ENSG00000138768(USO1),ENSG00000173473(SMARCC1),ENSG00000174130(TLR6),ENSG00000175445(LPL),ENSG00000185591(SP1),ENSG00000254087(LYN)
BP	GO:0010256	endomembrane system organization	9	455	0.0180333	0.162906	ENSG00000084073(ZMPSTE24),ENSG00000097033(SH3GLB1),ENSG00000104043(ATP8B4),ENSG00000120451(SNX19),ENSG00000138768(USO1),ENSG00000142197(DOP1B),ENSG00000143669(LYST),ENSG00000144747(TMF1),ENSG00000153317(ASAP1)
CC	GO:0030425	dendrite	11	624	0.0180439	0.162906	ENSG00000104133(SPG11),ENSG00000127022(CANX),ENSG00000130638(ATXN10),ENSG00000135317(SNX14),ENSG00000135387(CAPRIN1),ENSG00000137845(ADAM10),ENSG00000152894(PTPRK),ENSG00000153187(HNRNPU),ENSG00000153317(ASAP1),ENSG00000159788(RGS12),ENSG00000180353(HCLS1)
BP	GO:1901564	organonitrogen compound metabolic process	72	6779	0.0180907	0.162906	ENSG00000003402(CFLAR),ENSG00000005810(MYCBP2),ENSG00000008294(SPAG9),ENSG00000009954(BAZ1B),ENSG00000011275(RNF216),ENSG00000033800(PIAS1),ENSG00000034677(RNF19A),ENSG00000036257(CUL3),ENSG00000052795(FNIP2),ENSG00000055609(KMT2C),ENSG00000058668(ATP2B4),ENSG00000075151(EIF4G3),ENSG00000075711(DLG1),ENSG00000077254(USP33),ENSG00000078618(NRDC),ENSG00000084073(ZMPSTE24),ENSG00000085871(MGST2),ENS…
CC	GO:0097708	intracellular vesicle	30	2388	0.0181049	0.162906	ENSG00000008294(SPAG9),ENSG00000042493(CAPG),ENSG00000085832(EPS15),ENSG00000095139(ARCN1),ENSG00000097033(SH3GLB1),ENSG00000104043(ATP8B4),ENSG00000104133(SPG11),ENSG00000108587(GOSR1),ENSG00000113719(ERGIC1),ENSG00000115020(PIKFYVE),ENSG00000115760(BIRC6),ENSG00000120451(SNX19),ENSG00000125447(GGA3),ENSG00000127022(CANX),ENSG00000130164(LDLR),ENSG00000135317(SNX14),ENSG00000137145(DENND4C),ENSG…
BP	GO:0048844	artery morphogenesis	3	64	0.0182081	0.162906	ENSG00000130164(LDLR),ENSG00000138802(SEC24B),ENSG00000171316(CHD7)
BP	GO:0018027	peptidyl-lysine dimethylation	2	24	0.018263	0.162906	ENSG00000116539(ASH1L),ENSG00000181090(EHMT1)
BP	GO:0045408	regulation of interleukin-6 biosynthetic process	2	24	0.018263	0.162906	ENSG00000174125(TLR1),ENSG00000174130(TLR6)
BP	GO:0051307	meiotic chromosome separation	2	24	0.018263	0.162906	ENSG00000162039(MEIOB),ENSG00000187790(FANCM)
BP	GO:0062009	secondary palate development	2	24	0.018263	0.162906	ENSG00000075711(DLG1),ENSG00000171316(CHD7)
CC	GO:0097447	dendritic tree	11	626	0.0184292	0.164076	ENSG00000104133(SPG11),ENSG00000127022(CANX),ENSG00000130638(ATXN10),ENSG00000135317(SNX14),ENSG00000135387(CAPRIN1),ENSG00000137845(ADAM10),ENSG00000152894(PTPRK),ENSG00000153187(HNRNPU),ENSG00000153317(ASAP1),ENSG00000159788(RGS12),ENSG00000180353(HCLS1)
BP	GO:0031398	positive regulation of protein ubiquitination	4	117	0.019058	0.169352	ENSG00000005810(MYCBP2),ENSG00000036257(CUL3),ENSG00000136536(MARCHF7),ENSG00000187790(FANCM)
BP	GO:0007017	microtubule-based process	13	785	0.019406	0.170958	ENSG00000034677(RNF19A),ENSG00000044459(CNTLN),ENSG00000054282(SDCCAG8),ENSG00000075711(DLG1),ENSG00000077254(USP33),ENSG00000104133(SPG11),ENSG00000112701(SENP6),ENSG00000135837(CEP350),ENSG00000152503(TRIM36),ENSG00000153187(HNRNPU),ENSG00000160551(TAOK1),ENSG00000180376(CCDC66),ENSG00000198718(TOGARAM1)
CC	GO:0005798	Golgi-associated vesicle	5	181	0.0195213	0.170958	ENSG00000095139(ARCN1),ENSG00000113719(ERGIC1),ENSG00000137845(ADAM10),ENSG00000138768(USO1),ENSG00000138802(SEC24B)
BP	GO:0007173	epidermal growth factor receptor signaling pathway	4	118	0.0195972	0.170958	ENSG00000077044(DGKD),ENSG00000085832(EPS15),ENSG00000147010(SH3KBP1),ENSG00000149177(PTPRJ)
BP	GO:0034968	histone lysine methylation	4	118	0.0195972	0.170958	ENSG00000055609(KMT2C),ENSG00000116539(ASH1L),ENSG00000117000(RLF),ENSG00000181090(EHMT1)
BP	GO:0035886	vascular smooth muscle cell differentiation	2	25	0.0197393	0.170958	ENSG00000072736(NFATC3),ENSG00000112096(SOD2)
BP	GO:0042226	interleukin-6 biosynthetic process	2	25	0.0197393	0.170958	ENSG00000174125(TLR1),ENSG00000174130(TLR6)
BP	GO:0044030	regulation of DNA methylation	2	25	0.0197393	0.170958	ENSG00000084073(ZMPSTE24),ENSG00000117000(RLF)
BP	GO:0045686	negative regulation of glial cell differentiation	2	25	0.0197393	0.170958	ENSG00000130164(LDLR),ENSG00000173406(DAB1)
BP	GO:0060330	regulation of response to interferon-gamma	2	25	0.0197393	0.170958	ENSG00000033800(PIAS1),ENSG00000132170(PPARG)
BP	GO:0060334	regulation of interferon-gamma-mediated signaling pathway	2	25	0.0197393	0.170958	ENSG00000033800(PIAS1),ENSG00000132170(PPARG)
BP	GO:0010660	regulation of muscle cell apoptotic process	3	66	0.0197498	0.170958	ENSG00000003402(CFLAR),ENSG00000112096(SOD2),ENSG00000132170(PPARG)
BP	GO:0042130	negative regulation of T cell proliferation	3	66	0.0197498	0.170958	ENSG00000075711(DLG1),ENSG00000121210(TMEM131L),ENSG00000136536(MARCHF7)
BP	GO:0048207	vesicle targeting, rough ER to cis-Golgi	3	66	0.0197498	0.170958	ENSG00000036257(CUL3),ENSG00000138768(USO1),ENSG00000138802(SEC24B)
BP	GO:0048208	COPII vesicle coating	3	66	0.0197498	0.170958	ENSG00000036257(CUL3),ENSG00000138768(USO1),ENSG00000138802(SEC24B)
BP	GO:0009987	cellular process	149	16531	0.0198297	0.171333	ENSG00000003402(CFLAR),ENSG00000005810(MYCBP2),ENSG00000008294(SPAG9),ENSG00000009954(BAZ1B),ENSG00000011275(RNF216),ENSG00000031003(FAM13B),ENSG00000033800(PIAS1),ENSG00000034677(RNF19A),ENSG00000036257(CUL3),ENSG00000042493(CAPG),ENSG00000044459(CNTLN),ENSG00000052795(FNIP2),ENSG00000054282(SDCCAG8),ENSG00000055609(KMT2C),ENSG00000058668(ATP2B4),ENSG00000066136(NFYC),ENSG00000070961(ATP2B1),ENS…
MF	GO:0030234	enzyme regulator activity	16	1050	0.0199519	0.172071	ENSG00000003402(CFLAR),ENSG00000031003(FAM13B),ENSG00000052795(FNIP2),ENSG00000058668(ATP2B4),ENSG00000071205(ARHGAP10),ENSG00000085871(MGST2),ENSG00000115760(BIRC6),ENSG00000116991(SIPA1L2),ENSG00000133706(LARS1),ENSG00000141127(PRPSAP2),ENSG00000152061(RABGAP1L),ENSG00000153317(ASAP1),ENSG00000156052(GNAQ),ENSG00000159788(RGS12),ENSG00000160551(TAOK1),ENSG00000163806(SPDYA)
MF	GO:0017016	Ras GTPase binding	8	389	0.0202275	0.174128	ENSG00000005810(MYCBP2),ENSG00000077254(USP33),ENSG00000127328(RAB3IP),ENSG00000137145(DENND4C),ENSG00000152061(RABGAP1L),ENSG00000158987(RAPGEF6),ENSG00000174485(DENND4A),ENSG00000198700(IPO9)
MF	GO:0004721	phosphoprotein phosphatase activity	5	180	0.0203507	0.174866	ENSG00000075711(DLG1),ENSG00000137770(CTDSPL2),ENSG00000149177(PTPRJ),ENSG00000152894(PTPRK),ENSG00000213639(PPP1CB)
BP	GO:0048522	positive regulation of cellular process	61	5600	0.0205205	0.17527	ENSG00000003402(CFLAR),ENSG00000005810(MYCBP2),ENSG00000008294(SPAG9),ENSG00000033800(PIAS1),ENSG00000034677(RNF19A),ENSG00000036257(CUL3),ENSG00000052795(FNIP2),ENSG00000055609(KMT2C),ENSG00000058668(ATP2B4),ENSG00000066136(NFYC),ENSG00000072736(NFATC3),ENSG00000075711(DLG1),ENSG00000078618(NRDC),ENSG00000085832(EPS15),ENSG00000097033(SH3GLB1),ENSG00000100207(TCF20),ENSG00000101493(ZNF516),ENSG0…
MF	GO:0036459	thiol-dependent ubiquitinyl hydrolase activity	4	120	0.0205329	0.17527	ENSG00000077254(USP33),ENSG00000103404(USP31),ENSG00000140455(USP3),ENSG00000170832(USP32)
CC	GO:0097733	photoreceptor cell cilium	4	122	0.0205434	0.17527	ENSG00000054282(SDCCAG8),ENSG00000152894(PTPRK),ENSG00000156052(GNAQ),ENSG00000180376(CCDC66)
BP	GO:0002695	negative regulation of leukocyte activation	5	180	0.0205474	0.17527	ENSG00000075711(DLG1),ENSG00000121210(TMEM131L),ENSG00000130164(LDLR),ENSG00000136536(MARCHF7),ENSG00000254087(LYN)
BP	GO:0031929	TOR signaling	4	120	0.0207036	0.176282	ENSG00000052795(FNIP2),ENSG00000084073(ZMPSTE24),ENSG00000133706(LARS1),ENSG00000159459(UBR1)
MF	GO:0051020	GTPase binding	10	547	0.0209354	0.177932	ENSG00000005810(MYCBP2),ENSG00000077254(USP33),ENSG00000125447(GGA3),ENSG00000127328(RAB3IP),ENSG00000137145(DENND4C),ENSG00000152061(RABGAP1L),ENSG00000158987(RAPGEF6),ENSG00000174485(DENND4A),ENSG00000198700(IPO9),ENSG00000273217(AC008695.1)
MF	GO:0101005	ubiquitinyl hydrolase activity	4	121	0.0210959	0.178138	ENSG00000077254(USP33),ENSG00000103404(USP31),ENSG00000140455(USP3),ENSG00000170832(USP32)
BP	GO:0031401	positive regulation of protein modification process	18	1234	0.0210995	0.178138	ENSG00000003402(CFLAR),ENSG00000005810(MYCBP2),ENSG00000008294(SPAG9),ENSG00000033800(PIAS1),ENSG00000036257(CUL3),ENSG00000052795(FNIP2),ENSG00000058668(ATP2B4),ENSG00000075711(DLG1),ENSG00000110888(CAPRIN2),ENSG00000136536(MARCHF7),ENSG00000149177(PTPRJ),ENSG00000160551(TAOK1),ENSG00000163806(SPDYA),ENSG00000173406(DAB1),ENSG00000174130(TLR6),ENSG00000180353(HCLS1),ENSG00000187790(FANCM),ENSG00…
BP	GO:0050794	regulation of cellular process	108	11013	0.0211283	0.178138	ENSG00000003402(CFLAR),ENSG00000005810(MYCBP2),ENSG00000008294(SPAG9),ENSG00000009954(BAZ1B),ENSG00000011275(RNF216),ENSG00000031003(FAM13B),ENSG00000033800(PIAS1),ENSG00000034677(RNF19A),ENSG00000036257(CUL3),ENSG00000042493(CAPG),ENSG00000052795(FNIP2),ENSG00000054282(SDCCAG8),ENSG00000055609(KMT2C),ENSG00000058668(ATP2B4),ENSG00000066136(NFYC),ENSG00000070961(ATP2B1),ENSG00000071205(ARHGAP10),…
BP	GO:0002507	tolerance induction	2	26	0.021264	0.178138	ENSG00000136536(MARCHF7),ENSG00000254087(LYN)
BP	GO:0009649	entrainment of circadian clock	2	26	0.021264	0.178138	ENSG00000156052(GNAQ),ENSG00000213639(PPP1CB)
BP	GO:0099623	regulation of cardiac muscle cell membrane repolarization	2	26	0.021264	0.178138	ENSG00000075711(DLG1),ENSG00000084073(ZMPSTE24)
BP	GO:0099625	ventricular cardiac muscle cell membrane repolarization	2	26	0.021264	0.178138	ENSG00000075711(DLG1),ENSG00000084073(ZMPSTE24)
BP	GO:2000482	regulation of interleukin-8 secretion	2	26	0.021264	0.178138	ENSG00000174125(TLR1),ENSG00000174130(TLR6)
BP	GO:0034121	regulation of toll-like receptor signaling pathway	3	68	0.0213614	0.178317	ENSG00000174125(TLR1),ENSG00000174130(TLR6),ENSG00000254087(LYN)
BP	GO:0099072	regulation of postsynaptic membrane neurotransmitter receptor levels	3	68	0.0213614	0.178317	ENSG00000075711(DLG1),ENSG00000085832(EPS15),ENSG00000137845(ADAM10)
BP	GO:0034645	cellular macromolecule biosynthetic process	54	4855	0.0214353	0.178615	ENSG00000003402(CFLAR),ENSG00000009954(BAZ1B),ENSG00000033800(PIAS1),ENSG00000036257(CUL3),ENSG00000052795(FNIP2),ENSG00000055609(KMT2C),ENSG00000058668(ATP2B4),ENSG00000066136(NFYC),ENSG00000072736(NFATC3),ENSG00000075151(EIF4G3),ENSG00000075711(DLG1),ENSG00000084073(ZMPSTE24),ENSG00000086102(NFX1),ENSG00000095564(BTAF1),ENSG00000100207(TCF20),ENSG00000101347(SAMHD1),ENSG00000101493(ZNF516),ENSG…
CC	GO:0016607	nuclear speck	8	402	0.0220684	0.181502	ENSG00000033800(PIAS1),ENSG00000100796(PPP4R3A),ENSG00000131051(RBM39),ENSG00000146963(LUC7L2),ENSG00000153187(HNRNPU),ENSG00000153827(TRIP12),ENSG00000163159(VPS72),ENSG00000163565(IFI16)
BP	GO:0006305	DNA alkylation	3	69	0.0221935	0.181502	ENSG00000084073(ZMPSTE24),ENSG00000117000(RLF),ENSG00000181090(EHMT1)
BP	GO:0006306	DNA methylation	3	69	0.0221935	0.181502	ENSG00000084073(ZMPSTE24),ENSG00000117000(RLF),ENSG00000181090(EHMT1)
BP	GO:0016358	dendrite development	6	251	0.0225079	0.181502	ENSG00000110888(CAPRIN2),ENSG00000135387(CAPRIN1),ENSG00000137845(ADAM10),ENSG00000153317(ASAP1),ENSG00000173406(DAB1),ENSG00000180353(HCLS1)
BP	GO:0000209	protein polyubiquitination	7	322	0.0225663	0.181502	ENSG00000011275(RNF216),ENSG00000034677(RNF19A),ENSG00000036257(CUL3),ENSG00000136536(MARCHF7),ENSG00000140367(UBE2Q2),ENSG00000152503(TRIM36),ENSG00000153827(TRIP12)
BP	GO:2000026	regulation of multicellular organismal development	27	2093	0.0226135	0.181502	ENSG00000003402(CFLAR),ENSG00000005810(MYCBP2),ENSG00000008294(SPAG9),ENSG00000055609(KMT2C),ENSG00000058668(ATP2B4),ENSG00000070961(ATP2B1),ENSG00000072736(NFATC3),ENSG00000075711(DLG1),ENSG00000084073(ZMPSTE24),ENSG00000110367(DDX6),ENSG00000110888(CAPRIN2),ENSG00000112096(SOD2),ENSG00000121210(TMEM131L),ENSG00000130164(LDLR),ENSG00000132170(PPARG),ENSG00000135387(CAPRIN1),ENSG00000136536(MARCH…
BP	GO:0010661	positive regulation of muscle cell apoptotic process	2	27	0.022836	0.181502	ENSG00000112096(SOD2),ENSG00000132170(PPARG)
BP	GO:0048710	regulation of astrocyte differentiation	2	27	0.022836	0.181502	ENSG00000130164(LDLR),ENSG00000173406(DAB1)
BP	GO:1902473	regulation of protein localization to synapse	2	27	0.022836	0.181502	ENSG00000075711(DLG1),ENSG00000137845(ADAM10)
MF	GO:0008233	peptidase activity	11	637	0.0229656	0.181502	ENSG00000003402(CFLAR),ENSG00000077254(USP33),ENSG00000078618(NRDC),ENSG00000084073(ZMPSTE24),ENSG00000103404(USP31),ENSG00000112701(SENP6),ENSG00000137845(ADAM10),ENSG00000140455(USP3),ENSG00000155666(KDM8),ENSG00000162600(OMA1),ENSG00000170832(USP32)
BP	GO:0014013	regulation of gliogenesis	4	124	0.0230299	0.181502	ENSG00000130164(LDLR),ENSG00000132170(PPARG),ENSG00000173406(DAB1),ENSG00000254087(LYN)
BP	GO:0003407	neural retina development	3	70	0.0230431	0.181502	ENSG00000058668(ATP2B4),ENSG00000070961(ATP2B1),ENSG00000180376(CCDC66)
BP	GO:0006513	protein monoubiquitination	3	70	0.0230431	0.181502	ENSG00000036257(CUL3),ENSG00000136536(MARCHF7),ENSG00000187790(FANCM)
BP	GO:0006901	vesicle coating	3	70	0.0230431	0.181502	ENSG00000036257(CUL3),ENSG00000138768(USO1),ENSG00000138802(SEC24B)
BP	GO:0043507	positive regulation of JUN kinase activity	3	70	0.0230431	0.181502	ENSG00000008294(SPAG9),ENSG00000160551(TAOK1),ENSG00000174130(TLR6)
BP	GO:0010243	response to organonitrogen compound	16	1068	0.0233948	0.181502	ENSG00000003402(CFLAR),ENSG00000058668(ATP2B4),ENSG00000070961(ATP2B1),ENSG00000085871(MGST2),ENSG00000130164(LDLR),ENSG00000132170(PPARG),ENSG00000133706(LARS1),ENSG00000137145(DENND4C),ENSG00000138768(USO1),ENSG00000156052(GNAQ),ENSG00000159459(UBR1),ENSG00000173473(SMARCC1),ENSG00000174130(TLR6),ENSG00000175445(LPL),ENSG00000185591(SP1),ENSG00000254087(LYN)
BP	GO:0032989	cellular component morphogenesis	13	806	0.0234941	0.181502	ENSG00000003402(CFLAR),ENSG00000005810(MYCBP2),ENSG00000077254(USP33),ENSG00000104133(SPG11),ENSG00000110888(CAPRIN2),ENSG00000115020(PIKFYVE),ENSG00000135387(CAPRIN1),ENSG00000137845(ADAM10),ENSG00000144747(TMF1),ENSG00000147010(SH3KBP1),ENSG00000173406(DAB1),ENSG00000180353(HCLS1),ENSG00000205302(SNX2)
BP	GO:0031328	positive regulation of cellular biosynthetic process	26	2005	0.0237787	0.181502	ENSG00000033800(PIAS1),ENSG00000055609(KMT2C),ENSG00000066136(NFYC),ENSG00000072736(NFATC3),ENSG00000100207(TCF20),ENSG00000101493(ZNF516),ENSG00000110888(CAPRIN2),ENSG00000113300(CNOT6),ENSG00000116539(ASH1L),ENSG00000117000(RLF),ENSG00000130164(LDLR),ENSG00000132170(PPARG),ENSG00000141384(TAF4B),ENSG00000143970(ASXL2),ENSG00000151702(FLI1),ENSG00000153187(HNRNPU),ENSG00000155666(KDM8),ENSG00000…
BP	GO:0010657	muscle cell apoptotic process	3	71	0.0239102	0.181502	ENSG00000003402(CFLAR),ENSG00000112096(SOD2),ENSG00000132170(PPARG)
BP	GO:0045685	regulation of glial cell differentiation	3	71	0.0239102	0.181502	ENSG00000130164(LDLR),ENSG00000132170(PPARG),ENSG00000173406(DAB1)
BP	GO:0010557	positive regulation of macromolecule biosynthetic process	25	1911	0.0241342	0.181502	ENSG00000033800(PIAS1),ENSG00000055609(KMT2C),ENSG00000066136(NFYC),ENSG00000072736(NFATC3),ENSG00000100207(TCF20),ENSG00000101493(ZNF516),ENSG00000110888(CAPRIN2),ENSG00000113300(CNOT6),ENSG00000116539(ASH1L),ENSG00000117000(RLF),ENSG00000132170(PPARG),ENSG00000141384(TAF4B),ENSG00000143970(ASXL2),ENSG00000151702(FLI1),ENSG00000153187(HNRNPU),ENSG00000155666(KDM8),ENSG00000156273(BACH1),ENSG0000…
MF	GO:0071813	lipoprotein particle binding	2	28	0.0243351	0.181502	ENSG00000130164(LDLR),ENSG00000175445(LPL)
MF	GO:0071814	protein-lipid complex binding	2	28	0.0243351	0.181502	ENSG00000130164(LDLR),ENSG00000175445(LPL)
BP	GO:0006515	protein quality control for misfolded or incompletely synthesized proteins	2	28	0.0244544	0.181502	ENSG00000036257(CUL3),ENSG00000162600(OMA1)
BP	GO:0090169	regulation of spindle assembly	2	28	0.0244544	0.181502	ENSG00000112701(SENP6),ENSG00000153187(HNRNPU)
BP	GO:0043087	regulation of GTPase activity	9	480	0.0244719	0.181502	ENSG00000031003(FAM13B),ENSG00000071205(ARHGAP10),ENSG00000116991(SIPA1L2),ENSG00000133706(LARS1),ENSG00000152061(RABGAP1L),ENSG00000153317(ASAP1),ENSG00000156052(GNAQ),ENSG00000158987(RAPGEF6),ENSG00000159788(RGS12)
BP	GO:0061136	regulation of proteasomal protein catabolic process	5	189	0.024735	0.181502	ENSG00000033800(PIAS1),ENSG00000034677(RNF19A),ENSG00000136536(MARCHF7),ENSG00000144747(TMF1),ENSG00000173473(SMARCC1)
BP	GO:0009890	negative regulation of biosynthetic process	22	1629	0.0247843	0.181502	ENSG00000003402(CFLAR),ENSG00000033800(PIAS1),ENSG00000036257(CUL3),ENSG00000052795(FNIP2),ENSG00000058668(ATP2B4),ENSG00000072736(NFATC3),ENSG00000075711(DLG1),ENSG00000086102(NFX1),ENSG00000095564(BTAF1),ENSG00000110888(CAPRIN2),ENSG00000112200(ZNF451),ENSG00000132170(PPARG),ENSG00000135387(CAPRIN1),ENSG00000140455(USP3),ENSG00000152894(PTPRK),ENSG00000153187(HNRNPU),ENSG00000155666(KDM8),ENSG0…
BP	GO:0090114	COPII-coated vesicle budding	3	72	0.0247948	0.181502	ENSG00000036257(CUL3),ENSG00000138768(USO1),ENSG00000138802(SEC24B)
BP	GO:1900076	regulation of cellular response to insulin stimulus	3	72	0.0247948	0.181502	ENSG00000070961(ATP2B1),ENSG00000138768(USO1),ENSG00000175445(LPL)
BP	GO:1903362	regulation of cellular protein catabolic process	6	258	0.0253291	0.181502	ENSG00000033800(PIAS1),ENSG00000034677(RNF19A),ENSG00000130164(LDLR),ENSG00000136536(MARCHF7),ENSG00000144747(TMF1),ENSG00000173473(SMARCC1)
CC	GO:0034666	integrin alpha2-beta1 complex	1	3	0.0253523	0.181502	ENSG00000254087(LYN)
CC	GO:1990498	mitotic spindle microtubule	1	3	0.0253523	0.181502	ENSG00000153187(HNRNPU)
BP	GO:0071495	cellular response to endogenous stimulus	20	1445	0.0253932	0.181502	ENSG00000003402(CFLAR),ENSG00000033800(PIAS1),ENSG00000058668(ATP2B4),ENSG00000070961(ATP2B1),ENSG00000084073(ZMPSTE24),ENSG00000112200(ZNF451),ENSG00000132170(PPARG),ENSG00000133706(LARS1),ENSG00000137145(DENND4C),ENSG00000137770(CTDSPL2),ENSG00000138768(USO1),ENSG00000152894(PTPRK),ENSG00000153187(HNRNPU),ENSG00000156052(GNAQ),ENSG00000159459(UBR1),ENSG00000173473(SMARCC1),ENSG00000174130(TLR6)…
BP	GO:0051254	positive regulation of RNA metabolic process	23	1729	0.0255429	0.181502	ENSG00000033800(PIAS1),ENSG00000055609(KMT2C),ENSG00000066136(NFYC),ENSG00000072736(NFATC3),ENSG00000100207(TCF20),ENSG00000101493(ZNF516),ENSG00000110888(CAPRIN2),ENSG00000113300(CNOT6),ENSG00000116539(ASH1L),ENSG00000117000(RLF),ENSG00000132170(PPARG),ENSG00000141384(TAF4B),ENSG00000143970(ASXL2),ENSG00000151702(FLI1),ENSG00000153187(HNRNPU),ENSG00000155666(KDM8),ENSG00000156273(BACH1),ENSG0000…
BP	GO:1901360	organic cyclic compound metabolic process	65	6100	0.0256408	0.181502	ENSG00000003402(CFLAR),ENSG00000009954(BAZ1B),ENSG00000033800(PIAS1),ENSG00000036257(CUL3),ENSG00000052795(FNIP2),ENSG00000055609(KMT2C),ENSG00000058668(ATP2B4),ENSG00000066136(NFYC),ENSG00000072736(NFATC3),ENSG00000075711(DLG1),ENSG00000084073(ZMPSTE24),ENSG00000086102(NFX1),ENSG00000095564(BTAF1),ENSG00000100207(TCF20),ENSG00000101347(SAMHD1),ENSG00000101493(ZNF516),ENSG00000110367(DDX6),ENSG00…
BP	GO:0031670	cellular response to nutrient	3	73	0.0256969	0.181502	ENSG00000070961(ATP2B1),ENSG00000132170(PPARG),ENSG00000175445(LPL)
BP	GO:0051865	protein autoubiquitination	3	73	0.0256969	0.181502	ENSG00000036257(CUL3),ENSG00000086102(NFX1),ENSG00000136536(MARCHF7)
BP	GO:1901983	regulation of protein acetylation	3	73	0.0256969	0.181502	ENSG00000084073(ZMPSTE24),ENSG00000112200(ZNF451),ENSG00000160551(TAOK1)
BP	GO:0009059	macromolecule biosynthetic process	55	5010	0.0256972	0.181502	ENSG00000003402(CFLAR),ENSG00000009954(BAZ1B),ENSG00000033800(PIAS1),ENSG00000036257(CUL3),ENSG00000052795(FNIP2),ENSG00000055609(KMT2C),ENSG00000058668(ATP2B4),ENSG00000066136(NFYC),ENSG00000072736(NFATC3),ENSG00000075151(EIF4G3),ENSG00000075711(DLG1),ENSG00000084073(ZMPSTE24),ENSG00000086102(NFX1),ENSG00000095564(BTAF1),ENSG00000100207(TCF20),ENSG00000101347(SAMHD1),ENSG00000101493(ZNF516),ENSG…
MF	GO:0004477	methenyltetrahydrofolate cyclohydrolase activity	1	3	0.0257728	0.181502	ENSG00000163738(MTHFD2L)
MF	GO:0004487	methylenetetrahydrofolate dehydrogenase (NAD+) activity	1	3	0.0257728	0.181502	ENSG00000163738(MTHFD2L)
MF	GO:0031208	POZ domain binding	1	3	0.0257728	0.181502	ENSG00000036257(CUL3)
MF	GO:0031826	type 2A serotonin receptor binding	1	3	0.0257728	0.181502	ENSG00000156052(GNAQ)
MF	GO:0050692	DNA binding domain binding	1	3	0.0257728	0.181502	ENSG00000132170(PPARG)
MF	GO:0060002	plus-end directed microfilament motor activity	1	3	0.0257728	0.181502	ENSG00000145555(MYO10)
MF	GO:0070137	ubiquitin-like protein-specific endopeptidase activity	1	3	0.0257728	0.181502	ENSG00000112701(SENP6)
MF	GO:0070139	SUMO-specific endopeptidase activity	1	3	0.0257728	0.181502	ENSG00000112701(SENP6)
MF	GO:0140031	phosphorylation-dependent protein binding	1	3	0.0257728	0.181502	ENSG00000254087(LYN)
MF	GO:1905056	calcium-transporting ATPase activity involved in regulation of presynaptic cytosolic calcium ion concentration	1	3	0.0257728	0.181502	ENSG00000070961(ATP2B1)
BP	GO:0000821	regulation of arginine metabolic process	1	3	0.0258416	0.181502	ENSG00000058668(ATP2B4)
BP	GO:0003221	right ventricular cardiac muscle tissue morphogenesis	1	3	0.0258416	0.181502	ENSG00000171316(CHD7)
BP	GO:0006203	dGTP catabolic process	1	3	0.0258416	0.181502	ENSG00000101347(SAMHD1)
BP	GO:0010751	negative regulation of nitric oxide mediated signal transduction	1	3	0.0258416	0.181502	ENSG00000058668(ATP2B4)
BP	GO:0010899	regulation of phosphatidylcholine catabolic process	1	3	0.0258416	0.181502	ENSG00000130164(LDLR)
BP	GO:0019065	receptor-mediated endocytosis of virus by host cell	1	3	0.0258416	0.181502	ENSG00000085832(EPS15)
BP	GO:0021699	cerebellar cortex maturation	1	3	0.0258416	0.181502	ENSG00000095139(ARCN1)
BP	GO:0021747	cochlear nucleus development	1	3	0.0258416	0.181502	ENSG00000138802(SEC24B)
BP	GO:0030327	prenylated protein catabolic process	1	3	0.0258416	0.181502	ENSG00000084073(ZMPSTE24)
BP	GO:0033183	negative regulation of histone ubiquitination	1	3	0.0258416	0.181502	ENSG00000153827(TRIP12)
BP	GO:0034242	negative regulation of syncytium formation by plasma membrane fusion	1	3	0.0258416	0.181502	ENSG00000003402(CFLAR)
BP	GO:0043969	histone H2B acetylation	1	3	0.0258416	0.181502	ENSG00000084073(ZMPSTE24)
BP	GO:0044028	DNA hypomethylation	1	3	0.0258416	0.181502	ENSG00000084073(ZMPSTE24)
BP	GO:0044029	hypomethylation of CpG island	1	3	0.0258416	0.181502	ENSG00000084073(ZMPSTE24)
BP	GO:0046061	dATP catabolic process	1	3	0.0258416	0.181502	ENSG00000101347(SAMHD1)
BP	GO:0051088	PMA-inducible membrane protein ectodomain proteolysis	1	3	0.0258416	0.181502	ENSG00000137845(ADAM10)
BP	GO:0051176	positive regulation of sulfur metabolic process	1	3	0.0258416	0.181502	ENSG00000185591(SP1)
BP	GO:0055095	lipoprotein particle mediated signaling	1	3	0.0258416	0.181502	ENSG00000175445(LPL)
BP	GO:0055096	low-density lipoprotein particle mediated signaling	1	3	0.0258416	0.181502	ENSG00000175445(LPL)
BP	GO:0061771	response to caloric restriction	1	3	0.0258416	0.181502	ENSG00000130164(LDLR)
BP	GO:0070447	positive regulation of oligodendrocyte progenitor proliferation	1	3	0.0258416	0.181502	ENSG00000254087(LYN)
BP	GO:0070666	regulation of mast cell proliferation	1	3	0.0258416	0.181502	ENSG00000254087(LYN)
BP	GO:0071386	cellular response to corticosterone stimulus	1	3	0.0258416	0.181502	ENSG00000070961(ATP2B1)
BP	GO:0071586	CAAX-box protein processing	1	3	0.0258416	0.181502	ENSG00000084073(ZMPSTE24)
BP	GO:0071596	ubiquitin-dependent protein catabolic process via the N-end rule pathway	1	3	0.0258416	0.181502	ENSG00000159459(UBR1)
BP	GO:0071630	nuclear protein quality control by the ubiquitin-proteasome system	1	3	0.0258416	0.181502	ENSG00000036257(CUL3)
BP	GO:0071725	response to triacyl bacterial lipopeptide	1	3	0.0258416	0.181502	ENSG00000174125(TLR1)
BP	GO:0071727	cellular response to triacyl bacterial lipopeptide	1	3	0.0258416	0.181502	ENSG00000174125(TLR1)
BP	GO:0071878	negative regulation of adenylate cyclase-activating adrenergic receptor signaling pathway	1	3	0.0258416	0.181502	ENSG00000058668(ATP2B4)
BP	GO:0075509	endocytosis involved in viral entry into host cell	1	3	0.0258416	0.181502	ENSG00000085832(EPS15)
BP	GO:0080120	CAAX-box protein maturation	1	3	0.0258416	0.181502	ENSG00000084073(ZMPSTE24)
BP	GO:0090234	regulation of kinetochore assembly	1	3	0.0258416	0.181502	ENSG00000112701(SENP6)
BP	GO:0090679	cell differentiation involved in phenotypic switching	1	3	0.0258416	0.181502	ENSG00000112096(SOD2)
BP	GO:0097477	lateral motor column neuron migration	1	3	0.0258416	0.181502	ENSG00000173406(DAB1)
BP	GO:0098961	dendritic transport of ribonucleoprotein complex	1	3	0.0258416	0.181502	ENSG00000153187(HNRNPU)
BP	GO:0098963	dendritic transport of messenger ribonucleoprotein complex	1	3	0.0258416	0.181502	ENSG00000153187(HNRNPU)
BP	GO:0099576	regulation of protein catabolic process at postsynapse, modulating synaptic transmission	1	3	0.0258416	0.181502	ENSG00000034677(RNF19A)
BP	GO:0110025	DNA strand resection involved in replication fork processing	1	3	0.0258416	0.181502	ENSG00000101347(SAMHD1)
BP	GO:0110112	regulation of lipid transporter activity	1	3	0.0258416	0.181502	ENSG00000132170(PPARG)
BP	GO:0140192	regulation of adenylate cyclase-activating adrenergic receptor signaling pathway involved in heart process	1	3	0.0258416	0.181502	ENSG00000058668(ATP2B4)
BP	GO:1901314	regulation of histone H2A K63-linked ubiquitination	1	3	0.0258416	0.181502	ENSG00000153827(TRIP12)
BP	GO:1901315	negative regulation of histone H2A K63-linked ubiquitination	1	3	0.0258416	0.181502	ENSG00000153827(TRIP12)
BP	GO:1902423	regulation of attachment of mitotic spindle microtubules to kinetochore	1	3	0.0258416	0.181502	ENSG00000153187(HNRNPU)
BP	GO:1902425	positive regulation of attachment of mitotic spindle microtubules to kinetochore	1	3	0.0258416	0.181502	ENSG00000153187(HNRNPU)
BP	GO:1903760	regulation of voltage-gated potassium channel activity involved in ventricular cardiac muscle cell action potential repolarization	1	3	0.0258416	0.181502	ENSG00000075711(DLG1)
BP	GO:1905167	positive regulation of lysosomal protein catabolic process	1	3	0.0258416	0.181502	ENSG00000130164(LDLR)
BP	GO:1905420	vascular smooth muscle cell differentiation involved in phenotypic switching	1	3	0.0258416	0.181502	ENSG00000112096(SOD2)
BP	GO:1905915	regulation of cell differentiation involved in phenotypic switching	1	3	0.0258416	0.181502	ENSG00000112096(SOD2)
BP	GO:1905930	regulation of vascular smooth muscle cell differentiation involved in phenotypic switching	1	3	0.0258416	0.181502	ENSG00000112096(SOD2)
BP	GO:1990502	dense core granule maturation	1	3	0.0258416	0.181502	ENSG00000120451(SNX19)
BP	GO:2000282	regulation of cellular amino acid biosynthetic process	1	3	0.0258416	0.181502	ENSG00000058668(ATP2B4)
BP	GO:2000327	positive regulation of nuclear receptor transcription coactivator activity	1	3	0.0258416	0.181502	ENSG00000113300(CNOT6)
BP	GO:2000670	positive regulation of dendritic cell apoptotic process	1	3	0.0258416	0.181502	ENSG00000254087(LYN)
MF	GO:0032452	histone demethylase activity	2	29	0.0259913	0.181502	ENSG00000120733(KDM3B),ENSG00000155666(KDM8)
MF	GO:0035035	histone acetyltransferase binding	2	29	0.0259913	0.181502	ENSG00000144445(KANSL1L),ENSG00000185591(SP1)
MF	GO:0140457	protein demethylase activity	2	29	0.0259913	0.181502	ENSG00000120733(KDM3B),ENSG00000155666(KDM8)
MF	GO:1901567	fatty acid derivative binding	2	29	0.0259913	0.181502	ENSG00000117305(HMGCL),ENSG00000132170(PPARG)
CC	GO:0070161	anchoring junction	13	833	0.0260108	0.181502	ENSG00000054282(SDCCAG8),ENSG00000075711(DLG1),ENSG00000077254(USP33),ENSG00000110841(PPFIBP1),ENSG00000115020(PIKFYVE),ENSG00000116539(ASH1L),ENSG00000136205(TNS3),ENSG00000137845(ADAM10),ENSG00000147010(SH3KBP1),ENSG00000149177(PTPRJ),ENSG00000151474(FRMD4A),ENSG00000152894(PTPRK),ENSG00000213639(PPP1CB)
BP	GO:1901342	regulation of vasculature development	7	332	0.0261018	0.181502	ENSG00000003402(CFLAR),ENSG00000058668(ATP2B4),ENSG00000072736(NFATC3),ENSG00000112096(SOD2),ENSG00000132170(PPARG),ENSG00000137845(ADAM10),ENSG00000185591(SP1)
BP	GO:1902003	regulation of amyloid-beta formation	2	29	0.0261184	0.181502	ENSG00000125447(GGA3),ENSG00000185591(SP1)
BP	GO:1903427	negative regulation of reactive oxygen species biosynthetic process	2	29	0.0261184	0.181502	ENSG00000003402(CFLAR),ENSG00000058668(ATP2B4)
BP	GO:0031324	negative regulation of cellular metabolic process	32	2615	0.0261354	0.181502	ENSG00000003402(CFLAR),ENSG00000033800(PIAS1),ENSG00000036257(CUL3),ENSG00000052795(FNIP2),ENSG00000058668(ATP2B4),ENSG00000072736(NFATC3),ENSG00000075711(DLG1),ENSG00000084073(ZMPSTE24),ENSG00000086102(NFX1),ENSG00000095564(BTAF1),ENSG00000110888(CAPRIN2),ENSG00000112200(ZNF451),ENSG00000115760(BIRC6),ENSG00000116539(ASH1L),ENSG00000125447(GGA3),ENSG00000132170(PPARG),ENSG00000135387(CAPRIN1),EN…
BP	GO:0031334	positive regulation of protein-containing complex assembly	6	260	0.0261766	0.181502	ENSG00000052795(FNIP2),ENSG00000075711(DLG1),ENSG00000097033(SH3GLB1),ENSG00000153317(ASAP1),ENSG00000174130(TLR6),ENSG00000198718(TOGARAM1)
BP	GO:0043170	macromolecule metabolic process	95	9524	0.0262089	0.181502	ENSG00000003402(CFLAR),ENSG00000005810(MYCBP2),ENSG00000008294(SPAG9),ENSG00000009954(BAZ1B),ENSG00000011275(RNF216),ENSG00000033800(PIAS1),ENSG00000034677(RNF19A),ENSG00000036257(CUL3),ENSG00000052795(FNIP2),ENSG00000055609(KMT2C),ENSG00000058668(ATP2B4),ENSG00000066136(NFYC),ENSG00000070961(ATP2B1),ENSG00000072736(NFATC3),ENSG00000075151(EIF4G3),ENSG00000075711(DLG1),ENSG00000077254(USP33),ENSG…
CC	GO:0099056	integral component of presynaptic membrane	3	75	0.026239	0.181502	ENSG00000058668(ATP2B4),ENSG00000070961(ATP2B1),ENSG00000127022(CANX)
BP	GO:0000288	nuclear-transcribed mRNA catabolic process, deadenylation-dependent decay	3	74	0.0266164	0.183842	ENSG00000110367(DDX6),ENSG00000113300(CNOT6),ENSG00000152520(PAN3)
CC	GO:0005911	cell-cell junction	9	497	0.0267648	0.184594	ENSG00000054282(SDCCAG8),ENSG00000075711(DLG1),ENSG00000115020(PIKFYVE),ENSG00000116539(ASH1L),ENSG00000137845(ADAM10),ENSG00000147010(SH3KBP1),ENSG00000149177(PTPRJ),ENSG00000151474(FRMD4A),ENSG00000152894(PTPRK)
BP	GO:0045892	negative regulation of transcription, DNA-templated	18	1268	0.0268105	0.184638	ENSG00000033800(PIAS1),ENSG00000036257(CUL3),ENSG00000052795(FNIP2),ENSG00000072736(NFATC3),ENSG00000075711(DLG1),ENSG00000086102(NFX1),ENSG00000095564(BTAF1),ENSG00000112200(ZNF451),ENSG00000132170(PPARG),ENSG00000140455(USP3),ENSG00000152894(PTPRK),ENSG00000153187(HNRNPU),ENSG00000155666(KDM8),ENSG00000156273(BACH1),ENSG00000163159(VPS72),ENSG00000163565(IFI16),ENSG00000180353(HCLS1),ENSG000001…
CC	GO:0000803	sex chromosome	2	30	0.0268592	0.184702	ENSG00000153187(HNRNPU),ENSG00000173473(SMARCC1)
BP	GO:0051235	maintenance of location	7	335	0.0272325	0.186994	ENSG00000132170(PPARG),ENSG00000143970(ASXL2),ENSG00000153187(HNRNPU),ENSG00000162695(SLC30A7),ENSG00000171316(CHD7),ENSG00000175445(LPL),ENSG00000254087(LYN)
BP	GO:0045598	regulation of fat cell differentiation	4	131	0.0274706	0.188353	ENSG00000132170(PPARG),ENSG00000143970(ASXL2),ENSG00000153187(HNRNPU),ENSG00000175445(LPL)
BP	GO:1900006	positive regulation of dendrite development	3	75	0.0275535	0.188552	ENSG00000110888(CAPRIN2),ENSG00000135387(CAPRIN1),ENSG00000180353(HCLS1)
CC	GO:0032991	protein-containing complex	56	5230	0.0277602	0.188552	ENSG00000003402(CFLAR),ENSG00000034677(RNF19A),ENSG00000036257(CUL3),ENSG00000042493(CAPG),ENSG00000055609(KMT2C),ENSG00000058668(ATP2B4),ENSG00000066136(NFYC),ENSG00000072736(NFATC3),ENSG00000075151(EIF4G3),ENSG00000075711(DLG1),ENSG00000077254(USP33),ENSG00000084073(ZMPSTE24),ENSG00000085832(EPS15),ENSG00000095139(ARCN1),ENSG00000097033(SH3GLB1),ENSG00000108587(GOSR1),ENSG00000110367(DDX6),ENSG…
BP	GO:0070507	regulation of microtubule cytoskeleton organization	5	195	0.0278111	0.188552	ENSG00000112701(SENP6),ENSG00000152503(TRIM36),ENSG00000153187(HNRNPU),ENSG00000160551(TAOK1),ENSG00000198718(TOGARAM1)
BP	GO:0010743	regulation of macrophage derived foam cell differentiation	2	30	0.027827	0.188552	ENSG00000132170(PPARG),ENSG00000175445(LPL)
BP	GO:0035909	aorta morphogenesis	2	30	0.027827	0.188552	ENSG00000138802(SEC24B),ENSG00000171316(CHD7)
BP	GO:0070076	histone lysine demethylation	2	30	0.027827	0.188552	ENSG00000120733(KDM3B),ENSG00000155666(KDM8)
BP	GO:0071295	cellular response to vitamin	2	30	0.027827	0.188552	ENSG00000070961(ATP2B1),ENSG00000132170(PPARG)
BP	GO:0072606	interleukin-8 secretion	2	30	0.027827	0.188552	ENSG00000174125(TLR1),ENSG00000174130(TLR6)
MF	GO:0032559	adenyl ribonucleotide binding	21	1557	0.0278621	0.188552	ENSG00000009954(BAZ1B),ENSG00000058668(ATP2B4),ENSG00000070961(ATP2B1),ENSG00000077044(DGKD),ENSG00000095564(BTAF1),ENSG00000104043(ATP8B4),ENSG00000110367(DDX6),ENSG00000114268(PFKFB4),ENSG00000115020(PIKFYVE),ENSG00000117305(HMGCL),ENSG00000129566(TEP1),ENSG00000133706(LARS1),ENSG00000140367(UBE2Q2),ENSG00000145555(MYO10),ENSG00000152520(PAN3),ENSG00000153187(HNRNPU),ENSG00000160551(TAOK1),ENSG…
BP	GO:0009891	positive regulation of biosynthetic process	26	2035	0.0280251	0.189382	ENSG00000033800(PIAS1),ENSG00000055609(KMT2C),ENSG00000066136(NFYC),ENSG00000072736(NFATC3),ENSG00000100207(TCF20),ENSG00000101493(ZNF516),ENSG00000110888(CAPRIN2),ENSG00000113300(CNOT6),ENSG00000116539(ASH1L),ENSG00000117000(RLF),ENSG00000130164(LDLR),ENSG00000132170(PPARG),ENSG00000141384(TAF4B),ENSG00000143970(ASXL2),ENSG00000151702(FLI1),ENSG00000153187(HNRNPU),ENSG00000155666(KDM8),ENSG00000…
BP	GO:0022603	regulation of anatomical structure morphogenesis	16	1093	0.0282161	0.190398	ENSG00000003402(CFLAR),ENSG00000005810(MYCBP2),ENSG00000058668(ATP2B4),ENSG00000075711(DLG1),ENSG00000084073(ZMPSTE24),ENSG00000110888(CAPRIN2),ENSG00000132170(PPARG),ENSG00000135387(CAPRIN1),ENSG00000137845(ADAM10),ENSG00000138802(SEC24B),ENSG00000145555(MYO10),ENSG00000147010(SH3KBP1),ENSG00000162600(OMA1),ENSG00000173406(DAB1),ENSG00000180353(HCLS1),ENSG00000185591(SP1)
BP	GO:0044249	cellular biosynthetic process	64	6018	0.028305	0.190723	ENSG00000003402(CFLAR),ENSG00000009954(BAZ1B),ENSG00000033800(PIAS1),ENSG00000036257(CUL3),ENSG00000052795(FNIP2),ENSG00000055609(KMT2C),ENSG00000058668(ATP2B4),ENSG00000066136(NFYC),ENSG00000072736(NFATC3),ENSG00000075151(EIF4G3),ENSG00000075711(DLG1),ENSG00000084073(ZMPSTE24),ENSG00000085871(MGST2),ENSG00000086102(NFX1),ENSG00000095564(BTAF1),ENSG00000097033(SH3GLB1),ENSG00000100207(TCF20),ENSG…
MF	GO:1901363	heterocyclic compound binding	64	6029	0.028477	0.191403	ENSG00000009954(BAZ1B),ENSG00000033800(PIAS1),ENSG00000055609(KMT2C),ENSG00000058668(ATP2B4),ENSG00000066136(NFYC),ENSG00000070961(ATP2B1),ENSG00000072736(NFATC3),ENSG00000075151(EIF4G3),ENSG00000075420(FNDC3B),ENSG00000077044(DGKD),ENSG00000084073(ZMPSTE24),ENSG00000086102(NFX1),ENSG00000095139(ARCN1),ENSG00000095564(BTAF1),ENSG00000100207(TCF20),ENSG00000101347(SAMHD1),ENSG00000101493(ZNF516),E…
BP	GO:2000113	negative regulation of cellular macromolecule biosynthetic process	20	1463	0.0284877	0.191403	ENSG00000033800(PIAS1),ENSG00000036257(CUL3),ENSG00000052795(FNIP2),ENSG00000072736(NFATC3),ENSG00000075711(DLG1),ENSG00000086102(NFX1),ENSG00000095564(BTAF1),ENSG00000110888(CAPRIN2),ENSG00000112200(ZNF451),ENSG00000132170(PPARG),ENSG00000135387(CAPRIN1),ENSG00000140455(USP3),ENSG00000152894(PTPRK),ENSG00000153187(HNRNPU),ENSG00000155666(KDM8),ENSG00000156273(BACH1),ENSG00000163159(VPS72),ENSG00…
MF	GO:0000977	RNA polymerase II transcription regulatory region sequence-specific DNA binding	13	832	0.0289293	0.194091	ENSG00000066136(NFYC),ENSG00000072736(NFATC3),ENSG00000086102(NFX1),ENSG00000132170(PPARG),ENSG00000140455(USP3),ENSG00000151702(FLI1),ENSG00000153187(HNRNPU),ENSG00000156273(BACH1),ENSG00000163565(IFI16),ENSG00000171316(CHD7),ENSG00000173473(SMARCC1),ENSG00000185591(SP1),ENSG00000198815(FOXJ3)
CC	GO:0030027	lamellipodium	5	201	0.0290152	0.19439	ENSG00000042493(CAPG),ENSG00000127328(RAB3IP),ENSG00000145555(MYO10),ENSG00000180353(HCLS1),ENSG00000205302(SNX2)
MF	GO:0043168	anion binding	34	2846	0.0292083	0.194824	ENSG00000009954(BAZ1B),ENSG00000058668(ATP2B4),ENSG00000070961(ATP2B1),ENSG00000077044(DGKD),ENSG00000085871(MGST2),ENSG00000095564(BTAF1),ENSG00000097033(SH3GLB1),ENSG00000101347(SAMHD1),ENSG00000104043(ATP8B4),ENSG00000110367(DDX6),ENSG00000114268(PFKFB4),ENSG00000115020(PIKFYVE),ENSG00000117305(HMGCL),ENSG00000120451(SNX19),ENSG00000129566(TEP1),ENSG00000132170(PPARG),ENSG00000132676(DAP3),ENS…
MF	GO:0003713	transcription coactivator activity	7	341	0.0292536	0.194824	ENSG00000033800(PIAS1),ENSG00000055609(KMT2C),ENSG00000066136(NFYC),ENSG00000100207(TCF20),ENSG00000132170(PPARG),ENSG00000173473(SMARCC1),ENSG00000185591(SP1)
BP	GO:0006909	phagocytosis	6	267	0.029291	0.194824	ENSG00000104133(SPG11),ENSG00000130164(LDLR),ENSG00000132170(PPARG),ENSG00000145555(MYO10),ENSG00000149177(PTPRJ),ENSG00000254087(LYN)
BP	GO:0072331	signal transduction by p53 class mediator	6	267	0.029291	0.194824	ENSG00000084073(ZMPSTE24),ENSG00000113300(CNOT6),ENSG00000136536(MARCHF7),ENSG00000141384(TAF4B),ENSG00000163565(IFI16),ENSG00000181090(EHMT1)
BP	GO:0019915	lipid storage	3	77	0.0294798	0.194824	ENSG00000132170(PPARG),ENSG00000143970(ASXL2),ENSG00000175445(LPL)
BP	GO:0007010	cytoskeleton organization	19	1375	0.0295113	0.194824	ENSG00000003402(CFLAR),ENSG00000005810(MYCBP2),ENSG00000034677(RNF19A),ENSG00000036257(CUL3),ENSG00000042493(CAPG),ENSG00000044459(CNTLN),ENSG00000054282(SDCCAG8),ENSG00000071205(ARHGAP10),ENSG00000075711(DLG1),ENSG00000077254(USP33),ENSG00000112701(SENP6),ENSG00000135837(CEP350),ENSG00000147010(SH3KBP1),ENSG00000152503(TRIM36),ENSG00000153187(HNRNPU),ENSG00000160551(TAOK1),ENSG00000180353(HCLS1)…
BP	GO:0018022	peptidyl-lysine methylation	4	134	0.0295197	0.194824	ENSG00000055609(KMT2C),ENSG00000116539(ASH1L),ENSG00000117000(RLF),ENSG00000181090(EHMT1)
BP	GO:0006376	mRNA splice site selection	2	31	0.0295793	0.194824	ENSG00000146963(LUC7L2),ENSG00000269955(FMC1-LUC7L2)
BP	GO:0016577	histone demethylation	2	31	0.0295793	0.194824	ENSG00000120733(KDM3B),ENSG00000155666(KDM8)
BP	GO:0060969	negative regulation of gene silencing	2	31	0.0295793	0.194824	ENSG00000084073(ZMPSTE24),ENSG00000132170(PPARG)
BP	GO:1905144	response to acetylcholine	2	31	0.0295793	0.194824	ENSG00000058668(ATP2B4),ENSG00000156052(GNAQ)
BP	GO:1905145	cellular response to acetylcholine	2	31	0.0295793	0.194824	ENSG00000058668(ATP2B4),ENSG00000156052(GNAQ)
BP	GO:0044843	cell cycle G1/S phase transition	6	268	0.029755	0.195644	ENSG00000033800(PIAS1),ENSG00000036257(CUL3),ENSG00000058668(ATP2B4),ENSG00000113300(CNOT6),ENSG00000156273(BACH1),ENSG00000163806(SPDYA)
MF	GO:0030554	adenyl nucleotide binding	21	1568	0.0297873	0.195644	ENSG00000009954(BAZ1B),ENSG00000058668(ATP2B4),ENSG00000070961(ATP2B1),ENSG00000077044(DGKD),ENSG00000095564(BTAF1),ENSG00000104043(ATP8B4),ENSG00000110367(DDX6),ENSG00000114268(PFKFB4),ENSG00000115020(PIKFYVE),ENSG00000117305(HMGCL),ENSG00000129566(TEP1),ENSG00000133706(LARS1),ENSG00000140367(UBE2Q2),ENSG00000145555(MYO10),ENSG00000152520(PAN3),ENSG00000153187(HNRNPU),ENSG00000160551(TAOK1),ENSG…
BP	GO:0022008	neurogenesis	22	1661	0.0300231	0.196916	ENSG00000003402(CFLAR),ENSG00000005810(MYCBP2),ENSG00000008294(SPAG9),ENSG00000054282(SDCCAG8),ENSG00000077254(USP33),ENSG00000104133(SPG11),ENSG00000110367(DDX6),ENSG00000110888(CAPRIN2),ENSG00000130164(LDLR),ENSG00000130638(ATXN10),ENSG00000132170(PPARG),ENSG00000135387(CAPRIN1),ENSG00000137845(ADAM10),ENSG00000138802(SEC24B),ENSG00000147010(SH3KBP1),ENSG00000152894(PTPRK),ENSG00000153317(ASAP1…
BP	GO:0031175	neuron projection development	15	1012	0.0301601	0.197538	ENSG00000003402(CFLAR),ENSG00000005810(MYCBP2),ENSG00000077254(USP33),ENSG00000104133(SPG11),ENSG00000110888(CAPRIN2),ENSG00000130638(ATXN10),ENSG00000135387(CAPRIN1),ENSG00000137845(ADAM10),ENSG00000138802(SEC24B),ENSG00000147010(SH3KBP1),ENSG00000152894(PTPRK),ENSG00000153317(ASAP1),ENSG00000173406(DAB1),ENSG00000180353(HCLS1),ENSG00000254087(LYN)
BP	GO:0002433	immune response-regulating cell surface receptor signaling pathway involved in phagocytosis	3	78	0.0304691	0.199005	ENSG00000145555(MYO10),ENSG00000149177(PTPRJ),ENSG00000254087(LYN)
BP	GO:0038096	Fc-gamma receptor signaling pathway involved in phagocytosis	3	78	0.0304691	0.199005	ENSG00000145555(MYO10),ENSG00000149177(PTPRJ),ENSG00000254087(LYN)
BP	GO:0048284	organelle fusion	4	136	0.0309348	0.201766	ENSG00000104133(SPG11),ENSG00000108587(GOSR1),ENSG00000138768(USO1),ENSG00000162600(OMA1)
BP	GO:0050866	negative regulation of cell activation	5	201	0.0311207	0.202696	ENSG00000075711(DLG1),ENSG00000121210(TMEM131L),ENSG00000130164(LDLR),ENSG00000136536(MARCHF7),ENSG00000254087(LYN)
MF	GO:0031624	ubiquitin conjugating enzyme binding	2	32	0.0312232	0.203081	ENSG00000034677(RNF19A),ENSG00000136536(MARCHF7)
BP	GO:0045664	regulation of neuron differentiation	11	668	0.0314999	0.204596	ENSG00000003402(CFLAR),ENSG00000005810(MYCBP2),ENSG00000008294(SPAG9),ENSG00000110367(DDX6),ENSG00000110888(CAPRIN2),ENSG00000135387(CAPRIN1),ENSG00000137845(ADAM10),ENSG00000153317(ASAP1),ENSG00000173406(DAB1),ENSG00000180353(HCLS1),ENSG00000254087(LYN)
BP	GO:0006473	protein acetylation	5	202	0.0316953	0.205581	ENSG00000084073(ZMPSTE24),ENSG00000111300(NAA25),ENSG00000112200(ZNF451),ENSG00000144445(KANSL1L),ENSG00000160551(TAOK1)
CC	GO:0097731	9+0 non-motile cilium	4	140	0.0319276	0.206239	ENSG00000054282(SDCCAG8),ENSG00000152894(PTPRK),ENSG00000156052(GNAQ),ENSG00000180376(CCDC66)
CC	GO:0032839	dendrite cytoplasm	2	33	0.0320666	0.206239	ENSG00000127022(CANX),ENSG00000153187(HNRNPU)
BP	GO:0048194	Golgi vesicle budding	3	80	0.0324996	0.206239	ENSG00000036257(CUL3),ENSG00000138768(USO1),ENSG00000138802(SEC24B)
BP	GO:0050790	regulation of catalytic activity	29	2361	0.0326713	0.206239	ENSG00000003402(CFLAR),ENSG00000008294(SPAG9),ENSG00000031003(FAM13B),ENSG00000052795(FNIP2),ENSG00000058668(ATP2B4),ENSG00000071205(ARHGAP10),ENSG00000075711(DLG1),ENSG00000078618(NRDC),ENSG00000085871(MGST2),ENSG00000097033(SH3GLB1),ENSG00000115760(BIRC6),ENSG00000116991(SIPA1L2),ENSG00000132170(PPARG),ENSG00000133706(LARS1),ENSG00000141127(PRPSAP2),ENSG00000149177(PTPRJ),ENSG00000152061(RABGAP…
BP	GO:0031396	regulation of protein ubiquitination	5	204	0.0328644	0.206239	ENSG00000005810(MYCBP2),ENSG00000036257(CUL3),ENSG00000136536(MARCHF7),ENSG00000153827(TRIP12),ENSG00000187790(FANCM)
BP	GO:1901701	cellular response to oxygen-containing compound	17	1206	0.0328874	0.206239	ENSG00000003402(CFLAR),ENSG00000058668(ATP2B4),ENSG00000070961(ATP2B1),ENSG00000112096(SOD2),ENSG00000130164(LDLR),ENSG00000132170(PPARG),ENSG00000133706(LARS1),ENSG00000137145(DENND4C),ENSG00000138768(USO1),ENSG00000152894(PTPRK),ENSG00000156052(GNAQ),ENSG00000159459(UBR1),ENSG00000173473(SMARCC1),ENSG00000174130(TLR6),ENSG00000175445(LPL),ENSG00000185591(SP1),ENSG00000254087(LYN)
BP	GO:0044085	cellular component biogenesis	37	3174	0.0329161	0.206239	ENSG00000003402(CFLAR),ENSG00000033800(PIAS1),ENSG00000036257(CUL3),ENSG00000042493(CAPG),ENSG00000052795(FNIP2),ENSG00000054282(SDCCAG8),ENSG00000075711(DLG1),ENSG00000085832(EPS15),ENSG00000097033(SH3GLB1),ENSG00000101347(SAMHD1),ENSG00000104133(SPG11),ENSG00000110367(DDX6),ENSG00000112096(SOD2),ENSG00000112701(SENP6),ENSG00000113300(CNOT6),ENSG00000115020(PIKFYVE),ENSG00000127328(RAB3IP),ENSG0…
BP	GO:0000289	nuclear-transcribed mRNA poly(A) tail shortening	2	33	0.0332117	0.206239	ENSG00000113300(CNOT6),ENSG00000152520(PAN3)
BP	GO:0006482	protein demethylation	2	33	0.0332117	0.206239	ENSG00000120733(KDM3B),ENSG00000155666(KDM8)
BP	GO:0008214	protein dealkylation	2	33	0.0332117	0.206239	ENSG00000120733(KDM3B),ENSG00000155666(KDM8)
BP	GO:0043537	negative regulation of blood vessel endothelial cell migration	2	33	0.0332117	0.206239	ENSG00000058668(ATP2B4),ENSG00000132170(PPARG)
BP	GO:0043552	positive regulation of phosphatidylinositol 3-kinase activity	2	33	0.0332117	0.206239	ENSG00000097033(SH3GLB1),ENSG00000254087(LYN)
BP	GO:0043928	exonucleolytic catabolism of deadenylated mRNA	2	33	0.0332117	0.206239	ENSG00000110367(DDX6),ENSG00000113300(CNOT6)
BP	GO:0051984	positive regulation of chromosome segregation	2	33	0.0332117	0.206239	ENSG00000036257(CUL3),ENSG00000153187(HNRNPU)
CC	GO:0002189	ribose phosphate diphosphokinase complex	1	4	0.0336603	0.206239	ENSG00000141127(PRPSAP2)
CC	GO:0016602	CCAAT-binding factor complex	1	4	0.0336603	0.206239	ENSG00000066136(NFYC)
CC	GO:0030905	retromer, tubulation complex	1	4	0.0336603	0.206239	ENSG00000205302(SNX2)
CC	GO:0035517	PR-DUB complex	1	4	0.0336603	0.206239	ENSG00000143970(ASXL2)
CC	GO:0043219	lateral loop	1	4	0.0336603	0.206239	ENSG00000075711(DLG1)
CC	GO:0071821	FANCM-MHF complex	1	4	0.0336603	0.206239	ENSG00000187790(FANCM)
BP	GO:0050727	regulation of inflammatory response	7	351	0.0338287	0.206239	ENSG00000085871(MGST2),ENSG00000116539(ASH1L),ENSG00000130164(LDLR),ENSG00000132170(PPARG),ENSG00000174130(TLR6),ENSG00000175445(LPL),ENSG00000254087(LYN)
BP	GO:0050729	positive regulation of inflammatory response	4	140	0.0338835	0.206239	ENSG00000085871(MGST2),ENSG00000130164(LDLR),ENSG00000174130(TLR6),ENSG00000175445(LPL)
CC	GO:0005814	centriole	4	143	0.0341214	0.206239	ENSG00000042493(CAPG),ENSG00000044459(CNTLN),ENSG00000054282(SDCCAG8),ENSG00000135837(CEP350)
MF	GO:0003873	6-phosphofructo-2-kinase activity	1	4	0.0342162	0.206239	ENSG00000114268(PFKFB4)
MF	GO:0003896	DNA primase activity	1	4	0.0342162	0.206239	ENSG00000164306(PRIMPOL)
MF	GO:0004486	methylenetetrahydrofolate dehydrogenase [NAD(P)+] activity	1	4	0.0342162	0.206239	ENSG00000163738(MTHFD2L)
MF	GO:0004488	methylenetetrahydrofolate dehydrogenase (NADP+) activity	1	4	0.0342162	0.206239	ENSG00000163738(MTHFD2L)
MF	GO:0017018	myosin phosphatase activity	1	4	0.0342162	0.206239	ENSG00000213639(PPP1CB)
MF	GO:0030229	very-low-density lipoprotein particle receptor activity	1	4	0.0342162	0.206239	ENSG00000130164(LDLR)
MF	GO:0048408	epidermal growth factor binding	1	4	0.0342162	0.206239	ENSG00000078618(NRDC)
MF	GO:0097016	L27 domain binding	1	4	0.0342162	0.206239	ENSG00000075711(DLG1)
MF	GO:0098879	structural constituent of postsynaptic specialization	1	4	0.0342162	0.206239	ENSG00000075711(DLG1)
MF	GO:0098919	structural constituent of postsynaptic density	1	4	0.0342162	0.206239	ENSG00000075711(DLG1)
MF	GO:1990460	leptin receptor binding	1	4	0.0342162	0.206239	ENSG00000205302(SNX2)
BP	GO:0048468	cell development	27	2172	0.034276	0.206239	ENSG00000003402(CFLAR),ENSG00000005810(MYCBP2),ENSG00000008294(SPAG9),ENSG00000036257(CUL3),ENSG00000077254(USP33),ENSG00000084073(ZMPSTE24),ENSG00000104133(SPG11),ENSG00000110367(DDX6),ENSG00000110888(CAPRIN2),ENSG00000130164(LDLR),ENSG00000130638(ATXN10),ENSG00000132170(PPARG),ENSG00000135387(CAPRIN1),ENSG00000137845(ADAM10),ENSG00000138802(SEC24B),ENSG00000141384(TAF4B),ENSG00000144747(TMF1),E…
BP	GO:0009073	aromatic amino acid family biosynthetic process	1	4	0.0343072	0.206239	ENSG00000163738(MTHFD2L)
BP	GO:0015798	myo-inositol transport	1	4	0.0343072	0.206239	ENSG00000151229(SLC2A13)
BP	GO:0021553	olfactory nerve development	1	4	0.0343072	0.206239	ENSG00000171316(CHD7)
BP	GO:0021590	cerebellum maturation	1	4	0.0343072	0.206239	ENSG00000095139(ARCN1)
BP	GO:0021942	radial glia guided migration of Purkinje cell	1	4	0.0343072	0.206239	ENSG00000173406(DAB1)
BP	GO:0031554	regulation of DNA-templated transcription, termination	1	4	0.0343072	0.206239	ENSG00000084073(ZMPSTE24)
BP	GO:0038123	toll-like receptor TLR1:TLR2 signaling pathway	1	4	0.0343072	0.206239	ENSG00000174125(TLR1)
BP	GO:0038124	toll-like receptor TLR6:TLR2 signaling pathway	1	4	0.0343072	0.206239	ENSG00000174130(TLR6)
BP	GO:0043622	cortical microtubule organization	1	4	0.0343072	0.206239	ENSG00000075711(DLG1)
BP	GO:0046070	dGTP metabolic process	1	4	0.0343072	0.206239	ENSG00000101347(SAMHD1)
BP	GO:0061792	secretory granule maturation	1	4	0.0343072	0.206239	ENSG00000120451(SNX19)
BP	GO:0061888	regulation of astrocyte activation	1	4	0.0343072	0.206239	ENSG00000130164(LDLR)
BP	GO:0070662	mast cell proliferation	1	4	0.0343072	0.206239	ENSG00000254087(LYN)
BP	GO:0070966	nuclear-transcribed mRNA catabolic process, no-go decay	1	4	0.0343072	0.206239	ENSG00000113300(CNOT6)
BP	GO:0071724	response to diacyl bacterial lipopeptide	1	4	0.0343072	0.206239	ENSG00000174130(TLR6)
BP	GO:0071726	cellular response to diacyl bacterial lipopeptide	1	4	0.0343072	0.206239	ENSG00000174130(TLR6)
BP	GO:0097476	spinal cord motor neuron migration	1	4	0.0343072	0.206239	ENSG00000173406(DAB1)
BP	GO:0097676	histone H3-K36 dimethylation	1	4	0.0343072	0.206239	ENSG00000116539(ASH1L)
BP	GO:1903463	regulation of mitotic cell cycle DNA replication	1	4	0.0343072	0.206239	ENSG00000084073(ZMPSTE24)
BP	GO:1905024	regulation of membrane repolarization during ventricular cardiac muscle cell action potential	1	4	0.0343072	0.206239	ENSG00000075711(DLG1)
BP	GO:1990164	histone H2A phosphorylation	1	4	0.0343072	0.206239	ENSG00000084073(ZMPSTE24)
BP	GO:2000325	regulation of nuclear receptor transcription coactivator activity	1	4	0.0343072	0.206239	ENSG00000113300(CNOT6)
MF	GO:0004527	exonuclease activity	3	82	0.0343739	0.206376	ENSG00000113300(CNOT6),ENSG00000152520(PAN3),ENSG00000162039(MEIOB)
BP	GO:0016925	protein sumoylation	3	82	0.0345992	0.20708	ENSG00000033800(PIAS1),ENSG00000112200(ZNF451),ENSG00000112701(SENP6)
BP	GO:0038094	Fc-gamma receptor signaling pathway	3	82	0.0345992	0.20708	ENSG00000145555(MYO10),ENSG00000149177(PTPRJ),ENSG00000254087(LYN)
BP	GO:0038127	ERBB signaling pathway	4	141	0.0346454	0.20708	ENSG00000077044(DGKD),ENSG00000085832(EPS15),ENSG00000147010(SH3KBP1),ENSG00000149177(PTPRJ)
BP	GO:0007626	locomotory behavior	5	207	0.0346681	0.20708	ENSG00000084073(ZMPSTE24),ENSG00000095139(ARCN1),ENSG00000104133(SPG11),ENSG00000171316(CHD7),ENSG00000173406(DAB1)
MF	GO:0005524	ATP binding	20	1499	0.0348219	0.207617	ENSG00000009954(BAZ1B),ENSG00000058668(ATP2B4),ENSG00000070961(ATP2B1),ENSG00000077044(DGKD),ENSG00000095564(BTAF1),ENSG00000104043(ATP8B4),ENSG00000110367(DDX6),ENSG00000114268(PFKFB4),ENSG00000115020(PIKFYVE),ENSG00000129566(TEP1),ENSG00000133706(LARS1),ENSG00000140367(UBE2Q2),ENSG00000145555(MYO10),ENSG00000152520(PAN3),ENSG00000153187(HNRNPU),ENSG00000160551(TAOK1),ENSG00000170606(HSPA4),ENSG…
BP	GO:0010975	regulation of neuron projection development	9	512	0.0349174	0.207617	ENSG00000003402(CFLAR),ENSG00000005810(MYCBP2),ENSG00000110888(CAPRIN2),ENSG00000135387(CAPRIN1),ENSG00000137845(ADAM10),ENSG00000153317(ASAP1),ENSG00000173406(DAB1),ENSG00000180353(HCLS1),ENSG00000254087(LYN)
MF	GO:0034061	DNA polymerase activity	2	34	0.0349217	0.207617	ENSG00000129566(TEP1),ENSG00000164306(PRIMPOL)
BP	GO:0051130	positive regulation of cellular component organization	17	1215	0.0349354	0.207617	ENSG00000003402(CFLAR),ENSG00000036257(CUL3),ENSG00000052795(FNIP2),ENSG00000075711(DLG1),ENSG00000097033(SH3GLB1),ENSG00000110888(CAPRIN2),ENSG00000113300(CNOT6),ENSG00000132170(PPARG),ENSG00000135387(CAPRIN1),ENSG00000149177(PTPRJ),ENSG00000152520(PAN3),ENSG00000153187(HNRNPU),ENSG00000153317(ASAP1),ENSG00000174130(TLR6),ENSG00000180353(HCLS1),ENSG00000198718(TOGARAM1),ENSG00000254087(LYN)
CC	GO:0098889	intrinsic component of presynaptic membrane	3	84	0.0350487	0.208009	ENSG00000058668(ATP2B4),ENSG00000070961(ATP2B1),ENSG00000127022(CANX)
BP	GO:0060306	regulation of membrane repolarization	2	34	0.0350901	0.208009	ENSG00000075711(DLG1),ENSG00000084073(ZMPSTE24)
BP	GO:0034613	cellular protein localization	25	1980	0.035165	0.20819	ENSG00000044459(CNTLN),ENSG00000058668(ATP2B4),ENSG00000075711(DLG1),ENSG00000085832(EPS15),ENSG00000095139(ARCN1),ENSG00000097033(SH3GLB1),ENSG00000115020(PIKFYVE),ENSG00000117305(HMGCL),ENSG00000125447(GGA3),ENSG00000127328(RAB3IP),ENSG00000137145(DENND4C),ENSG00000137770(CTDSPL2),ENSG00000137845(ADAM10),ENSG00000138768(USO1),ENSG00000138802(SEC24B),ENSG00000152061(RABGAP1L),ENSG00000152520(PAN…
BP	GO:0033135	regulation of peptidyl-serine phosphorylation	4	142	0.0354173	0.209418	ENSG00000052795(FNIP2),ENSG00000058668(ATP2B4),ENSG00000110888(CAPRIN2),ENSG00000180353(HCLS1)
BP	GO:0006259	DNA metabolic process	14	944	0.0354998	0.209641	ENSG00000084073(ZMPSTE24),ENSG00000101347(SAMHD1),ENSG00000117000(RLF),ENSG00000129566(TEP1),ENSG00000132170(PPARG),ENSG00000140455(USP3),ENSG00000153187(HNRNPU),ENSG00000153827(TRIP12),ENSG00000156273(BACH1),ENSG00000160551(TAOK1),ENSG00000162039(MEIOB),ENSG00000164306(PRIMPOL),ENSG00000181090(EHMT1),ENSG00000187790(FANCM)
MF	GO:0140097	catalytic activity, acting on DNA	5	209	0.0355751	0.209822	ENSG00000129566(TEP1),ENSG00000162039(MEIOB),ENSG00000164306(PRIMPOL),ENSG00000171316(CHD7),ENSG00000187790(FANCM)
BP	GO:0002431	Fc receptor mediated stimulatory signaling pathway	3	83	0.0356748	0.210145	ENSG00000145555(MYO10),ENSG00000149177(PTPRJ),ENSG00000254087(LYN)
BP	GO:0062012	regulation of small molecule metabolic process	8	434	0.0359597	0.211557	ENSG00000058668(ATP2B4),ENSG00000066136(NFYC),ENSG00000084073(ZMPSTE24),ENSG00000114268(PFKFB4),ENSG00000130164(LDLR),ENSG00000132170(PPARG),ENSG00000185591(SP1),ENSG00000213639(PPP1CB)
CC	GO:0005769	early endosome	7	363	0.0361883	0.211873	ENSG00000085832(EPS15),ENSG00000115020(PIKFYVE),ENSG00000120451(SNX19),ENSG00000125447(GGA3),ENSG00000130164(LDLR),ENSG00000152061(RABGAP1L),ENSG00000205302(SNX2)
BP	GO:0016571	histone methylation	4	143	0.0361991	0.211873	ENSG00000055609(KMT2C),ENSG00000116539(ASH1L),ENSG00000117000(RLF),ENSG00000181090(EHMT1)
BP	GO:1905952	regulation of lipid localization	4	143	0.0361991	0.211873	ENSG00000132170(PPARG),ENSG00000143970(ASXL2),ENSG00000144747(TMF1),ENSG00000175445(LPL)
MF	GO:0004175	endopeptidase activity	8	436	0.0363439	0.211873	ENSG00000003402(CFLAR),ENSG00000077254(USP33),ENSG00000078618(NRDC),ENSG00000084073(ZMPSTE24),ENSG00000112701(SENP6),ENSG00000137845(ADAM10),ENSG00000155666(KDM8),ENSG00000162600(OMA1)
BP	GO:0051726	regulation of cell cycle	17	1221	0.0363523	0.211873	ENSG00000036257(CUL3),ENSG00000054282(SDCCAG8),ENSG00000058668(ATP2B4),ENSG00000075711(DLG1),ENSG00000084073(ZMPSTE24),ENSG00000097033(SH3GLB1),ENSG00000104218(CSPP1),ENSG00000112701(SENP6),ENSG00000113300(CNOT6),ENSG00000115760(BIRC6),ENSG00000152503(TRIM36),ENSG00000152894(PTPRK),ENSG00000153187(HNRNPU),ENSG00000160551(TAOK1),ENSG00000163806(SPDYA),ENSG00000173889(PHC3),ENSG00000181090(EHMT1)
BP	GO:0031348	negative regulation of defense response	5	210	0.0365322	0.211873	ENSG00000101347(SAMHD1),ENSG00000116539(ASH1L),ENSG00000130164(LDLR),ENSG00000132170(PPARG),ENSG00000163565(IFI16)
BP	GO:0042692	muscle cell differentiation	7	357	0.0365552	0.211873	ENSG00000003402(CFLAR),ENSG00000008294(SPAG9),ENSG00000033800(PIAS1),ENSG00000072736(NFATC3),ENSG00000084073(ZMPSTE24),ENSG00000112096(SOD2),ENSG00000153187(HNRNPU)
BP	GO:1903047	mitotic cell cycle process	13	859	0.0366348	0.211873	ENSG00000033800(PIAS1),ENSG00000036257(CUL3),ENSG00000054282(SDCCAG8),ENSG00000075711(DLG1),ENSG00000084073(ZMPSTE24),ENSG00000113300(CNOT6),ENSG00000152503(TRIM36),ENSG00000153187(HNRNPU),ENSG00000155666(KDM8),ENSG00000156273(BACH1),ENSG00000160551(TAOK1),ENSG00000163806(SPDYA),ENSG00000213639(PPP1CB)
BP	GO:0032269	negative regulation of cellular protein metabolic process	15	1039	0.0367659	0.211873	ENSG00000003402(CFLAR),ENSG00000058668(ATP2B4),ENSG00000075711(DLG1),ENSG00000110888(CAPRIN2),ENSG00000112200(ZNF451),ENSG00000115760(BIRC6),ENSG00000116539(ASH1L),ENSG00000135387(CAPRIN1),ENSG00000136536(MARCHF7),ENSG00000149177(PTPRJ),ENSG00000153827(TRIP12),ENSG00000156052(GNAQ),ENSG00000163565(IFI16),ENSG00000173473(SMARCC1),ENSG00000254087(LYN)
BP	GO:0120035	regulation of plasma membrane bounded cell projection organization	11	685	0.0367713	0.211873	ENSG00000003402(CFLAR),ENSG00000005810(MYCBP2),ENSG00000054282(SDCCAG8),ENSG00000110888(CAPRIN2),ENSG00000135387(CAPRIN1),ENSG00000137845(ADAM10),ENSG00000145555(MYO10),ENSG00000153317(ASAP1),ENSG00000173406(DAB1),ENSG00000180353(HCLS1),ENSG00000254087(LYN)
BP	GO:0051656	establishment of organelle localization	8	436	0.0367913	0.211873	ENSG00000036257(CUL3),ENSG00000075711(DLG1),ENSG00000104133(SPG11),ENSG00000108587(GOSR1),ENSG00000138768(USO1),ENSG00000138802(SEC24B),ENSG00000153187(HNRNPU),ENSG00000254087(LYN)
MF	GO:0000175	3'-5'-exoribonuclease activity	2	35	0.0368316	0.211873	ENSG00000113300(CNOT6),ENSG00000152520(PAN3)
MF	GO:0015662	ion transmembrane transporter activity, phosphorylative mechanism	2	35	0.0368316	0.211873	ENSG00000058668(ATP2B4),ENSG00000070961(ATP2B1)
BP	GO:0031327	negative regulation of cellular biosynthetic process	21	1601	0.0369242	0.211873	ENSG00000033800(PIAS1),ENSG00000036257(CUL3),ENSG00000052795(FNIP2),ENSG00000058668(ATP2B4),ENSG00000072736(NFATC3),ENSG00000075711(DLG1),ENSG00000086102(NFX1),ENSG00000095564(BTAF1),ENSG00000110888(CAPRIN2),ENSG00000112200(ZNF451),ENSG00000132170(PPARG),ENSG00000135387(CAPRIN1),ENSG00000140455(USP3),ENSG00000152894(PTPRK),ENSG00000153187(HNRNPU),ENSG00000155666(KDM8),ENSG00000156273(BACH1),ENSG0…
BP	GO:0001889	liver development	4	144	0.0369908	0.211873	ENSG00000003402(CFLAR),ENSG00000036257(CUL3),ENSG00000084073(ZMPSTE24),ENSG00000117305(HMGCL)
BP	GO:0106106	cold-induced thermogenesis	4	144	0.0369908	0.211873	ENSG00000078618(NRDC),ENSG00000101493(ZNF516),ENSG00000162600(OMA1),ENSG00000181090(EHMT1)
BP	GO:0120161	regulation of cold-induced thermogenesis	4	144	0.0369908	0.211873	ENSG00000078618(NRDC),ENSG00000101493(ZNF516),ENSG00000162600(OMA1),ENSG00000181090(EHMT1)
BP	GO:0000291	nuclear-transcribed mRNA catabolic process, exonucleolytic	2	35	0.0370087	0.211873	ENSG00000110367(DDX6),ENSG00000113300(CNOT6)
BP	GO:0010742	macrophage derived foam cell differentiation	2	35	0.0370087	0.211873	ENSG00000132170(PPARG),ENSG00000175445(LPL)
BP	GO:0043516	regulation of DNA damage response, signal transduction by p53 class mediator	2	35	0.0370087	0.211873	ENSG00000084073(ZMPSTE24),ENSG00000136536(MARCHF7)
BP	GO:0070050	neuron cellular homeostasis	2	35	0.0370087	0.211873	ENSG00000070961(ATP2B1),ENSG00000160551(TAOK1)
BP	GO:0090077	foam cell differentiation	2	35	0.0370087	0.211873	ENSG00000132170(PPARG),ENSG00000175445(LPL)
BP	GO:0051650	establishment of vesicle localization	5	211	0.037167	0.212365	ENSG00000036257(CUL3),ENSG00000104133(SPG11),ENSG00000108587(GOSR1),ENSG00000138768(USO1),ENSG00000138802(SEC24B)
BP	GO:0051239	regulation of multicellular organismal process	37	3203	0.0371949	0.212365	ENSG00000003402(CFLAR),ENSG00000005810(MYCBP2),ENSG00000008294(SPAG9),ENSG00000011275(RNF216),ENSG00000055609(KMT2C),ENSG00000058668(ATP2B4),ENSG00000070961(ATP2B1),ENSG00000072736(NFATC3),ENSG00000075711(DLG1),ENSG00000078618(NRDC),ENSG00000084073(ZMPSTE24),ENSG00000101493(ZNF516),ENSG00000110367(DDX6),ENSG00000110888(CAPRIN2),ENSG00000112096(SOD2),ENSG00000121210(TMEM131L),ENSG00000130164(LDLR)…
BP	GO:0070727	cellular macromolecule localization	25	1991	0.0372308	0.212365	ENSG00000044459(CNTLN),ENSG00000058668(ATP2B4),ENSG00000075711(DLG1),ENSG00000085832(EPS15),ENSG00000095139(ARCN1),ENSG00000097033(SH3GLB1),ENSG00000115020(PIKFYVE),ENSG00000117305(HMGCL),ENSG00000125447(GGA3),ENSG00000127328(RAB3IP),ENSG00000137145(DENND4C),ENSG00000137770(CTDSPL2),ENSG00000137845(ADAM10),ENSG00000138768(USO1),ENSG00000138802(SEC24B),ENSG00000152061(RABGAP1L),ENSG00000152520(PAN…
BP	GO:0045935	positive regulation of nucleobase-containing compound metabolic process	24	1895	0.0376286	0.214373	ENSG00000033800(PIAS1),ENSG00000055609(KMT2C),ENSG00000066136(NFYC),ENSG00000072736(NFATC3),ENSG00000100207(TCF20),ENSG00000101493(ZNF516),ENSG00000110888(CAPRIN2),ENSG00000113300(CNOT6),ENSG00000114268(PFKFB4),ENSG00000116539(ASH1L),ENSG00000117000(RLF),ENSG00000132170(PPARG),ENSG00000141384(TAF4B),ENSG00000143970(ASXL2),ENSG00000151702(FLI1),ENSG00000153187(HNRNPU),ENSG00000155666(KDM8),ENSG000…
BP	GO:0051253	negative regulation of RNA metabolic process	19	1414	0.037682	0.214381	ENSG00000033800(PIAS1),ENSG00000036257(CUL3),ENSG00000052795(FNIP2),ENSG00000072736(NFATC3),ENSG00000075711(DLG1),ENSG00000084073(ZMPSTE24),ENSG00000086102(NFX1),ENSG00000095564(BTAF1),ENSG00000112200(ZNF451),ENSG00000132170(PPARG),ENSG00000140455(USP3),ENSG00000152894(PTPRK),ENSG00000153187(HNRNPU),ENSG00000155666(KDM8),ENSG00000156273(BACH1),ENSG00000163159(VPS72),ENSG00000163565(IFI16),ENSG000…
BP	GO:1903507	negative regulation of nucleic acid-templated transcription	18	1320	0.0377216	0.214381	ENSG00000033800(PIAS1),ENSG00000036257(CUL3),ENSG00000052795(FNIP2),ENSG00000072736(NFATC3),ENSG00000075711(DLG1),ENSG00000086102(NFX1),ENSG00000095564(BTAF1),ENSG00000112200(ZNF451),ENSG00000132170(PPARG),ENSG00000140455(USP3),ENSG00000152894(PTPRK),ENSG00000153187(HNRNPU),ENSG00000155666(KDM8),ENSG00000156273(BACH1),ENSG00000163159(VPS72),ENSG00000163565(IFI16),ENSG00000180353(HCLS1),ENSG000001…
MF	GO:0097159	organic cyclic compound binding	64	6114	0.0378751	0.214485	ENSG00000009954(BAZ1B),ENSG00000033800(PIAS1),ENSG00000055609(KMT2C),ENSG00000058668(ATP2B4),ENSG00000066136(NFYC),ENSG00000070961(ATP2B1),ENSG00000072736(NFATC3),ENSG00000075151(EIF4G3),ENSG00000075420(FNDC3B),ENSG00000077044(DGKD),ENSG00000084073(ZMPSTE24),ENSG00000086102(NFX1),ENSG00000095139(ARCN1),ENSG00000095564(BTAF1),ENSG00000100207(TCF20),ENSG00000101347(SAMHD1),ENSG00000101493(ZNF516),E…
BP	GO:0042058	regulation of epidermal growth factor receptor signaling pathway	3	85	0.0378773	0.214485	ENSG00000085832(EPS15),ENSG00000147010(SH3KBP1),ENSG00000149177(PTPRJ)
BP	GO:0043506	regulation of JUN kinase activity	3	85	0.0378773	0.214485	ENSG00000008294(SPAG9),ENSG00000160551(TAOK1),ENSG00000174130(TLR6)
BP	GO:0045862	positive regulation of proteolysis	7	360	0.0379715	0.214661	ENSG00000003402(CFLAR),ENSG00000033800(PIAS1),ENSG00000034677(RNF19A),ENSG00000078618(NRDC),ENSG00000132170(PPARG),ENSG00000163565(IFI16),ENSG00000254087(LYN)
MF	GO:0060090	molecular adaptor activity	6	285	0.0379999	0.214661	ENSG00000008294(SPAG9),ENSG00000044459(CNTLN),ENSG00000075711(DLG1),ENSG00000108587(GOSR1),ENSG00000151474(FRMD4A),ENSG00000175445(LPL)
BP	GO:1902679	negative regulation of RNA biosynthetic process	18	1322	0.0381983	0.215521	ENSG00000033800(PIAS1),ENSG00000036257(CUL3),ENSG00000052795(FNIP2),ENSG00000072736(NFATC3),ENSG00000075711(DLG1),ENSG00000086102(NFX1),ENSG00000095564(BTAF1),ENSG00000112200(ZNF451),ENSG00000132170(PPARG),ENSG00000140455(USP3),ENSG00000152894(PTPRK),ENSG00000153187(HNRNPU),ENSG00000155666(KDM8),ENSG00000156273(BACH1),ENSG00000163159(VPS72),ENSG00000163565(IFI16),ENSG00000180353(HCLS1),ENSG000001…
CC	GO:0000932	P-body	3	87	0.0382838	0.215744	ENSG00000110367(DDX6),ENSG00000135387(CAPRIN1),ENSG00000152520(PAN3)
BP	GO:0045934	negative regulation of nucleobase-containing compound metabolic process	20	1513	0.0385943	0.216978	ENSG00000033800(PIAS1),ENSG00000036257(CUL3),ENSG00000052795(FNIP2),ENSG00000072736(NFATC3),ENSG00000075711(DLG1),ENSG00000084073(ZMPSTE24),ENSG00000086102(NFX1),ENSG00000095564(BTAF1),ENSG00000112200(ZNF451),ENSG00000132170(PPARG),ENSG00000140455(USP3),ENSG00000152894(PTPRK),ENSG00000153187(HNRNPU),ENSG00000153827(TRIP12),ENSG00000155666(KDM8),ENSG00000156273(BACH1),ENSG00000163159(VPS72),ENSG00…
BP	GO:0045834	positive regulation of lipid metabolic process	4	146	0.0386042	0.216978	ENSG00000097033(SH3GLB1),ENSG00000130164(LDLR),ENSG00000132170(PPARG),ENSG00000254087(LYN)
MF	GO:0001103	RNA polymerase II repressing transcription factor binding	2	36	0.0387809	0.216978	ENSG00000132170(PPARG),ENSG00000185591(SP1)
MF	GO:0043014	alpha-tubulin binding	2	36	0.0387809	0.216978	ENSG00000152503(TRIM36),ENSG00000160551(TAOK1)
BP	GO:1901576	organic substance biosynthetic process	64	6112	0.0388617	0.216978	ENSG00000003402(CFLAR),ENSG00000009954(BAZ1B),ENSG00000033800(PIAS1),ENSG00000036257(CUL3),ENSG00000052795(FNIP2),ENSG00000055609(KMT2C),ENSG00000058668(ATP2B4),ENSG00000066136(NFYC),ENSG00000072736(NFATC3),ENSG00000075151(EIF4G3),ENSG00000075711(DLG1),ENSG00000084073(ZMPSTE24),ENSG00000085871(MGST2),ENSG00000086102(NFX1),ENSG00000095564(BTAF1),ENSG00000097033(SH3GLB1),ENSG00000100207(TCF20),ENSG…
BP	GO:0044770	cell cycle phase transition	10	606	0.0388997	0.216978	ENSG00000033800(PIAS1),ENSG00000036257(CUL3),ENSG00000054282(SDCCAG8),ENSG00000058668(ATP2B4),ENSG00000113300(CNOT6),ENSG00000155666(KDM8),ENSG00000156273(BACH1),ENSG00000160551(TAOK1),ENSG00000163806(SPDYA),ENSG00000213639(PPP1CB)
BP	GO:0030224	monocyte differentiation	2	36	0.0389668	0.216978	ENSG00000132170(PPARG),ENSG00000163565(IFI16)
BP	GO:0099622	cardiac muscle cell membrane repolarization	2	36	0.0389668	0.216978	ENSG00000075711(DLG1),ENSG00000084073(ZMPSTE24)
BP	GO:1903131	mononuclear cell differentiation	2	36	0.0389668	0.216978	ENSG00000132170(PPARG),ENSG00000163565(IFI16)
BP	GO:0061008	hepaticobiliary system development	4	147	0.0394258	0.216978	ENSG00000003402(CFLAR),ENSG00000036257(CUL3),ENSG00000084073(ZMPSTE24),ENSG00000117305(HMGCL)
CC	GO:0030669	clathrin-coated endocytic vesicle membrane	2	37	0.0395674	0.216978	ENSG00000085832(EPS15),ENSG00000130164(LDLR)
CC	GO:0034358	plasma lipoprotein particle	2	37	0.0395674	0.216978	ENSG00000130164(LDLR),ENSG00000175445(LPL)
CC	GO:1990777	lipoprotein particle	2	37	0.0395674	0.216978	ENSG00000130164(LDLR),ENSG00000175445(LPL)
BP	GO:0035556	intracellular signal transduction	33	2807	0.0396563	0.216978	ENSG00000003402(CFLAR),ENSG00000008294(SPAG9),ENSG00000031003(FAM13B),ENSG00000036257(CUL3),ENSG00000052795(FNIP2),ENSG00000058668(ATP2B4),ENSG00000071205(ARHGAP10),ENSG00000072736(NFATC3),ENSG00000075711(DLG1),ENSG00000077044(DGKD),ENSG00000084073(ZMPSTE24),ENSG00000112096(SOD2),ENSG00000113300(CNOT6),ENSG00000115020(PIKFYVE),ENSG00000116539(ASH1L),ENSG00000116991(SIPA1L2),ENSG00000133706(LARS1)…
BP	GO:0048666	neuron development	16	1142	0.0397737	0.216978	ENSG00000003402(CFLAR),ENSG00000005810(MYCBP2),ENSG00000077254(USP33),ENSG00000104133(SPG11),ENSG00000110888(CAPRIN2),ENSG00000130638(ATXN10),ENSG00000135387(CAPRIN1),ENSG00000137845(ADAM10),ENSG00000138802(SEC24B),ENSG00000147010(SH3KBP1),ENSG00000152894(PTPRK),ENSG00000153317(ASAP1),ENSG00000173406(DAB1),ENSG00000180353(HCLS1),ENSG00000180376(CCDC66),ENSG00000254087(LYN)
BP	GO:0031344	regulation of cell projection organization	11	694	0.0398009	0.216978	ENSG00000003402(CFLAR),ENSG00000005810(MYCBP2),ENSG00000054282(SDCCAG8),ENSG00000110888(CAPRIN2),ENSG00000135387(CAPRIN1),ENSG00000137845(ADAM10),ENSG00000145555(MYO10),ENSG00000153317(ASAP1),ENSG00000173406(DAB1),ENSG00000180353(HCLS1),ENSG00000254087(LYN)
MF	GO:0032555	purine ribonucleotide binding	24	1910	0.039816	0.216978	ENSG00000009954(BAZ1B),ENSG00000058668(ATP2B4),ENSG00000070961(ATP2B1),ENSG00000077044(DGKD),ENSG00000095564(BTAF1),ENSG00000101347(SAMHD1),ENSG00000104043(ATP8B4),ENSG00000110367(DDX6),ENSG00000114268(PFKFB4),ENSG00000115020(PIKFYVE),ENSG00000117305(HMGCL),ENSG00000129566(TEP1),ENSG00000132676(DAP3),ENSG00000133706(LARS1),ENSG00000140367(UBE2Q2),ENSG00000145555(MYO10),ENSG00000152520(PAN3),ENSG0…
MF	GO:0008276	protein methyltransferase activity	3	87	0.0398893	0.216978	ENSG00000055609(KMT2C),ENSG00000116539(ASH1L),ENSG00000181090(EHMT1)
BP	GO:1905954	positive regulation of lipid localization	3	87	0.0401479	0.216978	ENSG00000143970(ASXL2),ENSG00000144747(TMF1),ENSG00000175445(LPL)
BP	GO:0030534	adult behavior	4	148	0.0402573	0.216978	ENSG00000084073(ZMPSTE24),ENSG00000095139(ARCN1),ENSG00000171316(CHD7),ENSG00000173406(DAB1)
BP	GO:0050777	negative regulation of immune response	4	148	0.0402573	0.216978	ENSG00000101347(SAMHD1),ENSG00000132170(PPARG),ENSG00000163565(IFI16),ENSG00000254087(LYN)
BP	GO:0060284	regulation of cell development	14	961	0.0402807	0.216978	ENSG00000003402(CFLAR),ENSG00000005810(MYCBP2),ENSG00000008294(SPAG9),ENSG00000110367(DDX6),ENSG00000110888(CAPRIN2),ENSG00000130164(LDLR),ENSG00000132170(PPARG),ENSG00000135387(CAPRIN1),ENSG00000137845(ADAM10),ENSG00000153317(ASAP1),ENSG00000171316(CHD7),ENSG00000173406(DAB1),ENSG00000180353(HCLS1),ENSG00000254087(LYN)
CC	GO:0045202	synapse	18	1356	0.0404028	0.216978	ENSG00000011275(RNF216),ENSG00000034677(RNF19A),ENSG00000058668(ATP2B4),ENSG00000070961(ATP2B1),ENSG00000075711(DLG1),ENSG00000085832(EPS15),ENSG00000104133(SPG11),ENSG00000110841(PPFIBP1),ENSG00000127022(CANX),ENSG00000135387(CAPRIN1),ENSG00000137845(ADAM10),ENSG00000147010(SH3KBP1),ENSG00000153317(ASAP1),ENSG00000156052(GNAQ),ENSG00000159788(RGS12),ENSG00000173406(DAB1),ENSG00000180353(HCLS1),E…
MF	GO:0140110	transcription regulator activity	22	1718	0.0405465	0.216978	ENSG00000033800(PIAS1),ENSG00000055609(KMT2C),ENSG00000066136(NFYC),ENSG00000072736(NFATC3),ENSG00000086102(NFX1),ENSG00000095564(BTAF1),ENSG00000100207(TCF20),ENSG00000112200(ZNF451),ENSG00000116539(ASH1L),ENSG00000117000(RLF),ENSG00000123066(MED13L),ENSG00000132170(PPARG),ENSG00000141384(TAF4B),ENSG00000144747(TMF1),ENSG00000151702(FLI1),ENSG00000153187(HNRNPU),ENSG00000156273(BACH1),ENSG000001…
BP	GO:0048667	cell morphogenesis involved in neuron differentiation	10	611	0.0407574	0.216978	ENSG00000005810(MYCBP2),ENSG00000077254(USP33),ENSG00000104133(SPG11),ENSG00000110888(CAPRIN2),ENSG00000135387(CAPRIN1),ENSG00000137845(ADAM10),ENSG00000138802(SEC24B),ENSG00000147010(SH3KBP1),ENSG00000173406(DAB1),ENSG00000180353(HCLS1)
MF	GO:0016896	exoribonuclease activity, producing 5'-phosphomonoesters	2	37	0.0407686	0.216978	ENSG00000113300(CNOT6),ENSG00000152520(PAN3)
MF	GO:0044390	ubiquitin-like protein conjugating enzyme binding	2	37	0.0407686	0.216978	ENSG00000034677(RNF19A),ENSG00000136536(MARCHF7)
BP	GO:0002755	MyD88-dependent toll-like receptor signaling pathway	2	37	0.0409635	0.216978	ENSG00000174125(TLR1),ENSG00000174130(TLR6)
BP	GO:0019432	triglyceride biosynthetic process	2	37	0.0409635	0.216978	ENSG00000130164(LDLR),ENSG00000175445(LPL)
BP	GO:0090218	positive regulation of lipid kinase activity	2	37	0.0409635	0.216978	ENSG00000097033(SH3GLB1),ENSG00000254087(LYN)
BP	GO:2000785	regulation of autophagosome assembly	2	37	0.0409635	0.216978	ENSG00000097033(SH3GLB1),ENSG00000115020(PIKFYVE)
BP	GO:0048813	dendrite morphogenesis	4	149	0.0410988	0.216978	ENSG00000110888(CAPRIN2),ENSG00000135387(CAPRIN1),ENSG00000137845(ADAM10),ENSG00000180353(HCLS1)
BP	GO:0009314	response to radiation	8	446	0.0411444	0.216978	ENSG00000033800(PIAS1),ENSG00000084073(ZMPSTE24),ENSG00000152894(PTPRK),ENSG00000156052(GNAQ),ENSG00000163565(IFI16),ENSG00000164306(PRIMPOL),ENSG00000180376(CCDC66),ENSG00000213639(PPP1CB)
BP	GO:0032760	positive regulation of tumor necrosis factor production	3	88	0.0413085	0.216978	ENSG00000149177(PTPRJ),ENSG00000174125(TLR1),ENSG00000175445(LPL)
BP	GO:0051149	positive regulation of muscle cell differentiation	3	88	0.0413085	0.216978	ENSG00000008294(SPAG9),ENSG00000033800(PIAS1),ENSG00000112096(SOD2)
BP	GO:0009719	response to endogenous stimulus	22	1718	0.0413983	0.216978	ENSG00000003402(CFLAR),ENSG00000033800(PIAS1),ENSG00000058668(ATP2B4),ENSG00000070961(ATP2B1),ENSG00000084073(ZMPSTE24),ENSG00000112200(ZNF451),ENSG00000130164(LDLR),ENSG00000132170(PPARG),ENSG00000133706(LARS1),ENSG00000137145(DENND4C),ENSG00000137770(CTDSPL2),ENSG00000138768(USO1),ENSG00000152894(PTPRK),ENSG00000153187(HNRNPU),ENSG00000156052(GNAQ),ENSG00000159459(UBR1),ENSG00000173473(SMARCC1)…
BP	GO:0065009	regulation of molecular function	35	3023	0.041521	0.216978	ENSG00000003402(CFLAR),ENSG00000008294(SPAG9),ENSG00000031003(FAM13B),ENSG00000052795(FNIP2),ENSG00000058668(ATP2B4),ENSG00000071205(ARHGAP10),ENSG00000075711(DLG1),ENSG00000077254(USP33),ENSG00000078618(NRDC),ENSG00000084073(ZMPSTE24),ENSG00000085871(MGST2),ENSG00000095564(BTAF1),ENSG00000097033(SH3GLB1),ENSG00000110888(CAPRIN2),ENSG00000113300(CNOT6),ENSG00000115760(BIRC6),ENSG00000116991(SIPA1…
CC	GO:0035579	specific granule membrane	3	90	0.041666	0.216978	ENSG00000104043(ATP8B4),ENSG00000137845(ADAM10),ENSG00000149177(PTPRJ)
CC	GO:0036464	cytoplasmic ribonucleoprotein granule	5	222	0.0416851	0.216978	ENSG00000110367(DDX6),ENSG00000135387(CAPRIN1),ENSG00000140455(USP3),ENSG00000152520(PAN3),ENSG00000153187(HNRNPU)
BP	GO:0001816	cytokine production	12	787	0.0417445	0.216978	ENSG00000011275(RNF216),ENSG00000070961(ATP2B1),ENSG00000072736(NFATC3),ENSG00000075711(DLG1),ENSG00000116539(ASH1L),ENSG00000144747(TMF1),ENSG00000149177(PTPRJ),ENSG00000163565(IFI16),ENSG00000174125(TLR1),ENSG00000174130(TLR6),ENSG00000175445(LPL),ENSG00000254087(LYN)
CC	GO:0030891	VCB complex	1	5	0.0418979	0.216978	ENSG00000077254(USP33)
CC	GO:0044545	NSL complex	1	5	0.0418979	0.216978	ENSG00000144445(KANSL1L)
CC	GO:0097025	MPP7-DLG1-LIN7 complex	1	5	0.0418979	0.216978	ENSG00000075711(DLG1)
BP	GO:0009267	cellular response to starvation	4	150	0.0419503	0.216978	ENSG00000077254(USP33),ENSG00000097033(SH3GLB1),ENSG00000133706(LARS1),ENSG00000163565(IFI16)
BP	GO:0090288	negative regulation of cellular response to growth factor stimulus	4	150	0.0419503	0.216978	ENSG00000003402(CFLAR),ENSG00000058668(ATP2B4),ENSG00000112200(ZNF451),ENSG00000137770(CTDSPL2)
BP	GO:0080134	regulation of response to stress	19	1434	0.0424718	0.216978	ENSG00000008294(SPAG9),ENSG00000011275(RNF216),ENSG00000033800(PIAS1),ENSG00000058668(ATP2B4),ENSG00000075711(DLG1),ENSG00000084073(ZMPSTE24),ENSG00000085871(MGST2),ENSG00000101347(SAMHD1),ENSG00000112096(SOD2),ENSG00000116539(ASH1L),ENSG00000130164(LDLR),ENSG00000132170(PPARG),ENSG00000136536(MARCHF7),ENSG00000153827(TRIP12),ENSG00000160551(TAOK1),ENSG00000163565(IFI16),ENSG00000174130(TLR6),ENS…
BP	GO:0043535	regulation of blood vessel endothelial cell migration	3	89	0.042486	0.216978	ENSG00000058668(ATP2B4),ENSG00000132170(PPARG),ENSG00000185591(SP1)
BP	GO:1903426	regulation of reactive oxygen species biosynthetic process	3	89	0.042486	0.216978	ENSG00000003402(CFLAR),ENSG00000058668(ATP2B4),ENSG00000174130(TLR6)
BP	GO:1901698	response to nitrogen compound	16	1152	0.042503	0.216978	ENSG00000003402(CFLAR),ENSG00000058668(ATP2B4),ENSG00000070961(ATP2B1),ENSG00000085871(MGST2),ENSG00000130164(LDLR),ENSG00000132170(PPARG),ENSG00000133706(LARS1),ENSG00000137145(DENND4C),ENSG00000138768(USO1),ENSG00000156052(GNAQ),ENSG00000159459(UBR1),ENSG00000173473(SMARCC1),ENSG00000174130(TLR6),ENSG00000175445(LPL),ENSG00000185591(SP1),ENSG00000254087(LYN)
MF	GO:0017076	purine nucleotide binding	24	1923	0.042563	0.216978	ENSG00000009954(BAZ1B),ENSG00000058668(ATP2B4),ENSG00000070961(ATP2B1),ENSG00000077044(DGKD),ENSG00000095564(BTAF1),ENSG00000101347(SAMHD1),ENSG00000104043(ATP8B4),ENSG00000110367(DDX6),ENSG00000114268(PFKFB4),ENSG00000115020(PIKFYVE),ENSG00000117305(HMGCL),ENSG00000129566(TEP1),ENSG00000132676(DAP3),ENSG00000133706(LARS1),ENSG00000140367(UBE2Q2),ENSG00000145555(MYO10),ENSG00000152520(PAN3),ENSG0…
MF	GO:0004331	fructose-2,6-bisphosphate 2-phosphatase activity	1	5	0.0425869	0.216978	ENSG00000114268(PFKFB4)
MF	GO:0004464	leukotriene-C4 synthase activity	1	5	0.0425869	0.216978	ENSG00000085871(MGST2)
MF	GO:0004749	ribose phosphate diphosphokinase activity	1	5	0.0425869	0.216978	ENSG00000141127(PRPSAP2)
MF	GO:0016929	SUMO-specific protease activity	1	5	0.0425869	0.216978	ENSG00000112701(SENP6)
MF	GO:0019238	cyclohydrolase activity	1	5	0.0425869	0.216978	ENSG00000163738(MTHFD2L)
MF	GO:0032554	purine deoxyribonucleotide binding	1	5	0.0425869	0.216978	ENSG00000101347(SAMHD1)
MF	GO:0042030	ATPase inhibitor activity	1	5	0.0425869	0.216978	ENSG00000052795(FNIP2)
MF	GO:0046976	histone methyltransferase activity (H3-K27 specific)	1	5	0.0425869	0.216978	ENSG00000181090(EHMT1)
CC	GO:0030139	endocytic vesicle	6	298	0.0426104	0.216978	ENSG00000085832(EPS15),ENSG00000130164(LDLR),ENSG00000147010(SH3KBP1),ENSG00000158987(RAPGEF6),ENSG00000174125(TLR1),ENSG00000174130(TLR6)
BP	GO:0002513	tolerance induction to self antigen	1	5	0.0426997	0.216978	ENSG00000254087(LYN)
BP	GO:0002767	immune response-inhibiting cell surface receptor signaling pathway	1	5	0.0426997	0.216978	ENSG00000254087(LYN)
BP	GO:0006003	fructose 2,6-bisphosphate metabolic process	1	5	0.0426997	0.216978	ENSG00000114268(PFKFB4)
BP	GO:0006015	5-phosphoribose 1-diphosphate biosynthetic process	1	5	0.0426997	0.216978	ENSG00000141127(PRPSAP2)
BP	GO:0009217	purine deoxyribonucleoside triphosphate catabolic process	1	5	0.0426997	0.216978	ENSG00000101347(SAMHD1)
BP	GO:0009256	10-formyltetrahydrofolate metabolic process	1	5	0.0426997	0.216978	ENSG00000163738(MTHFD2L)
BP	GO:0010891	negative regulation of sequestering of triglyceride	1	5	0.0426997	0.216978	ENSG00000132170(PPARG)
BP	GO:0019240	citrulline biosynthetic process	1	5	0.0426997	0.216978	ENSG00000058668(ATP2B4)
BP	GO:0033088	negative regulation of immature T cell proliferation in thymus	1	5	0.0426997	0.216978	ENSG00000121210(TMEM131L)
BP	GO:0045040	protein insertion into mitochondrial outer membrane	1	5	0.0426997	0.216978	ENSG00000170606(HSPA4)
BP	GO:0046060	dATP metabolic process	1	5	0.0426997	0.216978	ENSG00000101347(SAMHD1)
BP	GO:0046391	5-phosphoribose 1-diphosphate metabolic process	1	5	0.0426997	0.216978	ENSG00000141127(PRPSAP2)
BP	GO:0048209	regulation of vesicle targeting, to, from or within Golgi	1	5	0.0426997	0.216978	ENSG00000108587(GOSR1)
BP	GO:0060633	negative regulation of transcription initiation from RNA polymerase II promoter	1	5	0.0426997	0.216978	ENSG00000112200(ZNF451)
BP	GO:0062176	R-loop disassembly	1	5	0.0426997	0.216978	ENSG00000164306(PRIMPOL)
BP	GO:0070535	histone H2A K63-linked ubiquitination	1	5	0.0426997	0.216978	ENSG00000153827(TRIP12)
BP	GO:0070814	hydrogen sulfide biosynthetic process	1	5	0.0426997	0.216978	ENSG00000185591(SP1)
BP	GO:0070934	CRD-mediated mRNA stabilization	1	5	0.0426997	0.216978	ENSG00000153187(HNRNPU)
BP	GO:0090230	regulation of centromere complex assembly	1	5	0.0426997	0.216978	ENSG00000112701(SENP6)
BP	GO:0090677	reversible differentiation	1	5	0.0426997	0.216978	ENSG00000112096(SOD2)
BP	GO:1902083	negative regulation of peptidyl-cysteine S-nitrosylation	1	5	0.0426997	0.216978	ENSG00000058668(ATP2B4)
BP	GO:1902527	positive regulation of protein monoubiquitination	1	5	0.0426997	0.216978	ENSG00000187790(FANCM)
BP	GO:1904207	regulation of chemokine (C-C motif) ligand 2 secretion	1	5	0.0426997	0.216978	ENSG00000175445(LPL)
BP	GO:1904209	positive regulation of chemokine (C-C motif) ligand 2 secretion	1	5	0.0426997	0.216978	ENSG00000175445(LPL)
BP	GO:1904352	positive regulation of protein catabolic process in the vacuole	1	5	0.0426997	0.216978	ENSG00000130164(LDLR)
BP	GO:1905031	regulation of membrane repolarization during cardiac muscle cell action potential	1	5	0.0426997	0.216978	ENSG00000075711(DLG1)
BP	GO:1905451	positive regulation of Fc-gamma receptor signaling pathway involved in phagocytosis	1	5	0.0426997	0.216978	ENSG00000149177(PTPRJ)
BP	GO:1905563	negative regulation of vascular endothelial cell proliferation	1	5	0.0426997	0.216978	ENSG00000132170(PPARG)
BP	GO:1905907	negative regulation of amyloid fibril formation	1	5	0.0426997	0.216978	ENSG00000130164(LDLR)
MF	GO:0005547	phosphatidylinositol-3,4,5-trisphosphate binding	2	38	0.0427941	0.216978	ENSG00000145555(MYO10),ENSG00000153317(ASAP1)
MF	GO:0016799	hydrolase activity, hydrolyzing N-glycosyl compounds	2	38	0.0427941	0.216978	ENSG00000174125(TLR1),ENSG00000174130(TLR6)
BP	GO:0032635	interleukin-6 production	4	151	0.0428118	0.216978	ENSG00000116539(ASH1L),ENSG00000174125(TLR1),ENSG00000174130(TLR6),ENSG00000175445(LPL)
BP	GO:0051250	negative regulation of lymphocyte activation	4	151	0.0428118	0.216978	ENSG00000075711(DLG1),ENSG00000121210(TMEM131L),ENSG00000136536(MARCHF7),ENSG00000254087(LYN)
BP	GO:0060041	retina development in camera-type eye	4	151	0.0428118	0.216978	ENSG00000058668(ATP2B4),ENSG00000070961(ATP2B1),ENSG00000171316(CHD7),ENSG00000180376(CCDC66)
BP	GO:0007257	activation of JUN kinase activity	2	38	0.0429981	0.217451	ENSG00000008294(SPAG9),ENSG00000160551(TAOK1)
BP	GO:0042149	cellular response to glucose starvation	2	38	0.0429981	0.217451	ENSG00000097033(SH3GLB1),ENSG00000163565(IFI16)
MF	GO:0032553	ribonucleotide binding	24	1926	0.0432166	0.218321	ENSG00000009954(BAZ1B),ENSG00000058668(ATP2B4),ENSG00000070961(ATP2B1),ENSG00000077044(DGKD),ENSG00000095564(BTAF1),ENSG00000101347(SAMHD1),ENSG00000104043(ATP8B4),ENSG00000110367(DDX6),ENSG00000114268(PFKFB4),ENSG00000115020(PIKFYVE),ENSG00000117305(HMGCL),ENSG00000129566(TEP1),ENSG00000132676(DAP3),ENSG00000133706(LARS1),ENSG00000140367(UBE2Q2),ENSG00000145555(MYO10),ENSG00000152520(PAN3),ENSG0…
BP	GO:0060840	artery development	3	90	0.0436803	0.219951	ENSG00000130164(LDLR),ENSG00000138802(SEC24B),ENSG00000171316(CHD7)
BP	GO:1903557	positive regulation of tumor necrosis factor superfamily cytokine production	3	90	0.0436803	0.219951	ENSG00000149177(PTPRJ),ENSG00000174125(TLR1),ENSG00000175445(LPL)
BP	GO:1903725	regulation of phospholipid metabolic process	3	90	0.0436803	0.219951	ENSG00000097033(SH3GLB1),ENSG00000130164(LDLR),ENSG00000254087(LYN)
CC	GO:0009898	cytoplasmic side of plasma membrane	4	155	0.0437569	0.2201	ENSG00000070961(ATP2B1),ENSG00000075711(DLG1),ENSG00000156052(GNAQ),ENSG00000254087(LYN)
CC	GO:0030117	membrane coat	3	92	0.0440017	0.220858	ENSG00000085832(EPS15),ENSG00000095139(ARCN1),ENSG00000138802(SEC24B)
CC	GO:0048475	coated membrane	3	92	0.0440017	0.220858	ENSG00000085832(EPS15),ENSG00000095139(ARCN1),ENSG00000138802(SEC24B)
BP	GO:0008015	blood circulation	9	536	0.0445375	0.223308	ENSG00000058668(ATP2B4),ENSG00000070961(ATP2B1),ENSG00000075711(DLG1),ENSG00000084073(ZMPSTE24),ENSG00000112096(SOD2),ENSG00000132170(PPARG),ENSG00000149177(PTPRJ),ENSG00000151702(FLI1),ENSG00000171316(CHD7)
BP	GO:0000902	cell morphogenesis	15	1067	0.0446702	0.223582	ENSG00000005810(MYCBP2),ENSG00000036257(CUL3),ENSG00000075711(DLG1),ENSG00000077254(USP33),ENSG00000084073(ZMPSTE24),ENSG00000104133(SPG11),ENSG00000110888(CAPRIN2),ENSG00000135387(CAPRIN1),ENSG00000137845(ADAM10),ENSG00000138802(SEC24B),ENSG00000145555(MYO10),ENSG00000147010(SH3KBP1),ENSG00000173406(DAB1),ENSG00000180353(HCLS1),ENSG00000205302(SNX2)
MF	GO:0004532	exoribonuclease activity	2	39	0.0448564	0.223582	ENSG00000113300(CNOT6),ENSG00000152520(PAN3)
MF	GO:0008536	Ran GTPase binding	2	39	0.0448564	0.223582	ENSG00000005810(MYCBP2),ENSG00000198700(IPO9)
MF	GO:0032451	demethylase activity	2	39	0.0448564	0.223582	ENSG00000120733(KDM3B),ENSG00000155666(KDM8)
BP	GO:0002832	negative regulation of response to biotic stimulus	3	91	0.0448912	0.223582	ENSG00000101347(SAMHD1),ENSG00000132170(PPARG),ENSG00000163565(IFI16)
BP	GO:0016572	histone phosphorylation	2	39	0.0450697	0.223582	ENSG00000009954(BAZ1B),ENSG00000084073(ZMPSTE24)
BP	GO:0032467	positive regulation of cytokinesis	2	39	0.0450697	0.223582	ENSG00000036257(CUL3),ENSG00000104218(CSPP1)
BP	GO:0034122	negative regulation of toll-like receptor signaling pathway	2	39	0.0450697	0.223582	ENSG00000174130(TLR6),ENSG00000254087(LYN)
BP	GO:0070296	sarcoplasmic reticulum calcium ion transport	2	39	0.0450697	0.223582	ENSG00000084073(ZMPSTE24),ENSG00000171316(CHD7)
BP	GO:0070317	negative regulation of G0 to G1 transition	2	39	0.0450697	0.223582	ENSG00000173889(PHC3),ENSG00000181090(EHMT1)
CC	GO:0001750	photoreceptor outer segment	3	93	0.0451937	0.22396	ENSG00000152894(PTPRK),ENSG00000156052(GNAQ),ENSG00000180376(CCDC66)
BP	GO:1903050	regulation of proteolysis involved in cellular protein catabolic process	5	223	0.0453158	0.224328	ENSG00000033800(PIAS1),ENSG00000034677(RNF19A),ENSG00000136536(MARCHF7),ENSG00000144747(TMF1),ENSG00000173473(SMARCC1)
CC	GO:0032994	protein-lipid complex	2	40	0.0455836	0.225394	ENSG00000130164(LDLR),ENSG00000175445(LPL)
MF	GO:0030674	protein-macromolecule adaptor activity	5	224	0.0456274	0.225394	ENSG00000008294(SPAG9),ENSG00000044459(CNTLN),ENSG00000108587(GOSR1),ENSG00000151474(FRMD4A),ENSG00000175445(LPL)
MF	GO:0098772	molecular function regulator	23	1839	0.0458256	0.226134	ENSG00000003402(CFLAR),ENSG00000005810(MYCBP2),ENSG00000031003(FAM13B),ENSG00000052795(FNIP2),ENSG00000058668(ATP2B4),ENSG00000071205(ARHGAP10),ENSG00000075711(DLG1),ENSG00000085871(MGST2),ENSG00000115760(BIRC6),ENSG00000116991(SIPA1L2),ENSG00000127328(RAB3IP),ENSG00000133706(LARS1),ENSG00000137145(DENND4C),ENSG00000141127(PRPSAP2),ENSG00000152061(RABGAP1L),ENSG00000153317(ASAP1),ENSG00000156052(…
BP	GO:0042127	regulation of cell population proliferation	21	1640	0.0458989	0.226231	ENSG00000003402(CFLAR),ENSG00000033800(PIAS1),ENSG00000036257(CUL3),ENSG00000075711(DLG1),ENSG00000084073(ZMPSTE24),ENSG00000085832(EPS15),ENSG00000112096(SOD2),ENSG00000113300(CNOT6),ENSG00000115760(BIRC6),ENSG00000121210(TMEM131L),ENSG00000132170(PPARG),ENSG00000136205(TNS3),ENSG00000136536(MARCHF7),ENSG00000137845(ADAM10),ENSG00000149177(PTPRJ),ENSG00000152894(PTPRK),ENSG00000153187(HNRNPU),EN…
BP	GO:0045732	positive regulation of protein catabolic process	5	224	0.0460394	0.226231	ENSG00000033800(PIAS1),ENSG00000034677(RNF19A),ENSG00000078618(NRDC),ENSG00000125447(GGA3),ENSG00000130164(LDLR)
BP	GO:0010558	negative regulation of macromolecule biosynthetic process	20	1544	0.0460731	0.226231	ENSG00000033800(PIAS1),ENSG00000036257(CUL3),ENSG00000052795(FNIP2),ENSG00000072736(NFATC3),ENSG00000075711(DLG1),ENSG00000086102(NFX1),ENSG00000095564(BTAF1),ENSG00000110888(CAPRIN2),ENSG00000112200(ZNF451),ENSG00000132170(PPARG),ENSG00000135387(CAPRIN1),ENSG00000140455(USP3),ENSG00000152894(PTPRK),ENSG00000153187(HNRNPU),ENSG00000155666(KDM8),ENSG00000156273(BACH1),ENSG00000163159(VPS72),ENSG00…
BP	GO:0032755	positive regulation of interleukin-6 production	3	92	0.0461187	0.226231	ENSG00000174125(TLR1),ENSG00000174130(TLR6),ENSG00000175445(LPL)
BP	GO:1901184	regulation of ERBB signaling pathway	3	92	0.0461187	0.226231	ENSG00000085832(EPS15),ENSG00000147010(SH3KBP1),ENSG00000149177(PTPRJ)
BP	GO:0045666	positive regulation of neuron differentiation	7	376	0.0461352	0.226231	ENSG00000003402(CFLAR),ENSG00000008294(SPAG9),ENSG00000110888(CAPRIN2),ENSG00000135387(CAPRIN1),ENSG00000173406(DAB1),ENSG00000180353(HCLS1),ENSG00000254087(LYN)
BP	GO:0006261	DNA-dependent DNA replication	4	155	0.0463572	0.226825	ENSG00000084073(ZMPSTE24),ENSG00000101347(SAMHD1),ENSG00000164306(PRIMPOL),ENSG00000187790(FANCM)
CC	GO:0030666	endocytic vesicle membrane	4	158	0.0463813	0.226825	ENSG00000085832(EPS15),ENSG00000130164(LDLR),ENSG00000174125(TLR1),ENSG00000174130(TLR6)
CC	GO:0030134	COPII-coated ER to Golgi transport vesicle	3	94	0.0464016	0.226825	ENSG00000113719(ERGIC1),ENSG00000138768(USO1),ENSG00000138802(SEC24B)
BP	GO:0051567	histone H3-K9 methylation	2	40	0.0471775	0.229845	ENSG00000116539(ASH1L),ENSG00000181090(EHMT1)
BP	GO:1903432	regulation of TORC1 signaling	2	40	0.0471775	0.229845	ENSG00000052795(FNIP2),ENSG00000133706(LARS1)
BP	GO:2000279	negative regulation of DNA biosynthetic process	2	40	0.0471775	0.229845	ENSG00000132170(PPARG),ENSG00000153187(HNRNPU)
MF	GO:0035639	purine ribonucleoside triphosphate binding	23	1845	0.0472495	0.229845	ENSG00000009954(BAZ1B),ENSG00000058668(ATP2B4),ENSG00000070961(ATP2B1),ENSG00000077044(DGKD),ENSG00000095564(BTAF1),ENSG00000101347(SAMHD1),ENSG00000104043(ATP8B4),ENSG00000110367(DDX6),ENSG00000114268(PFKFB4),ENSG00000115020(PIKFYVE),ENSG00000129566(TEP1),ENSG00000132676(DAP3),ENSG00000133706(LARS1),ENSG00000140367(UBE2Q2),ENSG00000145555(MYO10),ENSG00000152520(PAN3),ENSG00000153187(HNRNPU),ENSG…
BP	GO:0007259	receptor signaling pathway via JAK-STAT	4	156	0.0472684	0.229845	ENSG00000033800(PIAS1),ENSG00000173406(DAB1),ENSG00000180353(HCLS1),ENSG00000254087(LYN)
BP	GO:0044728	DNA methylation or demethylation	3	93	0.0473628	0.229845	ENSG00000084073(ZMPSTE24),ENSG00000117000(RLF),ENSG00000181090(EHMT1)
BP	GO:0062207	regulation of pattern recognition receptor signaling pathway	3	93	0.0473628	0.229845	ENSG00000174125(TLR1),ENSG00000174130(TLR6),ENSG00000254087(LYN)
BP	GO:0051129	negative regulation of cellular component organization	11	717	0.048327	0.230846	ENSG00000003402(CFLAR),ENSG00000042493(CAPG),ENSG00000052795(FNIP2),ENSG00000112200(ZNF451),ENSG00000130164(LDLR),ENSG00000153187(HNRNPU),ENSG00000153317(ASAP1),ENSG00000153827(TRIP12),ENSG00000160551(TAOK1),ENSG00000162600(OMA1),ENSG00000173406(DAB1)
CC	GO:0098794	postsynapse	10	642	0.0483837	0.230846	ENSG00000011275(RNF216),ENSG00000034677(RNF19A),ENSG00000075711(DLG1),ENSG00000085832(EPS15),ENSG00000127022(CANX),ENSG00000137845(ADAM10),ENSG00000153317(ASAP1),ENSG00000173406(DAB1),ENSG00000180353(HCLS1),ENSG00000254087(LYN)
BP	GO:0051304	chromosome separation	3	94	0.0486233	0.230846	ENSG00000036257(CUL3),ENSG00000162039(MEIOB),ENSG00000187790(FANCM)
CC	GO:0035770	ribonucleoprotein granule	5	232	0.0487311	0.230846	ENSG00000110367(DDX6),ENSG00000135387(CAPRIN1),ENSG00000140455(USP3),ENSG00000152520(PAN3),ENSG00000153187(HNRNPU)
BP	GO:0051648	vesicle localization	5	228	0.0490027	0.230846	ENSG00000036257(CUL3),ENSG00000104133(SPG11),ENSG00000108587(GOSR1),ENSG00000138768(USO1),ENSG00000138802(SEC24B)
BP	GO:0018193	peptidyl-amino acid modification	17	1271	0.0498487	0.230846	ENSG00000009954(BAZ1B),ENSG00000033800(PIAS1),ENSG00000052795(FNIP2),ENSG00000055609(KMT2C),ENSG00000058668(ATP2B4),ENSG00000084073(ZMPSTE24),ENSG00000110888(CAPRIN2),ENSG00000111300(NAA25),ENSG00000112200(ZNF451),ENSG00000112701(SENP6),ENSG00000116539(ASH1L),ENSG00000117000(RLF),ENSG00000144445(KANSL1L),ENSG00000149177(PTPRJ),ENSG00000180353(HCLS1),ENSG00000181090(EHMT1),ENSG00000254087(LYN)
BP	GO:0032611	interleukin-1 beta production	3	95	0.0499002	0.230846	ENSG00000163565(IFI16),ENSG00000174130(TLR6),ENSG00000175445(LPL)
BP	GO:0042327	positive regulation of phosphorylation	15	1084	0.0500237	0.230846	ENSG00000003402(CFLAR),ENSG00000008294(SPAG9),ENSG00000052795(FNIP2),ENSG00000058668(ATP2B4),ENSG00000075711(DLG1),ENSG00000097033(SH3GLB1),ENSG00000110888(CAPRIN2),ENSG00000114268(PFKFB4),ENSG00000149177(PTPRJ),ENSG00000160551(TAOK1),ENSG00000163806(SPDYA),ENSG00000173406(DAB1),ENSG00000174130(TLR6),ENSG00000180353(HCLS1),ENSG00000254087(LYN)
CC	GO:0005827	polar microtubule	1	6	0.0500658	0.230846	ENSG00000036257(CUL3)
CC	GO:0031265	CD95 death-inducing signaling complex	1	6	0.0500658	0.230846	ENSG00000003402(CFLAR)
CC	GO:0035748	myelin sheath abaxonal region	1	6	0.0500658	0.230846	ENSG00000075711(DLG1)
CC	GO:0070937	CRD-mediated mRNA stability complex	1	6	0.0500658	0.230846	ENSG00000153187(HNRNPU)
CC	GO:0097227	sperm annulus	1	6	0.0500658	0.230846	ENSG00000110367(DDX6)
CC	GO:0097342	ripoptosome	1	6	0.0500658	0.230846	ENSG00000003402(CFLAR)
CC	GO:0097443	sorting endosome	1	6	0.0500658	0.230846	ENSG00000130164(LDLR)
BP	GO:0032886	regulation of microtubule-based process	5	230	0.0505258	0.230846	ENSG00000112701(SENP6),ENSG00000152503(TRIM36),ENSG00000153187(HNRNPU),ENSG00000160551(TAOK1),ENSG00000198718(TOGARAM1)
MF	GO:0004386	helicase activity	4	160	0.050621	0.230846	ENSG00000095564(BTAF1),ENSG00000110367(DDX6),ENSG00000171316(CHD7),ENSG00000187790(FANCM)
MF	GO:0140098	catalytic activity, acting on RNA	7	385	0.050632	0.230846	ENSG00000101347(SAMHD1),ENSG00000110367(DDX6),ENSG00000113300(CNOT6),ENSG00000133706(LARS1),ENSG00000152520(PAN3),ENSG00000164306(PRIMPOL),ENSG00000187790(FANCM)
BP	GO:0031399	regulation of protein modification process	23	1855	0.0507402	0.230846	ENSG00000003402(CFLAR),ENSG00000005810(MYCBP2),ENSG00000008294(SPAG9),ENSG00000033800(PIAS1),ENSG00000036257(CUL3),ENSG00000052795(FNIP2),ENSG00000058668(ATP2B4),ENSG00000075711(DLG1),ENSG00000084073(ZMPSTE24),ENSG00000110888(CAPRIN2),ENSG00000112200(ZNF451),ENSG00000116539(ASH1L),ENSG00000136536(MARCHF7),ENSG00000149177(PTPRJ),ENSG00000153827(TRIP12),ENSG00000156052(GNAQ),ENSG00000160551(TAOK1),…
MF	GO:0003720	telomerase activity	1	6	0.0508855	0.230846	ENSG00000129566(TEP1)
MF	GO:0003964	RNA-directed DNA polymerase activity	1	6	0.0508855	0.230846	ENSG00000129566(TEP1)
MF	GO:0004738	pyruvate dehydrogenase activity	1	6	0.0508855	0.230846	ENSG00000110435(PDHX)
MF	GO:0008310	single-stranded DNA 3'-5' exodeoxyribonuclease activity	1	6	0.0508855	0.230846	ENSG00000162039(MEIOB)
MF	GO:0009378	four-way junction helicase activity	1	6	0.0508855	0.230846	ENSG00000187790(FANCM)
MF	GO:0016778	diphosphotransferase activity	1	6	0.0508855	0.230846	ENSG00000141127(PRPSAP2)
MF	GO:0032552	deoxyribonucleotide binding	1	6	0.0508855	0.230846	ENSG00000101347(SAMHD1)
MF	GO:0034603	pyruvate dehydrogenase [NAD(P)+] activity	1	6	0.0508855	0.230846	ENSG00000110435(PDHX)
MF	GO:0034604	pyruvate dehydrogenase (NAD+) activity	1	6	0.0508855	0.230846	ENSG00000110435(PDHX)
BP	GO:0006897	endocytosis	9	550	0.0509024	0.230846	ENSG00000077044(DGKD),ENSG00000077254(USP33),ENSG00000085832(EPS15),ENSG00000127022(CANX),ENSG00000130164(LDLR),ENSG00000132170(PPARG),ENSG00000147010(SH3KBP1),ENSG00000152061(RABGAP1L),ENSG00000205302(SNX2)
BP	GO:0005981	regulation of glycogen catabolic process	1	6	0.0510197	0.230846	ENSG00000213639(PPP1CB)
BP	GO:0006269	DNA replication, synthesis of RNA primer	1	6	0.0510197	0.230846	ENSG00000164306(PRIMPOL)
BP	GO:0006552	leucine catabolic process	1	6	0.0510197	0.230846	ENSG00000117305(HMGCL)
BP	GO:0009146	purine nucleoside triphosphate catabolic process	1	6	0.0510197	0.230846	ENSG00000101347(SAMHD1)
BP	GO:0009155	purine deoxyribonucleotide catabolic process	1	6	0.0510197	0.230846	ENSG00000101347(SAMHD1)
BP	GO:0009403	toxin biosynthetic process	1	6	0.0510197	0.230846	ENSG00000185591(SP1)
BP	GO:0010616	negative regulation of cardiac muscle adaptation	1	6	0.0510197	0.230846	ENSG00000058668(ATP2B4)
BP	GO:0010871	negative regulation of receptor biosynthetic process	1	6	0.0510197	0.230846	ENSG00000132170(PPARG)
BP	GO:0021785	branchiomotor neuron axon guidance	1	6	0.0510197	0.230846	ENSG00000005810(MYCBP2)
BP	GO:0033087	negative regulation of immature T cell proliferation	1	6	0.0510197	0.230846	ENSG00000121210(TMEM131L)
BP	GO:0033239	negative regulation of cellular amine metabolic process	1	6	0.0510197	0.230846	ENSG00000058668(ATP2B4)
BP	GO:0034137	positive regulation of toll-like receptor 2 signaling pathway	1	6	0.0510197	0.230846	ENSG00000174125(TLR1)
BP	GO:0040016	embryonic cleavage	1	6	0.0510197	0.230846	ENSG00000036257(CUL3)
BP	GO:0043504	mitochondrial DNA repair	1	6	0.0510197	0.230846	ENSG00000164306(PRIMPOL)
BP	GO:0043570	maintenance of DNA repeat elements	1	6	0.0510197	0.230846	ENSG00000084073(ZMPSTE24)
BP	GO:0045347	negative regulation of MHC class II biosynthetic process	1	6	0.0510197	0.230846	ENSG00000086102(NFX1)
BP	GO:0048752	semicircular canal morphogenesis	1	6	0.0510197	0.230846	ENSG00000171316(CHD7)
BP	GO:0051599	response to hydrostatic pressure	1	6	0.0510197	0.230846	ENSG00000058668(ATP2B4)
BP	GO:0051987	positive regulation of attachment of spindle microtubules to kinetochore	1	6	0.0510197	0.230846	ENSG00000153187(HNRNPU)
BP	GO:0060022	hard palate development	1	6	0.0510197	0.230846	ENSG00000075711(DLG1)
BP	GO:0061038	uterus morphogenesis	1	6	0.0510197	0.230846	ENSG00000116539(ASH1L)
BP	GO:0061732	mitochondrial acetyl-CoA biosynthetic process from pyruvate	1	6	0.0510197	0.230846	ENSG00000110435(PDHX)
BP	GO:0071389	cellular response to mineralocorticoid stimulus	1	6	0.0510197	0.230846	ENSG00000070961(ATP2B1)
BP	GO:0072126	positive regulation of glomerular mesangial cell proliferation	1	6	0.0510197	0.230846	ENSG00000003402(CFLAR)
BP	GO:0090118	receptor-mediated endocytosis involved in cholesterol transport	1	6	0.0510197	0.230846	ENSG00000130164(LDLR)
BP	GO:0097475	motor neuron migration	1	6	0.0510197	0.230846	ENSG00000173406(DAB1)
BP	GO:0099562	maintenance of postsynaptic density structure	1	6	0.0510197	0.230846	ENSG00000075711(DLG1)
BP	GO:1900045	negative regulation of protein K63-linked ubiquitination	1	6	0.0510197	0.230846	ENSG00000153827(TRIP12)
BP	GO:1900239	regulation of phenotypic switching	1	6	0.0510197	0.230846	ENSG00000112096(SOD2)
BP	GO:1902498	regulation of protein autoubiquitination	1	6	0.0510197	0.230846	ENSG00000136536(MARCHF7)
BP	GO:1902525	regulation of protein monoubiquitination	1	6	0.0510197	0.230846	ENSG00000187790(FANCM)
BP	GO:1903223	positive regulation of oxidative stress-induced neuron death	1	6	0.0510197	0.230846	ENSG00000174130(TLR6)
BP	GO:1903243	negative regulation of cardiac muscle hypertrophy in response to stress	1	6	0.0510197	0.230846	ENSG00000058668(ATP2B4)
BP	GO:1903753	negative regulation of p38MAPK cascade	1	6	0.0510197	0.230846	ENSG00000075711(DLG1)
BP	GO:1905065	positive regulation of vascular smooth muscle cell differentiation	1	6	0.0510197	0.230846	ENSG00000112096(SOD2)
BP	GO:1990036	calcium ion import into sarcoplasmic reticulum	1	6	0.0510197	0.230846	ENSG00000084073(ZMPSTE24)
BP	GO:2000143	negative regulation of DNA-templated transcription, initiation	1	6	0.0510197	0.230846	ENSG00000112200(ZNF451)
BP	GO:2000371	regulation of DNA topoisomerase (ATP-hydrolyzing) activity	1	6	0.0510197	0.230846	ENSG00000153187(HNRNPU)
BP	GO:2000373	positive regulation of DNA topoisomerase (ATP-hydrolyzing) activity	1	6	0.0510197	0.230846	ENSG00000153187(HNRNPU)
BP	GO:2000481	positive regulation of cAMP-dependent protein kinase activity	1	6	0.0510197	0.230846	ENSG00000058668(ATP2B4)
BP	GO:2000618	regulation of histone H4-K16 acetylation	1	6	0.0510197	0.230846	ENSG00000084073(ZMPSTE24)
BP	GO:0042116	macrophage activation	3	96	0.0511934	0.231226	ENSG00000130164(LDLR),ENSG00000174125(TLR1),ENSG00000174130(TLR6)
BP	GO:0006807	nitrogen compound metabolic process	97	9975	0.0512199	0.231226	ENSG00000003402(CFLAR),ENSG00000005810(MYCBP2),ENSG00000008294(SPAG9),ENSG00000009954(BAZ1B),ENSG00000011275(RNF216),ENSG00000033800(PIAS1),ENSG00000034677(RNF19A),ENSG00000036257(CUL3),ENSG00000052795(FNIP2),ENSG00000055609(KMT2C),ENSG00000058668(ATP2B4),ENSG00000066136(NFYC),ENSG00000072736(NFATC3),ENSG00000075151(EIF4G3),ENSG00000075711(DLG1),ENSG00000077254(USP33),ENSG00000078618(NRDC),ENSG00…
MF	GO:0061631	ubiquitin conjugating enzyme activity	2	42	0.0512572	0.231226	ENSG00000115760(BIRC6),ENSG00000140367(UBE2Q2)
BP	GO:0016032	viral process	13	904	0.0513807	0.231226	ENSG00000003402(CFLAR),ENSG00000011275(RNF216),ENSG00000075711(DLG1),ENSG00000085832(EPS15),ENSG00000086102(NFX1),ENSG00000101347(SAMHD1),ENSG00000110367(DDX6),ENSG00000127022(CANX),ENSG00000130164(LDLR),ENSG00000153187(HNRNPU),ENSG00000163565(IFI16),ENSG00000185591(SP1),ENSG00000254087(LYN)
BP	GO:0046460	neutral lipid biosynthetic process	2	42	0.0514989	0.231226	ENSG00000130164(LDLR),ENSG00000175445(LPL)
BP	GO:0046463	acylglycerol biosynthetic process	2	42	0.0514989	0.231226	ENSG00000130164(LDLR),ENSG00000175445(LPL)
BP	GO:0090224	regulation of spindle organization	2	42	0.0514989	0.231226	ENSG00000112701(SENP6),ENSG00000153187(HNRNPU)
BP	GO:1903539	protein localization to postsynaptic membrane	2	42	0.0514989	0.231226	ENSG00000075711(DLG1),ENSG00000137845(ADAM10)
BP	GO:0031098	stress-activated protein kinase signaling cascade	6	307	0.0517402	0.231644	ENSG00000008294(SPAG9),ENSG00000075711(DLG1),ENSG00000084073(ZMPSTE24),ENSG00000160551(TAOK1),ENSG00000174130(TLR6),ENSG00000254087(LYN)
BP	GO:0070646	protein modification by small protein removal	6	307	0.0517402	0.231644	ENSG00000077254(USP33),ENSG00000103404(USP31),ENSG00000112701(SENP6),ENSG00000140455(USP3),ENSG00000143970(ASXL2),ENSG00000170832(USP32)
BP	GO:0090305	nucleic acid phosphodiester bond hydrolysis	6	307	0.0517402	0.231644	ENSG00000101347(SAMHD1),ENSG00000113300(CNOT6),ENSG00000149289(ZC3H12C),ENSG00000152520(PAN3),ENSG00000162039(MEIOB),ENSG00000187790(FANCM)
CC	GO:0005929	cilium	10	650	0.0517919	0.231654	ENSG00000036257(CUL3),ENSG00000054282(SDCCAG8),ENSG00000058668(ATP2B4),ENSG00000085832(EPS15),ENSG00000110367(DDX6),ENSG00000152061(RABGAP1L),ENSG00000152894(PTPRK),ENSG00000156052(GNAQ),ENSG00000180376(CCDC66),ENSG00000198718(TOGARAM1)
BP	GO:0097696	receptor signaling pathway via STAT	4	161	0.0519734	0.232098	ENSG00000033800(PIAS1),ENSG00000173406(DAB1),ENSG00000180353(HCLS1),ENSG00000254087(LYN)
BP	GO:0051336	regulation of hydrolase activity	17	1278	0.0519902	0.232098	ENSG00000003402(CFLAR),ENSG00000031003(FAM13B),ENSG00000071205(ARHGAP10),ENSG00000078618(NRDC),ENSG00000115760(BIRC6),ENSG00000116991(SIPA1L2),ENSG00000132170(PPARG),ENSG00000133706(LARS1),ENSG00000152061(RABGAP1L),ENSG00000153187(HNRNPU),ENSG00000153317(ASAP1),ENSG00000156052(GNAQ),ENSG00000158987(RAPGEF6),ENSG00000159788(RGS12),ENSG00000163565(IFI16),ENSG00000175445(LPL),ENSG00000254087(LYN)
BP	GO:0044089	positive regulation of cellular component biogenesis	9	553	0.0523407	0.233439	ENSG00000052795(FNIP2),ENSG00000075711(DLG1),ENSG00000097033(SH3GLB1),ENSG00000113300(CNOT6),ENSG00000149177(PTPRJ),ENSG00000152520(PAN3),ENSG00000153317(ASAP1),ENSG00000174130(TLR6),ENSG00000198718(TOGARAM1)
BP	GO:0030317	flagellated sperm motility	3	97	0.0525028	0.233496	ENSG00000058668(ATP2B4),ENSG00000116539(ASH1L),ENSG00000144747(TMF1)
BP	GO:0097722	sperm motility	3	97	0.0525028	0.233496	ENSG00000058668(ATP2B4),ENSG00000116539(ASH1L),ENSG00000144747(TMF1)
BP	GO:0120162	positive regulation of cold-induced thermogenesis	3	97	0.0525028	0.233496	ENSG00000101493(ZNF516),ENSG00000162600(OMA1),ENSG00000181090(EHMT1)
BP	GO:0032101	regulation of response to external stimulus	14	999	0.0526039	0.233723	ENSG00000005810(MYCBP2),ENSG00000011275(RNF216),ENSG00000033800(PIAS1),ENSG00000084073(ZMPSTE24),ENSG00000085871(MGST2),ENSG00000101347(SAMHD1),ENSG00000116539(ASH1L),ENSG00000130164(LDLR),ENSG00000132170(PPARG),ENSG00000137845(ADAM10),ENSG00000163565(IFI16),ENSG00000174130(TLR6),ENSG00000175445(LPL),ENSG00000254087(LYN)
BP	GO:0044238	primary metabolic process	101	10458	0.0527082	0.233964	ENSG00000003402(CFLAR),ENSG00000005810(MYCBP2),ENSG00000008294(SPAG9),ENSG00000009954(BAZ1B),ENSG00000011275(RNF216),ENSG00000033800(PIAS1),ENSG00000034677(RNF19A),ENSG00000036257(CUL3),ENSG00000052795(FNIP2),ENSG00000055609(KMT2C),ENSG00000058668(ATP2B4),ENSG00000066136(NFYC),ENSG00000072736(NFATC3),ENSG00000075151(EIF4G3),ENSG00000075711(DLG1),ENSG00000077044(DGKD),ENSG00000077254(USP33),ENSG00…
CC	GO:0097730	non-motile cilium	4	165	0.0528394	0.234325	ENSG00000054282(SDCCAG8),ENSG00000152894(PTPRK),ENSG00000156052(GNAQ),ENSG00000180376(CCDC66)
BP	GO:0010769	regulation of cell morphogenesis involved in differentiation	6	309	0.0530783	0.235047	ENSG00000005810(MYCBP2),ENSG00000110888(CAPRIN2),ENSG00000135387(CAPRIN1),ENSG00000137845(ADAM10),ENSG00000173406(DAB1),ENSG00000180353(HCLS1)
BP	GO:0009058	biosynthetic process	64	6211	0.0531559	0.235047	ENSG00000003402(CFLAR),ENSG00000009954(BAZ1B),ENSG00000033800(PIAS1),ENSG00000036257(CUL3),ENSG00000052795(FNIP2),ENSG00000055609(KMT2C),ENSG00000058668(ATP2B4),ENSG00000066136(NFYC),ENSG00000072736(NFATC3),ENSG00000075151(EIF4G3),ENSG00000075711(DLG1),ENSG00000084073(ZMPSTE24),ENSG00000085871(MGST2),ENSG00000086102(NFX1),ENSG00000095564(BTAF1),ENSG00000097033(SH3GLB1),ENSG00000100207(TCF20),ENSG…
BP	GO:0003013	circulatory system process	9	555	0.0533142	0.235047	ENSG00000058668(ATP2B4),ENSG00000070961(ATP2B1),ENSG00000075711(DLG1),ENSG00000084073(ZMPSTE24),ENSG00000112096(SOD2),ENSG00000132170(PPARG),ENSG00000149177(PTPRJ),ENSG00000151702(FLI1),ENSG00000171316(CHD7)
MF	GO:0005504	fatty acid binding	2	43	0.0534595	0.235047	ENSG00000097033(SH3GLB1),ENSG00000132170(PPARG)
MF	GO:0008170	N-methyltransferase activity	3	98	0.0534899	0.235047	ENSG00000055609(KMT2C),ENSG00000116539(ASH1L),ENSG00000181090(EHMT1)
BP	GO:0030162	regulation of proteolysis	11	730	0.0536617	0.235047	ENSG00000003402(CFLAR),ENSG00000033800(PIAS1),ENSG00000034677(RNF19A),ENSG00000078618(NRDC),ENSG00000115760(BIRC6),ENSG00000132170(PPARG),ENSG00000136536(MARCHF7),ENSG00000144747(TMF1),ENSG00000163565(IFI16),ENSG00000173473(SMARCC1),ENSG00000254087(LYN)
BP	GO:0006509	membrane protein ectodomain proteolysis	2	43	0.0537108	0.235047	ENSG00000078618(NRDC),ENSG00000137845(ADAM10)
BP	GO:0014014	negative regulation of gliogenesis	2	43	0.0537108	0.235047	ENSG00000130164(LDLR),ENSG00000173406(DAB1)
BP	GO:0031057	negative regulation of histone modification	2	43	0.0537108	0.235047	ENSG00000112200(ZNF451),ENSG00000153827(TRIP12)
BP	GO:0044088	regulation of vacuole organization	2	43	0.0537108	0.235047	ENSG00000097033(SH3GLB1),ENSG00000115020(PIKFYVE)
BP	GO:0045540	regulation of cholesterol biosynthetic process	2	43	0.0537108	0.235047	ENSG00000066136(NFYC),ENSG00000185591(SP1)
BP	GO:0070316	regulation of G0 to G1 transition	2	43	0.0537108	0.235047	ENSG00000173889(PHC3),ENSG00000181090(EHMT1)
BP	GO:0090503	RNA phosphodiester bond hydrolysis, exonucleolytic	2	43	0.0537108	0.235047	ENSG00000113300(CNOT6),ENSG00000152520(PAN3)
BP	GO:0106118	regulation of sterol biosynthetic process	2	43	0.0537108	0.235047	ENSG00000066136(NFYC),ENSG00000185591(SP1)
CC	GO:0000922	spindle pole	4	166	0.0538	0.235047	ENSG00000036257(CUL3),ENSG00000104218(CSPP1),ENSG00000115760(BIRC6),ENSG00000153187(HNRNPU)
BP	GO:0051493	regulation of cytoskeleton organization	9	556	0.0538054	0.235047	ENSG00000005810(MYCBP2),ENSG00000042493(CAPG),ENSG00000075711(DLG1),ENSG00000112701(SENP6),ENSG00000152503(TRIM36),ENSG00000153187(HNRNPU),ENSG00000160551(TAOK1),ENSG00000180353(HCLS1),ENSG00000198718(TOGARAM1)
BP	GO:0008360	regulation of cell shape	4	164	0.0549151	0.239587	ENSG00000075711(DLG1),ENSG00000084073(ZMPSTE24),ENSG00000145555(MYO10),ENSG00000147010(SH3KBP1)
BP	GO:0006954	inflammatory response	11	733	0.054947	0.239587	ENSG00000072736(NFATC3),ENSG00000085871(MGST2),ENSG00000086102(NFX1),ENSG00000116539(ASH1L),ENSG00000130164(LDLR),ENSG00000132170(PPARG),ENSG00000163565(IFI16),ENSG00000174125(TLR1),ENSG00000174130(TLR6),ENSG00000175445(LPL),ENSG00000254087(LYN)
BP	GO:0009416	response to light stimulus	6	312	0.0551249	0.240112	ENSG00000033800(PIAS1),ENSG00000152894(PTPRK),ENSG00000156052(GNAQ),ENSG00000164306(PRIMPOL),ENSG00000180376(CCDC66),ENSG00000213639(PPP1CB)
BP	GO:1901655	cellular response to ketone	3	99	0.0551699	0.240112	ENSG00000003402(CFLAR),ENSG00000070961(ATP2B1),ENSG00000132170(PPARG)
BP	GO:0002682	regulation of immune system process	19	1481	0.0554601	0.24032	ENSG00000011275(RNF216),ENSG00000033800(PIAS1),ENSG00000055609(KMT2C),ENSG00000072736(NFATC3),ENSG00000075711(DLG1),ENSG00000084073(ZMPSTE24),ENSG00000101347(SAMHD1),ENSG00000121210(TMEM131L),ENSG00000130164(LDLR),ENSG00000132170(PPARG),ENSG00000136536(MARCHF7),ENSG00000137845(ADAM10),ENSG00000145555(MYO10),ENSG00000147010(SH3KBP1),ENSG00000149177(PTPRJ),ENSG00000163565(IFI16),ENSG00000174130(TLR…
MF	GO:0061650	ubiquitin-like protein conjugating enzyme activity	2	44	0.055695	0.24032	ENSG00000115760(BIRC6),ENSG00000140367(UBE2Q2)
CC	GO:0098588	bounding membrane of organelle	25	2112	0.0557037	0.24032	ENSG00000008294(SPAG9),ENSG00000036257(CUL3),ENSG00000050426(LETMD1),ENSG00000085832(EPS15),ENSG00000095139(ARCN1),ENSG00000097033(SH3GLB1),ENSG00000104043(ATP8B4),ENSG00000104133(SPG11),ENSG00000108587(GOSR1),ENSG00000113719(ERGIC1),ENSG00000115020(PIKFYVE),ENSG00000120451(SNX19),ENSG00000125447(GGA3),ENSG00000130164(LDLR),ENSG00000135317(SNX14),ENSG00000137845(ADAM10),ENSG00000138768(USO1),ENSG…
BP	GO:0050789	regulation of biological process	110	11556	0.0558338	0.24032	ENSG00000003402(CFLAR),ENSG00000005810(MYCBP2),ENSG00000008294(SPAG9),ENSG00000009954(BAZ1B),ENSG00000011275(RNF216),ENSG00000031003(FAM13B),ENSG00000033800(PIAS1),ENSG00000034677(RNF19A),ENSG00000036257(CUL3),ENSG00000042493(CAPG),ENSG00000052795(FNIP2),ENSG00000054282(SDCCAG8),ENSG00000055609(KMT2C),ENSG00000058668(ATP2B4),ENSG00000066136(NFYC),ENSG00000070961(ATP2B1),ENSG00000071205(ARHGAP10),…
BP	GO:0033173	calcineurin-NFAT signaling cascade	2	44	0.055956	0.24032	ENSG00000058668(ATP2B4),ENSG00000072736(NFATC3)
BP	GO:0002831	regulation of response to biotic stimulus	7	393	0.0559629	0.24032	ENSG00000011275(RNF216),ENSG00000033800(PIAS1),ENSG00000084073(ZMPSTE24),ENSG00000101347(SAMHD1),ENSG00000132170(PPARG),ENSG00000163565(IFI16),ENSG00000254087(LYN)
BP	GO:0009266	response to temperature stimulus	5	237	0.0560743	0.24032	ENSG00000070961(ATP2B1),ENSG00000101493(ZNF516),ENSG00000132170(PPARG),ENSG00000175445(LPL),ENSG00000254087(LYN)
MF	GO:0005088	Ras guanyl-nucleotide exchange factor activity	3	100	0.0561735	0.24032	ENSG00000127328(RAB3IP),ENSG00000137145(DENND4C),ENSG00000174485(DENND4A)
BP	GO:0007264	small GTPase mediated signal transduction	9	561	0.0563061	0.24032	ENSG00000031003(FAM13B),ENSG00000036257(CUL3),ENSG00000071205(ARHGAP10),ENSG00000116991(SIPA1L2),ENSG00000138768(USO1),ENSG00000158987(RAPGEF6),ENSG00000173406(DAB1),ENSG00000254087(LYN),ENSG00000273217(AC008695.1)
MF	GO:0003723	RNA binding	21	1683	0.0564238	0.24032	ENSG00000055609(KMT2C),ENSG00000075151(EIF4G3),ENSG00000075420(FNDC3B),ENSG00000086102(NFX1),ENSG00000095139(ARCN1),ENSG00000100207(TCF20),ENSG00000101347(SAMHD1),ENSG00000110367(DDX6),ENSG00000110888(CAPRIN2),ENSG00000113300(CNOT6),ENSG00000127022(CANX),ENSG00000129566(TEP1),ENSG00000131051(RBM39),ENSG00000132676(DAP3),ENSG00000135387(CAPRIN1),ENSG00000138768(USO1),ENSG00000146963(LUC7L2),ENSG00…
MF	GO:1901981	phosphatidylinositol phosphate binding	4	166	0.0564934	0.24032	ENSG00000120451(SNX19),ENSG00000135317(SNX14),ENSG00000145555(MYO10),ENSG00000153317(ASAP1)
BP	GO:0097327	response to antineoplastic agent	3	100	0.0565274	0.24032	ENSG00000003402(CFLAR),ENSG00000120733(KDM3B),ENSG00000137845(ADAM10)
BP	GO:0098869	cellular oxidant detoxification	3	100	0.0565274	0.24032	ENSG00000085871(MGST2),ENSG00000112096(SOD2),ENSG00000120733(KDM3B)
BP	GO:0008284	positive regulation of cell population proliferation	13	918	0.056704	0.24032	ENSG00000003402(CFLAR),ENSG00000036257(CUL3),ENSG00000075711(DLG1),ENSG00000113300(CNOT6),ENSG00000115760(BIRC6),ENSG00000136205(TNS3),ENSG00000136536(MARCHF7),ENSG00000137845(ADAM10),ENSG00000153187(HNRNPU),ENSG00000163806(SPDYA),ENSG00000180353(HCLS1),ENSG00000185591(SP1),ENSG00000254087(LYN)
CC	GO:0005912	adherens junction	4	169	0.0567388	0.24032	ENSG00000075711(DLG1),ENSG00000137845(ADAM10),ENSG00000151474(FRMD4A),ENSG00000152894(PTPRK)
BP	GO:0051302	regulation of cell division	4	166	0.0569254	0.24032	ENSG00000036257(CUL3),ENSG00000097033(SH3GLB1),ENSG00000104218(CSPP1),ENSG00000115760(BIRC6)
BP	GO:0070304	positive regulation of stress-activated protein kinase signaling cascade	4	166	0.0569254	0.24032	ENSG00000008294(SPAG9),ENSG00000160551(TAOK1),ENSG00000174130(TLR6),ENSG00000254087(LYN)
BP	GO:0006796	phosphate-containing compound metabolic process	37	3314	0.0576538	0.24032	ENSG00000003402(CFLAR),ENSG00000008294(SPAG9),ENSG00000009954(BAZ1B),ENSG00000036257(CUL3),ENSG00000052795(FNIP2),ENSG00000058668(ATP2B4),ENSG00000075711(DLG1),ENSG00000077044(DGKD),ENSG00000084073(ZMPSTE24),ENSG00000097033(SH3GLB1),ENSG00000101347(SAMHD1),ENSG00000110435(PDHX),ENSG00000110888(CAPRIN2),ENSG00000114268(PFKFB4),ENSG00000115020(PIKFYVE),ENSG00000115760(BIRC6),ENSG00000116539(ASH1L),…
BP	GO:0044772	mitotic cell cycle phase transition	9	564	0.0578423	0.24032	ENSG00000033800(PIAS1),ENSG00000036257(CUL3),ENSG00000054282(SDCCAG8),ENSG00000113300(CNOT6),ENSG00000155666(KDM8),ENSG00000156273(BACH1),ENSG00000160551(TAOK1),ENSG00000163806(SPDYA),ENSG00000213639(PPP1CB)
CC	GO:0001520	outer dense fiber	1	7	0.0581645	0.24032	ENSG00000110367(DDX6)
CC	GO:0030061	mitochondrial crista	1	7	0.0581645	0.24032	ENSG00000254087(LYN)
CC	GO:0042587	glycogen granule	1	7	0.0581645	0.24032	ENSG00000213639(PPP1CB)
CC	GO:0072357	PTW/PP1 phosphatase complex	1	7	0.0581645	0.24032	ENSG00000213639(PPP1CB)
BP	GO:0032007	negative regulation of TOR signaling	2	45	0.0582336	0.24032	ENSG00000052795(FNIP2),ENSG00000159459(UBR1)
BP	GO:0034198	cellular response to amino acid starvation	2	45	0.0582336	0.24032	ENSG00000097033(SH3GLB1),ENSG00000133706(LARS1)
BP	GO:0042771	intrinsic apoptotic signaling pathway in response to DNA damage by p53 class mediator	2	45	0.0582336	0.24032	ENSG00000136536(MARCHF7),ENSG00000163565(IFI16)
BP	GO:0045023	G0 to G1 transition	2	45	0.0582336	0.24032	ENSG00000173889(PHC3),ENSG00000181090(EHMT1)
BP	GO:0086009	membrane repolarization	2	45	0.0582336	0.24032	ENSG00000075711(DLG1),ENSG00000084073(ZMPSTE24)
MF	GO:0019900	kinase binding	11	743	0.0585616	0.24032	ENSG00000008294(SPAG9),ENSG00000044459(CNTLN),ENSG00000058668(ATP2B4),ENSG00000075711(DLG1),ENSG00000077044(DGKD),ENSG00000137845(ADAM10),ENSG00000149177(PTPRJ),ENSG00000152894(PTPRK),ENSG00000163806(SPDYA),ENSG00000180353(HCLS1),ENSG00000213639(PPP1CB)
CC	GO:0000139	Golgi membrane	11	756	0.0588801	0.24032	ENSG00000036257(CUL3),ENSG00000095139(ARCN1),ENSG00000097033(SH3GLB1),ENSG00000108587(GOSR1),ENSG00000113719(ERGIC1),ENSG00000115020(PIKFYVE),ENSG00000137845(ADAM10),ENSG00000138768(USO1),ENSG00000138802(SEC24B),ENSG00000142197(DOP1B),ENSG00000144747(TMF1)
BP	GO:0006281	DNA repair	9	566	0.0588814	0.24032	ENSG00000084073(ZMPSTE24),ENSG00000101347(SAMHD1),ENSG00000140455(USP3),ENSG00000153827(TRIP12),ENSG00000156273(BACH1),ENSG00000160551(TAOK1),ENSG00000162039(MEIOB),ENSG00000164306(PRIMPOL),ENSG00000187790(FANCM)
BP	GO:0007033	vacuole organization	4	168	0.058975	0.24032	ENSG00000097033(SH3GLB1),ENSG00000104133(SPG11),ENSG00000115020(PIKFYVE),ENSG00000143669(LYST)
BP	GO:0043409	negative regulation of MAPK cascade	4	168	0.058975	0.24032	ENSG00000075711(DLG1),ENSG00000116539(ASH1L),ENSG00000149177(PTPRJ),ENSG00000254087(LYN)
MF	GO:0008443	phosphofructokinase activity	1	7	0.0591127	0.24032	ENSG00000114268(PFKFB4)
MF	GO:0016308	1-phosphatidylinositol-4-phosphate 5-kinase activity	1	7	0.0591127	0.24032	ENSG00000115020(PIKFYVE)
MF	GO:0016833	oxo-acid-lyase activity	1	7	0.0591127	0.24032	ENSG00000117305(HMGCL)
MF	GO:0030346	protein phosphatase 2B binding	1	7	0.0591127	0.24032	ENSG00000058668(ATP2B4)
MF	GO:0031821	G protein-coupled serotonin receptor binding	1	7	0.0591127	0.24032	ENSG00000156052(GNAQ)
MF	GO:0050544	arachidonic acid binding	1	7	0.0591127	0.24032	ENSG00000132170(PPARG)
MF	GO:0050693	LBD domain binding	1	7	0.0591127	0.24032	ENSG00000132170(PPARG)
MF	GO:0070097	delta-catenin binding	1	7	0.0591127	0.24032	ENSG00000149177(PTPRJ)
MF	GO:0070728	leucine binding	1	7	0.0591127	0.24032	ENSG00000159459(UBR1)
BP	GO:0000820	regulation of glutamine family amino acid metabolic process	1	7	0.0592679	0.24032	ENSG00000058668(ATP2B4)
BP	GO:0002349	histamine production involved in inflammatory response	1	7	0.0592679	0.24032	ENSG00000254087(LYN)
BP	GO:0002441	histamine secretion involved in inflammatory response	1	7	0.0592679	0.24032	ENSG00000254087(LYN)
BP	GO:0002553	histamine secretion by mast cell	1	7	0.0592679	0.24032	ENSG00000254087(LYN)
BP	GO:0002765	immune response-inhibiting signal transduction	1	7	0.0592679	0.24032	ENSG00000254087(LYN)
BP	GO:0007008	outer mitochondrial membrane organization	1	7	0.0592679	0.24032	ENSG00000170606(HSPA4)
BP	GO:0010637	negative regulation of mitochondrial fusion	1	7	0.0592679	0.24032	ENSG00000162600(OMA1)
BP	GO:0010886	positive regulation of cholesterol storage	1	7	0.0592679	0.24032	ENSG00000175445(LPL)
BP	GO:0010890	positive regulation of sequestering of triglyceride	1	7	0.0592679	0.24032	ENSG00000175445(LPL)
BP	GO:0014732	skeletal muscle atrophy	1	7	0.0592679	0.24032	ENSG00000003402(CFLAR)
BP	GO:0014832	urinary bladder smooth muscle contraction	1	7	0.0592679	0.24032	ENSG00000058668(ATP2B4)
BP	GO:0014848	urinary tract smooth muscle contraction	1	7	0.0592679	0.24032	ENSG00000058668(ATP2B4)
BP	GO:0017196	N-terminal peptidyl-methionine acetylation	1	7	0.0592679	0.24032	ENSG00000111300(NAA25)
BP	GO:0021578	hindbrain maturation	1	7	0.0592679	0.24032	ENSG00000095139(ARCN1)
BP	GO:0032510	endosome to lysosome transport via multivesicular body sorting pathway	1	7	0.0592679	0.24032	ENSG00000143669(LYST)
BP	GO:0035333	Notch receptor processing, ligand-dependent	1	7	0.0592679	0.24032	ENSG00000137845(ADAM10)
BP	GO:0036166	phenotypic switching	1	7	0.0592679	0.24032	ENSG00000112096(SOD2)
BP	GO:0036302	atrioventricular canal development	1	7	0.0592679	0.24032	ENSG00000171316(CHD7)
BP	GO:0051001	negative regulation of nitric-oxide synthase activity	1	7	0.0592679	0.24032	ENSG00000058668(ATP2B4)
BP	GO:0060331	negative regulation of response to interferon-gamma	1	7	0.0592679	0.24032	ENSG00000132170(PPARG)
BP	GO:0060336	negative regulation of interferon-gamma-mediated signaling pathway	1	7	0.0592679	0.24032	ENSG00000132170(PPARG)
BP	GO:0060462	lung lobe development	1	7	0.0592679	0.24032	ENSG00000138802(SEC24B)
BP	GO:0060463	lung lobe morphogenesis	1	7	0.0592679	0.24032	ENSG00000138802(SEC24B)
BP	GO:0060696	regulation of phospholipid catabolic process	1	7	0.0592679	0.24032	ENSG00000130164(LDLR)
BP	GO:0061156	pulmonary artery morphogenesis	1	7	0.0592679	0.24032	ENSG00000138802(SEC24B)
BP	GO:0061762	CAMKK-AMPK signaling cascade	1	7	0.0592679	0.24032	ENSG00000084073(ZMPSTE24)
BP	GO:0070813	hydrogen sulfide metabolic process	1	7	0.0592679	0.24032	ENSG00000185591(SP1)
BP	GO:0071455	cellular response to hyperoxia	1	7	0.0592679	0.24032	ENSG00000132170(PPARG)
BP	GO:0086023	adenylate cyclase-activating adrenergic receptor signaling pathway involved in heart process	1	7	0.0592679	0.24032	ENSG00000058668(ATP2B4)
BP	GO:0150094	amyloid-beta clearance by cellular catabolic process	1	7	0.0592679	0.24032	ENSG00000130164(LDLR)
BP	GO:1900378	positive regulation of secondary metabolite biosynthetic process	1	7	0.0592679	0.24032	ENSG00000185591(SP1)
BP	GO:1902961	positive regulation of aspartic-type endopeptidase activity involved in amyloid precursor protein catabolic process	1	7	0.0592679	0.24032	ENSG00000254087(LYN)
BP	GO:1903764	regulation of potassium ion export across plasma membrane	1	7	0.0592679	0.24032	ENSG00000075711(DLG1)
BP	GO:1905449	regulation of Fc-gamma receptor signaling pathway involved in phagocytosis	1	7	0.0592679	0.24032	ENSG00000149177(PTPRJ)
BP	GO:1990034	calcium ion export across plasma membrane	1	7	0.0592679	0.24032	ENSG00000070961(ATP2B1)
BP	GO:2000483	negative regulation of interleukin-8 secretion	1	7	0.0592679	0.24032	ENSG00000174130(TLR6)
BP	GO:0009725	response to hormone	14	1017	0.0592717	0.24032	ENSG00000003402(CFLAR),ENSG00000033800(PIAS1),ENSG00000058668(ATP2B4),ENSG00000070961(ATP2B1),ENSG00000132170(PPARG),ENSG00000137145(DENND4C),ENSG00000138768(USO1),ENSG00000153187(HNRNPU),ENSG00000156052(GNAQ),ENSG00000173473(SMARCC1),ENSG00000175445(LPL),ENSG00000180353(HCLS1),ENSG00000185591(SP1),ENSG00000254087(LYN)
BP	GO:1902531	regulation of intracellular signal transduction	22	1788	0.059412	0.24068	ENSG00000003402(CFLAR),ENSG00000008294(SPAG9),ENSG00000031003(FAM13B),ENSG00000036257(CUL3),ENSG00000052795(FNIP2),ENSG00000058668(ATP2B4),ENSG00000071205(ARHGAP10),ENSG00000075711(DLG1),ENSG00000084073(ZMPSTE24),ENSG00000112096(SOD2),ENSG00000116539(ASH1L),ENSG00000116991(SIPA1L2),ENSG00000133706(LARS1),ENSG00000136536(MARCHF7),ENSG00000141384(TAF4B),ENSG00000149177(PTPRJ),ENSG00000159459(UBR1),…
MF	GO:0019901	protein kinase binding	10	656	0.0594868	0.240775	ENSG00000008294(SPAG9),ENSG00000044459(CNTLN),ENSG00000058668(ATP2B4),ENSG00000075711(DLG1),ENSG00000137845(ADAM10),ENSG00000149177(PTPRJ),ENSG00000152894(PTPRK),ENSG00000163806(SPDYA),ENSG00000180353(HCLS1),ENSG00000213639(PPP1CB)
MF	GO:0017137	Rab GTPase binding	4	169	0.0595615	0.240857	ENSG00000127328(RAB3IP),ENSG00000137145(DENND4C),ENSG00000152061(RABGAP1L),ENSG00000174485(DENND4A)
BP	GO:0050769	positive regulation of neurogenesis	8	482	0.0596099	0.240857	ENSG00000003402(CFLAR),ENSG00000008294(SPAG9),ENSG00000110888(CAPRIN2),ENSG00000132170(PPARG),ENSG00000135387(CAPRIN1),ENSG00000173406(DAB1),ENSG00000180353(HCLS1),ENSG00000254087(LYN)
BP	GO:0030182	neuron differentiation	18	1398	0.0597778	0.241327	ENSG00000003402(CFLAR),ENSG00000005810(MYCBP2),ENSG00000008294(SPAG9),ENSG00000077254(USP33),ENSG00000104133(SPG11),ENSG00000110367(DDX6),ENSG00000110888(CAPRIN2),ENSG00000130638(ATXN10),ENSG00000135387(CAPRIN1),ENSG00000137845(ADAM10),ENSG00000138802(SEC24B),ENSG00000147010(SH3KBP1),ENSG00000152894(PTPRK),ENSG00000153317(ASAP1),ENSG00000173406(DAB1),ENSG00000180353(HCLS1),ENSG00000180376(CCDC66)…
CC	GO:0045177	apical part of cell	7	407	0.0599541	0.24183	ENSG00000070961(ATP2B1),ENSG00000075711(DLG1),ENSG00000085832(EPS15),ENSG00000130164(LDLR),ENSG00000158987(RAPGEF6),ENSG00000173214(MFSD4B),ENSG00000173406(DAB1)
MF	GO:0004715	non-membrane spanning protein tyrosine kinase activity	2	46	0.0602622	0.242042	ENSG00000009954(BAZ1B),ENSG00000254087(LYN)
BP	GO:0001774	microglial cell activation	2	46	0.060543	0.242042	ENSG00000130164(LDLR),ENSG00000174130(TLR6)
BP	GO:0002269	leukocyte activation involved in inflammatory response	2	46	0.060543	0.242042	ENSG00000130164(LDLR),ENSG00000174130(TLR6)
BP	GO:0002673	regulation of acute inflammatory response	2	46	0.060543	0.242042	ENSG00000116539(ASH1L),ENSG00000132170(PPARG)
BP	GO:0007080	mitotic metaphase plate congression	2	46	0.060543	0.242042	ENSG00000036257(CUL3),ENSG00000153187(HNRNPU)
BP	GO:0014888	striated muscle adaptation	2	46	0.060543	0.242042	ENSG00000003402(CFLAR),ENSG00000058668(ATP2B4)
BP	GO:0048662	negative regulation of smooth muscle cell proliferation	2	46	0.060543	0.242042	ENSG00000112096(SOD2),ENSG00000132170(PPARG)
BP	GO:0051204	protein insertion into mitochondrial membrane	2	46	0.060543	0.242042	ENSG00000097033(SH3GLB1),ENSG00000170606(HSPA4)
BP	GO:0051898	negative regulation of protein kinase B signaling	2	46	0.060543	0.242042	ENSG00000075711(DLG1),ENSG00000149177(PTPRJ)
BP	GO:0062237	protein localization to postsynapse	2	46	0.060543	0.242042	ENSG00000075711(DLG1),ENSG00000137845(ADAM10)
BP	GO:0016567	protein ubiquitination	12	836	0.060575	0.242042	ENSG00000005810(MYCBP2),ENSG00000011275(RNF216),ENSG00000034677(RNF19A),ENSG00000036257(CUL3),ENSG00000086102(NFX1),ENSG00000115760(BIRC6),ENSG00000136536(MARCHF7),ENSG00000140367(UBE2Q2),ENSG00000152503(TRIM36),ENSG00000153827(TRIP12),ENSG00000159459(UBR1),ENSG00000187790(FANCM)
BP	GO:0006900	vesicle budding from membrane	3	103	0.0606945	0.242312	ENSG00000036257(CUL3),ENSG00000138768(USO1),ENSG00000138802(SEC24B)
BP	GO:0010498	proteasomal protein catabolic process	8	485	0.061352	0.244729	ENSG00000011275(RNF216),ENSG00000033800(PIAS1),ENSG00000034677(RNF19A),ENSG00000036257(CUL3),ENSG00000136536(MARCHF7),ENSG00000144747(TMF1),ENSG00000159459(UBR1),ENSG00000173473(SMARCC1)
BP	GO:0006892	post-Golgi vesicle-mediated transport	3	104	0.0621147	0.24756	ENSG00000085832(EPS15),ENSG00000125447(GGA3),ENSG00000142197(DOP1B)
BP	GO:0040029	regulation of gene expression, epigenetic	6	322	0.0622892	0.248044	ENSG00000009954(BAZ1B),ENSG00000084073(ZMPSTE24),ENSG00000113300(CNOT6),ENSG00000132170(PPARG),ENSG00000153187(HNRNPU),ENSG00000163565(IFI16)
BP	GO:0007140	male meiotic nuclear division	2	47	0.0628834	0.249985	ENSG00000162039(MEIOB),ENSG00000163806(SPDYA)
BP	GO:0038202	TORC1 signaling	2	47	0.0628834	0.249985	ENSG00000052795(FNIP2),ENSG00000133706(LARS1)
CC	GO:0031519	PcG protein complex	2	48	0.0631007	0.250636	ENSG00000143970(ASXL2),ENSG00000173889(PHC3)
BP	GO:0006793	phosphorus metabolic process	37	3340	0.0634719	0.251782	ENSG00000003402(CFLAR),ENSG00000008294(SPAG9),ENSG00000009954(BAZ1B),ENSG00000036257(CUL3),ENSG00000052795(FNIP2),ENSG00000058668(ATP2B4),ENSG00000075711(DLG1),ENSG00000077044(DGKD),ENSG00000084073(ZMPSTE24),ENSG00000097033(SH3GLB1),ENSG00000101347(SAMHD1),ENSG00000110435(PDHX),ENSG00000110888(CAPRIN2),ENSG00000114268(PFKFB4),ENSG00000115020(PIKFYVE),ENSG00000115760(BIRC6),ENSG00000116539(ASH1L),…
BP	GO:0006906	vesicle fusion	3	105	0.0635504	0.251782	ENSG00000104133(SPG11),ENSG00000108587(GOSR1),ENSG00000138768(USO1)
BP	GO:0008630	intrinsic apoptotic signaling pathway in response to DNA damage	3	105	0.0635504	0.251782	ENSG00000052795(FNIP2),ENSG00000136536(MARCHF7),ENSG00000163565(IFI16)
BP	GO:0043543	protein acylation	5	246	0.0637059	0.252185	ENSG00000084073(ZMPSTE24),ENSG00000111300(NAA25),ENSG00000112200(ZNF451),ENSG00000144445(KANSL1L),ENSG00000160551(TAOK1)
BP	GO:0001659	temperature homeostasis	4	173	0.0642695	0.25408	ENSG00000078618(NRDC),ENSG00000101493(ZNF516),ENSG00000162600(OMA1),ENSG00000181090(EHMT1)
BP	GO:0019216	regulation of lipid metabolic process	7	406	0.0642987	0.25408	ENSG00000066136(NFYC),ENSG00000084073(ZMPSTE24),ENSG00000097033(SH3GLB1),ENSG00000130164(LDLR),ENSG00000132170(PPARG),ENSG00000185591(SP1),ENSG00000254087(LYN)
BP	GO:0000082	G1/S transition of mitotic cell cycle	5	247	0.0645883	0.25408	ENSG00000033800(PIAS1),ENSG00000036257(CUL3),ENSG00000113300(CNOT6),ENSG00000156273(BACH1),ENSG00000163806(SPDYA)
CC	GO:0016363	nuclear matrix	3	108	0.0649438	0.25408	ENSG00000129566(TEP1),ENSG00000153187(HNRNPU),ENSG00000159788(RGS12)
CC	GO:0030660	Golgi-associated vesicle membrane	3	108	0.0649438	0.25408	ENSG00000095139(ARCN1),ENSG00000138768(USO1),ENSG00000138802(SEC24B)
BP	GO:0010639	negative regulation of organelle organization	7	407	0.0649696	0.25408	ENSG00000042493(CAPG),ENSG00000052795(FNIP2),ENSG00000112200(ZNF451),ENSG00000153187(HNRNPU),ENSG00000153827(TRIP12),ENSG00000160551(TAOK1),ENSG00000162600(OMA1)
BP	GO:0097720	calcineurin-mediated signaling	2	48	0.0652541	0.25408	ENSG00000058668(ATP2B4),ENSG00000072736(NFATC3)
BP	GO:1990928	response to amino acid starvation	2	48	0.0652541	0.25408	ENSG00000097033(SH3GLB1),ENSG00000133706(LARS1)
BP	GO:0010950	positive regulation of endopeptidase activity	4	174	0.0653575	0.25408	ENSG00000003402(CFLAR),ENSG00000132170(PPARG),ENSG00000163565(IFI16),ENSG00000254087(LYN)
CC	GO:0008290	F-actin capping protein complex	1	8	0.0661946	0.25408	ENSG00000042493(CAPG)
CC	GO:0032593	insulin-responsive compartment	1	8	0.0661946	0.25408	ENSG00000137145(DENND4C)
CC	GO:0045254	pyruvate dehydrogenase complex	1	8	0.0661946	0.25408	ENSG00000110435(PDHX)
BP	GO:0006939	smooth muscle contraction	3	107	0.0664677	0.25408	ENSG00000058668(ATP2B4),ENSG00000070961(ATP2B1),ENSG00000075711(DLG1)
BP	GO:0032984	protein-containing complex disassembly	6	328	0.0668412	0.25408	ENSG00000042493(CAPG),ENSG00000084073(ZMPSTE24),ENSG00000132676(DAP3),ENSG00000135317(SNX14),ENSG00000160551(TAOK1),ENSG00000173473(SMARCC1)
MF	GO:0030235	nitric-oxide synthase regulator activity	1	8	0.067269	0.25408	ENSG00000058668(ATP2B4)
MF	GO:0030306	ADP-ribosylation factor binding	1	8	0.067269	0.25408	ENSG00000125447(GGA3)
MF	GO:0032050	clathrin heavy chain binding	1	8	0.067269	0.25408	ENSG00000130164(LDLR)
MF	GO:0034046	poly(G) binding	1	8	0.067269	0.25408	ENSG00000153187(HNRNPU)
MF	GO:0050542	icosanoid binding	1	8	0.067269	0.25408	ENSG00000132170(PPARG)
MF	GO:0050543	icosatetraenoic acid binding	1	8	0.067269	0.25408	ENSG00000132170(PPARG)
MF	GO:0097371	MDM2/MDM4 family protein binding	1	8	0.067269	0.25408	ENSG00000136536(MARCHF7)
MF	GO:0099122	RNA polymerase II C-terminal domain binding	1	8	0.067269	0.25408	ENSG00000153187(HNRNPU)
MF	GO:0106018	phosphatidylinositol-3,5-bisphosphate phosphatase activity	1	8	0.067269	0.25408	ENSG00000115020(PIKFYVE)
BP	GO:0051607	defense response to virus	5	250	0.067277	0.25408	ENSG00000011275(RNF216),ENSG00000084073(ZMPSTE24),ENSG00000101347(SAMHD1),ENSG00000143669(LYST),ENSG00000163565(IFI16)
BP	GO:0071383	cellular response to steroid hormone stimulus	5	250	0.067277	0.25408	ENSG00000003402(CFLAR),ENSG00000033800(PIAS1),ENSG00000070961(ATP2B1),ENSG00000132170(PPARG),ENSG00000153187(HNRNPU)
BP	GO:0000052	citrulline metabolic process	1	8	0.0674449	0.25408	ENSG00000058668(ATP2B4)
BP	GO:0003056	regulation of vascular smooth muscle contraction	1	8	0.0674449	0.25408	ENSG00000070961(ATP2B1)
BP	GO:0003223	ventricular compact myocardium morphogenesis	1	8	0.0674449	0.25408	ENSG00000171316(CHD7)
BP	GO:0006551	leucine metabolic process	1	8	0.0674449	0.25408	ENSG00000117305(HMGCL)
BP	GO:0007144	female meiosis I	1	8	0.0674449	0.25408	ENSG00000162039(MEIOB)
BP	GO:0009204	deoxyribonucleoside triphosphate catabolic process	1	8	0.0674449	0.25408	ENSG00000101347(SAMHD1)
BP	GO:0014891	striated muscle atrophy	1	8	0.0674449	0.25408	ENSG00000003402(CFLAR)
BP	GO:0016926	protein desumoylation	1	8	0.0674449	0.25408	ENSG00000112701(SENP6)
BP	GO:0021626	central nervous system maturation	1	8	0.0674449	0.25408	ENSG00000095139(ARCN1)
BP	GO:0030854	positive regulation of granulocyte differentiation	1	8	0.0674449	0.25408	ENSG00000180353(HCLS1)
BP	GO:0032119	sequestering of zinc ion	1	8	0.0674449	0.25408	ENSG00000162695(SLC30A7)
BP	GO:0032364	oxygen homeostasis	1	8	0.0674449	0.25408	ENSG00000112096(SOD2)
BP	GO:0033084	regulation of immature T cell proliferation in thymus	1	8	0.0674449	0.25408	ENSG00000121210(TMEM131L)
BP	GO:0035562	negative regulation of chromatin binding	1	8	0.0674449	0.25408	ENSG00000095564(BTAF1)
BP	GO:0035926	chemokine (C-C motif) ligand 2 secretion	1	8	0.0674449	0.25408	ENSG00000175445(LPL)
BP	GO:0045003	double-strand break repair via synthesis-dependent strand annealing	1	8	0.0674449	0.25408	ENSG00000187790(FANCM)
BP	GO:0048280	vesicle fusion with Golgi apparatus	1	8	0.0674449	0.25408	ENSG00000138768(USO1)
BP	GO:0048733	sebaceous gland development	1	8	0.0674449	0.25408	ENSG00000116539(ASH1L)
BP	GO:0060872	semicircular canal development	1	8	0.0674449	0.25408	ENSG00000171316(CHD7)
BP	GO:0072396	response to cell cycle checkpoint signaling	1	8	0.0674449	0.25408	ENSG00000084073(ZMPSTE24)
BP	GO:0072402	response to DNA integrity checkpoint signaling	1	8	0.0674449	0.25408	ENSG00000084073(ZMPSTE24)
BP	GO:0072423	response to DNA damage checkpoint signaling	1	8	0.0674449	0.25408	ENSG00000084073(ZMPSTE24)
BP	GO:0090235	regulation of metaphase plate congression	1	8	0.0674449	0.25408	ENSG00000153187(HNRNPU)
BP	GO:0098880	maintenance of postsynaptic specialization structure	1	8	0.0674449	0.25408	ENSG00000075711(DLG1)
BP	GO:0098903	regulation of membrane repolarization during action potential	1	8	0.0674449	0.25408	ENSG00000075711(DLG1)
BP	GO:0099004	calmodulin dependent kinase signaling pathway	1	8	0.0674449	0.25408	ENSG00000084073(ZMPSTE24)
BP	GO:1901724	positive regulation of cell proliferation involved in kidney development	1	8	0.0674449	0.25408	ENSG00000003402(CFLAR)
BP	GO:1902915	negative regulation of protein polyubiquitination	1	8	0.0674449	0.25408	ENSG00000153827(TRIP12)
BP	GO:1903286	regulation of potassium ion import	1	8	0.0674449	0.25408	ENSG00000075711(DLG1)
BP	GO:1903564	regulation of protein localization to cilium	1	8	0.0674449	0.25408	ENSG00000180376(CCDC66)
BP	GO:1903979	negative regulation of microglial cell activation	1	8	0.0674449	0.25408	ENSG00000130164(LDLR)
BP	GO:1905064	negative regulation of vascular smooth muscle cell differentiation	1	8	0.0674449	0.25408	ENSG00000072736(NFATC3)
BP	GO:1905247	positive regulation of aspartic-type peptidase activity	1	8	0.0674449	0.25408	ENSG00000254087(LYN)
BP	GO:1905906	regulation of amyloid fibril formation	1	8	0.0674449	0.25408	ENSG00000130164(LDLR)
BP	GO:2000169	regulation of peptidyl-cysteine S-nitrosylation	1	8	0.0674449	0.25408	ENSG00000058668(ATP2B4)
MF	GO:0031490	chromatin DNA binding	3	108	0.0675313	0.25408	ENSG00000120733(KDM3B),ENSG00000153187(HNRNPU),ENSG00000173473(SMARCC1)
MF	GO:0001227	DNA-binding transcription repressor activity, RNA polymerase II-specific	5	251	0.0676027	0.25408	ENSG00000072736(NFATC3),ENSG00000086102(NFX1),ENSG00000132170(PPARG),ENSG00000156273(BACH1),ENSG00000163565(IFI16)
MF	GO:0035091	phosphatidylinositol binding	5	251	0.0676027	0.25408	ENSG00000120451(SNX19),ENSG00000135317(SNX14),ENSG00000145555(MYO10),ENSG00000153317(ASAP1),ENSG00000205302(SNX2)
BP	GO:0030330	DNA damage response, signal transduction by p53 class mediator	3	108	0.0679491	0.255177	ENSG00000084073(ZMPSTE24),ENSG00000113300(CNOT6),ENSG00000136536(MARCHF7)
CC	GO:0031253	cell projection membrane	6	336	0.0681513	0.255725	ENSG00000070961(ATP2B1),ENSG00000075711(DLG1),ENSG00000085832(EPS15),ENSG00000145555(MYO10),ENSG00000149177(PTPRJ),ENSG00000153317(ASAP1)
CC	GO:0090575	RNA polymerase II transcription regulator complex	4	180	0.0682368	0.255725	ENSG00000066136(NFYC),ENSG00000132170(PPARG),ENSG00000141384(TAF4B),ENSG00000153187(HNRNPU)
[truncated: 3,434 more rows]

[truncated: 7 more sheets: Control vs WT-KEGG, Control vs △1759c, Control vs △1759c-GO, Control vs △1759c-KEGG, WT vs △1759c, WT vs △1759c-GO, WT vs △1759c-KEGG]
