# Supplementary material for: Analysis of the noncoding RNA regulatory networks of H37Rv- and H37Rv△1759c-infected macrophages
Source: Front Microbiol. 2023 Mar 8;14:1106643. doi: 10.3389/fmicb.2023.1106643 (PMC10042141; doi:10.3389/fmicb.2023.1106643)
Supplement: Supplementary file 4 [file Table_4.XLSX]

## Sheet: Sheet1
Control	Case	Up-regulated Genes	Down-regulated Genes	Total DEGs
WT	△1759c	6	8	14
Control	△1759c	5	1	6
Control	WT	7	5	12

## Sheet: cluster
cluster	geneID
clust1	hsa-miR-6876-5p
clust1	hsa-miR-6748-5p
clust1	hsa-miR-3151-5p
clust1	hsa-miR-5010-5p
clust2	hsa-miR-7704
clust2	hsa-miR-12136
clust2	hsa-miR-4485-3p
clust2	hsa-miR-135b-3p
clust2	hsa-miR-6805-5p
clust2	hsa-miR-129-1-3p
clust2	hsa-miR-5006-3p
clust3	hsa-miR-4695-3p
clust3	hsa-miR-1291
clust3	hsa-miR-6511a-5p
clust3	hsa-miR-6772-3p
clust4	hsa-miR-6774-5p
clust5	hsa-miR-3118
clust5	hsa-miR-4748
clust6	hsa-miR-6824-5p
clust6	hsa-miR-1228-5p
clust6	hsa-miR-4638-5p
clust7	hsa-miR-1271-5p
clust8	hsa-miR-181b-3p
clust8	hsa-miR-1237-3p
clust8	hsa-miR-598-5p
clust9	hsa-miR-6787-3p
clust9	hsa-miR-1268a
clust9	hsa-miR-1268b

## Sheet: Control vs WT-UP
id	baseMean	baseMean_CELL	baseMean_H37Rv	foldChange(H37Rv/CELL)(H37Rv/CELL)(H37Rv/CELL)	log2FoldChange	pval	padj
hsa-miR-12136	164.175	80.1323	248.218	3.0976	1.63115	2.59312e-07	0.000219378
hsa-miR-4485-3p	44.5521	25.3066	63.7976	2.52098	1.33399	1.07009e-05	0.00452647
hsa-miR-7704	29.4637	17.2706	41.6569	2.41202	1.27024	0.000578362	0.122323
hsa-miR-129-1-3p	18.5018	9.25478	27.7489	2.99833	1.58416	0.000797154	0.122617
hsa-miR-5006-3p	12.4968	6.33439	18.6592	2.94571	1.55861	0.00728079	0.559959
hsa-miR-6772-3p	11.6785	6.60853	16.7484	2.53436	1.34162	0.02546	1
hsa-miR-135b-3p	9.04816	4.56263	13.5337	2.96621	1.56862	0.0267857	1

## Sheet: Control vs WT-DOWN
id	baseMean	baseMean_CELL	baseMean_H37Rv	foldChange(H37Rv/CELL)(H37Rv/CELL)(H37Rv/CELL)	log2FoldChange	pval	padj
hsa-miR-1268a	114.94	163.35	66.5288	0.407277	-1.29592	0.00175947	0.206979
hsa-miR-1268b	137.219	186.773	87.6662	0.469374	-1.09119	0.00900978	0.635189
hsa-miR-598-5p	9.78798	14.6793	4.89667	0.333577	-1.58391	0.0155639	0.940501
hsa-miR-1237-3p	1.80701	3.61401	0	0	-Inf	0.0248289	1
hsa-miR-181b-3p	1.80701	3.61401	0	0	-Inf	0.0248289	1

## Sheet: Control vs △1759c-UP
id	baseMean	baseMean_CELL	baseMean_1759c	foldChange(1759c/CELL)(1759c/CELL)(1759c/CELL)	log2FoldChange	pval	padj
hsa-miR-6772-3p	13.5577	6.54336	20.572	3.14395	1.65258	0.00791471	1
hsa-miR-4695-3p	4.96525	1.32949	8.60101	6.46939	2.69363	0.0148025	1
hsa-miR-6511a-5p	5.79853	1.98468	9.61239	4.8433	2.27599	0.018105	1
hsa-miR-1291	24.0058	15.4006	32.611	2.11752	1.08237	0.0196158	1
hsa-miR-6774-5p	13.725	8.42149	19.0284	2.25951	1.17601	0.0344213	1

## Sheet: Control vs △1759c-DOWN
id	baseMean	baseMean_CELL	baseMean_1759c	foldChange(1759c/CELL)(1759c/CELL)(1759c/CELL)	log2FoldChange	pval	padj
hsa-miR-1271-5p	4.40039	7.28952	1.51127	0.20732	-2.27007	0.0423077	1

## Sheet: WT vs △1759c-UP
id	baseMean	baseMean_H37Rv	baseMean_1759c	foldChange(1759c/H37Rv)(1759c/H37Rv)(1759c/H37Rv)	log2FoldChange	pval	padj
hsa-miR-4638-5p	5.65516	1.64959	9.66074	5.85647	2.55003	0.0117655	1
hsa-miR-4748	4.20541	0.944187	7.46664	7.90801	2.98331	0.0133712	1
hsa-miR-6824-5p	4.67009	1.22278	8.1174	6.63847	2.73085	0.0153939	1
hsa-miR-3118	2.6866	0.332796	5.04041	15.1456	3.92083	0.0197301	1
hsa-miR-1228-5p	2.56803	0.305695	4.83037	15.8013	3.98197	0.0317423	1
hsa-miR-6787-3p	4.34755	1.31735	7.37774	5.60042	2.48554	0.0353395	1

## Sheet: WT vs △1759c-DOWN
id	baseMean	baseMean_H37Rv	baseMean_1759c	foldChange(1759c/H37Rv)(1759c/H37Rv)(1759c/H37Rv)	log2FoldChange	pval	padj
hsa-miR-4485-3p	40.8261	64.126	17.5262	0.273308	-1.8714	2.90312e-06	0.0049237
hsa-miR-12136	167.044	249.242	84.8449	0.340412	-1.55465	0.000120788	0.102429
hsa-miR-7704	29.5314	41.825	17.2379	0.412144	-1.27878	0.00201003	1
hsa-miR-6805-5p	3.43325	6.61274	0.253767	0.0383755	-4.70367	0.0055815	1
hsa-miR-3151-5p	4.39218	7.76974	1.01462	0.130586	-2.93693	0.0231652	1
hsa-miR-6876-5p	2.54791	4.84205	0.253767	0.0524091	-4.25404	0.026726	1
hsa-miR-5010-5p	10.9126	15.6053	6.21989	0.398577	-1.32707	0.0315301	1
hsa-miR-6748-5p	1.59623	3.19246	0	0	-Inf	0.0446685	1

## Sheet: miRNA_target
miRNA	Target
hsa-miR-129-1-3p	ENSG00000283297
hsa-miR-129-1-3p	ENSG00000176566
hsa-miR-129-1-3p	ENSG00000125266
hsa-miR-129-1-3p	ENSG00000160111
hsa-miR-129-1-3p	ENSG00000169026
hsa-miR-129-1-3p	ENSG00000165905
hsa-miR-129-1-3p	ENSG00000181938
hsa-miR-129-1-3p	ENSG00000082258
hsa-miR-129-1-3p	ENSG00000197943
hsa-miR-129-1-3p	ENSG00000143217
hsa-miR-129-1-3p	ENSG00000130700
hsa-miR-129-1-3p	ENSG00000110987
hsa-miR-129-1-3p	ENSG00000143457
hsa-miR-129-1-3p	ENSG00000132612
hsa-miR-129-1-3p	ENSG00000179841
hsa-miR-129-1-3p	ENSG00000170876
hsa-miR-129-1-3p	ENSG00000144026
hsa-miR-129-1-3p	ENSG00000256683
hsa-miR-129-1-3p	ENSG00000163823
hsa-miR-129-1-3p	ENSG00000108381
hsa-miR-129-1-3p	ENSG00000270106
hsa-miR-129-1-3p	ENSG00000184792
hsa-miR-129-1-3p	ENSG00000076321
hsa-miR-129-1-3p	ENSG00000066135
hsa-miR-129-1-3p	ENSG00000151718
hsa-miR-129-1-3p	ENSG00000152904
hsa-miR-129-1-3p	ENSG00000173890
hsa-miR-129-1-3p	ENSG00000040933
hsa-miR-129-1-3p	ENSG00000148426
hsa-miR-129-1-3p	ENSG00000047188
hsa-miR-129-1-3p	ENSG00000168268
hsa-miR-129-1-3p	ENSG00000078142
hsa-miR-129-1-3p	ENSG00000048740
hsa-miR-129-1-3p	ENSG00000063761
hsa-miR-129-1-3p	ENSG00000091831
hsa-miR-129-1-3p	ENSG00000124588
hsa-miR-129-1-3p	ENSG00000137880
hsa-miR-129-1-3p	ENSG00000157350
hsa-miR-129-1-3p	ENSG00000176986
hsa-miR-129-1-3p	ENSG00000144824
hsa-miR-129-1-3p	ENSG00000155629
hsa-miR-129-1-3p	ENSG00000059915
hsa-miR-129-1-3p	ENSG00000185559
hsa-miR-129-1-3p	ENSG00000284299
hsa-miR-129-1-3p	ENSG00000161526
hsa-miR-129-1-3p	ENSG00000172292
hsa-miR-129-1-3p	ENSG00000015676
hsa-miR-129-1-3p	ENSG00000156860
hsa-miR-129-1-3p	ENSG00000163882
hsa-miR-129-1-3p	ENSG00000143333
hsa-miR-129-1-3p	ENSG00000205089
hsa-miR-129-1-3p	ENSG00000110148
hsa-miR-129-1-3p	ENSG00000165219
hsa-miR-129-1-3p	ENSG00000091844
hsa-miR-129-1-3p	ENSG00000188051
hsa-miR-129-1-3p	ENSG00000147475
hsa-miR-129-1-3p	ENSG00000135114
hsa-miR-129-1-3p	ENSG00000164619
hsa-miR-129-1-3p	ENSG00000162399
hsa-miR-129-1-3p	ENSG00000167131
hsa-miR-129-1-3p	ENSG00000173947
hsa-miR-129-1-3p	ENSG00000185950
hsa-miR-129-1-3p	ENSG00000108669
hsa-miR-129-1-3p	ENSG00000119912
hsa-miR-129-1-3p	ENSG00000168813
hsa-miR-129-1-3p	ENSG00000107147
hsa-miR-129-1-3p	ENSG00000145990
hsa-miR-129-1-3p	ENSG00000184677
hsa-miR-129-1-3p	ENSG00000157600
hsa-miR-129-1-3p	ENSG00000037280
hsa-miR-129-1-3p	ENSG00000173918
hsa-miR-129-1-3p	ENSG00000197965
hsa-miR-129-1-3p	ENSG00000137142
hsa-miR-129-1-3p	ENSG00000173153
hsa-miR-129-1-3p	ENSG00000163362
hsa-miR-129-1-3p	ENSG00000130962
hsa-miR-129-1-3p	ENSG00000165071
hsa-miR-129-1-3p	ENSG00000175325
hsa-miR-129-1-3p	ENSG00000141655
hsa-miR-129-1-3p	ENSG00000106853
hsa-miR-129-1-3p	ENSG00000091513
hsa-miR-129-1-3p	ENSG00000166133
hsa-miR-129-1-3p	ENSG00000147234
hsa-miR-129-1-3p	ENSG00000143190
hsa-miR-129-1-3p	ENSG00000204439
hsa-miR-129-1-3p	ENSG00000095139
hsa-miR-129-1-3p	ENSG00000249115
hsa-miR-129-1-3p	ENSG00000183682
hsa-miR-129-1-3p	ENSG00000079482
hsa-miR-129-1-3p	ENSG00000162975
hsa-miR-129-1-3p	ENSG00000117682
hsa-miR-129-1-3p	ENSG00000101670
hsa-miR-129-1-3p	ENSG00000162390
hsa-miR-129-1-3p	ENSG00000158792
hsa-miR-129-1-3p	ENSG00000174697
hsa-miR-129-1-3p	ENSG00000183111
hsa-miR-129-1-3p	ENSG00000166734
hsa-miR-129-1-3p	ENSG00000163295
hsa-miR-129-1-3p	ENSG00000166272
hsa-miR-129-1-3p	ENSG00000078900
hsa-miR-129-1-3p	ENSG00000158715
hsa-miR-129-1-3p	ENSG00000206072
hsa-miR-129-1-3p	ENSG00000174948
hsa-miR-129-1-3p	ENSG00000162664
hsa-miR-129-1-3p	ENSG00000285162
hsa-miR-129-1-3p	ENSG00000266302
hsa-miR-129-1-3p	ENSG00000101150
hsa-miR-129-1-3p	ENSG00000176953
hsa-miR-129-1-3p	ENSG00000141873
hsa-miR-129-1-3p	ENSG00000168634
hsa-miR-129-1-3p	ENSG00000169330
hsa-miR-129-1-3p	ENSG00000117868
hsa-miR-129-1-3p	ENSG00000114353
hsa-miR-129-1-3p	ENSG00000117479
hsa-miR-129-1-3p	ENSG00000188895
hsa-miR-129-1-3p	ENSG00000265818
hsa-miR-129-1-3p	ENSG00000167588
hsa-miR-129-1-3p	ENSG00000204442
hsa-miR-129-1-3p	ENSG00000161664
hsa-miR-129-1-3p	ENSG00000268480
hsa-miR-129-1-3p	ENSG00000171643
hsa-miR-129-1-3p	ENSG00000144161
hsa-miR-129-1-3p	ENSG00000136868
hsa-miR-129-1-3p	ENSG00000022355
hsa-miR-129-1-3p	ENSG00000184374
hsa-miR-129-1-3p	ENSG00000101161
hsa-miR-129-1-3p	ENSG00000144642
hsa-miR-129-1-3p	ENSG00000130340
hsa-miR-129-1-3p	ENSG00000137414
hsa-miR-129-1-3p	ENSG00000115461
hsa-miR-129-1-3p	ENSG00000070778
hsa-miR-129-1-3p	ENSG00000204323
hsa-miR-129-1-3p	ENSG00000140522
hsa-miR-129-1-3p	ENSG00000016391
hsa-miR-129-1-3p	ENSG00000197779
hsa-miR-129-1-3p	ENSG00000073282
hsa-miR-129-1-3p	ENSG00000105464
hsa-miR-129-1-3p	ENSG00000166436
hsa-miR-129-1-3p	ENSG00000131944
hsa-miR-129-1-3p	ENSG00000257218
hsa-miR-129-1-3p	ENSG00000112394
hsa-miR-129-1-3p	ENSG00000196396
hsa-miR-129-1-3p	ENSG00000136040
hsa-miR-129-1-3p	ENSG00000133477
hsa-miR-129-1-3p	ENSG00000112242
hsa-miR-129-1-3p	ENSG00000113300
hsa-miR-129-1-3p	ENSG00000100580
hsa-miR-129-1-3p	ENSG00000112486
hsa-miR-129-1-3p	ENSG00000197977
hsa-miR-129-1-3p	ENSG00000151208
hsa-miR-129-1-3p	ENSG00000119414
hsa-miR-129-1-3p	ENSG00000183044
hsa-miR-129-1-3p	ENSG00000171914
hsa-miR-129-1-3p	ENSG00000065371
hsa-miR-129-1-3p	ENSG00000151498
hsa-miR-129-1-3p	ENSG00000204839
hsa-miR-129-1-3p	ENSG00000105246
hsa-miR-129-1-3p	ENSG00000157349
hsa-miR-129-1-3p	ENSG00000197561
hsa-miR-129-1-3p	ENSG00000269113
hsa-miR-129-1-3p	ENSG00000151835
hsa-miR-129-1-3p	ENSG00000140577
hsa-miR-129-1-3p	ENSG00000185963
hsa-miR-129-1-3p	ENSG00000065491
hsa-miR-129-1-3p	ENSG00000116221
hsa-miR-129-1-3p	ENSG00000167702
hsa-miR-129-1-3p	ENSG00000135272
hsa-miR-129-1-3p	ENSG00000165288
hsa-miR-129-1-3p	ENSG00000064703
hsa-miR-129-1-3p	ENSG00000198523
hsa-miR-129-1-3p	ENSG00000198642
hsa-miR-129-1-3p	ENSG00000172828
hsa-miR-129-1-3p	ENSG00000127364
hsa-miR-129-1-3p	ENSG00000175077
hsa-miR-129-1-3p	ENSG00000052850
hsa-miR-129-1-3p	ENSG00000183475
hsa-miR-129-1-3p	ENSG00000176920
hsa-miR-129-1-3p	ENSG00000112218
hsa-miR-129-1-3p	ENSG00000124766
hsa-miR-129-1-3p	ENSG00000047365
hsa-miR-129-1-3p	ENSG00000096093
hsa-miR-129-1-3p	ENSG00000125835
hsa-miR-129-1-3p	ENSG00000172869
hsa-miR-129-1-3p	ENSG00000184840
hsa-miR-129-1-3p	ENSG00000177076
hsa-miR-129-1-3p	ENSG00000107551
hsa-miR-129-1-3p	ENSG00000196911
hsa-miR-129-1-3p	ENSG00000117069
hsa-miR-129-1-3p	ENSG00000171033
hsa-miR-129-1-3p	ENSG00000179476
hsa-miR-129-1-3p	ENSG00000285444
hsa-miR-129-1-3p	ENSG00000112941
hsa-miR-129-1-3p	ENSG00000130558
hsa-miR-129-1-3p	ENSG00000235173
hsa-miR-129-1-3p	ENSG00000185104
hsa-miR-129-1-3p	ENSG00000115919
hsa-miR-129-1-3p	ENSG00000100504
hsa-miR-129-1-3p	ENSG00000004139
hsa-miR-129-1-3p	ENSG00000127948
hsa-miR-129-1-3p	ENSG00000177733
hsa-miR-129-1-3p	ENSG00000165066
hsa-miR-129-1-3p	ENSG00000176194
hsa-miR-129-1-3p	ENSG00000168427
hsa-miR-129-1-3p	ENSG00000083307
hsa-miR-129-1-3p	ENSG00000186684
hsa-miR-129-1-3p	ENSG00000144580
hsa-miR-129-1-3p	ENSG00000196700
hsa-miR-129-1-3p	ENSG00000188677
hsa-miR-129-1-3p	ENSG00000170581
hsa-miR-129-1-3p	ENSG00000171435
hsa-miR-129-1-3p	ENSG00000197724
hsa-miR-129-1-3p	ENSG00000124608
hsa-miR-129-1-3p	ENSG00000167130
hsa-miR-129-1-3p	ENSG00000186666
hsa-miR-129-1-3p	ENSG00000248771
hsa-miR-129-1-3p	ENSG00000143858
hsa-miR-129-1-3p	ENSG00000064547
hsa-miR-129-1-3p	ENSG00000070413
hsa-miR-129-1-3p	ENSG00000138111
hsa-miR-129-1-3p	ENSG00000173210
hsa-miR-129-1-3p	ENSG00000140807
hsa-miR-129-1-3p	ENSG00000076641
hsa-miR-129-1-3p	ENSG00000070159
hsa-miR-129-1-3p	ENSG00000107679
hsa-miR-129-1-3p	ENSG00000269335
hsa-miR-129-1-3p	ENSG00000280537
hsa-miR-129-1-3p	ENSG00000170430
hsa-miR-129-1-3p	ENSG00000167106
hsa-miR-129-1-3p	ENSG00000064655
hsa-miR-129-1-3p	ENSG00000058056
hsa-miR-129-1-3p	ENSG00000164684
hsa-miR-129-1-3p	ENSG00000118058
hsa-miR-129-1-3p	ENSG00000172006
hsa-miR-129-1-3p	ENSG00000011523
hsa-miR-129-1-3p	ENSG00000196660
hsa-miR-129-1-3p	ENSG00000185156
hsa-miR-129-1-3p	ENSG00000261594
hsa-miR-129-1-3p	ENSG00000171159
hsa-miR-129-1-3p	ENSG00000154370
hsa-miR-129-1-3p	ENSG00000198720
hsa-miR-129-1-3p	ENSG00000197548
hsa-miR-129-1-3p	ENSG00000125246
hsa-miR-129-1-3p	ENSG00000072422
hsa-miR-129-1-3p	ENSG00000153684
hsa-miR-129-1-3p	ENSG00000156299
hsa-miR-129-1-3p	ENSG00000183155
hsa-miR-129-1-3p	ENSG00000176058
hsa-miR-129-1-3p	ENSG00000141556
hsa-miR-129-1-3p	ENSG00000161847
hsa-miR-129-1-3p	ENSG00000142408
hsa-miR-129-1-3p	ENSG00000161202
hsa-miR-129-1-3p	ENSG00000105085
hsa-miR-129-1-3p	ENSG00000125637
hsa-miR-129-1-3p	ENSG00000082153
hsa-miR-129-1-3p	ENSG00000124214
hsa-miR-129-1-3p	ENSG00000156026
hsa-miR-129-1-3p	ENSG00000165376
hsa-miR-129-1-3p	ENSG00000132109
hsa-miR-129-1-3p	ENSG00000141552
hsa-miR-129-1-3p	ENSG00000179403
hsa-miR-129-1-3p	ENSG00000158941
hsa-miR-129-1-3p	ENSG00000133019
hsa-miR-129-1-3p	ENSG00000111711
hsa-miR-129-1-3p	ENSG00000196547
hsa-miR-129-1-3p	ENSG00000273294
hsa-miR-129-1-3p	ENSG00000132205
hsa-miR-129-1-3p	ENSG00000132824
hsa-miR-129-1-3p	ENSG00000172264
hsa-miR-129-1-3p	ENSG00000197818
hsa-miR-129-1-3p	ENSG00000082684
hsa-miR-129-1-3p	ENSG00000166166
hsa-miR-129-1-3p	ENSG00000179583
hsa-miR-129-1-3p	ENSG00000253293
hsa-miR-129-1-3p	ENSG00000109519
hsa-miR-129-1-3p	ENSG00000105227
hsa-miR-129-1-3p	ENSG00000164008
hsa-miR-129-1-3p	ENSG00000122367
hsa-miR-129-1-3p	ENSG00000112851
hsa-miR-129-1-3p	ENSG00000145916
hsa-miR-129-1-3p	ENSG00000012963
hsa-miR-129-1-3p	ENSG00000083312
hsa-miR-129-1-3p	ENSG00000136169
hsa-miR-129-1-3p	ENSG00000033327
hsa-miR-129-1-3p	ENSG00000178764
hsa-miR-129-1-3p	ENSG00000176563
hsa-miR-129-1-3p	ENSG00000188994
hsa-miR-129-1-3p	ENSG00000146197
hsa-miR-129-1-3p	ENSG00000182541
hsa-miR-129-1-3p	ENSG00000204669
hsa-miR-129-1-3p	ENSG00000186838
hsa-miR-129-1-3p	ENSG00000084710
hsa-miR-129-1-3p	ENSG00000122692
hsa-miR-129-1-3p	ENSG00000170791
hsa-miR-129-1-3p	ENSG00000236032
hsa-miR-129-1-3p	ENSG00000172986
hsa-miR-129-1-3p	ENSG00000170915
hsa-miR-129-1-3p	ENSG00000198466
hsa-miR-129-1-3p	ENSG00000070770
hsa-miR-129-1-3p	ENSG00000168397
hsa-miR-129-1-3p	ENSG00000002587
hsa-miR-129-1-3p	ENSG00000196581
hsa-miR-129-1-3p	ENSG00000255346
hsa-miR-129-1-3p	ENSG00000134955
hsa-miR-129-1-3p	ENSG00000170312
hsa-miR-129-1-3p	ENSG00000197702
hsa-miR-129-1-3p	ENSG00000159140
hsa-miR-129-1-3p	ENSG00000003989
hsa-miR-129-1-3p	ENSG00000159905
hsa-miR-129-1-3p	ENSG00000203667
hsa-miR-129-1-3p	ENSG00000171711
hsa-miR-129-1-3p	ENSG00000213064
hsa-miR-129-1-3p	ENSG00000135392
hsa-miR-129-1-3p	ENSG00000113790
hsa-miR-129-1-3p	ENSG00000261115
hsa-miR-129-1-3p	ENSG00000150593
hsa-miR-129-1-3p	ENSG00000107341
hsa-miR-129-1-3p	ENSG00000050327
hsa-miR-129-1-3p	ENSG00000288550
hsa-miR-129-1-3p	ENSG00000231192
hsa-miR-129-1-3p	ENSG00000169836
hsa-miR-129-1-3p	ENSG00000234444
hsa-miR-129-1-3p	ENSG00000130695
hsa-miR-129-1-3p	ENSG00000160325
hsa-miR-129-1-3p	ENSG00000284952
hsa-miR-129-1-3p	ENSG00000163624
hsa-miR-129-1-3p	ENSG00000221933
hsa-miR-129-1-3p	ENSG00000170075
hsa-miR-129-1-3p	ENSG00000182601
hsa-miR-129-1-3p	ENSG00000065802
hsa-miR-129-1-3p	ENSG00000162852
hsa-miR-129-1-3p	ENSG00000130368
hsa-miR-129-1-3p	ENSG00000140945
hsa-miR-129-1-3p	ENSG00000137207
hsa-miR-129-1-3p	ENSG00000176383
hsa-miR-129-1-3p	ENSG00000008513
hsa-miR-129-1-3p	ENSG00000072657
hsa-miR-129-1-3p	ENSG00000145375
hsa-miR-129-1-3p	ENSG00000188803
hsa-miR-129-1-3p	ENSG00000166816
hsa-miR-129-1-3p	ENSG00000114554
hsa-miR-129-1-3p	ENSG00000204131
hsa-miR-129-1-3p	ENSG00000182004
hsa-miR-129-1-3p	ENSG00000133116
hsa-miR-129-1-3p	ENSG00000065243
hsa-miR-129-1-3p	ENSG00000106078
hsa-miR-129-1-3p	ENSG00000100351
hsa-miR-129-1-3p	ENSG00000136950
hsa-miR-129-1-3p	ENSG00000188921
hsa-miR-129-1-3p	ENSG00000152661
hsa-miR-129-1-3p	ENSG00000178343
hsa-miR-129-1-3p	ENSG00000122863
hsa-miR-129-1-3p	ENSG00000100228
hsa-miR-129-1-3p	ENSG00000087995
hsa-miR-129-1-3p	ENSG00000131016
hsa-miR-129-1-3p	ENSG00000184898
hsa-miR-129-1-3p	ENSG00000285749
hsa-miR-129-1-3p	ENSG00000180616
hsa-miR-129-1-3p	ENSG00000204421
hsa-miR-129-1-3p	ENSG00000133216
hsa-miR-129-1-3p	ENSG00000157823
hsa-miR-129-1-3p	ENSG00000136160
hsa-miR-129-1-3p	ENSG00000101745
hsa-miR-129-1-3p	ENSG00000179262
hsa-miR-129-1-3p	ENSG00000028203
hsa-miR-129-1-3p	ENSG00000146648
hsa-miR-129-1-3p	ENSG00000176393
hsa-miR-129-1-3p	ENSG00000181991
hsa-miR-129-1-3p	ENSG00000188176
hsa-miR-129-1-3p	ENSG00000151229
hsa-miR-129-1-3p	ENSG00000173930
hsa-miR-129-1-3p	ENSG00000080854
hsa-miR-129-1-3p	ENSG00000260802
hsa-miR-129-1-3p	ENSG00000107819
hsa-miR-129-1-3p	ENSG00000138030
hsa-miR-129-1-3p	ENSG00000124641
hsa-miR-129-1-3p	ENSG00000228696
hsa-miR-129-1-3p	ENSG00000250021
hsa-miR-129-1-3p	ENSG00000122729
hsa-miR-129-1-3p	ENSG00000273079
hsa-miR-129-1-3p	ENSG00000080644
hsa-miR-129-1-3p	ENSG00000175782
hsa-miR-129-1-3p	ENSG00000183722
hsa-miR-129-1-3p	ENSG00000283515
hsa-miR-129-1-3p	ENSG00000116017
hsa-miR-129-1-3p	ENSG00000115257
hsa-miR-129-1-3p	ENSG00000144118
hsa-miR-129-1-3p	ENSG00000101346
hsa-miR-129-1-3p	ENSG00000101958
hsa-miR-129-1-3p	ENSG00000175390
hsa-miR-129-1-3p	ENSG00000136830
hsa-miR-129-1-3p	ENSG00000288564
hsa-miR-129-1-3p	ENSG00000057704
hsa-miR-129-1-3p	ENSG00000002919
hsa-miR-129-1-3p	ENSG00000145734
hsa-miR-129-1-3p	ENSG00000118762
hsa-miR-129-1-3p	ENSG00000107443
hsa-miR-129-1-3p	ENSG00000155980
hsa-miR-129-1-3p	ENSG00000170871
hsa-miR-129-1-3p	ENSG00000178928
hsa-miR-129-1-3p	ENSG00000141564
hsa-miR-129-1-3p	ENSG00000185829
hsa-miR-129-1-3p	ENSG00000118855
hsa-miR-129-1-3p	ENSG00000105793
hsa-miR-129-1-3p	ENSG00000197177
hsa-miR-129-1-3p	ENSG00000169131
hsa-miR-129-1-3p	ENSG00000149575
hsa-miR-129-1-3p	ENSG00000138594
hsa-miR-129-1-3p	ENSG00000176422
hsa-miR-129-1-3p	ENSG00000123338
hsa-miR-129-1-3p	ENSG00000158477
hsa-miR-129-1-3p	ENSG00000163171
hsa-miR-129-1-3p	ENSG00000172146
hsa-miR-129-1-3p	ENSG00000133935
hsa-miR-129-1-3p	ENSG00000143742
hsa-miR-129-1-3p	ENSG00000064225
hsa-miR-129-1-3p	ENSG00000078804
hsa-miR-129-1-3p	ENSG00000198768
hsa-miR-129-1-3p	ENSG00000144810
hsa-miR-129-1-3p	ENSG00000179698
hsa-miR-129-1-3p	ENSG00000106780
hsa-miR-129-1-3p	ENSG00000186432
hsa-miR-129-1-3p	ENSG00000107954
hsa-miR-129-1-3p	ENSG00000129128
hsa-miR-129-1-3p	ENSG00000071282
hsa-miR-129-1-3p	ENSG00000134250
hsa-miR-129-1-3p	ENSG00000107338
hsa-miR-129-1-3p	ENSG00000145390
hsa-miR-129-1-3p	ENSG00000122378
hsa-miR-129-1-3p	ENSG00000225362
hsa-miR-129-1-3p	ENSG00000125449
hsa-miR-129-1-3p	ENSG00000198729
hsa-miR-129-1-3p	ENSG00000178947
hsa-miR-129-1-3p	ENSG00000124486
hsa-miR-129-1-3p	ENSG00000274049
hsa-miR-129-1-3p	ENSG00000185070
hsa-miR-129-1-3p	ENSG00000136436
hsa-miR-129-1-3p	ENSG00000181291
hsa-miR-129-1-3p	ENSG00000188807
hsa-miR-129-1-3p	ENSG00000088827
hsa-miR-129-1-3p	ENSG00000123353
hsa-miR-129-1-3p	ENSG00000163811
hsa-miR-129-1-3p	ENSG00000099365
hsa-miR-129-1-3p	ENSG00000136122
hsa-miR-129-1-3p	ENSG00000168329
hsa-miR-129-1-3p	ENSG00000136279
hsa-miR-129-1-3p	ENSG00000160408
hsa-miR-129-1-3p	ENSG00000160683
hsa-miR-129-1-3p	ENSG00000145819
hsa-miR-129-1-3p	ENSG00000173546
hsa-miR-129-1-3p	ENSG00000116095
hsa-miR-129-1-3p	ENSG00000162461
hsa-miR-129-1-3p	ENSG00000173285
hsa-miR-129-1-3p	ENSG00000125944
hsa-miR-129-1-3p	ENSG00000178935
hsa-miR-129-1-3p	ENSG00000114999
hsa-miR-129-1-3p	ENSG00000095906
hsa-miR-129-1-3p	ENSG00000105778
hsa-miR-129-1-3p	ENSG00000272636
hsa-miR-129-1-3p	ENSG00000169105
hsa-miR-129-1-3p	ENSG00000184602
hsa-miR-129-1-3p	ENSG00000170456
hsa-miR-129-1-3p	ENSG00000179344
hsa-miR-129-1-3p	ENSG00000116574
hsa-miR-129-1-3p	ENSG00000023171
hsa-miR-129-1-3p	ENSG00000204695
hsa-miR-129-1-3p	ENSG00000075391
hsa-miR-129-1-3p	ENSG00000110536
hsa-miR-129-1-3p	ENSG00000174442
hsa-miR-129-1-3p	ENSG00000095015
hsa-miR-129-1-3p	ENSG00000139549
hsa-miR-129-1-3p	ENSG00000172830
hsa-miR-129-1-3p	ENSG00000123411
hsa-miR-129-1-3p	ENSG00000167971
hsa-miR-129-1-3p	ENSG00000182195
hsa-miR-129-1-3p	ENSG00000136869
hsa-miR-129-1-3p	ENSG00000188817
hsa-miR-129-1-3p	ENSG00000172458
hsa-miR-129-1-3p	ENSG00000111834
hsa-miR-129-1-3p	ENSG00000168883
hsa-miR-129-1-3p	ENSG00000112599
hsa-miR-129-1-3p	ENSG00000122877
hsa-miR-129-1-3p	ENSG00000027075
hsa-miR-129-1-3p	ENSG00000188026
hsa-miR-129-1-3p	ENSG00000283486
hsa-miR-129-1-3p	ENSG00000188001
hsa-miR-129-1-3p	ENSG00000169174
hsa-miR-129-1-3p	ENSG00000134684
hsa-miR-129-1-3p	ENSG00000019505
hsa-miR-129-1-3p	ENSG00000198015
hsa-miR-129-1-3p	ENSG00000148730
hsa-miR-129-1-3p	ENSG00000163126
hsa-miR-129-1-3p	ENSG00000134962
hsa-miR-129-1-3p	ENSG00000166855
hsa-miR-129-1-3p	ENSG00000175727
hsa-miR-129-1-3p	ENSG00000177613
hsa-miR-129-1-3p	ENSG00000244219
hsa-miR-129-1-3p	ENSG00000100146
hsa-miR-129-1-3p	ENSG00000145780
hsa-miR-129-1-3p	ENSG00000134508
hsa-miR-129-1-3p	ENSG00000115760
hsa-miR-129-1-3p	ENSG00000165714
hsa-miR-129-1-3p	ENSG00000142224
hsa-miR-129-1-3p	ENSG00000072840
hsa-miR-129-1-3p	ENSG00000171522
hsa-miR-129-1-3p	ENSG00000135709
hsa-miR-129-1-3p	ENSG00000082458
hsa-miR-129-1-3p	ENSG00000122218
hsa-miR-129-1-3p	ENSG00000141540
hsa-miR-129-1-3p	ENSG00000130332
hsa-miR-129-1-3p	ENSG00000077157
hsa-miR-129-1-3p	ENSG00000100439
hsa-miR-129-1-3p	ENSG00000169228
hsa-miR-129-1-3p	ENSG00000260903
hsa-miR-129-1-3p	ENSG00000264230
hsa-miR-129-1-3p	ENSG00000143479
hsa-miR-129-1-3p	ENSG00000097033
hsa-miR-129-1-3p	ENSG00000119408
hsa-miR-129-1-3p	ENSG00000148688
hsa-miR-129-1-3p	ENSG00000106244
hsa-miR-129-1-3p	ENSG00000255274
hsa-miR-129-1-3p	ENSG00000103723
hsa-miR-129-1-3p	ENSG00000049239
hsa-miR-129-1-3p	ENSG00000142273
hsa-miR-129-1-3p	ENSG00000139445
hsa-miR-129-1-3p	ENSG00000176749
hsa-miR-129-1-3p	ENSG00000177082
hsa-miR-129-1-3p	ENSG00000186300
hsa-miR-129-1-3p	ENSG00000182108
hsa-miR-129-1-3p	ENSG00000183734
hsa-miR-129-1-3p	ENSG00000181577
hsa-miR-129-1-3p	ENSG00000162924
hsa-miR-129-1-3p	ENSG00000105612
hsa-miR-129-1-3p	ENSG00000106823
hsa-miR-129-1-3p	ENSG00000214711
hsa-miR-129-1-3p	ENSG00000150636
hsa-miR-129-1-3p	ENSG00000175793
hsa-miR-129-1-3p	ENSG00000142961
hsa-miR-129-1-3p	ENSG00000166292
hsa-miR-129-1-3p	ENSG00000162695
hsa-miR-129-1-3p	ENSG00000166326
hsa-miR-129-1-3p	ENSG00000255833
hsa-miR-129-1-3p	ENSG00000130881
hsa-miR-129-1-3p	ENSG00000172320
hsa-miR-129-1-3p	ENSG00000101290
hsa-miR-129-1-3p	ENSG00000013583
hsa-miR-129-1-3p	ENSG00000145087
hsa-miR-129-1-3p	ENSG00000165757
hsa-miR-129-1-3p	ENSG00000250803
hsa-miR-129-1-3p	ENSG00000177311
hsa-miR-129-1-3p	ENSG00000001084
hsa-miR-129-1-3p	ENSG00000115970
hsa-miR-129-1-3p	ENSG00000111144
hsa-miR-129-1-3p	ENSG00000169635
hsa-miR-129-1-3p	ENSG00000151612
hsa-miR-129-1-3p	ENSG00000153820
hsa-miR-129-1-3p	ENSG00000183741
hsa-miR-129-1-3p	ENSG00000112972
hsa-miR-129-1-3p	ENSG00000122512
hsa-miR-129-1-3p	ENSG00000100101
hsa-miR-129-1-3p	ENSG00000163527
hsa-miR-129-1-3p	ENSG00000276747
hsa-miR-129-1-3p	ENSG00000172164
hsa-miR-129-1-3p	ENSG00000182070
hsa-miR-129-1-3p	ENSG00000096060
hsa-miR-129-1-3p	ENSG00000152439
hsa-miR-129-1-3p	ENSG00000148826
hsa-miR-129-1-3p	ENSG00000120280
hsa-miR-129-1-3p	ENSG00000065833
hsa-miR-129-1-3p	ENSG00000112167
hsa-miR-129-1-3p	ENSG00000082175
hsa-miR-129-1-3p	ENSG00000167280
hsa-miR-129-1-3p	ENSG00000067715
hsa-miR-129-1-3p	ENSG00000168461
hsa-miR-129-1-3p	ENSG00000243696
hsa-miR-129-1-3p	ENSG00000120694
hsa-miR-129-1-3p	ENSG00000129675
hsa-miR-129-1-3p	ENSG00000105641
hsa-miR-129-1-3p	ENSG00000151665
hsa-miR-129-1-3p	ENSG00000140718
hsa-miR-129-1-3p	ENSG00000187605
hsa-miR-129-1-3p	ENSG00000162738
hsa-miR-129-1-3p	ENSG00000172348
hsa-miR-129-1-3p	ENSG00000286075
hsa-miR-129-1-3p	ENSG00000147852
hsa-miR-129-1-3p	ENSG00000166402
hsa-miR-129-1-3p	ENSG00000183166
hsa-miR-129-1-3p	ENSG00000149451
hsa-miR-129-1-3p	ENSG00000143340
hsa-miR-129-1-3p	ENSG00000133703
hsa-miR-129-1-3p	ENSG00000198517
hsa-miR-129-1-3p	ENSG00000141034
hsa-miR-129-1-3p	ENSG00000179604
hsa-miR-129-1-3p	ENSG00000110025
hsa-miR-129-1-3p	ENSG00000176798
hsa-miR-129-1-3p	ENSG00000115275
hsa-miR-129-1-3p	ENSG00000105810
hsa-miR-129-1-3p	ENSG00000172426
hsa-miR-129-1-3p	ENSG00000107815
hsa-miR-129-1-3p	ENSG00000067798
hsa-miR-129-1-3p	ENSG00000198742
hsa-miR-129-1-3p	ENSG00000105664
hsa-miR-129-1-3p	ENSG00000234284
hsa-miR-129-1-3p	ENSG00000187942
hsa-miR-129-1-3p	ENSG00000117877
hsa-miR-129-1-3p	ENSG00000135093
hsa-miR-129-1-3p	ENSG00000006453
hsa-miR-129-1-3p	ENSG00000273003
hsa-miR-129-1-3p	ENSG00000069275
hsa-miR-129-1-3p	ENSG00000266028
hsa-miR-129-1-3p	ENSG00000163349
hsa-miR-129-1-3p	ENSG00000175189
hsa-miR-129-1-3p	ENSG00000258555
hsa-miR-129-1-3p	ENSG00000160194
hsa-miR-129-1-3p	ENSG00000122741
hsa-miR-129-1-3p	ENSG00000176105
hsa-miR-129-1-3p	ENSG00000077264
hsa-miR-129-1-3p	ENSG00000101890
hsa-miR-129-1-3p	ENSG00000072042
hsa-miR-129-1-3p	ENSG00000139722
hsa-miR-129-1-3p	ENSG00000197119
hsa-miR-129-1-3p	ENSG00000103942
hsa-miR-129-1-3p	ENSG00000177125
hsa-miR-129-1-3p	ENSG00000274750
hsa-miR-129-1-3p	ENSG00000178188
hsa-miR-129-1-3p	ENSG00000160145
hsa-miR-129-1-3p	ENSG00000116138
hsa-miR-129-1-3p	ENSG00000274180
hsa-miR-129-1-3p	ENSG00000198010
hsa-miR-129-1-3p	ENSG00000137270
hsa-miR-129-1-3p	ENSG00000170802
hsa-miR-129-1-3p	ENSG00000178695
hsa-miR-129-1-3p	ENSG00000147912
hsa-miR-129-1-3p	ENSG00000173548
hsa-miR-129-1-3p	ENSG00000144369
hsa-miR-129-1-3p	ENSG00000261147
hsa-miR-129-1-3p	ENSG00000163285
hsa-miR-129-1-3p	ENSG00000141027
hsa-miR-129-1-3p	ENSG00000175600
hsa-miR-129-1-3p	ENSG00000159217
hsa-miR-129-1-3p	ENSG00000131471
hsa-miR-129-1-3p	ENSG00000087274
hsa-miR-129-1-3p	ENSG00000168710
hsa-miR-129-1-3p	ENSG00000167088
hsa-miR-129-1-3p	ENSG00000120549
hsa-miR-129-1-3p	ENSG00000116678
hsa-miR-129-1-3p	ENSG00000159958
hsa-miR-129-1-3p	ENSG00000163739
hsa-miR-129-1-3p	ENSG00000125817
hsa-miR-129-1-3p	ENSG00000160886
hsa-miR-129-1-3p	ENSG00000197863
hsa-miR-129-1-3p	ENSG00000166128
hsa-miR-129-1-3p	ENSG00000139946
hsa-miR-129-1-3p	ENSG00000100721
hsa-miR-129-1-3p	ENSG00000158882
hsa-miR-129-1-3p	ENSG00000170421
hsa-miR-129-1-3p	ENSG00000107331
hsa-miR-129-1-3p	ENSG00000127585
hsa-miR-129-1-3p	ENSG00000265190
hsa-miR-129-1-3p	ENSG00000155313
hsa-miR-129-1-3p	ENSG00000117222
hsa-miR-129-1-3p	ENSG00000215475
hsa-miR-129-1-3p	ENSG00000106392
hsa-miR-129-1-3p	ENSG00000196972
hsa-miR-129-1-3p	ENSG00000103037
hsa-miR-129-1-3p	ENSG00000198168
hsa-miR-129-1-3p	ENSG00000196814
hsa-miR-129-1-3p	ENSG00000160972
hsa-miR-129-1-3p	ENSG00000187672
hsa-miR-129-1-3p	ENSG00000107175
hsa-miR-129-1-3p	ENSG00000203666
hsa-miR-129-1-3p	ENSG00000116830
hsa-miR-129-1-3p	ENSG00000272391
hsa-miR-129-1-3p	ENSG00000162512
hsa-miR-129-1-3p	ENSG00000215853
hsa-miR-129-1-3p	ENSG00000158258
hsa-miR-129-1-3p	ENSG00000213995
hsa-miR-129-1-3p	ENSG00000198793
hsa-miR-129-1-3p	ENSG00000261308
hsa-miR-129-1-3p	ENSG00000162408
hsa-miR-129-1-3p	ENSG00000151474
hsa-miR-129-1-3p	ENSG00000166439
hsa-miR-129-1-3p	ENSG00000244187
hsa-miR-129-1-3p	ENSG00000171132
hsa-miR-129-1-3p	ENSG00000120733
hsa-miR-129-1-3p	ENSG00000163156
hsa-miR-129-1-3p	ENSG00000173894
hsa-miR-129-1-3p	ENSG00000088538
hsa-miR-129-1-3p	ENSG00000112246
hsa-miR-129-1-3p	ENSG00000170088
hsa-miR-129-1-3p	ENSG00000117308
hsa-miR-129-1-3p	ENSG00000182831
hsa-miR-129-1-3p	ENSG00000189320
hsa-miR-129-1-3p	ENSG00000130829
hsa-miR-129-1-3p	ENSG00000150776
hsa-miR-129-1-3p	ENSG00000150768
hsa-miR-129-1-3p	ENSG00000107882
hsa-miR-129-1-3p	ENSG00000167680
hsa-miR-129-1-3p	ENSG00000204713
hsa-miR-129-1-3p	ENSG00000170484
hsa-miR-129-1-3p	ENSG00000177673
hsa-miR-129-1-3p	ENSG00000132846
hsa-miR-129-1-3p	ENSG00000109133
hsa-miR-129-1-3p	ENSG00000046889
hsa-miR-129-1-3p	ENSG00000179562
hsa-miR-129-1-3p	ENSG00000159461
hsa-miR-129-1-3p	ENSG00000162881
hsa-miR-129-1-3p	ENSG00000127191
hsa-miR-129-1-3p	ENSG00000065308
hsa-miR-129-1-3p	ENSG00000152127
hsa-miR-129-1-3p	ENSG00000158106
hsa-miR-129-1-3p	ENSG00000103199
hsa-miR-129-1-3p	ENSG00000078699
hsa-miR-129-1-3p	ENSG00000255639
hsa-miR-129-1-3p	ENSG00000151422
hsa-miR-129-1-3p	ENSG00000198216
hsa-miR-129-1-3p	ENSG00000121281
hsa-miR-129-1-3p	ENSG00000206262
hsa-miR-129-1-3p	ENSG00000273611
hsa-miR-129-1-3p	ENSG00000172197
hsa-miR-129-1-3p	ENSG00000004799
hsa-miR-129-1-3p	ENSG00000157259
hsa-miR-129-1-3p	ENSG00000157540
hsa-miR-129-1-3p	ENSG00000068001
hsa-miR-129-1-3p	ENSG00000033170
hsa-miR-129-1-3p	ENSG00000073756
hsa-miR-129-1-3p	ENSG00000039523
hsa-miR-129-1-3p	ENSG00000137770
hsa-miR-129-1-3p	ENSG00000051620
hsa-miR-129-1-3p	ENSG00000162409
hsa-miR-129-1-3p	ENSG00000178038
hsa-miR-129-1-3p	ENSG00000117597
hsa-miR-129-1-3p	ENSG00000259040
hsa-miR-129-1-3p	ENSG00000253710
hsa-miR-129-1-3p	ENSG00000111885
hsa-miR-129-1-3p	ENSG00000196090
hsa-miR-129-1-3p	ENSG00000186326
hsa-miR-129-1-3p	ENSG00000185896
hsa-miR-129-1-3p	ENSG00000099949
hsa-miR-129-1-3p	ENSG00000185352
hsa-miR-129-1-3p	ENSG00000180098
hsa-miR-129-1-3p	ENSG00000132768
hsa-miR-129-1-3p	ENSG00000167272
hsa-miR-129-1-3p	ENSG00000019102
hsa-miR-129-1-3p	ENSG00000006194
hsa-miR-129-1-3p	ENSG00000158014
hsa-miR-129-1-3p	ENSG00000109832
hsa-miR-129-1-3p	ENSG00000170743
hsa-miR-129-1-3p	ENSG00000255974
hsa-miR-129-1-3p	ENSG00000198873
hsa-miR-129-1-3p	ENSG00000185811
hsa-miR-129-1-3p	ENSG00000162433
hsa-miR-129-1-3p	ENSG00000185818
hsa-miR-129-1-3p	ENSG00000159239
hsa-miR-129-1-3p	ENSG00000177932
hsa-miR-129-1-3p	ENSG00000005513
hsa-miR-129-1-3p	ENSG00000183354
hsa-miR-129-1-3p	ENSG00000204922
hsa-miR-129-1-3p	ENSG00000196670
hsa-miR-129-1-3p	ENSG00000163531
hsa-miR-129-1-3p	ENSG00000257950
hsa-miR-129-1-3p	ENSG00000186143
hsa-miR-129-1-3p	ENSG00000214946
hsa-miR-129-1-3p	ENSG00000224470
hsa-miR-129-1-3p	ENSG00000164683
hsa-miR-129-1-3p	ENSG00000134709
hsa-miR-129-1-3p	ENSG00000101109
hsa-miR-129-1-3p	ENSG00000164983
hsa-miR-129-1-3p	ENSG00000153933
hsa-miR-129-1-3p	ENSG00000140526
hsa-miR-129-1-3p	ENSG00000185532
hsa-miR-129-1-3p	ENSG00000167889
hsa-miR-129-1-3p	ENSG00000122642
hsa-miR-129-1-3p	ENSG00000176020
hsa-miR-129-1-3p	ENSG00000168874
hsa-miR-129-1-3p	ENSG00000175264
hsa-miR-129-1-3p	ENSG00000099899
hsa-miR-129-1-3p	ENSG00000125970
hsa-miR-129-1-3p	ENSG00000196456
hsa-miR-129-1-3p	ENSG00000156574
hsa-miR-129-1-3p	ENSG00000145675
hsa-miR-129-1-3p	ENSG00000177354
hsa-miR-129-1-3p	ENSG00000125879
hsa-miR-129-1-3p	ENSG00000261796
hsa-miR-129-1-3p	ENSG00000164303
hsa-miR-129-1-3p	ENSG00000189325
hsa-miR-129-1-3p	ENSG00000047662
hsa-miR-129-1-3p	ENSG00000139687
hsa-miR-129-1-3p	ENSG00000168939
hsa-miR-129-1-3p	ENSG00000187862
hsa-miR-129-1-3p	ENSG00000101695
hsa-miR-129-1-3p	ENSG00000149809
hsa-miR-129-1-3p	ENSG00000095209
hsa-miR-129-1-3p	ENSG00000078295
hsa-miR-129-1-3p	ENSG00000065559
hsa-miR-129-1-3p	ENSG00000162069
hsa-miR-129-1-3p	ENSG00000204304
hsa-miR-129-1-3p	ENSG00000198704
hsa-miR-129-1-3p	ENSG00000204516
hsa-miR-129-1-3p	ENSG00000274211
hsa-miR-129-1-3p	ENSG00000140451
hsa-miR-129-1-3p	ENSG00000181827
hsa-miR-129-1-3p	ENSG00000173421
hsa-miR-129-1-3p	ENSG00000100376
hsa-miR-129-1-3p	ENSG00000168675
hsa-miR-129-1-3p	ENSG00000138443
hsa-miR-129-1-3p	ENSG00000136161
hsa-miR-129-1-3p	ENSG00000189420
hsa-miR-129-1-3p	ENSG00000213822
hsa-miR-129-1-3p	ENSG00000155846
hsa-miR-129-1-3p	ENSG00000160199
hsa-miR-129-1-3p	ENSG00000099337
hsa-miR-129-1-3p	ENSG00000134873
hsa-miR-129-1-3p	ENSG00000096433
hsa-miR-129-1-3p	ENSG00000157388
hsa-miR-129-1-3p	ENSG00000105618
hsa-miR-129-1-3p	ENSG00000142784
hsa-miR-129-1-3p	ENSG00000146109
hsa-miR-129-1-3p	ENSG00000138944
hsa-miR-129-1-3p	ENSG00000186714
hsa-miR-129-1-3p	ENSG00000089041
hsa-miR-129-1-3p	ENSG00000258989
hsa-miR-129-1-3p	ENSG00000168671
hsa-miR-129-1-3p	ENSG00000115112
hsa-miR-129-1-3p	ENSG00000119919
hsa-miR-129-1-3p	ENSG00000125885
hsa-miR-129-1-3p	ENSG00000198205
hsa-miR-129-1-3p	ENSG00000262543
hsa-miR-129-1-3p	ENSG00000177257
hsa-miR-129-1-3p	ENSG00000197471
hsa-miR-129-1-3p	ENSG00000204231
hsa-miR-129-1-3p	ENSG00000146005
hsa-miR-129-1-3p	ENSG00000170921
hsa-miR-129-1-3p	ENSG00000005059
hsa-miR-129-1-3p	ENSG00000074657
hsa-miR-129-1-3p	ENSG00000168528
hsa-miR-129-1-3p	ENSG00000143365
hsa-miR-129-1-3p	ENSG00000165671
hsa-miR-129-1-3p	ENSG00000109047
hsa-miR-129-1-3p	ENSG00000176022
hsa-miR-129-1-3p	ENSG00000150764
hsa-miR-129-1-3p	ENSG00000175866
hsa-miR-129-1-3p	ENSG00000237489
hsa-miR-129-1-3p	ENSG00000101265
hsa-miR-129-1-3p	ENSG00000198756
hsa-miR-129-1-3p	ENSG00000111319
hsa-miR-129-1-3p	ENSG00000110900
hsa-miR-129-1-3p	ENSG00000061337
hsa-miR-129-1-3p	ENSG00000175634
hsa-miR-129-1-3p	ENSG00000128271
hsa-miR-129-1-3p	ENSG00000143179
hsa-miR-129-1-3p	ENSG00000118496
hsa-miR-129-1-3p	ENSG00000121775
hsa-miR-129-1-3p	ENSG00000105143
hsa-miR-129-1-3p	ENSG00000134686
hsa-miR-129-1-3p	ENSG00000140548
hsa-miR-129-1-3p	ENSG00000198740
hsa-miR-129-1-3p	ENSG00000140326
hsa-miR-129-1-3p	ENSG00000263809
hsa-miR-129-1-3p	ENSG00000106636
hsa-miR-129-1-3p	ENSG00000125375
hsa-miR-129-1-3p	ENSG00000123360
hsa-miR-129-1-3p	ENSG00000073670
hsa-miR-129-1-3p	ENSG00000166847
hsa-miR-129-1-3p	ENSG00000256870
hsa-miR-129-1-3p	ENSG00000127399
hsa-miR-129-1-3p	ENSG00000111266
hsa-miR-129-1-3p	ENSG00000145495
hsa-miR-129-1-3p	ENSG00000257524
hsa-miR-129-1-3p	ENSG00000135374
hsa-miR-129-1-3p	ENSG00000155090
hsa-miR-129-1-3p	ENSG00000188322
hsa-miR-129-1-3p	ENSG00000127993
hsa-miR-129-1-3p	ENSG00000171517
hsa-miR-129-1-3p	ENSG00000178597
hsa-miR-129-1-3p	ENSG00000156398
hsa-miR-129-1-3p	ENSG00000273398
hsa-miR-129-1-3p	ENSG00000170144
hsa-miR-129-1-3p	ENSG00000182107
hsa-miR-129-1-3p	ENSG00000135778
hsa-miR-129-1-3p	ENSG00000105419
hsa-miR-129-1-3p	ENSG00000184811
hsa-miR-129-1-3p	ENSG00000140470
hsa-miR-129-1-3p	ENSG00000125386
hsa-miR-129-1-3p	ENSG00000151532
hsa-miR-129-1-3p	ENSG00000129682
hsa-miR-129-1-3p	ENSG00000146433
hsa-miR-129-1-3p	ENSG00000188766
hsa-miR-129-1-3p	ENSG00000189298
hsa-miR-129-1-3p	ENSG00000183160
hsa-miR-129-1-3p	ENSG00000171956
hsa-miR-129-1-3p	ENSG00000188305
hsa-miR-129-1-3p	ENSG00000089094
hsa-miR-129-1-3p	ENSG00000108405
hsa-miR-129-1-3p	ENSG00000136720
hsa-miR-129-1-3p	ENSG00000167716
hsa-miR-129-1-3p	ENSG00000167323
hsa-miR-129-1-3p	ENSG00000197498
hsa-miR-129-1-3p	ENSG00000181409
hsa-miR-129-1-3p	ENSG00000101417
hsa-miR-129-1-3p	ENSG00000184160
hsa-miR-129-1-3p	ENSG00000170471
hsa-miR-129-1-3p	ENSG00000170889
hsa-miR-129-1-3p	ENSG00000162073
hsa-miR-129-1-3p	ENSG00000180667
hsa-miR-129-1-3p	ENSG00000067955
hsa-miR-129-1-3p	ENSG00000173786
hsa-miR-129-1-3p	ENSG00000166856
hsa-miR-129-1-3p	ENSG00000149577
hsa-miR-129-1-3p	ENSG00000183775
hsa-miR-129-1-3p	ENSG00000152217
hsa-miR-129-1-3p	ENSG00000185518
hsa-miR-129-1-3p	ENSG00000179627
hsa-miR-129-1-3p	ENSG00000100354
hsa-miR-129-1-3p	ENSG00000141905
hsa-miR-129-1-3p	ENSG00000184402
hsa-miR-129-1-3p	ENSG00000182836
hsa-miR-129-1-3p	ENSG00000075415
hsa-miR-129-1-3p	ENSG00000158669
hsa-miR-129-1-3p	ENSG00000136574
hsa-miR-129-1-3p	ENSG00000177464
hsa-miR-129-1-3p	ENSG00000124490
hsa-miR-129-1-3p	ENSG00000173821
hsa-miR-129-1-3p	ENSG00000106351
hsa-miR-129-1-3p	ENSG00000128165
hsa-miR-129-1-3p	ENSG00000203485
hsa-miR-129-1-3p	ENSG00000163879
hsa-miR-129-1-3p	ENSG00000206127
hsa-miR-129-1-3p	ENSG00000188215
hsa-miR-129-1-3p	ENSG00000164729
hsa-miR-129-1-3p	ENSG00000179886
hsa-miR-129-1-3p	ENSG00000129355
hsa-miR-129-1-3p	ENSG00000184500
hsa-miR-129-1-3p	ENSG00000116005
hsa-miR-129-1-3p	ENSG00000138755
hsa-miR-129-1-3p	ENSG00000100263
hsa-miR-129-1-3p	ENSG00000108984
hsa-miR-129-1-3p	ENSG00000168748
hsa-miR-129-1-3p	ENSG00000079387
hsa-miR-129-1-3p	ENSG00000259330
hsa-miR-129-1-3p	ENSG00000115942
hsa-miR-129-1-3p	ENSG00000127831
hsa-miR-129-1-3p	ENSG00000273274
hsa-miR-129-1-3p	ENSG00000179314
hsa-miR-129-1-3p	ENSG00000147113
hsa-miR-129-1-3p	ENSG00000173334
hsa-miR-129-1-3p	ENSG00000160223
hsa-miR-129-1-3p	ENSG00000156170
hsa-miR-129-1-3p	ENSG00000116198
hsa-miR-129-1-3p	ENSG00000186393
hsa-miR-129-1-3p	ENSG00000238227
hsa-miR-129-1-3p	ENSG00000164327
hsa-miR-129-1-3p	ENSG00000112249
hsa-miR-129-1-3p	ENSG00000260729
hsa-miR-129-1-3p	ENSG00000110921
hsa-miR-129-1-3p	ENSG00000215474
hsa-miR-129-1-3p	ENSG00000123407
hsa-miR-129-1-3p	ENSG00000184675
hsa-miR-129-1-3p	ENSG00000135341
hsa-miR-129-1-3p	ENSG00000013016
hsa-miR-129-1-3p	ENSG00000198133
hsa-miR-129-1-3p	ENSG00000109171
hsa-miR-129-1-3p	ENSG00000140986
hsa-miR-129-1-3p	ENSG00000149177
hsa-miR-129-1-3p	ENSG00000083444
hsa-miR-129-1-3p	ENSG00000198326
hsa-miR-129-1-3p	ENSG00000170606
hsa-miR-129-1-3p	ENSG00000169155
hsa-miR-129-1-3p	ENSG00000100722
hsa-miR-129-1-3p	ENSG00000085999
hsa-miR-129-1-3p	ENSG00000141026
hsa-miR-129-1-3p	ENSG00000130943
hsa-miR-129-1-3p	ENSG00000149131
hsa-miR-129-1-3p	ENSG00000133773
hsa-miR-129-1-3p	ENSG00000173218
hsa-miR-129-1-3p	ENSG00000169047
hsa-miR-129-1-3p	ENSG00000174945
hsa-miR-129-1-3p	ENSG00000100014
hsa-miR-129-1-3p	ENSG00000001461
hsa-miR-129-1-3p	ENSG00000100023
hsa-miR-129-1-3p	ENSG00000088356
hsa-miR-129-1-3p	ENSG00000142039
hsa-miR-129-1-3p	ENSG00000118257
hsa-miR-129-1-3p	ENSG00000163738
hsa-miR-129-1-3p	ENSG00000205302
hsa-miR-129-1-3p	ENSG00000132549
hsa-miR-129-1-3p	ENSG00000108666
hsa-miR-129-1-3p	ENSG00000116329
hsa-miR-129-1-3p	ENSG00000197428
hsa-miR-129-1-3p	ENSG00000165617
hsa-miR-129-1-3p	ENSG00000187678
hsa-miR-129-1-3p	ENSG00000282419
hsa-miR-129-1-3p	ENSG00000161835
hsa-miR-129-1-3p	ENSG00000253797
hsa-miR-129-1-3p	ENSG00000197122
hsa-miR-129-1-3p	ENSG00000239779
hsa-miR-129-1-3p	ENSG00000134247
hsa-miR-129-1-3p	ENSG00000115042
hsa-miR-129-1-3p	ENSG00000204025
hsa-miR-129-1-3p	ENSG00000105447
hsa-miR-129-1-3p	ENSG00000166135
hsa-miR-129-1-3p	ENSG00000100401
hsa-miR-129-1-3p	ENSG00000106686
hsa-miR-129-1-3p	ENSG00000184261
hsa-miR-129-1-3p	ENSG00000081248
hsa-miR-129-1-3p	ENSG00000205593
hsa-miR-129-1-3p	ENSG00000151468
hsa-miR-129-1-3p	ENSG00000131196
hsa-miR-129-1-3p	ENSG00000205002
hsa-miR-129-1-3p	ENSG00000185231
hsa-miR-129-1-3p	ENSG00000101892
hsa-miR-129-1-3p	ENSG00000141293
hsa-miR-129-1-3p	ENSG00000131080
hsa-miR-129-1-3p	ENSG00000126070
hsa-miR-129-1-3p	ENSG00000187474
hsa-miR-129-1-3p	ENSG00000131323
hsa-miR-129-1-3p	ENSG00000166441
hsa-miR-129-1-3p	ENSG00000183454
hsa-miR-129-1-3p	ENSG00000127838
hsa-miR-129-1-3p	ENSG00000186111
hsa-miR-129-1-3p	ENSG00000114841
hsa-miR-129-1-3p	ENSG00000145113
hsa-miR-129-1-3p	ENSG00000110324
hsa-miR-129-1-3p	ENSG00000225968
hsa-miR-129-1-3p	ENSG00000079841
hsa-miR-129-1-3p	ENSG00000162129
hsa-miR-129-1-3p	ENSG00000196440
hsa-miR-129-1-3p	ENSG00000214013
hsa-miR-129-1-3p	ENSG00000130669
hsa-miR-129-1-3p	ENSG00000204179
hsa-miR-129-1-3p	ENSG00000135378
hsa-miR-129-1-3p	ENSG00000130592
hsa-miR-129-1-3p	ENSG00000103549
hsa-miR-129-1-3p	ENSG00000111790
hsa-miR-129-1-3p	ENSG00000272325
hsa-miR-129-1-3p	ENSG00000010244
hsa-miR-129-1-3p	ENSG00000144659
hsa-miR-129-1-3p	ENSG00000100304
hsa-miR-129-1-3p	ENSG00000070831
hsa-miR-129-1-3p	ENSG00000060971
hsa-miR-129-1-3p	ENSG00000121454
hsa-miR-129-1-3p	ENSG00000028839
hsa-miR-129-1-3p	ENSG00000118526
hsa-miR-129-1-3p	ENSG00000154734
hsa-miR-129-1-3p	ENSG00000151379
hsa-miR-129-1-3p	ENSG00000137460
hsa-miR-129-1-3p	ENSG00000179270
hsa-miR-129-1-3p	ENSG00000168672
hsa-miR-129-1-3p	ENSG00000180370
hsa-miR-129-1-3p	ENSG00000184557
hsa-miR-129-1-3p	ENSG00000100346
hsa-miR-129-1-3p	ENSG00000117215
hsa-miR-129-1-3p	ENSG00000171219
hsa-miR-129-1-3p	ENSG00000181072
hsa-miR-129-1-3p	ENSG00000186103
hsa-miR-129-1-3p	ENSG00000116771
hsa-miR-129-1-3p	ENSG00000106609
hsa-miR-129-1-3p	ENSG00000189350
hsa-miR-129-1-3p	ENSG00000116191
hsa-miR-129-1-3p	ENSG00000160293
hsa-miR-129-1-3p	ENSG00000099139
hsa-miR-129-1-3p	ENSG00000184226
hsa-miR-129-1-3p	ENSG00000007520
hsa-miR-129-1-3p	ENSG00000179241
hsa-miR-129-1-3p	ENSG00000148814
hsa-miR-129-1-3p	ENSG00000104356
hsa-miR-129-1-3p	ENSG00000139645
hsa-miR-129-1-3p	ENSG00000147050
hsa-miR-129-1-3p	ENSG00000143847
hsa-miR-129-1-3p	ENSG00000054967
hsa-miR-129-1-3p	ENSG00000131242
hsa-miR-129-1-3p	ENSG00000181518
hsa-miR-129-1-3p	ENSG00000124143
hsa-miR-129-1-3p	ENSG00000093000
hsa-miR-129-1-3p	ENSG00000204544
hsa-miR-129-1-3p	ENSG00000185298
hsa-miR-129-1-3p	ENSG00000080845
hsa-miR-129-1-3p	ENSG00000158480
hsa-miR-129-1-3p	ENSG00000186501
hsa-miR-129-1-3p	ENSG00000084093
hsa-miR-129-1-3p	ENSG00000157680
hsa-miR-129-1-3p	ENSG00000125945
hsa-miR-129-1-3p	ENSG00000272573
hsa-miR-129-1-3p	ENSG00000108349
hsa-miR-129-1-3p	ENSG00000157064
hsa-miR-129-1-3p	ENSG00000145391
hsa-miR-129-1-3p	ENSG00000155252
hsa-miR-129-1-3p	ENSG00000157734
hsa-miR-129-1-3p	ENSG00000140950
hsa-miR-129-1-3p	ENSG00000285943
hsa-miR-129-1-3p	ENSG00000134030
hsa-miR-129-1-3p	ENSG00000146592
hsa-miR-129-1-3p	ENSG00000047597
hsa-miR-129-1-3p	ENSG00000153832
hsa-miR-129-1-3p	ENSG00000213859
hsa-miR-129-1-3p	ENSG00000181264
hsa-miR-129-1-3p	ENSG00000187866
hsa-miR-129-1-3p	ENSG00000198838
hsa-miR-129-1-3p	ENSG00000185274
hsa-miR-129-1-3p	ENSG00000182256
hsa-miR-129-1-3p	ENSG00000117758
hsa-miR-129-1-3p	ENSG00000155265
hsa-miR-129-1-3p	ENSG00000180929
hsa-miR-129-1-3p	ENSG00000197106
hsa-miR-129-1-3p	ENSG00000164099
hsa-miR-129-1-3p	ENSG00000065057
hsa-miR-129-1-3p	ENSG00000113552
hsa-miR-129-1-3p	ENSG00000135842
hsa-miR-129-1-3p	ENSG00000154945
hsa-miR-129-1-3p	ENSG00000197217
hsa-miR-129-1-3p	ENSG00000138698
hsa-miR-129-1-3p	ENSG00000168016
hsa-miR-129-1-3p	ENSG00000198663
hsa-miR-129-1-3p	ENSG00000113742
hsa-miR-129-1-3p	ENSG00000124875
hsa-miR-129-1-3p	ENSG00000111859
hsa-miR-129-1-3p	ENSG00000106236
hsa-miR-129-1-3p	ENSG00000123643
hsa-miR-129-1-3p	ENSG00000127314
hsa-miR-129-1-3p	ENSG00000137497
hsa-miR-129-1-3p	ENSG00000088854
hsa-miR-129-1-3p	ENSG00000115946
hsa-miR-129-1-3p	ENSG00000012232
hsa-miR-129-1-3p	ENSG00000106701
hsa-miR-129-1-3p	ENSG00000215912
hsa-miR-129-1-3p	ENSG00000064607
hsa-miR-129-1-3p	ENSG00000183579
hsa-miR-129-1-3p	ENSG00000213977
hsa-miR-129-1-3p	ENSG00000169992
hsa-miR-129-1-3p	ENSG00000116918
hsa-miR-129-1-3p	ENSG00000183309
hsa-miR-129-1-3p	ENSG00000149761
hsa-miR-129-1-3p	ENSG00000198535
hsa-miR-129-1-3p	ENSG00000172493
hsa-miR-129-1-3p	ENSG00000222011
hsa-miR-129-1-3p	ENSG00000168447
hsa-miR-129-1-3p	ENSG00000124743
hsa-miR-129-1-3p	ENSG00000005882
hsa-miR-129-1-3p	ENSG00000121039
hsa-miR-129-1-3p	ENSG00000156103
hsa-miR-129-1-3p	ENSG00000178397
hsa-miR-129-1-3p	ENSG00000114739
hsa-miR-129-1-3p	ENSG00000166557
hsa-miR-129-1-3p	ENSG00000007923
hsa-miR-129-1-3p	ENSG00000124098
hsa-miR-129-1-3p	ENSG00000008118
hsa-miR-129-1-3p	ENSG00000059728
hsa-miR-129-1-3p	ENSG00000136928
hsa-miR-129-1-3p	ENSG00000164326
hsa-miR-129-1-3p	ENSG00000116984
hsa-miR-129-1-3p	ENSG00000169239
hsa-miR-129-1-3p	ENSG00000133943
hsa-miR-129-1-3p	ENSG00000206579
hsa-miR-129-1-3p	ENSG00000173465
hsa-miR-129-1-3p	ENSG00000065621
hsa-miR-129-1-3p	ENSG00000198018
hsa-miR-129-1-3p	ENSG00000136854
hsa-miR-129-1-3p	ENSG00000132423
hsa-miR-129-1-3p	ENSG00000151067
hsa-miR-129-1-3p	ENSG00000180549
hsa-miR-129-1-3p	ENSG00000124249
hsa-miR-129-1-3p	ENSG00000123575
hsa-miR-129-1-3p	ENSG00000114735
hsa-miR-129-1-3p	ENSG00000137941
hsa-miR-129-1-3p	ENSG00000104998
hsa-miR-129-1-3p	ENSG00000111727
hsa-miR-129-1-3p	ENSG00000142252
hsa-miR-129-1-3p	ENSG00000086712
hsa-miR-129-1-3p	ENSG00000179859
hsa-miR-129-1-3p	ENSG00000100647
hsa-miR-129-1-3p	ENSG00000141639
hsa-miR-129-1-3p	ENSG00000124920
hsa-miR-129-1-3p	ENSG00000106624
hsa-miR-129-1-3p	ENSG00000164211
hsa-miR-129-1-3p	ENSG00000165025
hsa-miR-129-1-3p	ENSG00000285779
hsa-miR-129-1-3p	ENSG00000173276
hsa-miR-129-1-3p	ENSG00000165507
hsa-miR-129-1-3p	ENSG00000109944
hsa-miR-129-1-3p	ENSG00000173273
hsa-miR-129-1-3p	ENSG00000073464
hsa-miR-129-1-3p	ENSG00000166527
hsa-miR-129-1-3p	ENSG00000173801
hsa-miR-129-1-3p	ENSG00000154025
hsa-miR-129-1-3p	ENSG00000115355
hsa-miR-129-1-3p	ENSG00000144644
hsa-miR-129-1-3p	ENSG00000125249
hsa-miR-129-1-3p	ENSG00000204003
hsa-miR-129-1-3p	ENSG00000128815
hsa-miR-129-1-3p	ENSG00000119720
hsa-miR-129-1-3p	ENSG00000264364
hsa-miR-129-1-3p	ENSG00000149311
hsa-miR-129-1-3p	ENSG00000152409
hsa-miR-129-1-3p	ENSG00000077549
hsa-miR-129-1-3p	ENSG00000169683
hsa-miR-129-1-3p	ENSG00000188959
hsa-miR-129-1-3p	ENSG00000164062
hsa-miR-129-1-3p	ENSG00000008196
hsa-miR-129-1-3p	ENSG00000213918
hsa-miR-129-1-3p	ENSG00000143768
hsa-miR-129-1-3p	ENSG00000107290
hsa-miR-129-1-3p	ENSG00000063587
hsa-miR-129-1-3p	ENSG00000133138
hsa-miR-129-1-3p	ENSG00000145721
hsa-miR-129-1-3p	ENSG00000136542
hsa-miR-129-1-3p	ENSG00000152932
hsa-miR-129-1-3p	ENSG00000227051
hsa-miR-129-1-3p	ENSG00000140564
hsa-miR-129-1-3p	ENSG00000204175
hsa-miR-129-1-3p	ENSG00000137877
hsa-miR-129-1-3p	ENSG00000155256
hsa-miR-129-1-3p	ENSG00000166411
hsa-miR-129-1-3p	ENSG00000125255
hsa-miR-129-1-3p	ENSG00000138592
hsa-miR-129-1-3p	ENSG00000185278
hsa-miR-129-1-3p	ENSG00000108439
hsa-miR-129-1-3p	ENSG00000184678
hsa-miR-129-1-3p	ENSG00000164440
hsa-miR-129-1-3p	ENSG00000187848
hsa-miR-129-1-3p	ENSG00000117091
hsa-miR-129-1-3p	ENSG00000105643
hsa-miR-129-1-3p	ENSG00000172461
hsa-miR-129-1-3p	ENSG00000084754
hsa-miR-129-1-3p	ENSG00000171243
hsa-miR-129-1-3p	ENSG00000103540
hsa-miR-129-1-3p	ENSG00000179922
hsa-miR-129-1-3p	ENSG00000184232
hsa-miR-129-1-3p	ENSG00000244242
hsa-miR-129-1-3p	ENSG00000120162
hsa-miR-129-1-3p	ENSG00000071994
hsa-miR-129-1-3p	ENSG00000130309
hsa-miR-129-1-3p	ENSG00000106479
hsa-miR-129-1-3p	ENSG00000068305
hsa-miR-129-1-3p	ENSG00000103876
hsa-miR-129-1-3p	ENSG00000186001
hsa-miR-129-1-3p	ENSG00000204673
hsa-miR-129-1-3p	ENSG00000108797
hsa-miR-129-1-3p	ENSG00000181894
hsa-miR-129-1-3p	ENSG00000123572
hsa-miR-129-1-3p	ENSG00000009709
hsa-miR-129-1-3p	ENSG00000109906
hsa-miR-129-1-3p	ENSG00000015153
hsa-miR-129-1-3p	ENSG00000122870
hsa-miR-129-1-3p	ENSG00000127124
hsa-miR-129-1-3p	ENSG00000285188
hsa-miR-129-1-3p	ENSG00000073008
hsa-miR-129-1-3p	ENSG00000250366
hsa-miR-129-1-3p	ENSG00000187553
hsa-miR-129-1-3p	ENSG00000137825
hsa-miR-129-1-3p	ENSG00000111911
hsa-miR-129-1-3p	ENSG00000133424
hsa-miR-129-1-3p	ENSG00000254413
hsa-miR-129-1-3p	ENSG00000106049
hsa-miR-129-1-3p	ENSG00000164366
hsa-miR-129-1-3p	ENSG00000010539
hsa-miR-129-1-3p	ENSG00000165521
hsa-miR-129-1-3p	ENSG00000108788
hsa-miR-129-1-3p	ENSG00000143869
hsa-miR-129-1-3p	ENSG00000258653
hsa-miR-129-1-3p	ENSG00000171621
hsa-miR-129-1-3p	ENSG00000171604
hsa-miR-129-1-3p	ENSG00000136848
hsa-miR-129-1-3p	ENSG00000197245
hsa-miR-129-1-3p	ENSG00000055070
hsa-miR-129-1-3p	ENSG00000135482
hsa-miR-129-1-3p	ENSG00000104412
hsa-miR-129-1-3p	ENSG00000168090
hsa-miR-129-1-3p	ENSG00000255104
hsa-miR-129-1-3p	ENSG00000124587
hsa-miR-129-1-3p	ENSG00000185513
hsa-miR-129-1-3p	ENSG00000138622
hsa-miR-129-1-3p	ENSG00000248592
hsa-miR-129-1-3p	ENSG00000158156
hsa-miR-129-1-3p	ENSG00000108861
hsa-miR-129-1-3p	ENSG00000137809
hsa-miR-129-1-3p	ENSG00000007047
hsa-miR-129-1-3p	ENSG00000155506
hsa-miR-129-1-3p	ENSG00000221968
hsa-miR-129-1-3p	ENSG00000166897
hsa-miR-129-1-3p	ENSG00000196932
hsa-miR-129-1-3p	ENSG00000185294
hsa-miR-129-1-3p	ENSG00000125810
hsa-miR-129-1-3p	ENSG00000056487
hsa-miR-129-1-3p	ENSG00000100626
hsa-miR-129-1-3p	ENSG00000119900
hsa-miR-129-1-3p	ENSG00000111540
hsa-miR-129-1-3p	ENSG00000183751
hsa-miR-129-1-3p	ENSG00000165837
hsa-miR-129-1-3p	ENSG00000182667
hsa-miR-129-1-3p	ENSG00000131788
hsa-miR-129-1-3p	ENSG00000182621
hsa-miR-129-1-3p	ENSG00000023516
hsa-miR-129-1-3p	ENSG00000137802
hsa-miR-129-1-3p	ENSG00000104047
hsa-miR-129-1-3p	ENSG00000170382
hsa-miR-129-1-3p	ENSG00000170790
hsa-miR-129-1-3p	ENSG00000115568
hsa-miR-129-1-3p	ENSG00000120437
hsa-miR-129-1-3p	ENSG00000127452
hsa-miR-129-1-3p	ENSG00000121743
hsa-miR-129-1-3p	ENSG00000121864
hsa-miR-129-1-3p	ENSG00000060140
hsa-miR-129-1-3p	ENSG00000146409
hsa-miR-129-1-3p	ENSG00000107731
hsa-miR-129-1-3p	ENSG00000165186
hsa-miR-129-1-3p	ENSG00000143816
hsa-miR-129-1-3p	ENSG00000064300
hsa-miR-129-1-3p	ENSG00000267022
hsa-miR-129-1-3p	ENSG00000101425
hsa-miR-129-1-3p	ENSG00000180998
hsa-miR-129-1-3p	ENSG00000160741
hsa-miR-129-1-3p	ENSG00000147041
hsa-miR-129-1-3p	ENSG00000180219
hsa-miR-129-1-3p	ENSG00000112200
hsa-miR-129-1-3p	ENSG00000186638
hsa-miR-129-1-3p	ENSG00000177238
hsa-miR-129-1-3p	ENSG00000006576
hsa-miR-129-1-3p	ENSG00000189339
hsa-miR-129-1-3p	ENSG00000102921
hsa-miR-129-1-3p	ENSG00000077147
hsa-miR-129-1-3p	ENSG00000154328
hsa-miR-129-1-3p	ENSG00000173726
hsa-miR-129-1-3p	ENSG00000108639
hsa-miR-129-1-3p	ENSG00000139269
hsa-miR-129-1-3p	ENSG00000188428
hsa-miR-129-1-3p	ENSG00000168032
hsa-miR-129-1-3p	ENSG00000153487
hsa-miR-129-1-3p	ENSG00000166473
hsa-miR-129-1-3p	ENSG00000189051
hsa-miR-129-1-3p	ENSG00000095303
hsa-miR-129-1-3p	ENSG00000152377
hsa-miR-129-1-3p	ENSG00000184014
hsa-miR-129-1-3p	ENSG00000256566
hsa-miR-129-1-3p	ENSG00000204618
hsa-miR-129-1-3p	ENSG00000151304
hsa-miR-129-1-3p	ENSG00000105137
hsa-miR-129-1-3p	ENSG00000166848
hsa-miR-129-1-3p	ENSG00000115661
hsa-miR-129-1-3p	ENSG00000164466
hsa-miR-129-1-3p	ENSG00000174775
hsa-miR-129-1-3p	ENSG00000112378
hsa-miR-129-1-3p	ENSG00000136448
hsa-miR-129-1-3p	ENSG00000135823
hsa-miR-129-1-3p	ENSG00000155660
hsa-miR-129-1-3p	ENSG00000160307
hsa-miR-129-1-3p	ENSG00000102908
hsa-miR-129-1-3p	ENSG00000258986
hsa-miR-129-1-3p	ENSG00000115020
hsa-miR-129-1-3p	ENSG00000168398
hsa-miR-129-1-3p	ENSG00000278318
hsa-miR-129-1-3p	ENSG00000119938
hsa-miR-129-1-3p	ENSG00000173559
hsa-miR-129-1-3p	ENSG00000172572
hsa-miR-129-1-3p	ENSG00000197587
hsa-miR-129-1-3p	ENSG00000136944
hsa-miR-129-1-3p	ENSG00000204217
hsa-miR-129-1-3p	ENSG00000150510
hsa-miR-129-1-3p	ENSG00000203663
hsa-miR-129-1-3p	ENSG00000166068
hsa-miR-129-1-3p	ENSG00000263201
hsa-miR-129-1-3p	ENSG00000112473
hsa-miR-129-1-3p	ENSG00000198780
hsa-miR-129-1-3p	ENSG00000101216
hsa-miR-129-1-3p	ENSG00000164093
hsa-miR-129-1-3p	ENSG00000133619
hsa-miR-129-1-3p	ENSG00000148824
hsa-miR-129-1-3p	ENSG00000087302
hsa-miR-129-1-3p	ENSG00000141576
hsa-miR-129-1-3p	ENSG00000221890
hsa-miR-129-1-3p	ENSG00000137103
hsa-miR-129-1-3p	ENSG00000124134
hsa-miR-129-1-3p	ENSG00000148773
hsa-miR-129-1-3p	ENSG00000163517
hsa-miR-129-1-3p	ENSG00000143337
hsa-miR-129-1-3p	ENSG00000257335
hsa-miR-129-1-3p	ENSG00000055211
hsa-miR-129-1-3p	ENSG00000112992
hsa-miR-129-1-3p	ENSG00000148019
hsa-miR-129-1-3p	ENSG00000174928
hsa-miR-129-1-3p	ENSG00000164187
hsa-miR-129-1-3p	ENSG00000214652
hsa-miR-129-1-3p	ENSG00000006118
hsa-miR-129-1-3p	ENSG00000189091
hsa-miR-129-1-3p	ENSG00000197102
hsa-miR-129-1-3p	ENSG00000137558
hsa-miR-129-1-3p	ENSG00000106069
hsa-miR-129-1-3p	ENSG00000153936
hsa-miR-129-1-3p	ENSG00000285585
hsa-miR-129-1-3p	ENSG00000185049
hsa-miR-129-1-3p	ENSG00000092847
hsa-miR-129-1-3p	ENSG00000286192
hsa-miR-129-1-3p	ENSG00000128534
hsa-miR-129-1-3p	ENSG00000176678
hsa-miR-129-1-3p	ENSG00000173653
hsa-miR-129-1-3p	ENSG00000154144
hsa-miR-129-1-3p	ENSG00000167207
hsa-miR-129-1-3p	ENSG00000147130
hsa-miR-129-1-3p	ENSG00000165934
hsa-miR-129-1-3p	ENSG00000128045
hsa-miR-129-1-3p	ENSG00000164929
hsa-miR-129-1-3p	ENSG00000170290
hsa-miR-129-1-3p	ENSG00000122254
hsa-miR-129-1-3p	ENSG00000188786
hsa-miR-129-1-3p	ENSG00000084676
hsa-miR-129-1-3p	ENSG00000102178
hsa-miR-129-1-3p	ENSG00000165300
hsa-miR-129-1-3p	ENSG00000118260
hsa-miR-129-1-3p	ENSG00000164576
hsa-miR-129-1-3p	ENSG00000164967
hsa-miR-129-1-3p	ENSG00000172380
hsa-miR-129-1-3p	ENSG00000185246
hsa-miR-129-1-3p	ENSG00000180043
hsa-miR-129-1-3p	ENSG00000206538
hsa-miR-129-1-3p	ENSG00000047849
hsa-miR-129-1-3p	ENSG00000143013
hsa-miR-129-1-3p	ENSG00000158748
hsa-miR-129-1-3p	ENSG00000148225
hsa-miR-129-1-3p	ENSG00000166225
hsa-miR-129-1-3p	ENSG00000196313
hsa-miR-129-1-3p	ENSG00000066735
hsa-miR-129-1-3p	ENSG00000167470
hsa-miR-129-1-3p	ENSG00000139651
hsa-miR-129-1-3p	ENSG00000242802
hsa-miR-129-1-3p	ENSG00000243501
hsa-miR-129-1-3p	ENSG00000185985
hsa-miR-129-1-3p	ENSG00000141622
hsa-miR-129-1-3p	ENSG00000258539
hsa-miR-129-1-3p	ENSG00000128641
hsa-miR-129-1-3p	ENSG00000151640
hsa-miR-129-1-3p	ENSG00000240445
hsa-miR-129-1-3p	ENSG00000113196
hsa-miR-129-1-3p	ENSG00000118922
hsa-miR-129-1-3p	ENSG00000214732
hsa-miR-129-1-3p	ENSG00000143416
hsa-miR-129-1-3p	ENSG00000078403
hsa-miR-129-1-3p	ENSG00000187323
hsa-miR-129-1-3p	ENSG00000226124
hsa-miR-129-1-3p	ENSG00000164506
hsa-miR-129-1-3p	ENSG00000139289
hsa-miR-129-1-3p	ENSG00000151729
hsa-miR-129-1-3p	ENSG00000148484
hsa-miR-129-1-3p	ENSG00000072858
hsa-miR-129-1-3p	ENSG00000100170
hsa-miR-129-1-3p	ENSG00000157827
hsa-miR-129-1-3p	ENSG00000149499
hsa-miR-129-1-3p	ENSG00000069424
hsa-miR-129-1-3p	ENSG00000164615
hsa-miR-129-1-3p	ENSG00000176973
hsa-miR-129-1-3p	ENSG00000275023
hsa-miR-129-1-3p	ENSG00000013293
hsa-miR-129-1-3p	ENSG00000158270
hsa-miR-129-1-3p	ENSG00000011028
hsa-miR-129-1-3p	ENSG00000198393
hsa-miR-129-1-3p	ENSG00000103740
hsa-miR-129-1-3p	ENSG00000188613
hsa-miR-129-1-3p	ENSG00000265107
hsa-miR-129-1-3p	ENSG00000166394
hsa-miR-129-1-3p	ENSG00000175946
hsa-miR-129-1-3p	ENSG00000203685
hsa-miR-129-1-3p	ENSG00000214688
hsa-miR-129-1-3p	ENSG00000140406
hsa-miR-129-1-3p	ENSG00000118200
hsa-miR-129-1-3p	ENSG00000122484
hsa-miR-129-1-3p	ENSG00000068137
hsa-miR-129-1-3p	ENSG00000113302
hsa-miR-129-1-3p	ENSG00000184144
hsa-miR-129-1-3p	ENSG00000112078
hsa-miR-129-1-3p	ENSG00000163053
hsa-miR-129-1-3p	ENSG00000129204
hsa-miR-129-1-3p	ENSG00000196233
hsa-miR-129-1-3p	ENSG00000138613
hsa-miR-129-1-3p	ENSG00000076716
hsa-miR-129-1-3p	ENSG00000029534
hsa-miR-129-1-3p	ENSG00000179930
hsa-miR-129-1-3p	ENSG00000100099
hsa-miR-129-1-3p	ENSG00000106052
hsa-miR-129-1-3p	ENSG00000156052
hsa-miR-129-1-3p	ENSG00000104738
hsa-miR-129-1-3p	ENSG00000152642
hsa-miR-129-1-3p	ENSG00000064932
hsa-miR-129-1-3p	ENSG00000184005
hsa-miR-129-1-3p	ENSG00000065320
hsa-miR-129-1-3p	ENSG00000077232
hsa-miR-129-1-3p	ENSG00000148339
hsa-miR-129-1-3p	ENSG00000177294
hsa-miR-129-1-3p	ENSG00000031081
hsa-miR-129-1-3p	ENSG00000188177
hsa-miR-129-1-3p	ENSG00000253719
hsa-miR-129-1-3p	ENSG00000184828
hsa-miR-129-1-3p	ENSG00000120436
hsa-miR-129-1-3p	ENSG00000154511
hsa-miR-129-1-3p	ENSG00000108509
hsa-miR-129-1-3p	ENSG00000164588
hsa-miR-129-1-3p	ENSG00000269313
hsa-miR-129-1-3p	ENSG00000009413
hsa-miR-129-1-3p	ENSG00000069018
hsa-miR-129-1-3p	ENSG00000145569
hsa-miR-129-1-3p	ENSG00000103489
hsa-miR-129-1-3p	ENSG00000005100
hsa-miR-129-1-3p	ENSG00000158623
hsa-miR-129-1-3p	ENSG00000105849
hsa-miR-129-1-3p	ENSG00000187699
hsa-miR-129-1-3p	ENSG00000168803
hsa-miR-129-1-3p	ENSG00000180357
hsa-miR-129-1-3p	ENSG00000122778
hsa-miR-129-1-3p	ENSG00000170275
hsa-miR-129-1-3p	ENSG00000198825
hsa-miR-129-1-3p	ENSG00000213463
hsa-miR-129-1-3p	ENSG00000076067
hsa-miR-129-1-3p	ENSG00000120913
hsa-miR-129-1-3p	ENSG00000006740
hsa-miR-129-1-3p	ENSG00000136709
hsa-miR-129-1-3p	ENSG00000054392
hsa-miR-129-1-3p	ENSG00000170385
hsa-miR-129-1-3p	ENSG00000095787
hsa-miR-129-1-3p	ENSG00000172795
hsa-miR-129-1-3p	ENSG00000204366
hsa-miR-129-1-3p	ENSG00000088305
hsa-miR-129-1-3p	ENSG00000173597
hsa-miR-129-1-3p	ENSG00000173227
hsa-miR-129-1-3p	ENSG00000186998
hsa-miR-129-1-3p	ENSG00000148411
hsa-miR-129-1-3p	ENSG00000008300
hsa-miR-129-1-3p	ENSG00000048471
hsa-miR-129-1-3p	ENSG00000060237
hsa-miR-129-1-3p	ENSG00000169895
hsa-miR-129-1-3p	ENSG00000164061
hsa-miR-129-1-3p	ENSG00000114626
hsa-miR-129-1-3p	ENSG00000169682
hsa-miR-129-1-3p	ENSG00000142396
hsa-miR-129-1-3p	ENSG00000100167
hsa-miR-129-1-3p	ENSG00000141012
hsa-miR-129-1-3p	ENSG00000084652
hsa-miR-129-1-3p	ENSG00000165682
hsa-miR-129-1-3p	ENSG00000131149
hsa-miR-129-1-3p	ENSG00000111432
hsa-miR-129-1-3p	ENSG00000092978
hsa-miR-129-1-3p	ENSG00000175265
hsa-miR-129-1-3p	ENSG00000137094
hsa-miR-129-1-3p	ENSG00000196263
hsa-miR-129-1-3p	ENSG00000151929
hsa-miR-129-1-3p	ENSG00000169925
hsa-miR-129-1-3p	ENSG00000177181
hsa-miR-129-1-3p	ENSG00000156232
hsa-miR-129-1-3p	ENSG00000063660
hsa-miR-129-1-3p	ENSG00000196391
hsa-miR-129-1-3p	ENSG00000188211
hsa-miR-129-1-3p	ENSG00000164284
hsa-miR-129-1-3p	ENSG00000105662
hsa-miR-129-1-3p	ENSG00000112115
hsa-miR-129-1-3p	ENSG00000228336
hsa-miR-129-1-3p	ENSG00000065183
hsa-miR-129-1-3p	ENSG00000124251
hsa-miR-129-1-3p	ENSG00000198771
hsa-miR-129-1-3p	ENSG00000104881
hsa-miR-129-1-3p	ENSG00000145685
hsa-miR-129-1-3p	ENSG00000138439
hsa-miR-129-1-3p	ENSG00000139718
hsa-miR-129-1-3p	ENSG00000162510
hsa-miR-129-1-3p	ENSG00000107779
hsa-miR-129-1-3p	ENSG00000185900
hsa-miR-129-1-3p	ENSG00000072518
hsa-miR-129-1-3p	ENSG00000274810
hsa-miR-129-1-3p	ENSG00000080603
hsa-miR-129-1-3p	ENSG00000161791
hsa-miR-129-1-3p	ENSG00000204104
hsa-miR-129-1-3p	ENSG00000122008
hsa-miR-129-1-3p	ENSG00000124613
hsa-miR-129-1-3p	ENSG00000268089
hsa-miR-129-1-3p	ENSG00000021645
hsa-miR-129-1-3p	ENSG00000181915
hsa-miR-129-1-3p	ENSG00000137942
hsa-miR-129-1-3p	ENSG00000165370
hsa-miR-129-1-3p	ENSG00000066827
hsa-miR-129-1-3p	ENSG00000124343
hsa-miR-129-1-3p	ENSG00000136504
hsa-miR-129-1-3p	ENSG00000204524
hsa-miR-129-1-3p	ENSG00000254870
hsa-miR-129-1-3p	ENSG00000178919
hsa-miR-129-1-3p	ENSG00000132478
hsa-miR-129-1-3p	ENSG00000166949
hsa-miR-129-1-3p	ENSG00000180481
hsa-miR-129-1-3p	ENSG00000232653
hsa-miR-129-1-3p	ENSG00000156966
hsa-miR-129-1-3p	ENSG00000176994
hsa-miR-129-1-3p	ENSG00000183520
hsa-miR-129-1-3p	ENSG00000187486
hsa-miR-129-1-3p	ENSG00000171451
hsa-miR-129-1-3p	ENSG00000066322
hsa-miR-129-1-3p	ENSG00000125975
hsa-miR-129-1-3p	ENSG00000187642
hsa-miR-129-1-3p	ENSG00000146963
hsa-miR-181b-3p	ENSG00000224440
hsa-miR-181b-3p	ENSG00000163870
hsa-miR-181b-3p	ENSG00000175220
hsa-miR-181b-3p	ENSG00000100652
hsa-miR-181b-3p	ENSG00000159259
hsa-miR-181b-3p	ENSG00000179776
hsa-miR-181b-3p	ENSG00000125266
hsa-miR-181b-3p	ENSG00000131153
hsa-miR-181b-3p	ENSG00000183840
hsa-miR-181b-3p	ENSG00000078114
hsa-miR-181b-3p	ENSG00000169291
hsa-miR-181b-3p	ENSG00000082258
hsa-miR-181b-3p	ENSG00000142279
hsa-miR-181b-3p	ENSG00000008710
hsa-miR-181b-3p	ENSG00000197943
hsa-miR-181b-3p	ENSG00000143921
hsa-miR-181b-3p	ENSG00000145861
hsa-miR-181b-3p	ENSG00000144026
hsa-miR-181b-3p	ENSG00000188811
hsa-miR-181b-3p	ENSG00000092470
hsa-miR-181b-3p	ENSG00000149328
hsa-miR-181b-3p	ENSG00000154710
hsa-miR-181b-3p	ENSG00000167104
hsa-miR-181b-3p	ENSG00000162704
hsa-miR-181b-3p	ENSG00000104320
hsa-miR-181b-3p	ENSG00000065613
hsa-miR-181b-3p	ENSG00000163125
hsa-miR-181b-3p	ENSG00000146223
hsa-miR-181b-3p	ENSG00000166710
hsa-miR-181b-3p	ENSG00000078142
hsa-miR-181b-3p	ENSG00000048740
hsa-miR-181b-3p	ENSG00000164066
hsa-miR-181b-3p	ENSG00000063761
hsa-miR-181b-3p	ENSG00000119714
hsa-miR-181b-3p	ENSG00000133740
hsa-miR-181b-3p	ENSG00000091831
hsa-miR-181b-3p	ENSG00000050438
hsa-miR-181b-3p	ENSG00000124588
hsa-miR-181b-3p	ENSG00000076258
hsa-miR-181b-3p	ENSG00000198498
hsa-miR-181b-3p	ENSG00000180611
hsa-miR-181b-3p	ENSG00000172292
hsa-miR-181b-3p	ENSG00000196611
hsa-miR-181b-3p	ENSG00000137124
hsa-miR-181b-3p	ENSG00000005471
hsa-miR-181b-3p	ENSG00000152219
hsa-miR-181b-3p	ENSG00000272297
hsa-miR-181b-3p	ENSG00000076356
hsa-miR-181b-3p	ENSG00000117519
hsa-miR-181b-3p	ENSG00000180901
hsa-miR-181b-3p	ENSG00000138207
hsa-miR-181b-3p	ENSG00000129317
hsa-miR-181b-3p	ENSG00000165219
hsa-miR-181b-3p	ENSG00000007944
hsa-miR-181b-3p	ENSG00000283093
hsa-miR-181b-3p	ENSG00000171055
hsa-miR-181b-3p	ENSG00000184056
hsa-miR-181b-3p	ENSG00000198650
hsa-miR-181b-3p	ENSG00000164898
hsa-miR-181b-3p	ENSG00000181036
hsa-miR-181b-3p	ENSG00000264324
hsa-miR-181b-3p	ENSG00000179057
hsa-miR-181b-3p	ENSG00000147488
hsa-miR-181b-3p	ENSG00000185716
hsa-miR-181b-3p	ENSG00000187601
hsa-miR-181b-3p	ENSG00000179097
hsa-miR-181b-3p	ENSG00000138964
hsa-miR-181b-3p	ENSG00000164076
hsa-miR-181b-3p	ENSG00000119912
hsa-miR-181b-3p	ENSG00000053372
hsa-miR-181b-3p	ENSG00000107147
hsa-miR-181b-3p	ENSG00000170619
hsa-miR-181b-3p	ENSG00000184677
hsa-miR-181b-3p	ENSG00000183814
hsa-miR-181b-3p	ENSG00000157600
hsa-miR-181b-3p	ENSG00000171791
hsa-miR-181b-3p	ENSG00000169851
hsa-miR-181b-3p	ENSG00000173918
hsa-miR-181b-3p	ENSG00000138286
hsa-miR-181b-3p	ENSG00000104723
hsa-miR-181b-3p	ENSG00000130054
hsa-miR-181b-3p	ENSG00000123091
hsa-miR-181b-3p	ENSG00000093072
hsa-miR-181b-3p	ENSG00000106853
hsa-miR-181b-3p	ENSG00000132376
hsa-miR-181b-3p	ENSG00000147168
hsa-miR-181b-3p	ENSG00000091513
hsa-miR-181b-3p	ENSG00000165102
hsa-miR-181b-3p	ENSG00000143190
hsa-miR-181b-3p	ENSG00000197557
hsa-miR-181b-3p	ENSG00000163026
hsa-miR-181b-3p	ENSG00000083844
hsa-miR-181b-3p	ENSG00000182405
hsa-miR-181b-3p	ENSG00000112304
hsa-miR-181b-3p	ENSG00000138175
hsa-miR-181b-3p	ENSG00000117682
hsa-miR-181b-3p	ENSG00000138193
hsa-miR-181b-3p	ENSG00000065882
hsa-miR-181b-3p	ENSG00000101670
hsa-miR-181b-3p	ENSG00000157450
hsa-miR-181b-3p	ENSG00000164916
hsa-miR-181b-3p	ENSG00000146276
hsa-miR-181b-3p	ENSG00000144597
hsa-miR-181b-3p	ENSG00000267618
hsa-miR-181b-3p	ENSG00000015133
hsa-miR-181b-3p	ENSG00000174227
hsa-miR-181b-3p	ENSG00000163281
hsa-miR-181b-3p	ENSG00000100314
hsa-miR-181b-3p	ENSG00000167654
hsa-miR-181b-3p	ENSG00000180440
hsa-miR-181b-3p	ENSG00000198890
hsa-miR-181b-3p	ENSG00000170962
hsa-miR-181b-3p	ENSG00000119321
hsa-miR-181b-3p	ENSG00000283761
hsa-miR-181b-3p	ENSG00000174948
hsa-miR-181b-3p	ENSG00000162664
hsa-miR-181b-3p	ENSG00000162896
hsa-miR-181b-3p	ENSG00000197380
hsa-miR-181b-3p	ENSG00000135297
hsa-miR-181b-3p	ENSG00000266302
hsa-miR-181b-3p	ENSG00000101150
hsa-miR-181b-3p	ENSG00000140287
hsa-miR-181b-3p	ENSG00000122852
hsa-miR-181b-3p	ENSG00000176953
hsa-miR-181b-3p	ENSG00000183726
hsa-miR-181b-3p	ENSG00000141873
hsa-miR-181b-3p	ENSG00000168634
hsa-miR-181b-3p	ENSG00000241224
hsa-miR-181b-3p	ENSG00000117868
hsa-miR-181b-3p	ENSG00000184992
hsa-miR-181b-3p	ENSG00000117010
hsa-miR-181b-3p	ENSG00000122299
hsa-miR-181b-3p	ENSG00000143951
hsa-miR-181b-3p	ENSG00000182348
hsa-miR-181b-3p	ENSG00000128510
hsa-miR-181b-3p	ENSG00000164796
hsa-miR-181b-3p	ENSG00000121879
hsa-miR-181b-3p	ENSG00000151414
hsa-miR-181b-3p	ENSG00000065970
hsa-miR-181b-3p	ENSG00000204442
hsa-miR-181b-3p	ENSG00000081014
hsa-miR-181b-3p	ENSG00000162753
hsa-miR-181b-3p	ENSG00000033867
hsa-miR-181b-3p	ENSG00000248905
hsa-miR-181b-3p	ENSG00000118596
hsa-miR-181b-3p	ENSG00000186075
hsa-miR-181b-3p	ENSG00000174206
hsa-miR-181b-3p	ENSG00000136868
hsa-miR-181b-3p	ENSG00000107651
hsa-miR-181b-3p	ENSG00000119383
hsa-miR-181b-3p	ENSG00000119280
hsa-miR-181b-3p	ENSG00000151117
hsa-miR-181b-3p	ENSG00000137414
hsa-miR-181b-3p	ENSG00000169247
hsa-miR-181b-3p	ENSG00000112164
hsa-miR-181b-3p	ENSG00000114503
hsa-miR-181b-3p	ENSG00000121417
hsa-miR-181b-3p	ENSG00000183307
hsa-miR-181b-3p	ENSG00000116977
hsa-miR-181b-3p	ENSG00000184575
hsa-miR-181b-3p	ENSG00000168807
hsa-miR-181b-3p	ENSG00000214706
hsa-miR-181b-3p	ENSG00000139324
hsa-miR-181b-3p	ENSG00000182752
hsa-miR-181b-3p	ENSG00000105464
hsa-miR-181b-3p	ENSG00000058063
hsa-miR-181b-3p	ENSG00000177398
hsa-miR-181b-3p	ENSG00000008516
hsa-miR-181b-3p	ENSG00000169129
hsa-miR-181b-3p	ENSG00000166436
hsa-miR-181b-3p	ENSG00000017797
hsa-miR-181b-3p	ENSG00000204569
hsa-miR-181b-3p	ENSG00000177485
hsa-miR-181b-3p	ENSG00000257218
hsa-miR-181b-3p	ENSG00000001629
hsa-miR-181b-3p	ENSG00000112394
hsa-miR-181b-3p	ENSG00000121957
hsa-miR-181b-3p	ENSG00000146281
hsa-miR-181b-3p	ENSG00000188984
hsa-miR-181b-3p	ENSG00000057935
hsa-miR-181b-3p	ENSG00000133477
hsa-miR-181b-3p	ENSG00000166037
hsa-miR-181b-3p	ENSG00000049246
hsa-miR-181b-3p	ENSG00000067992
hsa-miR-181b-3p	ENSG00000110422
hsa-miR-181b-3p	ENSG00000137216
hsa-miR-181b-3p	ENSG00000113300
hsa-miR-181b-3p	ENSG00000120341
hsa-miR-181b-3p	ENSG00000136754
hsa-miR-181b-3p	ENSG00000175591
hsa-miR-181b-3p	ENSG00000117362
hsa-miR-181b-3p	ENSG00000163584
hsa-miR-181b-3p	ENSG00000223865
hsa-miR-181b-3p	ENSG00000123892
hsa-miR-181b-3p	ENSG00000162641
hsa-miR-181b-3p	ENSG00000171914
hsa-miR-181b-3p	ENSG00000174370
hsa-miR-181b-3p	ENSG00000155097
hsa-miR-181b-3p	ENSG00000157349
hsa-miR-181b-3p	ENSG00000174136
hsa-miR-181b-3p	ENSG00000162618
hsa-miR-181b-3p	ENSG00000111530
hsa-miR-181b-3p	ENSG00000169213
hsa-miR-181b-3p	ENSG00000149596
hsa-miR-181b-3p	ENSG00000038219
hsa-miR-181b-3p	ENSG00000269113
hsa-miR-181b-3p	ENSG00000175087
hsa-miR-181b-3p	ENSG00000185963
hsa-miR-181b-3p	ENSG00000160654
hsa-miR-181b-3p	ENSG00000155975
hsa-miR-181b-3p	ENSG00000165288
hsa-miR-181b-3p	ENSG00000175806
hsa-miR-181b-3p	ENSG00000162437
hsa-miR-181b-3p	ENSG00000198642
hsa-miR-181b-3p	ENSG00000100297
hsa-miR-181b-3p	ENSG00000042980
hsa-miR-181b-3p	ENSG00000042813
hsa-miR-181b-3p	ENSG00000139921
hsa-miR-181b-3p	ENSG00000277443
hsa-miR-181b-3p	ENSG00000183475
hsa-miR-181b-3p	ENSG00000176920
hsa-miR-181b-3p	ENSG00000124766
hsa-miR-181b-3p	ENSG00000234828
hsa-miR-181b-3p	ENSG00000149262
hsa-miR-181b-3p	ENSG00000090857
hsa-miR-181b-3p	ENSG00000145217
hsa-miR-181b-3p	ENSG00000005812
hsa-miR-181b-3p	ENSG00000005700
hsa-miR-181b-3p	ENSG00000111269
hsa-miR-181b-3p	ENSG00000172985
hsa-miR-181b-3p	ENSG00000172869
hsa-miR-181b-3p	ENSG00000278129
hsa-miR-181b-3p	ENSG00000196911
hsa-miR-181b-3p	ENSG00000110344
hsa-miR-181b-3p	ENSG00000266338
hsa-miR-181b-3p	ENSG00000126953
hsa-miR-181b-3p	ENSG00000130770
hsa-miR-181b-3p	ENSG00000138463
hsa-miR-181b-3p	ENSG00000136213
hsa-miR-181b-3p	ENSG00000109911
hsa-miR-181b-3p	ENSG00000117586
hsa-miR-181b-3p	ENSG00000157985
hsa-miR-181b-3p	ENSG00000103479
hsa-miR-181b-3p	ENSG00000196083
hsa-miR-181b-3p	ENSG00000188133
hsa-miR-181b-3p	ENSG00000182890
hsa-miR-181b-3p	ENSG00000151806
hsa-miR-181b-3p	ENSG00000182180
hsa-miR-181b-3p	ENSG00000135045
hsa-miR-181b-3p	ENSG00000186866
hsa-miR-181b-3p	ENSG00000173013
hsa-miR-181b-3p	ENSG00000175894
hsa-miR-181b-3p	ENSG00000177733
hsa-miR-181b-3p	ENSG00000143476
hsa-miR-181b-3p	ENSG00000149380
hsa-miR-181b-3p	ENSG00000104972
hsa-miR-181b-3p	ENSG00000168556
hsa-miR-181b-3p	ENSG00000189306
hsa-miR-181b-3p	ENSG00000188931
hsa-miR-181b-3p	ENSG00000171815
hsa-miR-181b-3p	ENSG00000196597
hsa-miR-181b-3p	ENSG00000196700
hsa-miR-181b-3p	ENSG00000119630
hsa-miR-181b-3p	ENSG00000036828
hsa-miR-181b-3p	ENSG00000188677
hsa-miR-181b-3p	ENSG00000171435
hsa-miR-181b-3p	ENSG00000234438
hsa-miR-181b-3p	ENSG00000168264
hsa-miR-181b-3p	ENSG00000052841
hsa-miR-181b-3p	ENSG00000186205
hsa-miR-181b-3p	ENSG00000259075
hsa-miR-181b-3p	ENSG00000157152
hsa-miR-181b-3p	ENSG00000183283
hsa-miR-181b-3p	ENSG00000158863
hsa-miR-181b-3p	ENSG00000006459
hsa-miR-181b-3p	ENSG00000172578
hsa-miR-181b-3p	ENSG00000173145
hsa-miR-181b-3p	ENSG00000163681
hsa-miR-181b-3p	ENSG00000153558
hsa-miR-181b-3p	ENSG00000140807
hsa-miR-181b-3p	ENSG00000070159
hsa-miR-181b-3p	ENSG00000107679
hsa-miR-181b-3p	ENSG00000160957
hsa-miR-181b-3p	ENSG00000170430
hsa-miR-181b-3p	ENSG00000167106
hsa-miR-181b-3p	ENSG00000088808
hsa-miR-181b-3p	ENSG00000183258
hsa-miR-181b-3p	ENSG00000153292
hsa-miR-181b-3p	ENSG00000058056
hsa-miR-181b-3p	ENSG00000001561
hsa-miR-181b-3p	ENSG00000124721
hsa-miR-181b-3p	ENSG00000112379
hsa-miR-181b-3p	ENSG00000118058
hsa-miR-181b-3p	ENSG00000091009
hsa-miR-181b-3p	ENSG00000101752
hsa-miR-181b-3p	ENSG00000185015
hsa-miR-181b-3p	ENSG00000101337
hsa-miR-181b-3p	ENSG00000178988
hsa-miR-181b-3p	ENSG00000111707
hsa-miR-181b-3p	ENSG00000138246
hsa-miR-181b-3p	ENSG00000197548
hsa-miR-181b-3p	ENSG00000204183
hsa-miR-181b-3p	ENSG00000186529
hsa-miR-181b-3p	ENSG00000164318
hsa-miR-181b-3p	ENSG00000125246
hsa-miR-181b-3p	ENSG00000150893
hsa-miR-181b-3p	ENSG00000173598
hsa-miR-181b-3p	ENSG00000176209
hsa-miR-181b-3p	ENSG00000168282
hsa-miR-181b-3p	ENSG00000141556
hsa-miR-181b-3p	ENSG00000142408
hsa-miR-181b-3p	ENSG00000183655
hsa-miR-181b-3p	ENSG00000107562
hsa-miR-181b-3p	ENSG00000181104
hsa-miR-181b-3p	ENSG00000221888
hsa-miR-181b-3p	ENSG00000284461
hsa-miR-181b-3p	ENSG00000239887
hsa-miR-181b-3p	ENSG00000164941
hsa-miR-181b-3p	ENSG00000125637
hsa-miR-181b-3p	ENSG00000082153
hsa-miR-181b-3p	ENSG00000254470
hsa-miR-181b-3p	ENSG00000135801
hsa-miR-181b-3p	ENSG00000124214
hsa-miR-181b-3p	ENSG00000173542
hsa-miR-181b-3p	ENSG00000178537
hsa-miR-181b-3p	ENSG00000187191
hsa-miR-181b-3p	ENSG00000167333
hsa-miR-181b-3p	ENSG00000158941
hsa-miR-181b-3p	ENSG00000273294
hsa-miR-181b-3p	ENSG00000196184
hsa-miR-181b-3p	ENSG00000100884
hsa-miR-181b-3p	ENSG00000172175
hsa-miR-181b-3p	ENSG00000145975
hsa-miR-181b-3p	ENSG00000167968
hsa-miR-181b-3p	ENSG00000181649
hsa-miR-181b-3p	ENSG00000178217
hsa-miR-181b-3p	ENSG00000112851
hsa-miR-181b-3p	ENSG00000109736
hsa-miR-181b-3p	ENSG00000106004
hsa-miR-181b-3p	ENSG00000146373
hsa-miR-181b-3p	ENSG00000139187
hsa-miR-181b-3p	ENSG00000128645
hsa-miR-181b-3p	ENSG00000114541
hsa-miR-181b-3p	ENSG00000120686
hsa-miR-181b-3p	ENSG00000118689
hsa-miR-181b-3p	ENSG00000146197
hsa-miR-181b-3p	ENSG00000182541
hsa-miR-181b-3p	ENSG00000132953
hsa-miR-181b-3p	ENSG00000180233
hsa-miR-181b-3p	ENSG00000084710
hsa-miR-181b-3p	ENSG00000213397
hsa-miR-181b-3p	ENSG00000077522
hsa-miR-181b-3p	ENSG00000071859
hsa-miR-181b-3p	ENSG00000197935
hsa-miR-181b-3p	ENSG00000099910
hsa-miR-181b-3p	ENSG00000178075
hsa-miR-181b-3p	ENSG00000198466
hsa-miR-181b-3p	ENSG00000151552
hsa-miR-181b-3p	ENSG00000070770
hsa-miR-181b-3p	ENSG00000145388
hsa-miR-181b-3p	ENSG00000080371
hsa-miR-181b-3p	ENSG00000169085
hsa-miR-181b-3p	ENSG00000179059
hsa-miR-181b-3p	ENSG00000124523
hsa-miR-181b-3p	ENSG00000009335
hsa-miR-181b-3p	ENSG00000165185
hsa-miR-181b-3p	ENSG00000002587
hsa-miR-181b-3p	ENSG00000196581
hsa-miR-181b-3p	ENSG00000188158
hsa-miR-181b-3p	ENSG00000134955
hsa-miR-181b-3p	ENSG00000170558
hsa-miR-181b-3p	ENSG00000095574
hsa-miR-181b-3p	ENSG00000159140
hsa-miR-181b-3p	ENSG00000003989
hsa-miR-181b-3p	ENSG00000143341
hsa-miR-181b-3p	ENSG00000163251
hsa-miR-181b-3p	ENSG00000130338
hsa-miR-181b-3p	ENSG00000172534
hsa-miR-181b-3p	ENSG00000112297
hsa-miR-181b-3p	ENSG00000168137
hsa-miR-181b-3p	ENSG00000213064
hsa-miR-181b-3p	ENSG00000134262
hsa-miR-181b-3p	ENSG00000188283
hsa-miR-181b-3p	ENSG00000253626
hsa-miR-181b-3p	ENSG00000175445
hsa-miR-181b-3p	ENSG00000261115
hsa-miR-181b-3p	ENSG00000233932
hsa-miR-181b-3p	ENSG00000121413
hsa-miR-181b-3p	ENSG00000151025
hsa-miR-181b-3p	ENSG00000101203
hsa-miR-181b-3p	ENSG00000168385
hsa-miR-181b-3p	ENSG00000050327
hsa-miR-181b-3p	ENSG00000123561
hsa-miR-181b-3p	ENSG00000169836
hsa-miR-181b-3p	ENSG00000234444
hsa-miR-181b-3p	ENSG00000072041
hsa-miR-181b-3p	ENSG00000198920
hsa-miR-181b-3p	ENSG00000170075
hsa-miR-181b-3p	ENSG00000065802
hsa-miR-181b-3p	ENSG00000180638
hsa-miR-181b-3p	ENSG00000130368
hsa-miR-181b-3p	ENSG00000106799
hsa-miR-181b-3p	ENSG00000113722
hsa-miR-181b-3p	ENSG00000072134
hsa-miR-181b-3p	ENSG00000185730
hsa-miR-181b-3p	ENSG00000072657
hsa-miR-181b-3p	ENSG00000147459
hsa-miR-181b-3p	ENSG00000106034
[truncated: 44,038 more rows]

## Sheet: Control vs WT
ID	Chromosome	Start Site	End Site	Direction	Length	Name	GO	KEGG	EC	eggNOG	eggNOG_Class	Description	NCBI_GI	UniProtID
ENSG00000000003	X	100627108	100639991	-	4536	TSPAN6	GO:0005515;GO:0005887;GO:0016020;GO:0016021;GO:0016021;GO:0016021;GO:0039532;GO:0043123;GO:0070062;GO:1901223;GO:0016020;GO:0016021;GO:0016021;GO:0016021;GO:0016020;GO:0016021;GO:0016021;GO:0016021;	K17295	-	NOG274015	-	tetraspanin 6 [Source:HGNC Symbol;Acc:HGNC:11858]"	7105	O43657
ENSG00000000460	1	169662007	169854080	+	5970	C1orf112	-	-	-	NOG84485	S	chromosome 1 open reading frame 112 [Source:HGNCSymbol;Acc:HGNC:25565]	55732	Q9NSG2;A0A024R922
ENSG00000000938	1	27612064	27635185	-	3382	FGR	GO:0000166;GO:0001784;GO:0001784;GO:0001784;GO:0002376;GO:0002768;GO:0004672;GO:0004672;GO:0004713;GO:0004713;GO:0004713;GO:0004713;GO:0004713;GO:0004715;GO:0004715;GO:0004715;GO:0004715;GO:0005102;GO:0005515;GO:0005515;GO:0005524;GO:0005524;GO:0005524;GO:0005576;GO:0005737;GO:0005739;GO:0005743;GO:0005758;GO:0005829;GO:0005829;GO:0005829;GO:0005856;GO:0005886;GO:0005886;GO:0005886;GO:0005886;GO:…	K08891	EC:2.7.10.2	COG0515	T	FGR proto-oncogene, Src family tyrosine kinase[Source:HGNC Symbol;Acc:HGNC:3697]	2268	P09769;P78453
ENSG00000001084	6	53497341	53616970	-	8618	GCLC	GO:0003824;GO:0003824;GO:0004357;GO:0004357;GO:0006750;GO:0006750;GO:0000166;GO:0000287;GO:0003824;GO:0003824;GO:0004357;GO:0004357;GO:0004357;GO:0004357;GO:0004357;GO:0004357;GO:0005524;GO:0005623;GO:0005739;GO:0005829;GO:0005829;GO:0006534;GO:0006536;GO:0006749;GO:0006750;GO:0006750;GO:0006750;GO:0006750;GO:0006750;GO:0006750;GO:0006750;GO:0006979;GO:0006979;GO:0007568;GO:0007584;GO:0009408;GO:…	K11204	EC:6.3.2.2	NOG269969	-	glutamate-cysteine ligase catalytic subunit[Source:HGNC Symbol;Acc:HGNC:4311]	2729	P48506;Q14TF0
ENSG00000001460	1	24356999	24416934	-	8511	STPG1	GO:0003674;GO:0005634;GO:0005737;GO:0005739;GO:0006915;GO:0043065;GO:1902110;GO:0003674;GO:0005634;GO:0005737;GO:0005739;GO:0006915;GO:0043065;GO:1902110;GO:0003674;GO:0005634;GO:0005737;GO:0005739;GO:0006915;GO:0043065;GO:1902110;	-	-	NOG44145	-	sperm tail PG-rich repeat containing 1 [Source:HGNCSymbol;Acc:HGNC:28070]	90529	Q5TH74
ENSG00000001461	1	24415802	24472976	+	9396	NIPAL3	GO:0005515;GO:0015095;GO:0015095;GO:0015693;GO:0015693;GO:0015693;GO:0016020;GO:0016020;GO:0016021;GO:0016021;GO:0016021;GO:1903830;GO:0005515;GO:0015095;GO:0015095;GO:0015693;GO:0015693;GO:0015693;GO:0016020;GO:0016020;GO:0016021;GO:0016021;GO:0016021;GO:1903830;GO:0005515;GO:0015095;GO:0015095;GO:0015693;GO:0015693;GO:0015693;GO:0016020;GO:0016020;GO:0016021;GO:0016021;GO:0016021;GO:1903830;GO:…	K22733	-	NOG238068	-	NIPA like domain containing 3 [Source:HGNCSymbol;Acc:HGNC:25233]	57185	Q6P499
ENSG00000001561	6	46129989	46146688	+	4644	ENPP4	GO:0003824;GO:0003824;GO:0005886;GO:0005886;GO:0007596;GO:0007599;GO:0016020;GO:0016021;GO:0016787;GO:0030194;GO:0030194;GO:0030194;GO:0043312;GO:0046130;GO:0046872;GO:0047710;GO:0047710;GO:0047710;GO:0070062;GO:0101003;	K18424	EC:3.6.1.29	COG1524	R	ectonucleotide pyrophosphatase/phosphodiesterase 4[Source:HGNC Symbol;Acc:HGNC:3359]	22875	Q9Y6X5
ENSG00000001617	3	50155045	50189075	+	4826	SEMA3F	GO:0005515;GO:0030215;GO:0030215;GO:0005515;GO:0030215;GO:0030215;GO:0005515;GO:0030215;GO:0030215;GO:0001755;GO:0001755;GO:0005515;GO:0005576;GO:0005615;GO:0005615;GO:0005887;GO:0007411;GO:0007411;GO:0007411;GO:0021612;GO:0021637;GO:0021675;GO:0021675;GO:0021785;GO:0030215;GO:0030215;GO:0030215;GO:0030335;GO:0036486;GO:0045499;GO:0045499;GO:0045499;GO:0048843;GO:0048843;GO:0048846;GO:0048846;GO:…	K06840	-	NOG320723	-	semaphorin 3F [Source:HGNC Symbol;Acc:HGNC:10728]"	6405	Q13275
ENSG00000001629	7	92245974	92401383	+	7389	ANKIB1	GO:0000151;GO:0000209;GO:0004842;GO:0004842;GO:0005515;GO:0005515;GO:0005737;GO:0006511;GO:0016567;GO:0016567;GO:0016740;GO:0031624;GO:0032436;GO:0046872;GO:0061630;GO:0004842;GO:0004842;GO:0005515;GO:0016567;GO:0016567;GO:0004842;GO:0016567;GO:0004842;GO:0016567;GO:0046872;GO:0046872;	K11967	EC:2.3.2.31	NOG327249	-	ankyrin repeat and IBR domain containing 1[Source:HGNC Symbol;Acc:HGNC:22215]	54467	Q9P2G1
ENSG00000002587	4	11393150	11429564	-	7435	HS3ST1	GO:0005794;GO:0005796;GO:0005796;GO:0005796;GO:0006024;GO:0008146;GO:0008146;GO:0008146;GO:0008467;GO:0008467;GO:0016740;GO:0008146;GO:0008146;GO:0008146;GO:0008146;	K01024	EC:2.8.2.23	NOG282030	-	heparan sulfate-glucosamine 3-sulfotransferase 1[Source:HGNC Symbol;Acc:HGNC:5194]	9957	O14792;A0A024R9R4
ENSG00000002746	7	43112629	43566001	+	13935	HECW1	GO:0000209;GO:0004842;GO:0004842;GO:0005515;GO:0005737;GO:0005737;GO:0005829;GO:0005829;GO:0006511;GO:0016567;GO:0016567;GO:0016740;GO:0043161;GO:0045732;GO:0048814;GO:0061630;GO:0061630;GO:0090090;GO:2000650;GO:0000209;GO:0004842;GO:0004842;GO:0005515;GO:0005737;GO:0005737;GO:0005829;GO:0005829;GO:0006511;GO:0016567;GO:0016567;GO:0016740;GO:0043161;GO:0045732;GO:0048814;GO:0061630;GO:0061630;GO:…	K12167	EC:2.3.2.26	COG5021	O	HECT, C2 and WW domain containing E3 ubiquitinprotein ligase 1 [Source:HGNC Symbol;Acc:HGNC:22195]	23072	Q76N89
ENSG00000002834	17	38869859	38921770	+	7061	LASP1	GO:0003779;GO:0005070;GO:0005515;GO:0005515;GO:0005737;GO:0005737;GO:0005856;GO:0005925;GO:0005925;GO:0005938;GO:0006811;GO:0009967;GO:0015075;GO:0030864;GO:0034220;GO:0045296;GO:0046872;GO:0051015;GO:0046872;GO:0003779;GO:0005070;GO:0005515;GO:0005515;GO:0005737;GO:0005737;GO:0005737;GO:0005856;GO:0005925;GO:0005925;GO:0005925;GO:0005938;GO:0006811;GO:0006811;GO:0009967;GO:0015075;GO:0015075;GO:…	-	-	NOG259964	-	LIM and SH3 protein 1 [Source:HGNCSymbol;Acc:HGNC:6513]	3927	Q14847;A0A024R1S8
ENSG00000002919	17	48103357	48123074	+	3606	SNX11	GO:0006886;GO:0006886;GO:0035091;GO:0035091;GO:0005515;GO:0005768;GO:0006886;GO:0006886;GO:0008289;GO:0015031;GO:0016020;GO:0016050;GO:0035091;GO:0035091;GO:1901981;GO:0006886;GO:0006886;GO:0005515;GO:0005768;GO:0006886;GO:0006886;GO:0008289;GO:0015031;GO:0016020;GO:0016050;GO:0035091;GO:0035091;GO:1901981;GO:0006886;GO:0035091;GO:0005515;GO:0005768;GO:0006886;GO:0006886;GO:0008289;GO:0015031;GO:…	K17924	-	COG5391	U	sorting nexin 11 [Source:HGNCSymbol;Acc:HGNC:14975]	29916	Q9Y5W9
ENSG00000003096	X	117897813	118117340	-	6983	KLHL13	GO:0005515;GO:0005515;GO:0005515;GO:0004842;GO:0005515;GO:0005515;GO:0005829;GO:0007049;GO:0016567;GO:0030496;GO:0031463;GO:0032465;GO:0043687;GO:0047485;GO:0051301;GO:0097602;GO:0004842;GO:0005515;GO:0005515;GO:0005829;GO:0007049;GO:0016567;GO:0030496;GO:0031463;GO:0032465;GO:0043687;GO:0047485;GO:0051301;GO:0097602;GO:0004842;GO:0005515;GO:0005515;GO:0005829;GO:0007049;GO:0016567;GO:0030496;GO:…	K10447	-	NOG293088	-	kelch like family member 13 [Source:HGNCSymbol;Acc:HGNC:22931]	90293	Q9P2N7;Q96HC9
ENSG00000003393	2	201700267	201780956	-	10438	ALS2	GO:0001662;GO:0001701;GO:0001726;GO:0001726;GO:0001881;GO:0005085;GO:0005085;GO:0005085;GO:0005096;GO:0005515;GO:0005634;GO:0005737;GO:0005737;GO:0005769;GO:0005769;GO:0005813;GO:0005813;GO:0005829;GO:0005829;GO:0005829;GO:0006979;GO:0007032;GO:0007032;GO:0007041;GO:0007409;GO:0007528;GO:0007626;GO:0008104;GO:0008219;GO:0014069;GO:0016020;GO:0016050;GO:0016197;GO:0016601;GO:0017112;GO:0017137;GO:…	K04575	-	COG4642	S	alsin Rho guanine nucleotide exchange factor ALS2[Source:HGNC Symbol;Acc:HGNC:443]	57679	Q96Q42;A8K4R4
ENSG00000003400	2	201182898	201229406	+	7581	CASP10	GO:0004197;GO:0004197;GO:0004197;GO:0004197;GO:0005515;GO:0005515;GO:0005515;GO:0005737;GO:0005829;GO:0006508;GO:0006508;GO:0006508;GO:0006915;GO:0006915;GO:0006915;GO:0006919;GO:0007166;GO:0008233;GO:0008234;GO:0008234;GO:0016787;GO:0031265;GO:0031625;GO:0035877;GO:0042981;GO:0042981;GO:0042981;GO:0043123;GO:0097153;GO:0097190;GO:0097199;GO:0097199;GO:0097199;GO:0097199;GO:0097342;GO:0004197;GO:…	K04400	EC:3.4.22.63	NOG303276	-	caspase 10 [Source:HGNC Symbol;Acc:HGNC:1500]"	843	Q92851
ENSG00000003402	2	201116154	201176687	+	22479	CFLAR	GO:0002020;GO:0004197;GO:0004197;GO:0005515;GO:0005515;GO:0005515;GO:0005737;GO:0005737;GO:0005829;GO:0006508;GO:0006508;GO:0006915;GO:0006915;GO:0006919;GO:0007519;GO:0008047;GO:0008234;GO:0008234;GO:0014732;GO:0014842;GO:0014866;GO:0016032;GO:0031264;GO:0042981;GO:0042981;GO:0043066;GO:0043123;GO:0043403;GO:0051092;GO:0060544;GO:0097153;GO:0097190;GO:0097199;GO:0097342;GO:1901740;GO:1902041;GO:…	K04724	-	NOG331323	-	CASP8 and FADD like apoptosis regulator [Source:HGNCSymbol;Acc:HGNC:1876]	8837	O15519;A0A024R3Z7
ENSG00000003509	2	37231631	37253403	+	3651	NDUFAF7	GO:0005739;GO:0008168;GO:0016740;GO:0019918;GO:0032259;GO:0035243;GO:0005515;GO:0005515;GO:0005615;GO:0005739;GO:0005739;GO:0005759;GO:0008168;GO:0016740;GO:0019899;GO:0019918;GO:0032259;GO:0032981;GO:0032981;GO:0032981;GO:0035243;GO:0035243;GO:0005515;GO:0005515;GO:0005615;GO:0005739;GO:0005739;GO:0005759;GO:0008168;GO:0016740;GO:0019899;GO:0019918;GO:0032259;GO:0032981;GO:0032981;GO:0032981;GO:…	K18164	-	COG1565	S	NADH:ubiquinone oxidoreductase complex assemblyfactor 7 [Source:HGNC Symbol;Acc:HGNC:28816]	55471	Q7L592
ENSG00000003756	3	50088919	50119021	+	10357	RBM5	GO:0000245;GO:0000381;GO:0000381;GO:0000381;GO:0000398;GO:0003676;GO:0003676;GO:0003677;GO:0003723;GO:0003723;GO:0003729;GO:0005515;GO:0005515;GO:0005634;GO:0005634;GO:0005654;GO:0005654;GO:0005681;GO:0005681;GO:0005681;GO:0006396;GO:0006397;GO:0006915;GO:0008285;GO:0008380;GO:0008380;GO:0008380;GO:0042981;GO:0042981;GO:0043065;GO:0046872;GO:0000245;GO:0000381;GO:0000381;GO:0000381;GO:0000398;GO:…	K13094	-	NOG290849	-	RNA binding motif protein 5 [Source:HGNCSymbol;Acc:HGNC:9902]	10181	P52756;A0A024R2U6
ENSG00000003989	8	17497088	17570573	+	7905	SLC7A2	GO:0000064;GO:0005886;GO:0005886;GO:0005886;GO:0005887;GO:0006865;GO:0006865;GO:0006865;GO:0006865;GO:0015171;GO:0015174;GO:0015181;GO:0015189;GO:0016020;GO:0016020;GO:0016020;GO:0016021;GO:0016021;GO:0016021;GO:0022857;GO:0022857;GO:0030054;GO:0055085;GO:0055085;GO:0097638;GO:1903352;GO:1903401;GO:0000064;GO:0005886;GO:0005886;GO:0005886;GO:0005887;GO:0006865;GO:0006865;GO:0006865;GO:0006865;GO:…	K13864	-	COG0531	E	solute carrier family 7 member 2 [Source:HGNCSymbol;Acc:HGNC:11060]	6542	P52569
ENSG00000004059	7	127588386	127591700	+	1825	ARF5	GO:0000166;GO:0005525;GO:0005525;GO:0005525;GO:0000166;GO:0003924;GO:0005515;GO:0005525;GO:0005525;GO:0005525;GO:0005525;GO:0005737;GO:0005737;GO:0005737;GO:0005794;GO:0005886;GO:0006886;GO:0006890;GO:0015031;GO:0016020;GO:0016192;GO:0016192;GO:0048471;GO:0070062;	K07940	-	COG1100	R	ADP ribosylation factor 5 [Source:HGNCSymbol;Acc:HGNC:658]	381	P84085;A4D0Z3
ENSG00000004139	17	28364356	28404049	+	11105	SARM1	GO:0002376;GO:0003953;GO:0003953;GO:0005515;GO:0005515;GO:0005737;GO:0005737;GO:0005739;GO:0005739;GO:0005829;GO:0005874;GO:0005874;GO:0007165;GO:0007165;GO:0007399;GO:0009749;GO:0009967;GO:0015630;GO:0016787;GO:0019677;GO:0019677;GO:0030054;GO:0030154;GO:0030424;GO:0030425;GO:0030425;GO:0030425;GO:0031315;GO:0034128;GO:0034128;GO:0034128;GO:0035591;GO:0035591;GO:0042981;GO:0042995;GO:0045087;GO:…	-	-	-	-	sterile alpha and TIR motif containing 1[Source:HGNC Symbol;Acc:HGNC:17074]	23098	Q6SZW1;Q0D2N8;Q05B42
ENSG00000004468	4	15778275	15853232	+	6857	CD38	GO:0003953;GO:0003953;GO:0003953;GO:0005623;GO:0005886;GO:0005886;GO:0005886;GO:0007165;GO:0016020;GO:0016020;GO:0016021;GO:0016740;GO:0016787;GO:0016849;GO:0019674;GO:0030890;GO:0030890;GO:0042493;GO:0043066;GO:0045892;GO:0045893;GO:0050135;GO:0050135;GO:0050853;GO:0061809;GO:0070062;GO:0097190;GO:0001666;GO:0003953;GO:0003953;GO:0003953;GO:0003953;GO:0003953;GO:0005623;GO:0005634;GO:0005886;GO:…	K01242	-	NOG42596	S	CD38 molecule [Source:HGNC Symbol;Acc:HGNC:1667]"	952	P28907;B4E006
ENSG00000004487	1	23019443	23083689	+	5440	KDM1A	GO:0003677;GO:0003677;GO:0005515;GO:0005634;GO:0005634;GO:0005634;GO:0005654;GO:0006325;GO:0006355;GO:0006355;GO:0016491;GO:0016491;GO:0016491;GO:0034720;GO:0034720;GO:0034720;GO:0050660;GO:0050660;GO:0050660;GO:0055114;GO:0055114;GO:0055114;GO:0000122;GO:0000122;GO:0000784;GO:0000790;GO:0000790;GO:0001085;GO:0002039;GO:0002052;GO:0003677;GO:0003677;GO:0003682;GO:0003682;GO:0003682;GO:0005515;GO:…	K11450	EC:1.-.-.-	COG1231	E	lysine demethylase 1A [Source:HGNCSymbol;Acc:HGNC:29079]	23028	O60341
ENSG00000004534	3	49940007	50100045	+	7299	RBM6	GO:0003676;GO:0003676;GO:0003677;GO:0003723;GO:0003723;GO:0003723;GO:0003723;GO:0005515;GO:0005634;GO:0005634;GO:0006396;GO:0003676;GO:0003676;GO:0003723;GO:0003723;GO:0003723;GO:0003676;GO:0003676;GO:0003677;GO:0003723;GO:0003723;GO:0003723;GO:0003723;GO:0005515;GO:0005634;GO:0005634;GO:0006396;GO:0003676;GO:0003723;GO:0003723;GO:0003676;GO:0003676;GO:0003677;GO:0003723;GO:0003723;GO:0003723;GO:…	-	-	NOG319164	-	RNA binding motif protein 6 [Source:HGNCSymbol;Acc:HGNC:9903]	10180	P78332;A8K6Q4
ENSG00000004660	17	3860315	3894891	-	7433	CAMKK1	GO:0004672;GO:0004672;GO:0005524;GO:0005524;GO:0006468;GO:0006468;GO:0000166;GO:0004672;GO:0004672;GO:0004674;GO:0004674;GO:0004683;GO:0004683;GO:0005515;GO:0005516;GO:0005516;GO:0005524;GO:0005524;GO:0005524;GO:0005634;GO:0005654;GO:0005737;GO:0005737;GO:0005829;GO:0006468;GO:0006468;GO:0016301;GO:0016310;GO:0016740;GO:0035556;GO:0045860;GO:0000166;GO:0004672;GO:0004672;GO:0004674;GO:0004674;GO:…	K00908	EC:2.7.11.17	COG0515	T	calcium/calmodulin dependent protein kinase kinase 1[Source:HGNC Symbol;Acc:HGNC:1469]	84254	Q8N5S9
ENSG00000004700	12	21468910	21501669	-	3779	RECQL	GO:0000166;GO:0000724;GO:0000733;GO:0003676;GO:0003676;GO:0003677;GO:0003678;GO:0003678;GO:0004386;GO:0004386;GO:0004386;GO:0005515;GO:0005515;GO:0005524;GO:0005524;GO:0005524;GO:0005634;GO:0005634;GO:0005634;GO:0005654;GO:0005694;GO:0005737;GO:0006268;GO:0006281;GO:0006281;GO:0006310;GO:0006310;GO:0006310;GO:0009378;GO:0016020;GO:0016787;GO:0032508;GO:0032508;GO:0036310;GO:0036310;GO:0043138;GO:…	K10899	EC:3.6.4.12	COG0514	L	RecQ like helicase [Source:HGNCSymbol;Acc:HGNC:9948]	5965	P46063;A0A024RAV2
ENSG00000004799	7	95583499	95596516	-	4544	PDK4	GO:0000166;GO:0004672;GO:0004672;GO:0004672;GO:0004672;GO:0004674;GO:0004740;GO:0004740;GO:0005524;GO:0005739;GO:0005739;GO:0005739;GO:0005759;GO:0005759;GO:0005975;GO:0006006;GO:0006468;GO:0006885;GO:0006885;GO:0008286;GO:0008286;GO:0009267;GO:0010510;GO:0010510;GO:0010510;GO:0010565;GO:0010565;GO:0010906;GO:0010906;GO:0016301;GO:0016310;GO:0016740;GO:0042304;GO:0042304;GO:0042593;GO:0042593;GO:…	K00898	EC:2.7.11.2	COG0642	T	pyruvate dehydrogenase kinase 4 [Source:HGNCSymbol;Acc:HGNC:8812]	5166	Q16654;A4D1H4
ENSG00000004838	3	50341110	50345732	-	2889	ZMYND10	GO:0003341;GO:0005515;GO:0005515;GO:0005737;GO:0005737;GO:0005737;GO:0005737;GO:0005815;GO:0005856;GO:0005886;GO:0006457;GO:0016020;GO:0016324;GO:0016324;GO:0034451;GO:0034451;GO:0034451;GO:0036158;GO:0036158;GO:0036158;GO:0036159;GO:0036159;GO:0036159;GO:0044183;GO:0044458;GO:0044458;GO:0044458;GO:0046872;GO:0060090;GO:0061512;GO:1905505;GO:1905505;GO:0005515;GO:0005515;GO:0005737;GO:0005737;GO:…	-	-	NOG76133	-	zinc finger MYND-type containing 10 [Source:HGNCSymbol;Acc:HGNC:19412]	51364	O75800
ENSG00000004848	X	25003694	25016420	-	3114	ARX	GO:0000122;GO:0000790;GO:0000977;GO:0000978;GO:0000981;GO:0000981;GO:0000981;GO:0001227;GO:0001764;GO:0003677;GO:0003677;GO:0003677;GO:0003682;GO:0005634;GO:0005634;GO:0006355;GO:0006355;GO:0007275;GO:0007399;GO:0007411;GO:0010628;GO:0021759;GO:0021772;GO:0021800;GO:0021831;GO:0021846;GO:0021853;GO:0030154;GO:0030900;GO:0042127;GO:0043565;GO:0043565;GO:0044241;GO:0046622;GO:0072148;	K09452	-	NOG313402	-	aristaless related homeobox [Source:HGNCSymbol;Acc:HGNC:18060]	170302	Q96QS3
ENSG00000004866	7	116953238	117230103	+	6742	ST7	GO:0016020;GO:0016021;GO:0005515;GO:0016020;GO:0016021;GO:0030198;GO:0045595;GO:0016020;GO:0016021;GO:0030198;GO:0045595;GO:0016020;GO:0016021;GO:0005515;GO:0016020;GO:0016021;GO:0005515;GO:0016020;GO:0016021;GO:0016020;GO:0016021;GO:0016020;GO:0016021;GO:0016020;GO:0016021;GO:0016020;GO:0016021;GO:0005515;GO:0016020;GO:0016021;GO:0016020;GO:0016021;GO:0016020;GO:0016021;GO:0016020;GO:0016021;GO:…	-	-	NOG307980	-	suppression of tumorigenicity 7 [Source:HGNCSymbol;Acc:HGNC:11351]	7982	Q9NRC1;X5DRA0
ENSG00000004961	X	11111301	11123086	+	2343	HCCS	GO:0004408;GO:0004408;GO:0004408;GO:0004408;GO:0004408;GO:0005739;GO:0005739;GO:0005739;GO:0005739;GO:0005739;GO:0005739;GO:0005743;GO:0005743;GO:0009887;GO:0016020;GO:0016829;GO:0018063;GO:0046872;GO:0055114;GO:0004408;GO:0004408;GO:0004408;GO:0004408;GO:0004408;GO:0005739;GO:0005739;GO:0005739;GO:0005739;GO:0005739;GO:0005739;GO:0005743;GO:0005743;GO:0009887;GO:0016020;GO:0016829;GO:0018063;GO:…	K01764	EC:4.4.1.17	NOG236101	-	holocytochrome c synthase [Source:HGNCSymbol;Acc:HGNC:4837]	3052	P53701;A0A024RBY9
ENSG00000004975	17	7225342	7234517	-	5321	DVL2	GO:0001843;GO:0001843;GO:0001934;GO:0003007;GO:0003151;GO:0003151;GO:0005109;GO:0005109;GO:0005109;GO:0005109;GO:0005515;GO:0005515;GO:0005515;GO:0005515;GO:0005634;GO:0005634;GO:0005654;GO:0005737;GO:0005737;GO:0005737;GO:0005737;GO:0005829;GO:0005829;GO:0005829;GO:0005829;GO:0005886;GO:0005886;GO:0006366;GO:0007275;GO:0007379;GO:0007379;GO:0007507;GO:0007507;GO:0016020;GO:0016055;GO:0016055;GO:…	K02353	-	NOG322275	-	dishevelled segment polarity protein 2 [Source:HGNCSymbol;Acc:HGNC:3086]	1856	O14641
ENSG00000005001	16	2852730	2858170	-	2384	PRSS22	GO:0004252;GO:0004252;GO:0005576;GO:0006508;GO:0006508;GO:0006508;GO:0008233;GO:0008236;GO:0016787;GO:0004252;GO:0004252;GO:0006508;GO:0006508;	K09626	EC:3.4.21.-	COG5640	O	serine protease 22 [Source:HGNCSymbol;Acc:HGNC:14368]	64063	Q9GZN4
ENSG00000005007	19	18831959	18868230	+	8573	UPF1	GO:0000166;GO:0000184;GO:0000184;GO:0000184;GO:0000184;GO:0000184;GO:0000294;GO:0000784;GO:0000785;GO:0000932;GO:0000956;GO:0003677;GO:0003677;GO:0003682;GO:0003723;GO:0003723;GO:0003724;GO:0003724;GO:0003724;GO:0004386;GO:0004386;GO:0004386;GO:0005515;GO:0005515;GO:0005515;GO:0005515;GO:0005515;GO:0005515;GO:0005524;GO:0005524;GO:0005524;GO:0005634;GO:0005654;GO:0005737;GO:0005737;GO:0005737;GO:…	K14326	EC:3.6.4.-	COG1112	L	UPF1 RNA helicase and ATPase [Source:HGNCSymbol;Acc:HGNC:9962]	5976	Q92900;A0A024R7L8;B3KY55
ENSG00000005059	4	109560209	109688719	+	3555	MCUB	GO:0005654;GO:0005739;GO:0005739;GO:0005739;GO:0005743;GO:0005743;GO:0006811;GO:0006816;GO:0006851;GO:0006851;GO:0006851;GO:0016020;GO:0016021;GO:0019855;GO:0019855;GO:0019855;GO:0031224;GO:0031224;GO:0031305;GO:0031305;GO:0034704;GO:0034704;GO:0036444;GO:0043231;GO:0051560;GO:0051560;GO:0051560;GO:0051560;GO:0051560;GO:1990246;GO:1990246;	K22829	-	NOG243091	-	mitochondrial calcium uniporter dominant negativesubunit beta [Source:HGNC Symbol;Acc:HGNC:26076]	55013	Q9NWR8
ENSG00000005100	17	5440917	5468982	-	5789	DHX33	GO:0000166;GO:0000182;GO:0000182;GO:0003676;GO:0003676;GO:0003723;GO:0003723;GO:0003724;GO:0003725;GO:0003725;GO:0003729;GO:0004386;GO:0004386;GO:0004386;GO:0005515;GO:0005524;GO:0005524;GO:0005524;GO:0005634;GO:0005654;GO:0005654;GO:0005730;GO:0005730;GO:0005730;GO:0005730;GO:0005737;GO:0006413;GO:0016787;GO:0032481;GO:0032481;GO:0033613;GO:0043023;GO:0043410;GO:0043410;GO:0045943;GO:0045943;GO:…	K17820	EC:3.6.4.13	COG1643	L	DEAH-box helicase 33 [Source:HGNCSymbol;Acc:HGNC:16718]	56919	Q9H6R0;B4DIS6
ENSG00000005102	17	43640389	43661922	-	2674	MEOX1	GO:0000790;GO:0000978;GO:0000981;GO:0001228;GO:0001757;GO:0003674;GO:0003677;GO:0003677;GO:0003677;GO:0003682;GO:0003700;GO:0003700;GO:0003700;GO:0003700;GO:0005515;GO:0005634;GO:0005634;GO:0005634;GO:0005737;GO:0005737;GO:0006355;GO:0006355;GO:0007275;GO:0007275;GO:0008150;GO:0043565;GO:0043565;GO:0043565;GO:0043565;GO:0045944;GO:0045944;GO:0045944;GO:0045944;GO:0060218;GO:0061053;GO:0061053;GO:…	K09322	-	NOG282563	-	mesenchyme homeobox 1 [Source:HGNCSymbol;Acc:HGNC:7013]	4222	P50221
ENSG00000005108	7	11370365	11832198	-	10921	THSD7A	GO:0001525;GO:0005576;GO:0005886;GO:0005886;GO:0016020;GO:0016021;GO:0030154;GO:0031532;GO:0042995;GO:0016020;GO:0016021;	-	-	NOG12793	-	thrombospondin type 1 domain containing 7A[Source:HGNC Symbol;Acc:HGNC:22207]	221981	Q9UPZ6
ENSG00000005156	17	34980512	35009743	+	12901	LIG3	GO:0000166;GO:0000724;GO:0003677;GO:0003677;GO:0003909;GO:0003909;GO:0003909;GO:0003909;GO:0003909;GO:0003910;GO:0003910;GO:0003910;GO:0003910;GO:0005515;GO:0005515;GO:0005515;GO:0005524;GO:0005524;GO:0005524;GO:0005634;GO:0005634;GO:0005634;GO:0005654;GO:0005654;GO:0005737;GO:0005739;GO:0005739;GO:0006260;GO:0006266;GO:0006273;GO:0006281;GO:0006281;GO:0006281;GO:0006281;GO:0006283;GO:0006288;GO:…	K10776	EC:6.5.1.1	COG1793	L	DNA ligase 3 [Source:HGNC Symbol;Acc:HGNC:6600]"	3980	P49916
ENSG00000005194	16	57428187	57447420	-	3383	CIAPIN1	GO:0005515;GO:0005634;GO:0005654;GO:0005730;GO:0005730;GO:0005737;GO:0005737;GO:0005737;GO:0005737;GO:0005737;GO:0005739;GO:0005739;GO:0005758;GO:0006915;GO:0008168;GO:0008168;GO:0009055;GO:0016226;GO:0016226;GO:0016226;GO:0016226;GO:0022900;GO:0030097;GO:0030097;GO:0043066;GO:0043066;GO:0046872;GO:0051536;GO:0051536;GO:0051536;GO:0051537;GO:0051539;GO:0005515;GO:0005634;GO:0005654;GO:0005730;GO:…	K22746	-	COG5636	S	cytokine induced apoptosis inhibitor 1 [Source:HGNCSymbol;Acc:HGNC:28050]	57019	Q6FI81
ENSG00000005206	19	2328615	2355095	+	7419	SPPL2B	GO:0004190;GO:0016021;GO:0031293;GO:0042500;GO:0000139;GO:0004190;GO:0004190;GO:0005515;GO:0005654;GO:0005764;GO:0005765;GO:0005765;GO:0005768;GO:0005794;GO:0005813;GO:0005886;GO:0005886;GO:0005886;GO:0005886;GO:0006508;GO:0006509;GO:0008233;GO:0010008;GO:0010803;GO:0015629;GO:0016020;GO:0016021;GO:0016021;GO:0016021;GO:0016787;GO:0030660;GO:0030660;GO:0031293;GO:0031293;GO:0031293;GO:0033619;GO:…	K09597	EC:3.4.23.-	-	-	signal peptide peptidase like 2B [Source:HGNCSymbol;Acc:HGNC:30627]	56928	Q8TCT7
ENSG00000005238	9	35104112	35116341	-	6409	FAM214B	GO:0005515;GO:0005634;GO:0005515;GO:0005634;GO:0005515;GO:0005634;GO:0005515;GO:0005634;GO:0005515;GO:0005634;GO:0005515;GO:0005634;GO:0005515;GO:0005634;	-	-	NOG303874	-	family with sequence similarity 214 member B[Source:HGNC Symbol;Acc:HGNC:25666]	80256	Q7L5A3
ENSG00000005249	7	107044705	107161811	+	4262	PRKAR2B	GO:0000086;GO:0000166;GO:0001932;GO:0001932;GO:0003091;GO:0004862;GO:0005515;GO:0005515;GO:0005737;GO:0005737;GO:0005737;GO:0005813;GO:0005829;GO:0005829;GO:0005886;GO:0005952;GO:0005952;GO:0005952;GO:0005952;GO:0006631;GO:0007596;GO:0007612;GO:0008603;GO:0008603;GO:0008603;GO:0008603;GO:0008603;GO:0008603;GO:0010389;GO:0016020;GO:0016301;GO:0016310;GO:0019901;GO:0019904;GO:0019934;GO:0030425;GO:…	K04739	-	COG0664	T	protein kinase cAMP-dependent type II regulatorysubunit beta [Source:HGNC Symbol;Acc:HGNC:9392]	5577	P31323;B3KY43;A0A024R712
ENSG00000005381	17	58269855	58280935	-	3527	MPO	GO:0001878;GO:0002149;GO:0002149;GO:0002149;GO:0002679;GO:0003682;GO:0004601;GO:0004601;GO:0004601;GO:0004601;GO:0004601;GO:0004601;GO:0004601;GO:0004601;GO:0004601;GO:0004601;GO:0005576;GO:0005615;GO:0005615;GO:0005615;GO:0005615;GO:0005623;GO:0005634;GO:0005634;GO:0005654;GO:0005737;GO:0005764;GO:0005764;GO:0006952;GO:0006952;GO:0006952;GO:0006979;GO:0006979;GO:0006979;GO:0006979;GO:0006979;GO:…	K10789	EC:1.11.2.2	NOG262194	-	myeloperoxidase [Source:HGNC Symbol;Acc:HGNC:7218]"	4353	P05164
ENSG00000005421	7	95297676	95324532	-	2657	PON1	GO:0004063;GO:0004063;GO:0004063;GO:0004063;GO:0004064;GO:0004064;GO:0004064;GO:0004064;GO:0004064;GO:0004064;GO:0005509;GO:0005543;GO:0005576;GO:0005576;GO:0005576;GO:0005576;GO:0005615;GO:0005615;GO:0005615;GO:0005615;GO:0006629;GO:0008203;GO:0009636;GO:0009636;GO:0010875;GO:0016311;GO:0016787;GO:0019372;GO:0019439;GO:0031667;GO:0032411;GO:0034364;GO:0034364;GO:0034366;GO:0042803;GO:0043231;GO:…	K01045	-	NOG68009	-	paraoxonase 1 [Source:HGNC Symbol;Acc:HGNC:9204]"	5444	P27169
ENSG00000005469	7	87345664	87399794	+	4995	CROT	GO:0005777;GO:0005777;GO:0005782;GO:0005829;GO:0006091;GO:0006625;GO:0006629;GO:0006631;GO:0006635;GO:0008458;GO:0008458;GO:0008458;GO:0009437;GO:0015936;GO:0016740;GO:0016746;GO:0016746;GO:0016746;GO:0033540;GO:0043231;GO:0051791;GO:0005777;GO:0005777;GO:0005777;GO:0005782;GO:0005829;GO:0006091;GO:0006625;GO:0006629;GO:0006631;GO:0006631;GO:0006635;GO:0008458;GO:0008458;GO:0008458;GO:0008458;GO:…	K05940	EC:2.3.1.137	NOG70127	S	carnitine O-octanoyltransferase [Source:HGNCSymbol;Acc:HGNC:2366]	54677	Q9UKG9
ENSG00000005471	7	87401696	87480435	-	7728	ABCB4	GO:0000166;GO:0005515;GO:0005524;GO:0005524;GO:0005524;GO:0005548;GO:0005654;GO:0005737;GO:0005829;GO:0005886;GO:0005886;GO:0005886;GO:0005886;GO:0005887;GO:0005925;GO:0006629;GO:0006869;GO:0015629;GO:0016020;GO:0016020;GO:0016021;GO:0016021;GO:0016021;GO:0016324;GO:0016887;GO:0016887;GO:0019216;GO:0030136;GO:0031410;GO:0032376;GO:0032782;GO:0042626;GO:0042626;GO:0042626;GO:0042626;GO:0042626;GO:…	K05659	EC:7.6.2.2	COG1132	V	ATP binding cassette subfamily B member 4[Source:HGNC Symbol;Acc:HGNC:45]	5244	P21439
ENSG00000005483	7	105014190	105115019	+	9949	KMT2E	GO:0000785;GO:0002446;GO:0005515;GO:0005515;GO:0005634;GO:0005654;GO:0005654;GO:0005654;GO:0005694;GO:0005737;GO:0005815;GO:0005856;GO:0005886;GO:0006306;GO:0006325;GO:0007049;GO:0007050;GO:0016020;GO:0016604;GO:0016607;GO:0019899;GO:0030218;GO:0032991;GO:0034968;GO:0035064;GO:0035327;GO:0042119;GO:0043231;GO:0045652;GO:0045893;GO:0046872;GO:1900087;GO:1905437;GO:0000785;GO:0002446;GO:0005515;GO:…	K09189	EC:2.1.1.43	COG2940	R	lysine methyltransferase 2E [Source:HGNCSymbol;Acc:HGNC:18541]	55904	Q8IZD2
ENSG00000005513	16	981770	986979	+	4470	SOX8	GO:0000122;GO:0000790;GO:0000979;GO:0000979;GO:0000981;GO:0000981;GO:0000981;GO:0000981;GO:0000987;GO:0001228;GO:0001649;GO:0001649;GO:0001701;GO:0001701;GO:0001755;GO:0001755;GO:0002009;GO:0003677;GO:0003700;GO:0005634;GO:0005634;GO:0005737;GO:0005737;GO:0006355;GO:0006355;GO:0007165;GO:0007165;GO:0007283;GO:0007283;GO:0007422;GO:0007422;GO:0007422;GO:0008134;GO:0008584;GO:0008584;GO:0010628;GO:…	K09270	-	NOG324597	-	SRY-box transcription factor 8 [Source:HGNCSymbol;Acc:HGNC:11203]	30812	P57073
ENSG00000005700	6	82169986	82247754	-	8719	IBTK	GO:0001933;GO:0005515;GO:0005623;GO:0005634;GO:0005654;GO:0005737;GO:0005737;GO:0016020;GO:0019901;GO:0030292;GO:0051209;GO:0061099;GO:0005515;GO:0005654;GO:0005515;GO:0005654;GO:0005515;GO:0005654;	-	-	COG5184	DZ	inhibitor of Bruton tyrosine kinase [Source:HGNCSymbol;Acc:HGNC:17853]	25998	Q9P2D0
ENSG00000005810	13	77044657	77327094	-	15987	MYCBP2	GO:0005085;GO:0005515;GO:0005515;GO:0005634;GO:0005634;GO:0005654;GO:0005737;GO:0005856;GO:0008045;GO:0008270;GO:0008536;GO:0015630;GO:0016020;GO:0016567;GO:0016740;GO:0021785;GO:0021952;GO:0021952;GO:0030424;GO:0030424;GO:0031398;GO:0031398;GO:0032880;GO:0032922;GO:0032922;GO:0042177;GO:0042802;GO:0042995;GO:0043231;GO:0046872;GO:0048511;GO:0048667;GO:0050905;GO:0050905;GO:0051493;GO:0061630;GO:…	K10693	EC:2.3.2.27	NOG240798	-	MYC binding protein 2 [Source:HGNCSymbol;Acc:HGNC:23386]	23077	O75592
ENSG00000005812	13	76992598	77027195	-	7076	FBXL3	GO:0000086;GO:0000151;GO:0000209;GO:0004842;GO:0004842;GO:0005515;GO:0005515;GO:0005515;GO:0005634;GO:0005634;GO:0005634;GO:0005737;GO:0005829;GO:0005829;GO:0005829;GO:0005829;GO:0016567;GO:0016567;GO:0016604;GO:0019005;GO:0019005;GO:0031146;GO:0031146;GO:0031146;GO:0031648;GO:0031648;GO:0042752;GO:0042752;GO:0043153;GO:0043153;GO:0043153;GO:0043161;GO:0043687;GO:0048511;GO:0051726;GO:0061630;GO:…	K10269	-	NOG71260	S	F-box and leucine rich repeat protein 3 [Source:HGNCSymbol;Acc:HGNC:13599]	26224	Q9UKT7
ENSG00000005844	16	30472719	30523185	+	6411	ITGAL	GO:0002291;GO:0005515;GO:0005515;GO:0005515;GO:0005886;GO:0005886;GO:0006909;GO:0006954;GO:0007155;GO:0007155;GO:0007155;GO:0007155;GO:0007157;GO:0007159;GO:0007159;GO:0007160;GO:0007165;GO:0007229;GO:0008305;GO:0008305;GO:0008305;GO:0008305;GO:0009986;GO:0016020;GO:0016021;GO:0030198;GO:0030369;GO:0034687;GO:0035579;GO:0035683;GO:0043113;GO:0043312;GO:0046872;GO:0050776;GO:0050839;GO:0050839;GO:…	K05718	-	NOG296688	-	integrin subunit alpha L [Source:HGNCSymbol;Acc:HGNC:6148]	3683	P20701;B2RAL6
ENSG00000005882	17	50094737	50112152	+	5471	PDK2	GO:0000166;GO:0004672;GO:0004672;GO:0004672;GO:0004674;GO:0004740;GO:0004740;GO:0005524;GO:0005654;GO:0005739;GO:0005739;GO:0005739;GO:0005759;GO:0005759;GO:0005829;GO:0005967;GO:0005975;GO:0006006;GO:0006006;GO:0006111;GO:0006468;GO:0006885;GO:0008286;GO:0010510;GO:0010510;GO:0010565;GO:0010906;GO:0016301;GO:0016310;GO:0016740;GO:0031670;GO:0034614;GO:0042593;GO:0042593;GO:0042803;GO:0072332;GO:…	K00898	EC:2.7.11.2	COG0642	T	pyruvate dehydrogenase kinase 2 [Source:HGNCSymbol;Acc:HGNC:8810]	5164	Q15119
ENSG00000005889	X	24149173	24216255	+	9037	ZFX	GO:0003677;GO:0003677;GO:0005634;GO:0005634;GO:0006355;GO:0006355;GO:0046872;GO:0046872;GO:0000981;GO:0003676;GO:0003676;GO:0003677;GO:0003677;GO:0003677;GO:0003677;GO:0003713;GO:0005634;GO:0005634;GO:0005634;GO:0005654;GO:0005730;GO:0006355;GO:0006355;GO:0006357;GO:0007275;GO:0046872;GO:0046872;GO:0046872;GO:1903508;GO:0000981;GO:0003676;GO:0003676;GO:0003677;GO:0003677;GO:0003677;GO:0003677;GO:…	-	-	COG5048	R	zinc finger protein X-linked [Source:HGNCSymbol;Acc:HGNC:12869]	7543	P17010;A0A024RC04;Q59EB9
ENSG00000005893	X	120426148	120469365	-	9404	LAMP2	GO:0000421;GO:0002576;GO:0005515;GO:0005615;GO:0005623;GO:0005764;GO:0005764;GO:0005765;GO:0005765;GO:0005765;GO:0005768;GO:0005770;GO:0005886;GO:0005886;GO:0005886;GO:0006605;GO:0006914;GO:0009267;GO:0009267;GO:0010008;GO:0016020;GO:0016020;GO:0016020;GO:0016020;GO:0016021;GO:0017038;GO:0019899;GO:0031088;GO:0031088;GO:0031410;GO:0031647;GO:0031902;GO:0031902;GO:0035577;GO:0043202;GO:0043312;GO:…	K06528	-	NOG301998	-	lysosomal associated membrane protein 2 [Source:HGNCSymbol;Acc:HGNC:6501]	3920	P13473
ENSG00000005981	7	95478444	95540233	+	4606	ASB4	GO:0004842;GO:0005515;GO:0005829;GO:0016567;GO:0031462;GO:0031466;GO:0031625;GO:0035556;GO:0043687;GO:0051865;GO:2001214;GO:0004842;GO:0004842;GO:0005515;GO:0005829;GO:0016567;GO:0019899;GO:0031462;GO:0031462;GO:0031466;GO:0031466;GO:0031625;GO:0031625;GO:0035556;GO:0035556;GO:0043687;GO:0051865;GO:0051865;GO:0061630;GO:2001214;GO:2001214;	K10326	-	COG0666	R	ankyrin repeat and SOCS box containing 4[Source:HGNC Symbol;Acc:HGNC:16009]	51666	Q9Y574
ENSG00000006062	17	45263119	45317029	-	5668	MAP3K14	GO:0000165;GO:0000166;GO:0000186;GO:0001650;GO:0004672;GO:0004672;GO:0004672;GO:0004674;GO:0004674;GO:0004674;GO:0004674;GO:0004674;GO:0004704;GO:0004709;GO:0005515;GO:0005515;GO:0005524;GO:0005524;GO:0005524;GO:0005654;GO:0005737;GO:0005737;GO:0005829;GO:0005829;GO:0006468;GO:0006468;GO:0006955;GO:0007249;GO:0007346;GO:0016301;GO:0016301;GO:0016310;GO:0016740;GO:0023014;GO:0031098;GO:0032147;GO:…	K04466	EC:2.7.11.25	-	-	mitogen-activated protein kinase kinase kinase 14[Source:HGNC Symbol;Acc:HGNC:6853]	9020	Q99558;Q68D39
ENSG00000006116	16	24256335	24362412	+	1917	CACNG3	GO:0005244;GO:0005245;GO:0005245;GO:0005262;GO:0005886;GO:0005891;GO:0006605;GO:0006605;GO:0006811;GO:0006816;GO:0006816;GO:0006816;GO:0008104;GO:0008104;GO:0016020;GO:0016020;GO:0016020;GO:0016021;GO:0016021;GO:0016021;GO:0019226;GO:0030165;GO:0030425;GO:0030666;GO:0032281;GO:0032281;GO:0032281;GO:0032281;GO:0034765;GO:0035255;GO:0036477;GO:0036477;GO:0060076;GO:0061337;GO:0070588;GO:0098685;GO:…	K04868	-	NOG48125	U	calcium voltage-gated channel auxiliary subunitgamma 3 [Source:HGNC Symbol;Acc:HGNC:1407]	10368	O60359
ENSG00000006118	11	60924463	60937159	+	7271	TMEM132A	GO:0000139;GO:0003674;GO:0005783;GO:0005783;GO:0005788;GO:0005789;GO:0005794;GO:0005794;GO:0008150;GO:0016020;GO:0016021;GO:0043687;GO:0044267;GO:0070062;GO:0000139;GO:0003674;GO:0005783;GO:0005783;GO:0005788;GO:0005789;GO:0005794;GO:0005794;GO:0008150;GO:0016020;GO:0016021;GO:0043687;GO:0044267;GO:0070062;	K17599	-	NOG253956	-	transmembrane protein 132A [Source:HGNCSymbol;Acc:HGNC:31092]	54972	Q24JP5
ENSG00000006125	17	35578046	35726413	+	7591	AP2B1	GO:0006886;GO:0006886;GO:0015031;GO:0016020;GO:0016192;GO:0016192;GO:0030117;GO:0030117;GO:0005515;GO:0006886;GO:0006886;GO:0015031;GO:0015031;GO:0015031;GO:0016020;GO:0016192;GO:0016192;GO:0030117;GO:0030117;GO:0030276;GO:0030276;GO:0005048;GO:0005515;GO:0005515;GO:0005515;GO:0005515;GO:0005515;GO:0005515;GO:0005829;GO:0005886;GO:0005886;GO:0005905;GO:0006886;GO:0006886;GO:0006897;GO:0015031;GO:…	K11825	-	COG5096	U	adaptor related protein complex 2 subunit beta 1[Source:HGNC Symbol;Acc:HGNC:563]	163	P63010
ENSG00000006194	16	3263800	3301401	+	6403	ZNF263	GO:0003676;GO:0003676;GO:0003700;GO:0003700;GO:0005634;GO:0006355;GO:0006355;GO:0000122;GO:0001227;GO:0003676;GO:0003676;GO:0003677;GO:0003700;GO:0003700;GO:0003700;GO:0005515;GO:0005634;GO:0006355;GO:0006355;GO:0006355;GO:0043565;GO:0045892;GO:0046872;GO:0003700;GO:0003700;GO:0005634;GO:0006355;GO:0006355;GO:0003700;GO:0003700;GO:0005634;GO:0006355;GO:0006355;GO:0003700;GO:0003700;GO:0005634;GO:…	K09229	-	COG5048	R	zinc finger protein 263 [Source:HGNCSymbol;Acc:HGNC:13056]	10127	O14978
ENSG00000006210	16	57372477	57385044	+	5960	CX3CL1	GO:0005576;GO:0005576;GO:0006955;GO:0006955;GO:0008009;GO:0008009;GO:0016020;GO:0016021;GO:0016021;GO:0016021;GO:0019221;GO:0019221;GO:0050902;GO:0050902;GO:0060326;GO:0060326;GO:0001774;GO:0001954;GO:0002052;GO:0002523;GO:0002548;GO:0002931;GO:0005102;GO:0005125;GO:0005178;GO:0005515;GO:0005515;GO:0005576;GO:0005576;GO:0005576;GO:0005576;GO:0005576;GO:0005615;GO:0005615;GO:0005623;GO:0005886;GO:…	K05508	-	NOG46337	M	C-X3-C motif chemokine ligand 1 [Source:HGNCSymbol;Acc:HGNC:10647]	6376	P78423;A0N0N7
ENSG00000006282	17	50543058	50555852	+	5337	SPATA20	GO:0003824;GO:0003824;GO:0005576;GO:0007275;GO:0007283;GO:0030154;GO:0003824;GO:0003824;GO:0005576;GO:0007275;GO:0007283;GO:0030154;GO:0003824;GO:0003824;GO:0005576;GO:0007275;GO:0007283;GO:0030154;GO:0003824;GO:0005576;GO:0007275;GO:0007283;GO:0030154;GO:0003824;GO:0003824;GO:0005576;GO:0007275;GO:0007283;GO:0030154;GO:0003824;GO:0003824;	-	-	COG1331	O	spermatogenesis associated 20 [Source:HGNCSymbol;Acc:HGNC:26125]	64847	Q8TB22
ENSG00000006283	17	50560715	50627474	+	10062	CACNA1G	GO:0001508;GO:0001518;GO:0002027;GO:0005216;GO:0005216;GO:0005244;GO:0005245;GO:0005245;GO:0005245;GO:0005248;GO:0005261;GO:0005262;GO:0005737;GO:0005886;GO:0005886;GO:0005886;GO:0005891;GO:0005891;GO:0005891;GO:0005891;GO:0005891;GO:0006811;GO:0006811;GO:0006811;GO:0006816;GO:0007268;GO:0008332;GO:0008332;GO:0008332;GO:0008332;GO:0010045;GO:0016020;GO:0016020;GO:0016020;GO:0016021;GO:0019228;GO:…	K04854	-	COG1226	P	calcium voltage-gated channel subunit alpha1 G[Source:HGNC Symbol;Acc:HGNC:1394]	8913	O43497
ENSG00000006377	7	97005553	97011040	+	3445	DLX6	GO:0000790;GO:0000978;GO:0000981;GO:0001501;GO:0003677;GO:0003677;GO:0003677;GO:0003700;GO:0003700;GO:0005634;GO:0005634;GO:0006355;GO:0006355;GO:0006357;GO:0007275;GO:0007399;GO:0030154;GO:0030326;GO:0030855;GO:0042472;GO:0043565;GO:0043565;GO:0043565;GO:0045944;GO:0048646;GO:0050679;GO:0060021;GO:0060322;GO:0003677;GO:0003677;GO:0003677;GO:0005634;GO:0006355;GO:0006355;GO:0043565;GO:0043565;	K09314	-	NOG289877	-	distal-less homeobox 6 [Source:HGNCSymbol;Acc:HGNC:2919]	1750	P56179
ENSG00000006451	7	39623565	39708120	+	3579	RALA	GO:0000166;GO:0001843;GO:0003924;GO:0003924;GO:0003924;GO:0005515;GO:0005515;GO:0005515;GO:0005525;GO:0005525;GO:0005525;GO:0005525;GO:0005525;GO:0005886;GO:0005886;GO:0005886;GO:0005886;GO:0005886;GO:0005925;GO:0005925;GO:0006887;GO:0006935;GO:0007049;GO:0007165;GO:0007165;GO:0007165;GO:0007265;GO:0007265;GO:0007265;GO:0009986;GO:0016020;GO:0016020;GO:0016020;GO:0017022;GO:0017157;GO:0017157;GO:…	K07834	-	COG1100	R	RAS like proto-oncogene A [Source:HGNCSymbol;Acc:HGNC:9839]	5898	P11233
ENSG00000006453	7	98291650	98401090	-	4821	BAIAP2L1	GO:0003779;GO:0005515;GO:0005515;GO:0005654;GO:0005654;GO:0005737;GO:0005829;GO:0005829;GO:0005829;GO:0005856;GO:0005886;GO:0005912;GO:0007009;GO:0007009;GO:0009617;GO:0015629;GO:0030833;GO:0030833;GO:0030838;GO:0030838;GO:0046626;GO:0046626;GO:0051017;GO:0051764;GO:0070062;GO:0070064;GO:0098609;GO:0098641;GO:2000251;GO:2000251;	K20127	-	NOG71665	-	BAR/IMD domain containing adaptor protein 2 like 1[Source:HGNC Symbol;Acc:HGNC:21649]	55971	Q9UHR4
ENSG00000006459	7	140084746	140176983	-	9378	KDM7A	GO:0005506;GO:0005634;GO:0005654;GO:0005654;GO:0005730;GO:0006325;GO:0007399;GO:0008270;GO:0016491;GO:0016706;GO:0030901;GO:0032454;GO:0032454;GO:0033169;GO:0033169;GO:0035064;GO:0035574;GO:0035575;GO:0045893;GO:0046872;GO:0051213;GO:0051864;GO:0055114;GO:0070544;GO:0071557;GO:0071557;GO:0071558;GO:0071558;	K11445	EC:1.14.11.-	NOG290496	-	lysine demethylase 7A [Source:HGNCSymbol;Acc:HGNC:22224]	80853	Q6ZMT4
ENSG00000006530	7	141551278	141655244	+	10697	AGK	GO:0003951;GO:0003951;GO:0016301;GO:0016301;GO:0016310;GO:0003951;GO:0003951;GO:0005739;GO:0016301;GO:0016301;GO:0016310;GO:0043231;GO:0003951;GO:0016301;GO:0016310;GO:0003951;GO:0003951;GO:0016301;GO:0016301;GO:0016310;GO:0000166;GO:0001727;GO:0001729;GO:0001729;GO:0003951;GO:0003951;GO:0004143;GO:0004143;GO:0005524;GO:0005739;GO:0005739;GO:0005741;GO:0005743;GO:0005758;GO:0005829;GO:0016020;GO:…	K09881	EC:2.7.1.94	COG1597	I	acylglycerol kinase [Source:HGNCSymbol;Acc:HGNC:21869]	55750	Q53H12;A4D1U5
ENSG00000006534	11	68008578	68029282	+	6626	ALDH3B1	GO:0004028;GO:0004028;GO:0004030;GO:0004030;GO:0004030;GO:0005515;GO:0005737;GO:0005886;GO:0005886;GO:0006066;GO:0006068;GO:0006081;GO:0006081;GO:0006629;GO:0016020;GO:0016491;GO:0016491;GO:0016491;GO:0016620;GO:0016620;GO:0018477;GO:0018479;GO:0030148;GO:0030667;GO:0031982;GO:0034599;GO:0035579;GO:0043312;GO:0046185;GO:0055114;GO:0055114;GO:0055114;GO:0055114;GO:0070062;GO:0016491;GO:0016491;GO:…	K00129	EC:1.2.1.5	-	-	aldehyde dehydrogenase 3 family member B1[Source:HGNC Symbol;Acc:HGNC:410]	221	P43353;A0A024R5D8
ENSG00000006576	7	77798792	77957503	+	8646	PHTF2	GO:0003677;GO:0005634;GO:0005783;GO:0003677;GO:0005634;GO:0005783;GO:0003677;GO:0005634;GO:0005783;GO:0003677;GO:0005634;GO:0005783;GO:0003677;GO:0005634;GO:0005783;GO:0003677;GO:0005634;GO:0005783;GO:0003677;GO:0005634;GO:0005783;GO:0003677;GO:0005634;GO:0005783;	-	-	NOG82044	-	putative homeodomain transcription factor 2[Source:HGNC Symbol;Acc:HGNC:13411]	57157	Q8N3S3
ENSG00000006659	19	39704481	39709444	+	904	LGALS14	GO:0005515;GO:0005634;GO:0005654;GO:0006915;GO:0030246;GO:0030246;GO:0030246;GO:0070234;GO:0070234;GO:0005515;GO:0005634;GO:0005654;GO:0006915;GO:0030246;GO:0030246;GO:0030246;GO:0070234;GO:0070234;GO:0005654;GO:0030246;GO:0030246;GO:0030246;GO:0070234;GO:0070234;	K10097	-	NOG293438	-	galectin 14 [Source:HGNC Symbol;Acc:HGNC:30054]"	56891	Q8TCE9
ENSG00000006695	17	14069490	14231736	+	6756	COX10	GO:0016020;GO:0016021;GO:0004129;GO:0004311;GO:0004311;GO:0004311;GO:0005730;GO:0005739;GO:0005739;GO:0005739;GO:0005739;GO:0005743;GO:0005829;GO:0006123;GO:0006783;GO:0006783;GO:0006783;GO:0006783;GO:0006784;GO:0008495;GO:0008495;GO:0008535;GO:0016020;GO:0016021;GO:0016021;GO:0016740;GO:0016765;GO:0031966;GO:0031966;GO:0045333;GO:0045333;GO:0048034;GO:0070069;GO:1902600;GO:0005730;GO:0005739;GO:…	K02257	EC:2.5.1.141	COG0109	O	cytochrome c oxidase assembly factor hemeA:farnesyltransferase COX10 [Source:HGNCSymbol;Acc:HGNC:2260]	1352	Q12887
ENSG00000006740	17	12789498	12991643	+	9322	ARHGAP44	GO:0005096;GO:0005096;GO:0005096;GO:0005515;GO:0005515;GO:0005543;GO:0005737;GO:0005737;GO:0005768;GO:0005829;GO:0006887;GO:0007165;GO:0007165;GO:0014069;GO:0030054;GO:0030425;GO:0031256;GO:0031256;GO:0032956;GO:0032956;GO:0035020;GO:0035021;GO:0035021;GO:0042995;GO:0043087;GO:0043087;GO:0043197;GO:0043197;GO:0043197;GO:0043547;GO:0045202;GO:0048365;GO:0048365;GO:0048786;GO:0051056;GO:0051490;GO:…	K21067	-	NOG329716	-	Rho GTPase activating protein 44 [Source:HGNCSymbol;Acc:HGNC:29096]	9912	Q17R89;Q69Z00
ENSG00000006747	7	12570577	12660182	+	11626	SCIN	GO:0001786;GO:0002102;GO:0003779;GO:0005509;GO:0005509;GO:0005545;GO:0005546;GO:0005623;GO:0005737;GO:0005856;GO:0005886;GO:0005938;GO:0008285;GO:0017156;GO:0030054;GO:0032330;GO:0042989;GO:0042995;GO:0043065;GO:0045010;GO:0045654;GO:0046872;GO:0051014;GO:0051014;GO:0051015;GO:0051015;GO:0051047;GO:0051127;GO:0051693;GO:0070062;GO:0005509;GO:0005509;GO:0051014;GO:0051014;GO:0051015;GO:0051015;GO:…	K05768	-	NOG304849	-	scinderin [Source:HGNC Symbol;Acc:HGNC:21695]"	85477	Q9Y6U3
ENSG00000006757	X	7898247	7927739	-	3411	PNPLA4	GO:0004806;GO:0004806;GO:0004806;GO:0004806;GO:0004806;GO:0005737;GO:0005739;GO:0005811;GO:0005829;GO:0006629;GO:0006629;GO:0006629;GO:0008150;GO:0016020;GO:0016042;GO:0016042;GO:0016042;GO:0016787;GO:0016787;GO:0016787;GO:0019433;GO:0019433;GO:0042572;GO:0050253;GO:0050253;GO:0050253;GO:0055088;GO:0004806;GO:0004806;GO:0004806;GO:0004806;GO:0005737;GO:0005739;GO:0005811;GO:0005829;GO:0006629;GO:…	K11157	EC:3.1.1.-	NOG287078	-	patatin like phospholipase domain containing 4[Source:HGNC Symbol;Acc:HGNC:24887]	8228	P41247;A0A024RBU8
ENSG00000007001	2	157876702	158136154	+	2957	UPP2	GO:0003824;GO:0003824;GO:0004850;GO:0004850;GO:0004850;GO:0005515;GO:0005737;GO:0005737;GO:0005829;GO:0005829;GO:0009116;GO:0009116;GO:0009116;GO:0009166;GO:0009166;GO:0016740;GO:0016757;GO:0016763;GO:0016763;GO:0042802;GO:0043097;GO:0044206;GO:0045098;GO:0046108;GO:0046135;GO:0003824;GO:0003824;GO:0004850;GO:0004850;GO:0004850;GO:0005515;GO:0005737;GO:0005737;GO:0005829;GO:0005829;GO:0009116;GO:…	K00757	EC:2.4.2.3	COG2820	F	uridine phosphorylase 2 [Source:HGNCSymbol;Acc:HGNC:23061]	151531	O95045;A0A0S2Z634
ENSG00000007047	19	45079288	45305284	+	6656	MARK4	GO:0004672;GO:0004672;GO:0005524;GO:0005524;GO:0006468;GO:0006468;GO:0000166;GO:0000226;GO:0000226;GO:0000930;GO:0001578;GO:0004672;GO:0004672;GO:0004674;GO:0004674;GO:0004674;GO:0005515;GO:0005515;GO:0005524;GO:0005524;GO:0005524;GO:0005737;GO:0005737;GO:0005813;GO:0005813;GO:0005815;GO:0005829;GO:0005829;GO:0005856;GO:0006468;GO:0006468;GO:0006468;GO:0007049;GO:0007399;GO:0008017;GO:0015630;GO:…	K08798	EC:2.7.11.1	COG0515	T	microtubule affinity regulating kinase 4[Source:HGNC Symbol;Acc:HGNC:13538]	57787	Q96L34
ENSG00000007062	4	15963076	16084378	-	7434	PROM1	GO:0016020;GO:0016021;GO:0016021;GO:0001750;GO:0005515;GO:0005515;GO:0005615;GO:0005783;GO:0005793;GO:0005886;GO:0005887;GO:0005887;GO:0005902;GO:0005929;GO:0005929;GO:0009986;GO:0009986;GO:0009986;GO:0010842;GO:0015485;GO:0016020;GO:0016021;GO:0016021;GO:0016021;GO:0016324;GO:0016324;GO:0031528;GO:0031982;GO:0042622;GO:0042805;GO:0042995;GO:0045296;GO:0045494;GO:0045494;GO:0060042;GO:0060219;GO:…	K06532	-	NOG322325	-	prominin 1 [Source:HGNC Symbol;Acc:HGNC:9454]"	8842	O43490
ENSG00000007080	19	17933015	17943991	+	1661	CCDC124	GO:0003723;GO:0005737;GO:0005815;GO:0005829;GO:0005856;GO:0005886;GO:0007049;GO:0030496;GO:0051301;GO:0003723;GO:0005737;GO:0005815;GO:0005829;GO:0005856;GO:0005886;GO:0007049;GO:0030496;GO:0051301;GO:0005829;GO:0005886;	-	-	NOG303684	-	coiled-coil domain containing 124 [Source:HGNCSymbol;Acc:HGNC:25171]	115098	Q96CT7;A0A024R7M8
ENSG00000007168	17	2593210	2685615	+	8219	PAFAH1B1	GO:0005515;GO:0000086;GO:0000132;GO:0000132;GO:0000226;GO:0000226;GO:0000235;GO:0000776;GO:0000776;GO:0001667;GO:0001675;GO:0001675;GO:0001764;GO:0001764;GO:0001764;GO:0001764;GO:0001961;GO:0005515;GO:0005515;GO:0005515;GO:0005623;GO:0005634;GO:0005635;GO:0005635;GO:0005635;GO:0005737;GO:0005737;GO:0005813;GO:0005813;GO:0005813;GO:0005813;GO:0005815;GO:0005819;GO:0005829;GO:0005829;GO:0005829;GO:…	K16794	-	COG2319	R	platelet activating factor acetylhydrolase 1bregulatory subunit 1 [Source:HGNC Symbol;Acc:HGNC:8574]	5048	P43034
ENSG00000007237	17	9910609	10198551	-	10100	GAS7	GO:0005515;GO:0005515;GO:0003700;GO:0005515;GO:0005515;GO:0005737;GO:0005737;GO:0005856;GO:0005886;GO:0006355;GO:0007050;GO:0007275;GO:0007399;GO:0008092;GO:0030154;GO:0030182;GO:0048812;GO:0005515;GO:0005515;GO:0005515;GO:0005515;GO:0005515;GO:0005515;GO:0005515;GO:0005515;	K18618	-	NOG271795	-	growth arrest specific 7 [Source:HGNCSymbol;Acc:HGNC:4169]	8522	O60861
ENSG00000007312	17	63928740	63932336	-	2062	CD79B	GO:0002250;GO:0002376;GO:0004888;GO:0004888;GO:0005515;GO:0005886;GO:0005886;GO:0005887;GO:0006955;GO:0007165;GO:0007166;GO:0007166;GO:0009617;GO:0009897;GO:0009897;GO:0016020;GO:0016020;GO:0016020;GO:0016021;GO:0019815;GO:0019815;GO:0019815;GO:0019815;GO:0030183;GO:0042802;GO:0042802;GO:0050853;GO:0050853;GO:0050853;GO:0050853;GO:0070062;GO:0002250;GO:0002376;GO:0004888;GO:0004888;GO:0005515;GO:…	K06507	-	NOG46934	-	CD79b molecule [Source:HGNC Symbol;Acc:HGNC:1699]"	974	P40259
ENSG00000007314	17	63938554	63972918	-	8243	SCN4A	GO:0001518;GO:0001518;GO:0001518;GO:0001518;GO:0005216;GO:0005216;GO:0005244;GO:0005248;GO:0005248;GO:0005248;GO:0005248;GO:0005248;GO:0005261;GO:0005272;GO:0005515;GO:0005515;GO:0005515;GO:0005886;GO:0005886;GO:0005887;GO:0005887;GO:0006811;GO:0006811;GO:0006811;GO:0006814;GO:0006814;GO:0006814;GO:0006814;GO:0006936;GO:0016020;GO:0016020;GO:0016020;GO:0016021;GO:0019228;GO:0030424;GO:0034765;GO:…	K04837	-	COG1226	P	sodium voltage-gated channel alpha subunit 4[Source:HGNC Symbol;Acc:HGNC:10591]	6329	P35499
ENSG00000007402	3	50362799	50504244	-	6322	CACNA2D2	GO:0005244;GO:0005245;GO:0005262;GO:0005886;GO:0005891;GO:0006811;GO:0006816;GO:0016020;GO:0016021;GO:0034765;GO:0046872;GO:0050796;GO:0061337;GO:0070588;GO:0005244;GO:0005245;GO:0005262;GO:0005886;GO:0005891;GO:0006811;GO:0006816;GO:0016020;GO:0016021;GO:0034765;GO:0046872;GO:0050796;GO:0061337;GO:0070588;GO:0005244;GO:0005245;GO:0005262;GO:0005886;GO:0005891;GO:0006811;GO:0006816;GO:0016020;GO:…	K04859	-	NOG307080	-	calcium voltage-gated channel auxiliary subunitalpha2delta 2 [Source:HGNC Symbol;Acc:HGNC:1400]	9254	Q9NY47
ENSG00000007520	16	1349240	1351878	-	1210	TSR3	GO:0000154;GO:0005829;GO:0006364;GO:0016740;GO:0030490;GO:0042254;	K09140	-	COG2042	S	TSR3 ribosome maturation factor [Source:HGNCSymbol;Acc:HGNC:14175]	115939	Q9UJK0
ENSG00000007545	16	1612337	1677908	+	8596	CRAMP1	GO:0003677;GO:0003682;GO:0005634;GO:0005634;GO:0003677;GO:0003682;GO:0005634;GO:0005634;	-	-	NOG15301	-	cramped chromatin regulator homolog 1 [Source:HGNCSymbol;Acc:HGNC:14122]	57585	Q96RY5;B2RNX8;A7MD53
ENSG00000007923	1	6634168	6701924	-	5083	DNAJC11	GO:0001401;GO:0005515;GO:0005739;GO:0005739;GO:0005741;GO:0007007;GO:0016020;GO:0042407;GO:0042407;GO:0061617;GO:0061617;GO:0140275;GO:0001401;GO:0005515;GO:0005739;GO:0005739;GO:0005741;GO:0007007;GO:0016020;GO:0042407;GO:0061617;GO:0061617;GO:0140275;	K09531	-	COG0484	O	DnaJ heat shock protein family (Hsp40) member C11[Source:HGNC Symbol;Acc:HGNC:25570]	55735	Q9NVH1
ENSG00000007944	6	16129086	16148248	+	3072	MYLIP	GO:0000209;GO:0004842;GO:0004842;GO:0004842;GO:0005515;GO:0005515;GO:0005737;GO:0005829;GO:0005856;GO:0005856;GO:0005886;GO:0006511;GO:0006511;GO:0007399;GO:0008092;GO:0008092;GO:0008092;GO:0010977;GO:0010989;GO:0016020;GO:0016567;GO:0016740;GO:0031648;GO:0032802;GO:0032803;GO:0042632;GO:0045732;GO:0046872;GO:0061630;GO:0061630;GO:0005856;GO:0005856;	K10637	EC:2.3.2.27	NOG149394	S	myosin regulatory light chain interacting protein[Source:HGNC Symbol;Acc:HGNC:21155]	29116	Q8WY64
ENSG00000007968	1	23506438	23531233	-	5462	E2F2	GO:0000122;GO:0000790;GO:0000977;GO:0000981;GO:0000981;GO:0000987;GO:0001228;GO:0003677;GO:0003677;GO:0003677;GO:0003700;GO:0003700;GO:0003700;GO:0003700;GO:0003700;GO:0005515;GO:0005515;GO:0005634;GO:0005634;GO:0005634;GO:0005654;GO:0005667;GO:0005667;GO:0006355;GO:0006355;GO:0006355;GO:0006367;GO:0007049;GO:0008134;GO:0008134;GO:0043565;GO:0043565;GO:0045944;GO:0045944;GO:0046983;GO:0046983;GO:…	K09389	-	NOG289227	-	E2F transcription factor 2 [Source:HGNCSymbol;Acc:HGNC:3114]	1870	Q14209
ENSG00000008083	6	15246069	15522042	+	6244	JARID2	GO:0000122;GO:0000977;GO:0001227;GO:0001889;GO:0003677;GO:0003677;GO:0003677;GO:0003682;GO:0003682;GO:0005634;GO:0005634;GO:0005634;GO:0005654;GO:0005654;GO:0005739;GO:0006325;GO:0006338;GO:0007275;GO:0007417;GO:0008134;GO:0008285;GO:0010614;GO:0016577;GO:0030154;GO:0031061;GO:0031061;GO:0032452;GO:0034721;GO:0035097;GO:0035097;GO:0035097;GO:0035098;GO:0035098;GO:0042127;GO:0045814;GO:0045892;GO:…	K11478	-	NOG327026	-	jumonji and AT-rich interaction domain containing 2[Source:HGNC Symbol;Acc:HGNC:6196]	3720	Q92833
ENSG00000008118	1	209583714	209613939	+	3328	CAMK1G	GO:0000139;GO:0000166;GO:0003824;GO:0004672;GO:0004672;GO:0004674;GO:0004674;GO:0004683;GO:0004683;GO:0005516;GO:0005516;GO:0005524;GO:0005524;GO:0005524;GO:0005737;GO:0005794;GO:0005886;GO:0006468;GO:0006468;GO:0008152;GO:0016020;GO:0016301;GO:0016310;GO:0016740;GO:0004672;GO:0004672;GO:0005524;GO:0005524;GO:0006468;GO:0006468;GO:0000139;GO:0000166;GO:0003824;GO:0004672;GO:0004672;GO:0004674;GO:…	K08794	EC:2.7.11.17	COG0515	T	calcium/calmodulin dependent protein kinase IG[Source:HGNC Symbol;Acc:HGNC:14585]	57172	Q96NX5
ENSG00000008128	1	1702379	1724357	-	5085	CDK11A	GO:0000166;GO:0000278;GO:0001558;GO:0004672;GO:0004672;GO:0004672;GO:0004674;GO:0004693;GO:0004693;GO:0005524;GO:0005524;GO:0005524;GO:0005634;GO:0005634;GO:0005737;GO:0006355;GO:0006468;GO:0006468;GO:0006468;GO:0006468;GO:0006915;GO:0007049;GO:0007346;GO:0010468;GO:0016301;GO:0016310;GO:0016740;GO:0050684;GO:0004672;GO:0004672;GO:0005524;GO:0005524;GO:0006468;GO:0006468;GO:0004672;GO:0004672;GO:…	K08818	EC:2.7.11.22	COG0515	T	cyclin dependent kinase 11A [Source:HGNCSymbol;Acc:HGNC:1730]	728642	Q9UQ88
ENSG00000008196	6	50818723	50847619	+	6155	TFAP2B	GO:0003700;GO:0003700;GO:0005634;GO:0005634;GO:0006355;GO:0006355;GO:0000122;GO:0000122;GO:0000790;GO:0000977;GO:0000978;GO:0000978;GO:0000981;GO:0000981;GO:0000981;GO:0000981;GO:0000987;GO:0001228;GO:0001822;GO:0001822;GO:0003091;GO:0003091;GO:0003677;GO:0003682;GO:0003700;GO:0003700;GO:0003700;GO:0003700;GO:0003700;GO:0003713;GO:0003713;GO:0003714;GO:0003714;GO:0005515;GO:0005623;GO:0005634;GO:…	K09176	-	NOG300693	-	transcription factor AP-2 beta [Source:HGNCSymbol;Acc:HGNC:11743]	7021	Q92481
ENSG00000008256	7	6161776	6272644	-	5808	CYTH3	GO:0000139;GO:0005085;GO:0005086;GO:0005086;GO:0005086;GO:0005515;GO:0005547;GO:0005654;GO:0005737;GO:0005829;GO:0005829;GO:0005829;GO:0005886;GO:0005912;GO:0005923;GO:0008289;GO:0016020;GO:0030054;GO:0031234;GO:0032012;GO:0032012;GO:0048193;GO:0090162;GO:0000139;GO:0001726;GO:0005085;GO:0005086;GO:0005086;GO:0005086;GO:0005515;GO:0005547;GO:0005547;GO:0005654;GO:0005737;GO:0005737;GO:0005829;GO:…	K18441	-	COG5307	R	cytohesin 3 [Source:HGNC Symbol;Acc:HGNC:9504]"	9265	O43739
ENSG00000008277	7	87934143	88202889	+	12199	ADAM22	GO:0004222;GO:0004222;GO:0005178;GO:0005515;GO:0005515;GO:0005515;GO:0005886;GO:0005886;GO:0006508;GO:0006508;GO:0007155;GO:0007162;GO:0007417;GO:0008237;GO:0008237;GO:0016020;GO:0016021;GO:0030424;GO:0042995;GO:0004222;GO:0004222;GO:0006508;GO:0006508;GO:0008237;GO:0008237;GO:0004222;GO:0004222;GO:0005178;GO:0005515;GO:0005515;GO:0005515;GO:0005886;GO:0005886;GO:0006508;GO:0006508;GO:0007155;GO:…	K16068	EC:3.4.24.-	NOG256419	-	ADAM metallopeptidase domain 22 [Source:HGNCSymbol;Acc:HGNC:201]	53616	Q9P0K1
ENSG00000008300	3	48636463	48662886	-	13850	CELSR3	GO:0001764;GO:0001932;GO:0004888;GO:0004888;GO:0004930;GO:0004930;GO:0004930;GO:0004930;GO:0005509;GO:0005509;GO:0005515;GO:0005886;GO:0005886;GO:0005886;GO:0007155;GO:0007155;GO:0007156;GO:0007156;GO:0007165;GO:0007166;GO:0007166;GO:0007186;GO:0007186;GO:0007186;GO:0007186;GO:0007275;GO:0007413;GO:0016020;GO:0016020;GO:0016020;GO:0016021;GO:0016021;GO:0016021;GO:0016021;GO:0032880;GO:0036514;GO:…	K04602	-	NOG12793	-	cadherin EGF LAG seven-pass G-type receptor 3[Source:HGNC Symbol;Acc:HGNC:3230]	1951	Q9NYQ7
ENSG00000008324	3	42581840	42595114	+	1298	SS18L2	GO:0003713;GO:0003713;GO:0005515;GO:0005634;GO:0045893;GO:0045944;GO:0050775;GO:1903508;GO:0003713;GO:0003713;GO:0005515;GO:0005634;GO:0045893;GO:0045944;GO:0050775;GO:1903508;	-	-	NOG321067	-	SS18 like 2 [Source:HGNC Symbol;Acc:HGNC:15593]"	51188	Q9UHA2;A0A024R2Q8
ENSG00000008394	12	16347142	16609259	+	7441	MGST1	GO:0016020;GO:0016021;GO:0004364;GO:0004364;GO:0004602;GO:0005515;GO:0005739;GO:0005739;GO:0005741;GO:0005778;GO:0005783;GO:0005789;GO:0005789;GO:0005886;GO:0006749;GO:0006805;GO:0016020;GO:0016021;GO:0016740;GO:0035577;GO:0043231;GO:0043312;GO:0055114;GO:0055114;GO:0071449;GO:0098869;GO:1901687;GO:0004364;GO:0004364;GO:0004602;GO:0005515;GO:0005739;GO:0005739;GO:0005741;GO:0005778;GO:0005783;GO:…	K00799	EC:2.5.1.18	NOG71159	S	microsomal glutathione S-transferase 1 [Source:HGNCSymbol;Acc:HGNC:7061]	4257	P10620;A0A024RAX2
ENSG00000008405	12	106991364	107093549	-	4782	CRY1	GO:0000122;GO:0000122;GO:0000166;GO:0003677;GO:0003690;GO:0003690;GO:0005515;GO:0005515;GO:0005634;GO:0005634;GO:0005737;GO:0005739;GO:0006094;GO:0006094;GO:0006975;GO:0006975;GO:0007623;GO:0007623;GO:0008134;GO:0009416;GO:0009416;GO:0009785;GO:0009881;GO:0009882;GO:0014823;GO:0014823;GO:0016829;GO:0018298;GO:0019900;GO:0019901;GO:0019902;GO:0019915;GO:0031397;GO:0031397;GO:0031398;GO:0031398;GO:…	K02295	-	COG0415	L	cryptochrome circadian regulator 1 [Source:HGNCSymbol;Acc:HGNC:2384]	1407	Q16526;A2I2P0
ENSG00000008513	8	133454848	133571940	-	8852	ST3GAL1	GO:0000139;GO:0003836;GO:0003836;GO:0003836;GO:0003836;GO:0005576;GO:0005794;GO:0006054;GO:0006464;GO:0006486;GO:0006486;GO:0006486;GO:0006487;GO:0008373;GO:0008373;GO:0016020;GO:0016021;GO:0016266;GO:0016740;GO:0016757;GO:0018146;GO:0032580;GO:0070062;GO:0097503;GO:0097503;GO:0000139;GO:0003836;GO:0003836;GO:0003836;GO:0003836;GO:0005576;GO:0005794;GO:0006054;GO:0006464;GO:0006486;GO:0006486;GO:…	K00780	EC:2.4.99.4	NOG249462	-	ST3 beta-galactoside alpha-2,3-sialyltransferase 1[Source:HGNC Symbol;Acc:HGNC:10862]	6482	Q11201;A0A024R9L6
ENSG00000008516	16	3046561	3060726	+	4246	MMP25	GO:0004222;GO:0004222;GO:0004222;GO:0005576;GO:0005615;GO:0005886;GO:0005886;GO:0005886;GO:0006508;GO:0006508;GO:0006508;GO:0006954;GO:0008233;GO:0008237;GO:0008237;GO:0008237;GO:0008270;GO:0008270;GO:0016020;GO:0016021;GO:0016021;GO:0016787;GO:0030198;GO:0030574;GO:0031012;GO:0031012;GO:0031012;GO:0031225;GO:0035579;GO:0043312;GO:0046872;GO:0060022;GO:0004222;GO:0004222;GO:0006508;GO:0006508;GO:…	K08003	EC:3.4.24.-	NOG295915	-	matrix metallopeptidase 25 [Source:HGNCSymbol;Acc:HGNC:14246]	64386	Q9NPA2
ENSG00000008710	16	2088708	2135898	-	18534	PKD1	GO:0000139;GO:0001502;GO:0001568;GO:0001701;GO:0001701;GO:0001822;GO:0001822;GO:0001822;GO:0001822;GO:0001889;GO:0001892;GO:0001892;GO:0002133;GO:0002133;GO:0005262;GO:0005262;GO:0005262;GO:0005515;GO:0005515;GO:0005515;GO:0005515;GO:0005623;GO:0005634;GO:0005634;GO:0005737;GO:0005737;GO:0005783;GO:0005783;GO:0005794;GO:0005794;GO:0005794;GO:0005886;GO:0005886;GO:0005887;GO:0005887;GO:0005929;GO:…	K04985	-	COG3291	S	polycystin 1, transient receptor potential channelinteracting [Source:HGNC Symbol;Acc:HGNC:9008]	5310	P98161
ENSG00000008735	22	50600793	50613981	+	5793	MAPK8IP2	GO:0001540;GO:0001662;GO:0001662;GO:0005078;GO:0005198;GO:0005515;GO:0005515;GO:0005515;GO:0005737;GO:0005737;GO:0005737;GO:0005886;GO:0006898;GO:0007172;GO:0007254;GO:0007617;GO:0010469;GO:0010469;GO:0014069;GO:0014069;GO:0019894;GO:0019894;GO:0019901;GO:0032874;GO:0032991;GO:0035176;GO:0035176;GO:0043025;GO:0044877;GO:0045807;GO:0046328;GO:0046958;GO:0046958;GO:0048813;GO:0048813;GO:0051966;GO:…	K04435	-	NOG296587	-	mitogen-activated protein kinase 8 interactingprotein 2 [Source:HGNC Symbol;Acc:HGNC:6883]	23542	Q13387
ENSG00000008838	17	40019097	40061215	-	6962	MED24	GO:0016592;GO:0016592;GO:0003712;GO:0003712;GO:0005515;GO:0005634;GO:0005654;GO:0006367;GO:0006367;GO:0016592;GO:0016592;GO:0016592;GO:0016592;GO:0030374;GO:0042809;GO:0045893;GO:0046966;GO:0003712;GO:0003712;GO:0005515;GO:0005634;GO:0005654;GO:0006367;GO:0006367;GO:0016592;GO:0016592;GO:0016592;GO:0016592;GO:0030374;GO:0042809;GO:0045893;GO:0046966;GO:0003712;GO:0003712;GO:0005515;GO:0005634;GO:…	K15167	-	NOG87548	S	mediator complex subunit 24 [Source:HGNCSymbol;Acc:HGNC:22963]	9862	O75448
ENSG00000008853	8	22987417	23020199	+	6611	RHOBTB2	GO:0000166;GO:0003924;GO:0003924;GO:0003924;GO:0005515;GO:0005515;GO:0005525;GO:0005525;GO:0005525;GO:0005525;GO:0005737;GO:0005829;GO:0005886;GO:0005938;GO:0007015;GO:0007163;GO:0007264;GO:0007264;GO:0007266;GO:0008360;GO:0019901;GO:0030334;GO:0030950;GO:0031410;GO:0032153;GO:0032956;GO:0043231;GO:0051017;GO:0051056;GO:0000166;GO:0003924;GO:0003924;GO:0005525;GO:0005525;GO:0005525;GO:0007264;GO:…	K07868	-	COG1100	R	Rho related BTB domain containing 2 [Source:HGNCSymbol;Acc:HGNC:18756]	23221	Q9BYZ6
ENSG00000008952	3	169966635	169998373	+	7928	SEC62	GO:0015031;GO:0030176;GO:0005783;GO:0005783;GO:0005783;GO:0005789;GO:0005789;GO:0005791;GO:0005829;GO:0006613;GO:0006620;GO:0015031;GO:0015031;GO:0015031;GO:0016020;GO:0016020;GO:0016020;GO:0016021;GO:0016021;GO:0030176;GO:0030176;GO:0031204;GO:0031204;GO:0038023;GO:0005783;GO:0005783;GO:0005783;GO:0005789;GO:0005789;GO:0005791;GO:0005829;GO:0006613;GO:0006620;GO:0015031;GO:0015031;GO:0015031;GO:…	K12275	-	COG5232	U	SEC62 homolog, preprotein translocation factor[Source:HGNC Symbol;Acc:HGNC:11846]	7095	Q99442
ENSG00000008988	8	56067295	56074581	-	3002	RPS20	GO:0000184;GO:0003723;GO:0003723;GO:0003723;GO:0003735;GO:0003735;GO:0003735;GO:0003735;GO:0005515;GO:0005515;GO:0005654;GO:0005737;GO:0005829;GO:0005840;GO:0005840;GO:0005840;GO:0006412;GO:0006412;GO:0006412;GO:0006413;GO:0006614;GO:0015935;GO:0015935;GO:0015935;GO:0016020;GO:0019083;GO:0022627;GO:0022627;GO:0045202;GO:0070062;GO:0000184;GO:0003723;GO:0003723;GO:0003723;GO:0003735;GO:0003735;GO:…	K02969	-	COG0051	J	ribosomal protein S20 [Source:HGNCSymbol;Acc:HGNC:10405]	6224	P60866
ENSG00000009335	7	157138916	157269370	+	9215	UBE3C	GO:0000209;GO:0000209;GO:0000502;GO:0004842;GO:0005515;GO:0005515;GO:0005634;GO:0006511;GO:0016567;GO:0016740;GO:0061630;GO:0061631;GO:0000209;GO:0000209;GO:0000502;GO:0004842;GO:0004842;GO:0005515;GO:0005515;GO:0005515;GO:0005634;GO:0006511;GO:0016567;GO:0016740;GO:0061630;GO:0061631;GO:0000209;GO:0000209;GO:0000502;GO:0004842;GO:0005515;GO:0005515;GO:0005634;GO:0006511;GO:0016567;GO:0016740;GO:…	K10589	EC:2.3.2.26	COG5021	O	ubiquitin protein ligase E3C [Source:HGNCSymbol;Acc:HGNC:16803]	9690	Q15386
ENSG00000009413	6	111299028	111483715	-	12425	REV3L	GO:0006281;GO:0016035;GO:0019985;GO:0006281;GO:0016035;GO:0019985;GO:0000166;GO:0000166;GO:0000724;GO:0003676;GO:0003676;GO:0003677;GO:0003677;GO:0003677;GO:0003887;GO:0003887;GO:0003887;GO:0003887;GO:0003887;GO:0005515;GO:0005634;GO:0005634;GO:0005654;GO:0006260;GO:0006261;GO:0006281;GO:0006281;GO:0006281;GO:0006974;GO:0016035;GO:0016035;GO:0016035;GO:0016035;GO:0016035;GO:0016740;GO:0016779;GO:…	K02350	EC:2.7.7.7	COG0417	L	REV3 like, DNA directed polymerase zeta catalyticsubunit [Source:HGNC Symbol;Acc:HGNC:9968]	5980	O60673;Q9UG47
ENSG00000009694	X	124375903	124963817	-	12896	TENM1	GO:0005576;GO:0005634;GO:0005737;GO:0005783;GO:0005794;GO:0005856;GO:0005886;GO:0005887;GO:0006359;GO:0006955;GO:0007157;GO:0007165;GO:0007165;GO:0007218;GO:0007399;GO:0008201;GO:0008285;GO:0016020;GO:0016021;GO:0016021;GO:0016021;GO:0016363;GO:0016607;GO:0030838;GO:0033138;GO:0042803;GO:0042803;GO:0043005;GO:0043406;GO:0046982;GO:0046982;GO:0048471;GO:0048666;GO:0050839;GO:0051491;GO:0090316;GO:…	-	-	NOG323120	-	teneurin transmembrane protein 1 [Source:HGNCSymbol;Acc:HGNC:8117]	10178	Q9UKZ4
ENSG00000009709	1	18630846	18748866	+	6473	PAX7	GO:0000790;GO:0000981;GO:0003677;GO:0003677;GO:0003677;GO:0003700;GO:0005634;GO:0006355;GO:0006355;GO:0007275;GO:0007517;GO:0009653;GO:0043066;GO:0043565;GO:0043565;GO:0000790;GO:0000981;GO:0000981;GO:0003677;GO:0003677;GO:0003677;GO:0003700;GO:0005634;GO:0005634;GO:0006338;GO:0006355;GO:0006355;GO:0007275;GO:0007517;GO:0007519;GO:0009653;GO:0010453;GO:0010468;GO:0014813;GO:0021527;GO:0021904;GO:…	K09381	-	NOG326044	-	paired box 7 [Source:HGNC Symbol;Acc:HGNC:8621]"	5081	P23759
ENSG00000009765	6	150368892	150405969	+	10362	IYD	GO:0004447;GO:0004447;GO:0005515;GO:0005654;GO:0005886;GO:0005886;GO:0005886;GO:0005887;GO:0005887;GO:0006570;GO:0006570;GO:0006590;GO:0010181;GO:0016020;GO:0016021;GO:0016491;GO:0016491;GO:0016491;GO:0016491;GO:0030659;GO:0031410;GO:0042403;GO:0042403;GO:0055114;GO:0098869;GO:0004447;GO:0005515;GO:0005654;GO:0005886;GO:0005886;GO:0005886;GO:0005887;GO:0005887;GO:0006570;GO:0006570;GO:0006590;GO:…	K17231	EC:1.21.1.1	COG0778	C	iodotyrosine deiodinase [Source:HGNCSymbol;Acc:HGNC:21071]	389434	Q6PHW0
ENSG00000009780	1	27725979	27763122	+	4034	FAM76A	GO:0005654;GO:0005654;GO:0005654;GO:0005654;GO:0005654;	-	-	NOG330390	-	family with sequence similarity 76 member A[Source:HGNC Symbol;Acc:HGNC:28530]	199870	Q8TAV0
ENSG00000009790	1	209756032	209782320	+	7750	TRAF3IP3	GO:0005515;GO:0016020;GO:0016021;GO:0005515;GO:0016020;GO:0016021;GO:0005515;GO:0016020;GO:0016021;GO:0005515;GO:0016020;GO:0016021;	-	-	NOG81914	S	TRAF3 interacting protein 3 [Source:HGNCSymbol;Acc:HGNC:30766]	80342	Q9Y228;B3KWQ9
ENSG00000009844	6	142147162	142224685	+	7258	VTA1	GO:0005515;GO:0005515;GO:0005654;GO:0005737;GO:0005768;GO:0005771;GO:0005829;GO:0005829;GO:0005829;GO:0008022;GO:0010008;GO:0015031;GO:0016020;GO:0016197;GO:0016236;GO:0019058;GO:0032511;GO:0036258;GO:0043231;GO:0046755;GO:0070062;GO:0071985;GO:1904903;GO:0005654;GO:0005829;GO:0043231;GO:0005654;GO:0005829;GO:0043231;GO:0005515;GO:0005515;GO:0005654;GO:0005737;GO:0005737;GO:0005768;GO:0005771;GO:…	K12199	-	NOG127441	R	vesicle trafficking 1 [Source:HGNCSymbol;Acc:HGNC:20954]	51534	Q9NP79
ENSG00000009954	7	73440406	73522293	-	7060	BAZ1B	GO:0000166;GO:0000793;GO:0004713;GO:0004713;GO:0004713;GO:0004715;GO:0005515;GO:0005515;GO:0005515;GO:0005524;GO:0005634;GO:0005634;GO:0005654;GO:0005721;GO:0006333;GO:0006338;GO:0006338;GO:0006338;GO:0006338;GO:0006357;GO:0006974;GO:0008270;GO:0016301;GO:0016310;GO:0016572;GO:0016604;GO:0016740;GO:0018108;GO:0035173;GO:0042393;GO:0043596;GO:0045815;GO:0046872;GO:0000166;GO:0004713;GO:0004713;GO:…	K11658	-	COG5076	BK	bromodomain adjacent to zinc finger domain 1B[Source:HGNC Symbol;Acc:HGNC:961]	9031	Q9UIG0
ENSG00000010017	6	13621498	13711835	-	3618	RANBP9	GO:0000151;GO:0000165;GO:0005515;GO:0005515;GO:0005515;GO:0005634;GO:0005737;GO:0005829;GO:0005875;GO:0005886;GO:0007020;GO:0007020;GO:0007411;GO:0008536;GO:0016020;GO:0019899;GO:0065003;GO:0070373;	K23334	-	NOG316575	-	RAN binding protein 9 [Source:HGNCSymbol;Acc:HGNC:13727]	10048	Q96S59;A0A024QZW3
ENSG00000010030	6	36354091	36387800	-	2374	ETV7	GO:0000122;GO:0000790;GO:0000977;GO:0000981;GO:0000981;GO:0001227;GO:0003677;GO:0003700;GO:0003700;GO:0005515;GO:0005634;GO:0005634;GO:0005634;GO:0005634;GO:0005634;GO:0005654;GO:0006355;GO:0006355;GO:0006357;GO:0006366;GO:0009887;GO:0030154;GO:0043565;GO:0043565;GO:0000122;GO:0000790;GO:0000977;GO:0000981;GO:0000981;GO:0001227;GO:0003677;GO:0003700;GO:0003700;GO:0005515;GO:0005634;GO:0005634;GO:…	K03211	-	NOG247179	-	ETS variant transcription factor 7 [Source:HGNCSymbol;Acc:HGNC:18160]	51513	Q9Y603
ENSG00000010072	1	231337104	231355023	+	5906	SPRTN	GO:0003677;GO:0005515;GO:0005634;GO:0005634;GO:0005654;GO:0005654;GO:0005694;GO:0006281;GO:0006281;GO:0006974;GO:0006974;GO:0009411;GO:0016607;GO:0019985;GO:0031398;GO:0031593;GO:0043130;GO:0046872;GO:0070530;GO:0070987;GO:0003677;GO:0005515;GO:0005634;GO:0005634;GO:0005654;GO:0005654;GO:0005694;GO:0006281;GO:0006281;GO:0006974;GO:0006974;GO:0009411;GO:0016607;GO:0019985;GO:0031398;GO:0031593;GO:…	-	-	NOG308710	-	SprT-like N-terminal domain [Source:HGNCSymbol;Acc:HGNC:25356]	83932	Q9H040;A0A024R3U2
ENSG00000010219	12	4562204	4615302	+	7054	DYRK4	GO:0004672;GO:0004672;GO:0005524;GO:0005524;GO:0006468;GO:0006468;GO:0043231;GO:0000166;GO:0004672;GO:0004672;GO:0004674;GO:0004674;GO:0004712;GO:0004713;GO:0005515;GO:0005524;GO:0005524;GO:0005524;GO:0005634;GO:0005634;GO:0005737;GO:0005737;GO:0005856;GO:0006468;GO:0006468;GO:0016301;GO:0016310;GO:0016740;GO:0018105;GO:0018107;GO:0018108;GO:0043231;GO:0046872;GO:0000166;GO:0004672;GO:0004672;GO:…	K18669	EC:2.7.12.1	COG0515	T	dual specificity tyrosine phosphorylation regulatedkinase 4 [Source:HGNC Symbol;Acc:HGNC:3095]	8798	Q9NR20
ENSG00000010244	17	32350117	32381886	+	15834	ZNF207	GO:0000070;GO:0000775;GO:0000776;GO:0000776;GO:0000777;GO:0001578;GO:0003676;GO:0003676;GO:0003677;GO:0003700;GO:0003723;GO:0005515;GO:0005634;GO:0005634;GO:0005634;GO:0005654;GO:0005694;GO:0005730;GO:0005737;GO:0005819;GO:0005856;GO:0005874;GO:0006355;GO:0007049;GO:0007059;GO:0007094;GO:0007094;GO:0008017;GO:0008017;GO:0008017;GO:0008201;GO:0008270;GO:0008608;GO:0008608;GO:0046785;GO:0046872;GO:…	-	-	NOG247182	-	zinc finger protein 207 [Source:HGNCSymbol;Acc:HGNC:12998]	7756	O43670
ENSG00000010256	3	48599002	48610976	-	3204	UQCRC1	GO:0003824;GO:0003824;GO:0005739;GO:0005739;GO:0005739;GO:0005739;GO:0005739;GO:0005743;GO:0005743;GO:0005743;GO:0005746;GO:0005750;GO:0005829;GO:0006119;GO:0006122;GO:0006122;GO:0006122;GO:0008121;GO:0009060;GO:0014823;GO:0016020;GO:0031625;GO:0043279;GO:0044877;GO:0046872;GO:0046872;GO:0055114;GO:0055114;GO:0070469;	K00414	-	COG0612	O	ubiquinol-cytochrome c reductase core protein 1[Source:HGNC Symbol;Acc:HGNC:12585]	7384	P31930
ENSG00000010270	7	38178222	38230671	+	4348	STARD3NL	GO:0005515;GO:0005623;GO:0005765;GO:0005768;GO:0005789;GO:0005829;GO:0006700;GO:0015485;GO:0016020;GO:0016021;GO:0031902;GO:0042803;GO:0043231;GO:0044232;GO:0099044;GO:0140284;GO:0016020;GO:0016021;GO:0043231;GO:0005515;GO:0005623;GO:0005765;GO:0005768;GO:0005789;GO:0005829;GO:0006700;GO:0015485;GO:0016020;GO:0016021;GO:0031902;GO:0042803;GO:0043231;GO:0044232;GO:0099044;GO:0140284;GO:0016020;GO:…	-	-	NOG242039	-	STARD3 N-terminal like [Source:HGNCSymbol;Acc:HGNC:19169]	83930	O95772;A0A024RA89
ENSG00000010310	19	45668221	45683722	+	5069	GIPR	GO:0004888;GO:0004888;GO:0004930;GO:0004930;GO:0004930;GO:0007165;GO:0007166;GO:0007166;GO:0007186;GO:0007186;GO:0007186;GO:0016020;GO:0016020;GO:0016020;GO:0016021;GO:0016021;GO:0016021;GO:0016519;GO:0016519;GO:0038192;GO:0002029;GO:0004888;GO:0004888;GO:0004888;GO:0004930;GO:0004930;GO:0004930;GO:0005515;GO:0005623;GO:0005886;GO:0005886;GO:0005886;GO:0005886;GO:0006091;GO:0007165;GO:0007166;GO:…	K04580	-	NOG239460	-	gastric inhibitory polypeptide receptor [Source:HGNCSymbol;Acc:HGNC:4271]	2696	P48546
ENSG00000010319	3	52433035	52445103	-	5047	SEMA3G	GO:0001755;GO:0005102;GO:0005102;GO:0005515;GO:0005576;GO:0005615;GO:0005887;GO:0030215;GO:0030215;GO:0030215;GO:0030335;GO:0030517;GO:0030517;GO:0045499;GO:0048843;GO:0050919;GO:0070062;GO:0071526;GO:0005515;GO:0030215;GO:0030215;	K06840	-	NOG265742	-	semaphorin 3G [Source:HGNC Symbol;Acc:HGNC:30400]"	56920	Q9NS98
ENSG00000010404	X	149476988	149521096	-	9294	IDS	GO:0003824;GO:0003824;GO:0004423;GO:0004423;GO:0004423;GO:0004423;GO:0004423;GO:0005509;GO:0005764;GO:0006027;GO:0006027;GO:0008484;GO:0008484;GO:0008484;GO:0016787;GO:0030207;GO:0043202;GO:0046872;GO:0003824;GO:0004423;GO:0004423;GO:0004423;GO:0004423;GO:0005509;GO:0005764;GO:0006027;GO:0006027;GO:0008484;GO:0008484;GO:0016787;GO:0030207;GO:0043202;GO:0046872;GO:0003824;GO:0003824;GO:0004423;GO:…	K01136	EC:3.1.6.13	COG3119	P	iduronate 2-sulfatase [Source:HGNCSymbol;Acc:HGNC:5389]	3423	P22304
ENSG00000010539	16	3222325	3236221	-	7498	ZNF200	GO:0003674;GO:0003676;GO:0003676;GO:0005634;GO:0008150;GO:0046872;GO:0003674;GO:0003676;GO:0003676;GO:0005634;GO:0008150;GO:0046872;GO:0003674;GO:0003676;GO:0003676;GO:0005634;GO:0008150;GO:0046872;GO:0003674;GO:0003676;GO:0003676;GO:0005634;GO:0008150;GO:0046872;GO:0003674;GO:0003676;GO:0003676;GO:0005634;GO:0008150;GO:0046872;GO:0003674;GO:0003676;GO:0003676;GO:0005634;GO:0008150;GO:0046872;	K09228	-	COG5048	R	zinc finger protein 200 [Source:HGNCSymbol;Acc:HGNC:12993]	7752	P98182;B3KP91
ENSG00000011007	1	23743155	23762059	+	5391	ELOA	GO:0005515;GO:0005515;GO:0005615;GO:0005634;GO:0005634;GO:0005634;GO:0005654;GO:0006357;GO:0006357;GO:0006357;GO:0006366;GO:0006368;GO:0070449;GO:0070449;GO:0090734;GO:0005515;GO:0005515;GO:0005615;GO:0005634;GO:0005634;GO:0005634;GO:0005654;GO:0006357;GO:0006357;GO:0006357;GO:0006366;GO:0006368;GO:0070449;GO:0070449;GO:0090734;GO:0003746;GO:0005515;GO:0005634;GO:0005634;GO:0005634;GO:0006357;GO:…	K15076	-	NOG114994	S	elongin A [Source:HGNC Symbol;Acc:HGNC:11620]"	6924	Q14241
ENSG00000011021	1	11806096	11848079	+	8173	CLCN6	GO:0000166;GO:0005247;GO:0005247;GO:0005247;GO:0005524;GO:0005623;GO:0005765;GO:0005768;GO:0006811;GO:0006821;GO:0006821;GO:0006821;GO:0006884;GO:0007165;GO:0010008;GO:0010008;GO:0015108;GO:0015297;GO:0016020;GO:0016020;GO:0016020;GO:0016021;GO:0022857;GO:0034220;GO:0043231;GO:0055085;GO:0055085;GO:1902476;GO:0000166;GO:0005247;GO:0005247;GO:0005247;GO:0005524;GO:0005623;GO:0005765;GO:0005768;GO:…	K05015	-	COG0038	P	chloride voltage-gated channel 6 [Source:HGNCSymbol;Acc:HGNC:2024]	1185	P51797
ENSG00000011028	17	62627670	62693597	+	6591	MRC2	GO:0001649;GO:0005515;GO:0005515;GO:0005518;GO:0005925;GO:0006897;GO:0016020;GO:0016021;GO:0030246;GO:0030574;GO:0038023;GO:0016020;GO:0016021;	K06560	-	NOG288621	-	mannose receptor C type 2 [Source:HGNCSymbol;Acc:HGNC:16875]	9902	Q9UBG0
ENSG00000011083	5	150190062	150222788	+	4277	SLC6A7	GO:0005298;GO:0005328;GO:0005328;GO:0005886;GO:0005886;GO:0005887;GO:0006836;GO:0006865;GO:0015193;GO:0015193;GO:0015293;GO:0015824;GO:0016020;GO:0016020;GO:0016021;GO:0016021;GO:0016021;GO:0035524;GO:0005328;GO:0005328;GO:0006836;GO:0015293;GO:0016020;GO:0016021;GO:0016021;GO:0016021;GO:0055085;	K05040	-	COG0733	P	solute carrier family 6 member 7 [Source:HGNCSymbol;Acc:HGNC:11054]	6534	Q99884
ENSG00000011105	12	3077355	3286564	+	6905	TSPAN9	GO:0003674;GO:0005886;GO:0005887;GO:0005925;GO:0008150;GO:0016020;GO:0016021;GO:0016021;GO:0016021;GO:0097197;GO:0003674;GO:0005886;GO:0005887;GO:0005925;GO:0008150;GO:0016020;GO:0016020;GO:0016021;GO:0016021;GO:0016021;GO:0097197;GO:0016020;GO:0016021;GO:0016021;GO:0016021;GO:0016020;GO:0016021;GO:0016021;GO:0016021;GO:0016020;GO:0016021;GO:0016021;GO:0016021;	K17350	-	NOG290117	-	tetraspanin 9 [Source:HGNC Symbol;Acc:HGNC:21640]"	10867	O75954
ENSG00000011143	17	58205441	58219605	-	4074	MKS1	GO:0001843;GO:0003271;GO:0005515;GO:0005515;GO:0005737;GO:0005813;GO:0005813;GO:0005814;GO:0005815;GO:0005829;GO:0005856;GO:0005929;GO:0007368;GO:0008589;GO:0010669;GO:0016020;GO:0030030;GO:0035869;GO:0036038;GO:0036038;GO:0036064;GO:0042733;GO:0042995;GO:0044458;GO:0048706;GO:0048754;GO:0060122;GO:0060271;GO:0060271;GO:0060322;GO:0060411;GO:0060828;GO:0061009;GO:0097711;GO:1901620;GO:1905515;GO:…	K19332	-	NOG306467	-	MKS transition zone complex subunit 1 [Source:HGNCSymbol;Acc:HGNC:7121]	54903	Q9NXB0
ENSG00000011201	X	8528874	8732137	-	7082	ANOS1	GO:0004867;GO:0005201;GO:0005515;GO:0005515;GO:0005576;GO:0005576;GO:0005576;GO:0005576;GO:0005615;GO:0005886;GO:0006935;GO:0006935;GO:0007155;GO:0007155;GO:0007411;GO:0008201;GO:0008543;GO:0010466;GO:0010951;GO:0016020;GO:0030414;GO:0030414;GO:0030414;GO:0031012;	K23413	-	NOG269775	-	anosmin 1 [Source:HGNC Symbol;Acc:HGNC:6211]"	3730	P23352
ENSG00000011304	19	797075	812327	+	6883	PTBP1	GO:0003676;GO:0003676;GO:0003723;GO:0003723;GO:0003723;GO:0005634;GO:0005634;GO:0006397;GO:0006397;GO:0003676;GO:0003676;GO:0003723;GO:0003723;GO:0003723;GO:0005634;GO:0005634;GO:0006397;GO:0006397;GO:0000381;GO:0000398;GO:0003676;GO:0003676;GO:0003723;GO:0003723;GO:0003723;GO:0003723;GO:0003729;GO:0005515;GO:0005634;GO:0005634;GO:0005634;GO:0005634;GO:0005654;GO:0005654;GO:0005730;GO:0006397;GO:…	K13218	-	NOG263741	-	polypyrimidine tract binding protein 1 [Source:HGNCSymbol;Acc:HGNC:9583]	5725	P26599
ENSG00000011347	11	61513714	61581148	-	7552	SYT7	GO:0000149;GO:0001778;GO:0001786;GO:0005509;GO:0005515;GO:0005516;GO:0005544;GO:0005544;GO:0005544;GO:0005544;GO:0005544;GO:0005546;GO:0005764;GO:0005765;GO:0005777;GO:0005778;GO:0005829;GO:0005886;GO:0005886;GO:0006887;GO:0006887;GO:0006887;GO:0006909;GO:0008021;GO:0008021;GO:0014059;GO:0016020;GO:0016020;GO:0016020;GO:0016021;GO:0016192;GO:0017156;GO:0017158;GO:0030054;GO:0030276;GO:0030658;GO:…	K19907	-	COG5038	R	synaptotagmin 7 [Source:HGNC Symbol;Acc:HGNC:11514]"	9066	O43581
ENSG00000011376	3	45388561	45554726	+	12407	LARS2	GO:0000166;GO:0000166;GO:0000166;GO:0002161;GO:0002161;GO:0004812;GO:0004812;GO:0004812;GO:0004823;GO:0004823;GO:0004823;GO:0004823;GO:0004823;GO:0004823;GO:0005524;GO:0005524;GO:0005524;GO:0005739;GO:0005739;GO:0005759;GO:0005759;GO:0006412;GO:0006418;GO:0006418;GO:0006418;GO:0006429;GO:0006429;GO:0006429;GO:0006429;GO:0016874;GO:0032543;GO:0106074;GO:0000166;GO:0000166;GO:0002161;GO:0002161;GO:…	K01869	EC:6.1.1.4	COG0495	J	leucyl-tRNA synthetase 2, mitochondrial [Source:HGNCSymbol;Acc:HGNC:17095]	23395	Q15031
ENSG00000011422	19	43646095	43670547	-	4457	PLAUR	GO:0001934;GO:0005102;GO:0005515;GO:0005515;GO:0005515;GO:0005576;GO:0005788;GO:0005789;GO:0005886;GO:0005886;GO:0005886;GO:0005886;GO:0005886;GO:0005925;GO:0006935;GO:0007165;GO:0007596;GO:0007596;GO:0009986;GO:0016020;GO:0016021;GO:0019898;GO:0019899;GO:0019899;GO:0019904;GO:0030054;GO:0030162;GO:0030162;GO:0030162;GO:0030377;GO:0030377;GO:0030377;GO:0031225;GO:0034112;GO:0035579;GO:0038023;GO:…	K03985	-	NOG41870	-	plasminogen activator, urokinase receptor[Source:HGNC Symbol;Acc:HGNC:9053]	5329	Q03405
ENSG00000011426	7	36389821	36453791	+	5997	ANLN	GO:0000281;GO:0000281;GO:0000915;GO:0000921;GO:0003779;GO:0003779;GO:0003779;GO:0005634;GO:0005654;GO:0005737;GO:0005826;GO:0005826;GO:0005856;GO:0005938;GO:0007049;GO:0007096;GO:0015629;GO:0017049;GO:0030496;GO:0030865;GO:0031106;GO:0032059;GO:0042995;GO:0045296;GO:0051301;GO:0090521;GO:0099738;GO:1904172;GO:1904498;GO:0000281;GO:0000281;GO:0000915;GO:0000921;GO:0002244;GO:0003779;GO:0003779;GO:…	K18621	-	NOG247921	-	anillin actin binding protein [Source:HGNCSymbol;Acc:HGNC:14082]	54443	Q9NQW6;A0A024RA49
ENSG00000011451	19	15419978	15449956	-	10037	WIZ	GO:0003676;GO:0003676;GO:0003676;GO:0003676;GO:0003700;GO:0005515;GO:0005634;GO:0005634;GO:0005634;GO:0005654;GO:0006355;GO:0010571;GO:0030496;GO:0044877;GO:0044877;GO:0046872;GO:0050821;GO:0070062;GO:0070984;GO:1990226;GO:1990226;GO:0003676;GO:0003676;GO:0003676;GO:0005654;GO:0030496;GO:0003676;GO:0003676;GO:0003700;GO:0005515;GO:0005634;GO:0005634;GO:0005654;GO:0006355;GO:0010571;GO:0030496;GO:…	-	-	NOG307318	-	WIZ zinc finger [Source:HGNC Symbol;Acc:HGNC:30917]"	58525	O95785
ENSG00000011454	9	122940833	123104866	+	9151	RABGAP1	GO:0005096;GO:0005096;GO:0005096;GO:0005096;GO:0005515;GO:0005515;GO:0005737;GO:0005813;GO:0005815;GO:0005829;GO:0005829;GO:0005829;GO:0005829;GO:0005856;GO:0005875;GO:0006886;GO:0007049;GO:0015631;GO:0017137;GO:0017137;GO:0043087;GO:0043547;GO:0090630;GO:0005096;GO:0005096;GO:0005096;GO:0005096;GO:0005096;GO:0005515;GO:0005515;GO:0005515;GO:0005737;GO:0005813;GO:0005815;GO:0005829;GO:0005829;GO:…	K20284	-	COG5210	R	RAB GTPase activating protein 1 [Source:HGNCSymbol;Acc:HGNC:17155]	23637	Q9Y3P9
ENSG00000011465	12	91140484	91182824	-	12548	DCN	GO:0001822;GO:0001890;GO:0003723;GO:0005515;GO:0005515;GO:0005515;GO:0005518;GO:0005518;GO:0005518;GO:0005539;GO:0005576;GO:0005576;GO:0005576;GO:0005589;GO:0005615;GO:0005615;GO:0005796;GO:0007519;GO:0007568;GO:0009612;GO:0009887;GO:0010508;GO:0010508;GO:0010508;GO:0010596;GO:0014068;GO:0016239;GO:0016525;GO:0019800;GO:0030021;GO:0030021;GO:0030021;GO:0030198;GO:0030206;GO:0030207;GO:0030208;GO:…	K04660	-	COG4886	S	decorin [Source:HGNC Symbol;Acc:HGNC:2705]"	1634	P07585;Q6FH10
ENSG00000011523	2	65056366	65087004	+	8623	CEP68	GO:0005515;GO:0005654;GO:0005737;GO:0005813;GO:0005813;GO:0005815;GO:0005829;GO:0005856;GO:0007098;GO:0010457;GO:0010457;GO:0019901;GO:0019904;GO:0030054;GO:0033365;GO:0034451;GO:0005515;GO:0005654;GO:0005737;GO:0005813;GO:0005813;GO:0005815;GO:0005829;GO:0005856;GO:0007098;GO:0010457;GO:0010457;GO:0019901;GO:0019904;GO:0030054;GO:0033365;GO:0034451;	K16764	-	NOG44343	-	centrosomal protein 68 [Source:HGNCSymbol;Acc:HGNC:29076]	23177	Q76N32
ENSG00000011590	19	35704558	35717038	+	2739	ZBTB32	GO:0000122;GO:0000790;GO:0000977;GO:0000981;GO:0001227;GO:0003676;GO:0003676;GO:0003677;GO:0003677;GO:0003714;GO:0005515;GO:0005515;GO:0005634;GO:0005634;GO:0005634;GO:0005654;GO:0006366;GO:0008270;GO:0046872;GO:0003676;GO:0003676;GO:0000122;GO:0000790;GO:0000977;GO:0000981;GO:0001227;GO:0003676;GO:0003676;GO:0003677;GO:0003677;GO:0003714;GO:0005515;GO:0005515;GO:0005634;GO:0005634;GO:0005634;GO:…	K10506	-	NOG296621	-	zinc finger and BTB domain containing 32[Source:HGNC Symbol;Acc:HGNC:16763]	27033	Q9Y2Y4
ENSG00000012174	X	21839617	21885423	+	8945	MBTPS2	GO:0000139;GO:0004222;GO:0004222;GO:0004222;GO:0004222;GO:0004222;GO:0005515;GO:0005737;GO:0005737;GO:0005789;GO:0006508;GO:0006508;GO:0006508;GO:0006629;GO:0008202;GO:0008203;GO:0008203;GO:0008233;GO:0008237;GO:0016020;GO:0016020;GO:0016020;GO:0016021;GO:0016021;GO:0016787;GO:0030968;GO:0031293;GO:0031293;GO:0034976;GO:0036500;GO:0036500;GO:0045540;GO:0046872;GO:0051091;GO:0051091;GO:0070977;GO:…	K07765	EC:3.4.24.85	COG0750	M	membrane bound transcription factor peptidase, site2 [Source:HGNC Symbol;Acc:HGNC:15455]	51360	O43462
ENSG00000012232	8	28600469	28755599	+	13046	EXTL3	GO:0006486;GO:0006486;GO:0016021;GO:0016021;GO:0016757;GO:0016757;GO:0001888;GO:0005783;GO:0005783;GO:0005789;GO:0005789;GO:0005794;GO:0005794;GO:0006486;GO:0006486;GO:0015012;GO:0016020;GO:0016020;GO:0016021;GO:0016021;GO:0016021;GO:0016740;GO:0016757;GO:0016757;GO:0016757;GO:0016757;GO:0030307;GO:0036498;GO:0046872;GO:0006486;GO:0006486;GO:0016021;GO:0016021;GO:0016757;GO:0016757;GO:0006486;GO:…	K02370	-	NOG243446	-	exostosin like glycosyltransferase 3 [Source:HGNCSymbol;Acc:HGNC:3518]	2137	O43909;A0A384NPY9
ENSG00000012817	Y	16922386	16963460	-	9463	KDM5D	GO:0001650;GO:0003677;GO:0003677;GO:0005515;GO:0005634;GO:0005634;GO:0005654;GO:0006325;GO:0006338;GO:0016491;GO:0032452;GO:0032453;GO:0034647;GO:0034720;GO:0034721;GO:0035097;GO:0046872;GO:0050681;GO:0051213;GO:0055114;GO:0060765;GO:0001650;GO:0003677;GO:0003677;GO:0005515;GO:0005634;GO:0005634;GO:0005654;GO:0006325;GO:0006338;GO:0016491;GO:0032452;GO:0032453;GO:0034647;GO:0034720;GO:0034721;GO:…	K11446	EC:1.14.11.-	NOG327026	-	lysine demethylase 5D [Source:HGNCSymbol;Acc:HGNC:11115]	8284	Q9BY66;A0A384MR42
ENSG00000012822	12	53708517	53727745	-	8898	CALCOCO1	GO:0000978;GO:0003712;GO:0003713;GO:0003713;GO:0005515;GO:0005515;GO:0005634;GO:0005634;GO:0005737;GO:0005829;GO:0007165;GO:0008013;GO:0008022;GO:0010628;GO:0016055;GO:0030374;GO:0030518;GO:0043231;GO:0043565;GO:0044212;GO:0044212;GO:0045893;GO:0045944;GO:0046872;GO:0070016;GO:0000790;GO:0000978;GO:0003682;GO:0003712;GO:0003713;GO:0003713;GO:0003713;GO:0005515;GO:0005515;GO:0005634;GO:0005634;GO:…	-	-	NOG114876	R	calcium binding and coiled-coil domain 1[Source:HGNC Symbol;Acc:HGNC:29306]	57658	Q9P1Z2;A0A024RAZ1
ENSG00000012963	14	93207241	93229215	+	3509	UBR7	GO:0008270;GO:0008270;GO:0016567;GO:0061630;GO:0061630;GO:0008270;GO:0008270;GO:0016567;GO:0061630;GO:0061630;GO:0008270;GO:0016567;GO:0061630;GO:0003674;GO:0005737;GO:0008150;GO:0008270;GO:0008270;GO:0016567;GO:0016740;GO:0046872;GO:0061630;GO:0061630;GO:0008270;GO:0008270;GO:0016567;GO:0061630;GO:0061630;GO:0008270;GO:0008270;GO:0016567;GO:0061630;GO:0061630;GO:0008270;GO:0008270;GO:0016567;GO:…	K11979	EC:2.3.2.27	NOG130848	U	ubiquitin protein ligase E3 component n-recognin 7[Source:HGNC Symbol;Acc:HGNC:20344]	55148	Q8N806
ENSG00000013016	2	31234152	31269451	+	4825	EHD3	GO:0000166;GO:0001881;GO:0003676;GO:0005509;GO:0005509;GO:0005515;GO:0005515;GO:0005515;GO:0005524;GO:0005525;GO:0005525;GO:0005634;GO:0005737;GO:0005737;GO:0005768;GO:0005829;GO:0005886;GO:0005925;GO:0005929;GO:0007596;GO:0010008;GO:0015031;GO:0016020;GO:0020018;GO:0030030;GO:0030139;GO:0032456;GO:0032456;GO:0032456;GO:0034498;GO:0042995;GO:0046872;GO:0048471;GO:0051260;GO:0055038;GO:0055117;GO:…	K12476	-	NOG136252	T	EH domain containing 3 [Source:HGNCSymbol;Acc:HGNC:3244]	30845	Q9NZN3
ENSG00000013288	4	6575189	6623362	+	8884	MAN2B2	GO:0003824;GO:0003824;GO:0004559;GO:0004559;GO:0004559;GO:0004559;GO:0005576;GO:0005774;GO:0005975;GO:0005975;GO:0006013;GO:0006013;GO:0006013;GO:0006517;GO:0008152;GO:0009313;GO:0016787;GO:0016798;GO:0030246;GO:0030246;GO:0043202;GO:0046872;GO:0070062;GO:0003824;GO:0003824;GO:0004559;GO:0004559;GO:0005975;GO:0005975;GO:0006013;GO:0006013;GO:0008152;GO:0016787;GO:0016798;GO:0030246;GO:0030246;GO:…	K12312	EC:3.2.1.24	NOG306356	-	mannosidase alpha class 2B member 2 [Source:HGNCSymbol;Acc:HGNC:29623]	23324	Q9Y2E5
ENSG00000013293	3	170459548	170586075	-	10496	SLC7A14	GO:0005654;GO:0005764;GO:0005765;GO:0005829;GO:0005886;GO:0006865;GO:0010923;GO:0016020;GO:0016020;GO:0016020;GO:0016021;GO:0022857;GO:0022857;GO:0043231;GO:0055085;GO:0055085;	K13871	-	COG0531	E	solute carrier family 7 member 14 [Source:HGNCSymbol;Acc:HGNC:29326]	57709	Q8TBB6
ENSG00000013297	3	170418868	170454733	+	4321	CLDN11	GO:0005198;GO:0005198;GO:0005515;GO:0005811;GO:0005883;GO:0005886;GO:0005923;GO:0005923;GO:0005923;GO:0005923;GO:0007155;GO:0007283;GO:0008366;GO:0016020;GO:0016021;GO:0016021;GO:0016021;GO:0016338;GO:0030054;GO:0030054;GO:0030424;GO:0042802;GO:0042802;GO:0045178;GO:0070160;GO:0070160;GO:0120192;	K06087	-	NOG41563	-	claudin 11 [Source:HGNC Symbol;Acc:HGNC:8514]"	5010	O75508
ENSG00000013374	7	151341699	151378449	+	5411	NUB1	GO:0005515;GO:0005654;GO:0005730;GO:0005829;GO:0005515;GO:0005654;GO:0005730;GO:0005829;GO:0005515;GO:0005515;GO:0005515;GO:0005634;GO:0005654;GO:0005730;GO:0005829;GO:0005829;GO:0006511;GO:0016567;GO:0032436;GO:0034341;GO:0034612;GO:0043687;GO:2000058;GO:0005654;GO:0005730;GO:0005829;GO:0005515;	-	-	NOG302480	-	negative regulator of ubiquitin like proteins 1[Source:HGNC Symbol;Acc:HGNC:17623]	51667	Q9Y5A7;H3BM14
ENSG00000013392	6	83193357	83198935	+	3769	RWDD2A	GO:0005515;	-	-	NOG41494	L	RWD domain containing 2A [Source:HGNCSymbol;Acc:HGNC:21385]	112611	Q9UIY3;B2R7R2
ENSG00000013503	12	106357748	106510198	+	4768	POLR3B	GO:0002376;GO:0003677;GO:0003677;GO:0003899;GO:0003899;GO:0003899;GO:0003899;GO:0005634;GO:0005654;GO:0005666;GO:0005666;GO:0005829;GO:0006351;GO:0006351;GO:0016740;GO:0016779;GO:0032481;GO:0032549;GO:0032549;GO:0032728;GO:0045087;GO:0045089;GO:0046872;GO:0051607;GO:0002376;GO:0003677;GO:0003677;GO:0003899;GO:0003899;GO:0003899;GO:0003899;GO:0005634;GO:0005654;GO:0005666;GO:0005666;GO:0005829;GO:…	K03021	EC:2.7.7.6	COG0085	K	RNA polymerase III subunit B [Source:HGNCSymbol;Acc:HGNC:30348]	55703	Q9NW08;Q7Z3R8
ENSG00000013523	14	76786009	76826246	-	6525	ANGEL1	GO:0000175;GO:0005634;GO:0005783;GO:0005801;GO:0005829;GO:0008190;GO:0019904;GO:0048471;GO:0090503;	K18729	-	COG5239	A	angel homolog 1 [Source:HGNC Symbol;Acc:HGNC:19961]"	23357	Q9UNK9;A0A024R6B2
ENSG00000013573	12	31073860	31104799	+	8367	DDX11	GO:0000166;GO:0000790;GO:0000922;GO:0001650;GO:0003676;GO:0003676;GO:0003677;GO:0003677;GO:0003677;GO:0003678;GO:0003678;GO:0003678;GO:0003678;GO:0003682;GO:0003688;GO:0003690;GO:0003697;GO:0003723;GO:0003727;GO:0004386;GO:0004386;GO:0004386;GO:0004386;GO:0005515;GO:0005524;GO:0005524;GO:0005524;GO:0005634;GO:0005654;GO:0005654;GO:0005694;GO:0005730;GO:0005737;GO:0005813;GO:0005813;GO:0005815;GO:…	K11273	EC:3.6.4.13	COG1199	L	DEAD/H-box helicase 11 [Source:HGNCSymbol;Acc:HGNC:2736]	1663	Q96FC9
ENSG00000013583	12	12974870	13000265	-	3428	HEBP1	GO:0005576;GO:0005737;GO:0007186;GO:0007623;GO:0020037;GO:0020037;GO:0070062;	-	-	NOG80843	K	heme binding protein 1 [Source:HGNCSymbol;Acc:HGNC:17176]	50865	Q9NRV9;A0A024RAS8
ENSG00000013588	12	12891559	12917937	+	7663	GPRC5A	GO:0004930;GO:0004930;GO:0004930;GO:0004930;GO:0005515;GO:0005730;GO:0005886;GO:0005886;GO:0005886;GO:0005887;GO:0007165;GO:0007165;GO:0007175;GO:0007186;GO:0007186;GO:0007186;GO:0016020;GO:0016021;GO:0016021;GO:0016021;GO:0030295;GO:0030659;GO:0031410;GO:0031982;GO:0032147;GO:0043231;GO:0043231;GO:0043235;GO:0045296;GO:0070062;GO:0070062;GO:0004930;GO:0004930;GO:0005886;GO:0007186;GO:0007186;GO:…	K08468	-	NOG44023	R	G protein-coupled receptor class C group 5 member A[Source:HGNC Symbol;Acc:HGNC:9836]	9052	Q8NFJ5
ENSG00000013725	11	60971680	61020377	+	5958	CD6	GO:0001530;GO:0001771;GO:0001772;GO:0002250;GO:0002376;GO:0002438;GO:0005044;GO:0005044;GO:0005515;GO:0005576;GO:0005615;GO:0005886;GO:0005887;GO:0006897;GO:0007155;GO:0007157;GO:0009897;GO:0016020;GO:0016020;GO:0016020;GO:0016021;GO:0031012;GO:0031226;GO:0031663;GO:0032496;GO:0042101;GO:0042102;GO:0042802;GO:0045087;GO:0070891;GO:1900017;GO:0005044;GO:0006897;GO:0016020;GO:0016020;GO:0016021;GO:…	K06456	-	NOG76003	-	CD6 molecule [Source:HGNC Symbol;Acc:HGNC:1691]"	923	P30203;Q6AZ88;Q8N4Q7
ENSG00000013810	4	1712891	1745176	+	8202	TACC3	GO:0005829;GO:0007052;GO:0007052;GO:0034451;GO:0043231;GO:0072686;GO:0000226;GO:0000922;GO:0005515;GO:0005737;GO:0005737;GO:0005815;GO:0005819;GO:0005829;GO:0005856;GO:0007049;GO:0007052;GO:0007052;GO:0007091;GO:0008283;GO:0021987;GO:0034451;GO:0043231;GO:0051301;GO:0060236;GO:0072686;GO:1902850;GO:0005829;GO:0007052;GO:0007052;GO:0034451;GO:0043231;GO:0072686;GO:0005829;GO:0007052;GO:0007052;GO:…	K14283	-	NOG68914	S	transforming acidic coiled-coil containing protein 3[Source:HGNC Symbol;Acc:HGNC:11524]	10460	Q9Y6A5
ENSG00000014123	6	96521595	96555276	+	4539	UFL1	GO:0001649;GO:0005515;GO:0005737;GO:0005737;GO:0005783;GO:0005783;GO:0005783;GO:0005789;GO:0005789;GO:0005829;GO:0008284;GO:0010468;GO:0016020;GO:0016740;GO:0031397;GO:0032088;GO:0032434;GO:0032434;GO:0032880;GO:0032991;GO:0033146;GO:0034976;GO:0034976;GO:0043005;GO:0043066;GO:0060252;GO:0061666;GO:0071568;GO:0071569;GO:0071569;GO:1902065;GO:1990592;GO:1990592;	K22755	EC:2.3.2.-	NOG277822	-	UFM1 specific ligase 1 [Source:HGNCSymbol;Acc:HGNC:23039]	23376	O94874
ENSG00000014257	3	132317369	132368298	+	4280	ACP3	GO:0003993;GO:0005515;GO:0005576;GO:0005615;GO:0005615;GO:0005634;GO:0005764;GO:0005765;GO:0005886;GO:0005886;GO:0006772;GO:0008253;GO:0012506;GO:0016020;GO:0016311;GO:0016787;GO:0016791;GO:0035577;GO:0042131;GO:0042802;GO:0042803;GO:0043312;GO:0046085;GO:0051930;GO:0052642;GO:0060168;GO:0070062;GO:0003993;GO:0005515;GO:0005576;GO:0005615;GO:0005615;GO:0005634;GO:0005764;GO:0005765;GO:0005886;GO:…	K19283	-	NOG85977	S	acid phosphatase 3 [Source:HGNCSymbol;Acc:HGNC:125]	55	P15309
ENSG00000014824	4	41990502	42090461	+	7199	SLC30A9	GO:0000981;GO:0003682;GO:0003682;GO:0003700;GO:0005623;GO:0005634;GO:0005634;GO:0005737;GO:0005783;GO:0005783;GO:0005856;GO:0005856;GO:0006289;GO:0006811;GO:0006812;GO:0006812;GO:0006829;GO:0006829;GO:0006882;GO:0006882;GO:0008324;GO:0008324;GO:0016020;GO:0016021;GO:0016021;GO:0016021;GO:0016922;GO:0016922;GO:0030374;GO:0030374;GO:0031410;GO:0031410;GO:0045944;GO:0045944;GO:0055085;GO:0055085;GO:…	K14696	-	COG0053	P	solute carrier family 30 member 9 [Source:HGNCSymbol;Acc:HGNC:1329]	10463	Q6PML9;A0A0S2Z514
ENSG00000015133	14	91271323	91417844	-	12426	CCDC88C	GO:0016055;GO:0016055;GO:0001932;GO:0001932;GO:0001965;GO:0003383;GO:0005085;GO:0005109;GO:0005515;GO:0005515;GO:0005737;GO:0005737;GO:0005813;GO:0007264;GO:0008017;GO:0016055;GO:0016055;GO:0016055;GO:0030054;GO:0030165;GO:0030165;GO:0030705;GO:0031098;GO:0031122;GO:0031648;GO:0031648;GO:0035567;GO:0042802;GO:0042802;GO:0043621;GO:0043621;GO:0051959;GO:0090090;GO:0016055;GO:0016055;GO:0016055;GO:…	-	-	NOG12793	-	coiled-coil domain containing 88C [Source:HGNCSymbol;Acc:HGNC:19967]	440193	Q9P219;B4DZB8
ENSG00000015153	12	42157104	42238349	-	10839	YAF2	GO:0003713;GO:0003713;GO:0003713;GO:0003714;GO:0003714;GO:0003714;GO:0005515;GO:0005515;GO:0005634;GO:0005634;GO:0005654;GO:0005654;GO:0005829;GO:0045892;GO:0045893;GO:0045893;GO:0045893;GO:0046872;GO:0070317;GO:0003713;GO:0003713;GO:0003713;GO:0003714;GO:0003714;GO:0003714;GO:0005515;GO:0005515;GO:0005634;GO:0005654;GO:0005654;GO:0005829;GO:0045892;GO:0045893;GO:0045893;GO:0045893;GO:0046872;GO:…	K11468	-	NOG268430	-	YY1 associated factor 2 [Source:HGNCSymbol;Acc:HGNC:17363]	10138	Q8IY57
ENSG00000015479	5	139293674	139331677	+	12064	MATR3	GO:0003676;GO:0003676;GO:0003676;GO:0003676;GO:0008270;GO:0008270;GO:0003676;GO:0003676;GO:0003676;GO:0003676;GO:0003723;GO:0005634;GO:0005634;GO:0005634;GO:0008270;GO:0008270;GO:0003676;GO:0003676;GO:0003723;GO:0008270;GO:0008270;GO:0003676;GO:0003676;GO:0002218;GO:0002376;GO:0003170;GO:0003281;GO:0003676;GO:0003676;GO:0003723;GO:0003729;GO:0005198;GO:0005515;GO:0005515;GO:0005634;GO:0005634;GO:…	K13213	-	NOG80010	S	matrin 3 [Source:HGNC Symbol;Acc:HGNC:6912]"	9782	P43243;A0A0R4J2E8
ENSG00000015568	2	109792758	109857705	+	14185	RGPD5	GO:0005096;GO:0005515;GO:0005634;GO:0005643;GO:0005737;GO:0005737;GO:0006607;GO:0008536;GO:0043547;GO:0046907;GO:0005096;GO:0005515;GO:0005634;GO:0005643;GO:0005737;GO:0005737;GO:0006607;GO:0008536;GO:0043547;GO:0046907;GO:0005515;GO:0005096;GO:0005515;GO:0005634;GO:0005643;GO:0005737;GO:0005737;GO:0006607;GO:0008536;GO:0043547;GO:0046907;GO:0046907;GO:0005515;GO:0005515;	-	-	COG5171	U	RANBP2 like and GRIP domain containing 5[Source:HGNC Symbol;Acc:HGNC:32418]	84220	Q99666;V9HWE4
ENSG00000015676	7	44379119	44490658	-	9893	NUDCD3	GO:0005515;GO:0005737;GO:0005868;GO:0006457;GO:0032502;GO:0051082;GO:0060271;GO:1905793;	-	-	NOG245384	-	NudC domain containing 3 [Source:HGNCSymbol;Acc:HGNC:22208]	23386	Q8IVD9
ENSG00000016082	5	51383448	51394730	+	2817	ISL1	GO:0000122;GO:0000122;GO:0000790;GO:0000978;GO:0000981;GO:0000981;GO:0000981;GO:0000987;GO:0001102;GO:0001228;GO:0001755;GO:0003007;GO:0003139;GO:0003148;GO:0003148;GO:0003151;GO:0003151;GO:0003203;GO:0003203;GO:0003215;GO:0003215;GO:0003266;GO:0003677;GO:0003677;GO:0003677;GO:0003677;GO:0003682;GO:0003713;GO:0005515;GO:0005634;GO:0005634;GO:0005634;GO:0005634;GO:0005634;GO:0005737;GO:0006355;GO:…	K09370	-	COG5576	K	ISL LIM homeobox 1 [Source:HGNCSymbol;Acc:HGNC:6132]	3670	P61371
ENSG00000016391	3	53812335	53846419	-	7787	CHDH	GO:0005515;GO:0005739;GO:0005743;GO:0005743;GO:0005743;GO:0008812;GO:0008812;GO:0008812;GO:0016020;GO:0016491;GO:0016614;GO:0016614;GO:0019285;GO:0042426;GO:0050660;GO:0050660;GO:0055114;GO:0055114;GO:0055114;GO:0016614;GO:0016614;GO:0050660;GO:0050660;GO:0055114;GO:0055114;GO:0016614;GO:0016614;GO:0050660;GO:0050660;GO:0055114;GO:0055114;	K00108	EC:1.1.99.1	COG2303	E	choline dehydrogenase [Source:HGNCSymbol;Acc:HGNC:24288]	55349	Q8NE62
ENSG00000017260	3	130850595	131016712	+	8533	ATP2C1	GO:0000166;GO:0000166;GO:0000166;GO:0005388;GO:0005388;GO:0005388;GO:0005524;GO:0005524;GO:0005524;GO:0005794;GO:0006811;GO:0006816;GO:0006816;GO:0006816;GO:0016020;GO:0016021;GO:0016021;GO:0016021;GO:0070588;GO:0070588;GO:0000139;GO:0000139;GO:0000139;GO:0000166;GO:0000166;GO:0000166;GO:0005388;GO:0005388;GO:0005388;GO:0005388;GO:0005524;GO:0005524;GO:0005524;GO:0005623;GO:0005794;GO:0005794;GO:…	K01537	EC:7.2.2.10	COG0474	P	ATPase secretory pathway Ca2+ transporting 1[Source:HGNC Symbol;Acc:HGNC:13211]	27032	P98194
ENSG00000017427	12	102395874	102481744	-	8115	IGF1	GO:0000187;GO:0001501;GO:0001775;GO:0002576;GO:0005158;GO:0005159;GO:0005159;GO:0005159;GO:0005178;GO:0005178;GO:0005179;GO:0005179;GO:0005179;GO:0005179;GO:0005515;GO:0005515;GO:0005576;GO:0005576;GO:0005576;GO:0005576;GO:0005615;GO:0005615;GO:0005615;GO:0005615;GO:0005615;GO:0007165;GO:0007165;GO:0007265;GO:0007517;GO:0008083;GO:0008083;GO:0008083;GO:0008283;GO:0008284;GO:0008284;GO:0009408;GO:…	K05459	-	NOG39886	-	insulin like growth factor 1 [Source:HGNCSymbol;Acc:HGNC:5464]	3479	P05019
ENSG00000017797	18	9475009	9538114	+	8041	RALBP1	GO:0005096;GO:0005096;GO:0005096;GO:0005096;GO:0005096;GO:0005515;GO:0005515;GO:0005829;GO:0006897;GO:0006935;GO:0007165;GO:0007165;GO:0007264;GO:0007264;GO:0007264;GO:0007264;GO:0016020;GO:0016020;GO:0017160;GO:0017160;GO:0017160;GO:0017160;GO:0022857;GO:0022857;GO:0042626;GO:0042910;GO:0043087;GO:0043547;GO:0043547;GO:0048365;GO:0051056;GO:0055085;GO:1900753;GO:1990961;GO:0005096;GO:0005096;GO:…	K08773	-	NOG295787	-	ralA binding protein 1 [Source:HGNCSymbol;Acc:HGNC:9841]	10928	Q15311
ENSG00000018280	2	218382029	218396894	+	8676	SLC11A1	GO:0003674;GO:0005575;GO:0006955;GO:0016020;GO:0030001;GO:0046873;GO:0001818;GO:0001818;GO:0001819;GO:0001819;GO:0002309;GO:0002309;GO:0002369;GO:0002369;GO:0002606;GO:0002606;GO:0002827;GO:0002827;GO:0005381;GO:0005384;GO:0005384;GO:0005384;GO:0005623;GO:0005764;GO:0005764;GO:0005770;GO:0005770;GO:0005886;GO:0005886;GO:0005886;GO:0005887;GO:0006811;GO:0006826;GO:0006826;GO:0006828;GO:0006828;GO:…	K12347	-	COG1914	P	solute carrier family 11 member 1 [Source:HGNCSymbol;Acc:HGNC:10907]	6556	P49279;A0A024R474
ENSG00000018510	2	177392757	177559299	+	8850	AGPS	GO:0003824;GO:0003824;GO:0005515;GO:0005730;GO:0005739;GO:0005777;GO:0005777;GO:0005777;GO:0005778;GO:0005782;GO:0005829;GO:0006625;GO:0006629;GO:0008609;GO:0008609;GO:0008609;GO:0008609;GO:0008610;GO:0008610;GO:0008610;GO:0008611;GO:0008611;GO:0016020;GO:0016491;GO:0016491;GO:0016740;GO:0050660;GO:0050660;GO:0055114;GO:0055114;GO:0071949;GO:0071949;GO:0071949;GO:0003824;GO:0003824;GO:0005777;GO:…	K00803	EC:2.5.1.26	COG0277	C	alkylglycerone phosphate synthase [Source:HGNCSymbol;Acc:HGNC:327]	8540	O00116
ENSG00000018610	X	119538149	119565409	-	2581	CXorf56	GO:0005634;GO:0005737;GO:0044297;GO:0005634;GO:0005737;GO:0044297;GO:0005634;GO:0005634;GO:0005737;GO:0044297;GO:0044297;	K06756	-	NOG271379	-	chromosome X open reading frame 56 [Source:HGNCSymbol;Acc:HGNC:26239]	4897	Q9H5V9
ENSG00000018625	1	160115759	160143591	+	6298	ATP1A2	GO:0000166;GO:0000166;GO:0000166;GO:0001504;GO:0001504;GO:0001662;GO:0001662;GO:0002026;GO:0002026;GO:0002087;GO:0002087;GO:0005391;GO:0005391;GO:0005391;GO:0005391;GO:0005391;GO:0005515;GO:0005524;GO:0005524;GO:0005524;GO:0005524;GO:0005524;GO:0005623;GO:0005737;GO:0005768;GO:0005886;GO:0005886;GO:0005886;GO:0005890;GO:0005890;GO:0005890;GO:0005890;GO:0005901;GO:0006811;GO:0006813;GO:0006813;GO:…	K01539	EC:7.2.2.13	COG0474	P	ATPase Na+/K+ transporting subunit alpha 2[Source:HGNC Symbol;Acc:HGNC:800]	477	P50993;A0A0S2Z3W6
ENSG00000019102	11	124747474	124752255	-	1447	VSIG2	GO:0005887;GO:0016020;GO:0016020;GO:0016021;GO:0005887;GO:0016020;GO:0016020;GO:0016021;	-	-	NOG145333	S	V-set and immunoglobulin domain containing 2[Source:HGNC Symbol;Acc:HGNC:17149]	23584	Q96IQ7
ENSG00000019144	11	118606440	118658031	+	21715	PHLDB1	GO:0005515;GO:0010470;GO:0010717;GO:0045180;GO:0045180;GO:0070507;GO:0070507;GO:1904261;GO:0005515;GO:0010470;GO:0010717;GO:0045180;GO:0045180;GO:0070507;GO:0070507;GO:1904261;GO:0005515;GO:0010470;GO:0010717;GO:0045180;GO:0045180;GO:0070507;GO:0070507;GO:1904261;GO:0010470;GO:0010717;GO:0045180;GO:0045180;GO:0070507;GO:0070507;GO:1904261;GO:0005515;GO:0010470;GO:0010717;GO:0045180;GO:0045180;GO:…	-	-	NOG86245	S	pleckstrin homology like domain family B member 1[Source:HGNC Symbol;Acc:HGNC:23697]	23187	Q86UU1;A0A024R3H6;Q8NC75;Q6ZUD6
ENSG00000019485	11	45095806	45235110	+	13940	PRDM11	GO:0000977;GO:0003682;GO:0003700;GO:0005515;GO:0005634;GO:0005634;GO:0005737;GO:0005829;GO:0008168;GO:0016740;GO:0030308;GO:0031490;GO:0032259;GO:0043408;GO:0043565;GO:0045892;GO:0045893;GO:0045893;GO:0051726;GO:2000271;GO:0000977;GO:0003682;GO:0003700;GO:0005515;GO:0005634;GO:0005634;GO:0005737;GO:0005829;GO:0008168;GO:0016740;GO:0030308;GO:0031490;GO:0032259;GO:0043408;GO:0043565;GO:0045892;GO:…	-	-	NOG279614	-	PR/SET domain 11 [Source:HGNCSymbol;Acc:HGNC:13996]	56981	Q9NQV5
ENSG00000019505	11	45240302	45286341	-	5445	SYT13	GO:0000149;GO:0001786;GO:0005509;GO:0005544;GO:0005886;GO:0005887;GO:0006906;GO:0014059;GO:0016020;GO:0016021;GO:0016192;GO:0016192;GO:0017156;GO:0017158;GO:0030133;GO:0030276;GO:0030424;GO:0043005;GO:0043231;GO:0045202;GO:0070382;GO:0071277;	K19913	-	NOG277582	-	synaptotagmin 13 [Source:HGNCSymbol;Acc:HGNC:14962]	57586	Q7L8C5
ENSG00000019991	7	81699010	81770438	-	9753	HGF	GO:0000165;GO:0000187;GO:0000278;GO:0000902;GO:0001837;GO:0001889;GO:0001934;GO:0002576;GO:0004252;GO:0004252;GO:0005515;GO:0005515;GO:0005576;GO:0005615;GO:0006508;GO:0006508;GO:0008083;GO:0008083;GO:0010507;GO:0014068;GO:0016020;GO:0019221;GO:0030212;GO:0030335;GO:0030335;GO:0031093;GO:0031100;GO:0031643;GO:0032715;GO:0032733;GO:0033137;GO:0035729;GO:0035729;GO:0042056;GO:0042802;GO:0043066;GO:…	K05460	-	COG5640	O	hepatocyte growth factor [Source:HGNCSymbol;Acc:HGNC:4893]	3082	P14210
ENSG00000019995	10	124942123	124988189	+	5993	ZRANB1	GO:0004843;GO:0004843;GO:0004843;GO:0005515;GO:0005515;GO:0005515;GO:0005634;GO:0005634;GO:0005634;GO:0005634;GO:0005654;GO:0005737;GO:0005737;GO:0005737;GO:0005737;GO:0005829;GO:0005829;GO:0006508;GO:0007010;GO:0007010;GO:0008233;GO:0008234;GO:0016055;GO:0016477;GO:0016477;GO:0016579;GO:0016787;GO:0022604;GO:0030177;GO:0030177;GO:0035523;GO:0035523;GO:0036459;GO:0043231;GO:0046872;GO:0070530;GO:…	K11862	EC:3.4.19.12	NOG253754	-	zinc finger RANBP2-type containing 1 [Source:HGNCSymbol;Acc:HGNC:18224]	54764	Q9UGI0
ENSG00000020577	14	54566117	54793315	+	12333	SAMD4A	GO:0000289;GO:0000932;GO:0001650;GO:0003723;GO:0003723;GO:0003723;GO:0003729;GO:0005515;GO:0005515;GO:0005737;GO:0005829;GO:0006417;GO:0017148;GO:0017148;GO:0017148;GO:0030054;GO:0030054;GO:0030371;GO:0030371;GO:0030371;GO:0030371;GO:0030425;GO:0042995;GO:0043005;GO:0043488;GO:0043488;GO:0043488;GO:0045202;GO:0045202;GO:0045727;GO:0000289;GO:0000932;GO:0001650;GO:0003723;GO:0003723;GO:0003723;GO:…	-	-	NOG300236	-	sterile alpha motif domain containing 4A[Source:HGNC Symbol;Acc:HGNC:23023]	23034	Q9UPU9
ENSG00000020633	1	24899511	24965121	-	4523	RUNX3	GO:0000122;GO:0000790;GO:0000790;GO:0000977;GO:0000981;GO:0000981;GO:0000981;GO:0001503;GO:0002062;GO:0003677;GO:0003677;GO:0003677;GO:0003700;GO:0003700;GO:0003700;GO:0005515;GO:0005515;GO:0005524;GO:0005524;GO:0005524;GO:0005634;GO:0005634;GO:0005634;GO:0005634;GO:0005654;GO:0005654;GO:0005730;GO:0005737;GO:0005829;GO:0005829;GO:0006355;GO:0006355;GO:0006355;GO:0006357;GO:0006366;GO:0006468;GO:…	K09279	-	NOG123889	U	RUNX family transcription factor 3 [Source:HGNCSymbol;Acc:HGNC:10473]	864	Q13761
ENSG00000021488	19	32830509	32869767	-	2598	SLC7A9	GO:0003333;GO:0005515;GO:0005515;GO:0005886;GO:0005886;GO:0005887;GO:0006865;GO:0006865;GO:0015175;GO:0015175;GO:0015179;GO:0015184;GO:0015184;GO:0015804;GO:0015804;GO:0015811;GO:0015811;GO:0016020;GO:0016020;GO:0016020;GO:0016021;GO:0016324;GO:0022857;GO:0022857;GO:0031526;GO:0042605;GO:0050900;GO:0055085;GO:0055085;GO:0065003;GO:1902475;GO:0003333;GO:0005515;GO:0005515;GO:0005886;GO:0005886;GO:…	K13868	-	COG0531	E	solute carrier family 7 member 9 [Source:HGNCSymbol;Acc:HGNC:11067]	11136	P82251
ENSG00000021574	2	32063547	32157637	+	9490	SPAST	GO:0000166;GO:0000281;GO:0001578;GO:0003824;GO:0005515;GO:0005515;GO:0005524;GO:0005524;GO:0005524;GO:0005634;GO:0005634;GO:0005634;GO:0005654;GO:0005737;GO:0005737;GO:0005768;GO:0005783;GO:0005789;GO:0005811;GO:0005813;GO:0005815;GO:0005819;GO:0005829;GO:0005856;GO:0005874;GO:0006888;GO:0007049;GO:0007275;GO:0007399;GO:0007409;GO:0008017;GO:0008089;GO:0008089;GO:0008152;GO:0008568;GO:0008568;GO:…	K13254	EC:5.6.1.1	COG0464	O	spastin [Source:HGNC Symbol;Acc:HGNC:11233]"	6683	Q9UBP0;E5KRP5
ENSG00000021645	14	78170373	79868290	+	15533	NRXN3	GO:0016020;GO:0016021;GO:0005886;GO:0005887;GO:0007155;GO:0007158;GO:0007411;GO:0007612;GO:0016020;GO:0016021;GO:0030534;GO:0035176;GO:0038023;GO:0046872;GO:0050839;GO:0071625;GO:0097109;GO:0005246;GO:0007268;GO:0007269;GO:0007416;GO:0016020;GO:0016021;GO:0032991;GO:0098793;GO:0098982;GO:2000300;GO:0005886;GO:0005887;GO:0007155;GO:0007158;GO:0007411;GO:0007612;GO:0016020;GO:0016021;GO:0030534;GO:…	K07377	-	NOG302266	-	neurexin 3 [Source:HGNC Symbol;Acc:HGNC:8010]"	9369	Q9HDB5
ENSG00000021776	15	34851782	34969742	-	13431	AQR	GO:0000166;GO:0000398;GO:0000398;GO:0000398;GO:0000398;GO:0003723;GO:0003723;GO:0003724;GO:0003729;GO:0004386;GO:0005515;GO:0005524;GO:0005634;GO:0005634;GO:0005654;GO:0005654;GO:0005654;GO:0005681;GO:0005681;GO:0005681;GO:0005681;GO:0006283;GO:0006397;GO:0008380;GO:0016020;GO:0016787;GO:0071007;GO:0071013;GO:0071013;GO:0000398;GO:0005681;	K12874	-	COG1112	L	aquarius intron-binding spliceosomal factor[Source:HGNC Symbol;Acc:HGNC:29513]	9716	O60306;A0A024R9L1
ENSG00000021826	2	210477682	210679107	+	11018	CPS1	GO:0000166;GO:0004088;GO:0004088;GO:0005524;GO:0005524;GO:0005524;GO:0005730;GO:0006207;GO:0006207;GO:0006541;GO:0006541;GO:0006807;GO:0006807;GO:0046872;GO:0046872;GO:0000166;GO:0004088;GO:0004088;GO:0005524;GO:0005524;GO:0005524;GO:0005730;GO:0006207;GO:0006207;GO:0006541;GO:0006541;GO:0006807;GO:0006807;GO:0046872;GO:0046872;GO:0000050;GO:0000050;GO:0000050;GO:0000050;GO:0000166;GO:0001889;GO:…	K01948	EC:6.3.4.16	COG0458	F	carbamoyl-phosphate synthase 1 [Source:HGNCSymbol;Acc:HGNC:2323]	1373	P31327;A0A024R454;Q6PEK7
ENSG00000021852	1	56929207	56966140	-	2732	C8B	GO:0002376;GO:0005515;GO:0005576;GO:0005576;GO:0005576;GO:0005579;GO:0005579;GO:0005579;GO:0005615;GO:0006955;GO:0006955;GO:0006955;GO:0006956;GO:0006956;GO:0006956;GO:0006957;GO:0006958;GO:0016020;GO:0019835;GO:0030449;GO:0044877;GO:0045087;GO:0070062;GO:1903561;GO:0005515;GO:0005579;GO:0005579;GO:0006955;GO:0006955;GO:0006956;GO:0006956;GO:0005515;GO:0005579;GO:0005579;GO:0006955;GO:0006955;GO:…	K03998	-	NOG146647	K	complement C8 beta chain [Source:HGNCSymbol;Acc:HGNC:1353]	732	P07358
ENSG00000022277	20	56468585	56519449	+	4063	RTF2	GO:0005634;GO:1902979;GO:1902979;GO:0003677;GO:0005515;GO:0005634;GO:0005657;GO:0005694;GO:0071171;GO:0072711;GO:0097752;GO:1902979;GO:1902979;GO:0005634;GO:1902979;GO:1902979;GO:0005634;GO:1902979;GO:1902979;	-	-	NOG307139	-	replication termination factor 2 [Source:HGNCSymbol;Acc:HGNC:15890]	51507	Q9BY42
ENSG00000022355	5	161847063	161899981	+	8420	GABRA1	GO:0004888;GO:0004888;GO:0004890;GO:0004890;GO:0004890;GO:0004890;GO:0005216;GO:0005216;GO:0005230;GO:0005230;GO:0005237;GO:0005254;GO:0005254;GO:0005886;GO:0005886;GO:0005887;GO:0005887;GO:0005887;GO:0006811;GO:0006811;GO:0006811;GO:0006821;GO:0006821;GO:0006821;GO:0007165;GO:0007214;GO:0007214;GO:0007214;GO:0007214;GO:0007268;GO:0008144;GO:0008503;GO:0016020;GO:0016020;GO:0016020;GO:0016021;GO:…	K05175	-	NOG238757	-	gamma-aminobutyric acid type A receptor subunitalpha1 [Source:HGNC Symbol;Acc:HGNC:4075]	2554	P14867;A8K177
ENSG00000022840	12	120533480	120577588	+	5900	RNF10	GO:0003677;GO:0005515;GO:0005515;GO:0005634;GO:0005737;GO:0010626;GO:0031643;GO:0031643;GO:0044212;GO:0044212;GO:0045893;GO:0045944;GO:0045944;GO:0046872;GO:0051865;GO:0061630;GO:0003677;GO:0005515;GO:0005515;GO:0005634;GO:0005737;GO:0010626;GO:0031643;GO:0031643;GO:0044212;GO:0044212;GO:0045893;GO:0045944;GO:0045944;GO:0046872;GO:0051865;GO:0061630;	-	-	NOG330884	-	ring finger protein 10 [Source:HGNCSymbol;Acc:HGNC:10055]	9921	Q8N5U6;A0A024RBP0
ENSG00000023171	11	123358428	123627774	+	14944	GRAMD1B	GO:0016020;GO:0016021;GO:0016020;GO:0016021;GO:0016020;GO:0016021;GO:0001786;GO:0001786;GO:0005783;GO:0005789;GO:0005789;GO:0005886;GO:0005886;GO:0006869;GO:0008289;GO:0015485;GO:0015485;GO:0015918;GO:0016020;GO:0016021;GO:0042632;GO:0042632;GO:0070300;GO:0070300;GO:0071397;GO:0071397;GO:0120020;GO:0120020;GO:0140268;GO:0140268;GO:0001786;GO:0005783;GO:0005789;GO:0005886;GO:0006869;GO:0008289;GO:…	-	-	NOG304071	-	GRAM domain containing 1B [Source:HGNCSymbol;Acc:HGNC:29214]	57476	Q3KR37
ENSG00000023287	8	52622458	52745843	-	7613	RB1CC1	GO:0000045;GO:0000045;GO:0000045;GO:0000045;GO:0000407;GO:0000407;GO:0000422;GO:0000422;GO:0000422;GO:0001889;GO:0001934;GO:0001934;GO:0005515;GO:0005515;GO:0005634;GO:0005634;GO:0005737;GO:0005764;GO:0005789;GO:0005829;GO:0005829;GO:0005829;GO:0006914;GO:0006914;GO:0006914;GO:0007049;GO:0007507;GO:0016236;GO:0016241;GO:0019898;GO:0019901;GO:0019901;GO:0030242;GO:0031965;GO:0034045;GO:0034045;GO:…	K17589	-	NOG280878	-	RB1 inducible coiled-coil 1 [Source:HGNCSymbol;Acc:HGNC:15574]	9821	Q8TDY2
ENSG00000023318	9	99979185	100099000	-	4808	ERP44	GO:0003756;GO:0005515;GO:0005576;GO:0005623;GO:0005783;GO:0005788;GO:0005789;GO:0005793;GO:0006457;GO:0006986;GO:0009100;GO:0009986;GO:0009986;GO:0034976;GO:0035580;GO:0043312;GO:0045454;GO:0045454;GO:0045454;GO:0070062;	K17264	-	COG0526	O	endoplasmic reticulum protein 44 [Source:HGNCSymbol;Acc:HGNC:18311]	23071	Q9BS26;A0A384MEE7
ENSG00000023445	11	102317450	102339403	+	7518	BIRC3	GO:0002756;GO:0004842;GO:0004842;GO:0005515;GO:0005515;GO:0005634;GO:0005634;GO:0005654;GO:0005737;GO:0005737;GO:0005829;GO:0005829;GO:0006915;GO:0007166;GO:0007249;GO:0010803;GO:0016567;GO:0016579;GO:0016740;GO:0016740;GO:0031398;GO:0031398;GO:0033209;GO:0034121;GO:0035666;GO:0038061;GO:0039535;GO:0042981;GO:0042981;GO:0042981;GO:0043027;GO:0043066;GO:0043123;GO:0043154;GO:0045088;GO:0046872;GO:…	K16060	-	NOG243347	-	baculoviral IAP repeat containing 3 [Source:HGNCSymbol;Acc:HGNC:591]	330	Q13489
ENSG00000023516	13	42272152	42323261	+	9915	AKAP11	GO:0005515;GO:0005730;GO:0005737;GO:0005737;GO:0005777;GO:0005815;GO:0005829;GO:0005856;GO:0005886;GO:0008104;GO:0008157;GO:0035556;GO:0051018;GO:0051018;	K16527	-	NOG28523	-	A-kinase anchoring protein 11 [Source:HGNCSymbol;Acc:HGNC:369]	11215	Q9UKA4
ENSG00000023697	12	15911302	16037381	+	2813	DERA	GO:0003824;GO:0003824;GO:0004139;GO:0004139;GO:0005737;GO:0005737;GO:0009264;GO:0009264;GO:0016829;GO:0016829;GO:0003824;GO:0003824;GO:0004139;GO:0004139;GO:0004139;GO:0004139;GO:0004139;GO:0005576;GO:0005634;GO:0005654;GO:0005737;GO:0005737;GO:0005737;GO:0005829;GO:0006098;GO:0009264;GO:0009264;GO:0009264;GO:0016052;GO:0016829;GO:0016829;GO:0016829;GO:0034774;GO:0043312;GO:0046121;GO:0046386;GO:…	K01619	EC:4.1.2.4	COG0274	F	deoxyribose-phosphate aldolase [Source:HGNCSymbol;Acc:HGNC:24269]	51071	Q9Y315
ENSG00000023839	10	99782640	99852594	+	7837	ABCC2	GO:0005887;GO:0005887;GO:0008514;GO:0008514;GO:0015711;GO:0016020;GO:0016021;GO:0042626;GO:0042626;GO:0055085;GO:0055085;GO:0000166;GO:0005515;GO:0005515;GO:0005524;GO:0005524;GO:0005524;GO:0005623;GO:0005886;GO:0005886;GO:0005887;GO:0005887;GO:0005887;GO:0005887;GO:0006979;GO:0007565;GO:0008514;GO:0008514;GO:0008514;GO:0008559;GO:0009408;GO:0009986;GO:0010629;GO:0010629;GO:0015127;GO:0015694;GO:…	K05666	-	COG1132	V	ATP binding cassette subfamily C member 2[Source:HGNC Symbol;Acc:HGNC:53]	1244	Q92887
ENSG00000023909	1	93885199	93909456	-	5426	GCLM	GO:0004357;GO:0004357;GO:0005623;GO:0005829;GO:0005829;GO:0006534;GO:0006536;GO:0006749;GO:0006750;GO:0006750;GO:0006750;GO:0006750;GO:0006750;GO:0006750;GO:0006750;GO:0006979;GO:0006979;GO:0006979;GO:0007568;GO:0007584;GO:0008637;GO:0014823;GO:0017109;GO:0017109;GO:0017109;GO:0017109;GO:0030234;GO:0035226;GO:0035226;GO:0035226;GO:0035226;GO:0035226;GO:0035229;GO:0035229;GO:0035229;GO:0035729;GO:…	K11205	-	COG0656	R	glutamate-cysteine ligase modifier subunit[Source:HGNC Symbol;Acc:HGNC:4312]	2730	P48507
ENSG00000024048	6	42564062	42693504	+	8840	UBR2	GO:0000151;GO:0000209;GO:0005515;GO:0005515;GO:0005634;GO:0005737;GO:0005829;GO:0006342;GO:0006342;GO:0007131;GO:0007140;GO:0007283;GO:0008270;GO:0008270;GO:0010529;GO:0016567;GO:0016567;GO:0016740;GO:0030163;GO:0030163;GO:0032007;GO:0033522;GO:0033522;GO:0046872;GO:0061630;GO:0061630;GO:0061630;GO:0070728;GO:0071233;GO:0071596;GO:0071596;GO:0071596;GO:0000151;GO:0000151;GO:0000209;GO:0000785;GO:…	K10626	EC:2.3.2.27	NOG310244	-	ubiquitin protein ligase E3 component n-recognin 2[Source:HGNC Symbol;Acc:HGNC:21289]	23304	Q8IWV8;B3KXG6
ENSG00000024422	19	47713422	47743134	+	3844	EHD2	GO:0000166;GO:0003676;GO:0005509;GO:0005509;GO:0005515;GO:0005515;GO:0005524;GO:0005525;GO:0005525;GO:0005634;GO:0005737;GO:0005768;GO:0005829;GO:0005829;GO:0005886;GO:0005886;GO:0005886;GO:0005901;GO:0005901;GO:0005901;GO:0006897;GO:0007596;GO:0010008;GO:0010008;GO:0015630;GO:0016020;GO:0016020;GO:0016787;GO:0019898;GO:0019898;GO:0019904;GO:0030036;GO:0030036;GO:0030866;GO:0032456;GO:0032456;GO:…	K12469	-	COG0699	R	EH domain containing 2 [Source:HGNCSymbol;Acc:HGNC:3243]	30846	Q9NZN4;A0A024R0S6
ENSG00000024526	1	68474152	68497221	-	5904	DEPDC1	GO:0005096;GO:0005515;GO:0005634;GO:0005634;GO:0007165;GO:0007165;GO:0017053;GO:0017053;GO:0035556;GO:0035556;GO:0043547;GO:0045892;GO:0005096;GO:0005515;GO:0005634;GO:0005634;GO:0007165;GO:0007165;GO:0017053;GO:0017053;GO:0035556;GO:0035556;GO:0043547;GO:0045892;GO:0007165;	-	-	NOG148822	S	DEP domain containing 1 [Source:HGNCSymbol;Acc:HGNC:22949]	55635	Q5TB30
ENSG00000025039	6	89364616	89412273	-	5095	RRAGD	GO:0000166;GO:0003924;GO:0003924;GO:0005515;GO:0005515;GO:0005515;GO:0005525;GO:0005525;GO:0005525;GO:0005525;GO:0005634;GO:0005634;GO:0005634;GO:0005654;GO:0005737;GO:0005737;GO:0005764;GO:0005764;GO:0005813;GO:0005829;GO:0007050;GO:0009267;GO:0010506;GO:0016241;GO:0019003;GO:0032008;GO:0032008;GO:0034448;GO:0034613;GO:0046982;GO:0051020;GO:0071230;GO:0071230;GO:0071233;GO:1904263;GO:1990131;GO:…	K16186	-	NOG250062	-	Ras related GTP binding D [Source:HGNCSymbol;Acc:HGNC:19903]	58528	Q9NQL2
ENSG00000025156	6	122399551	122433119	+	2697	HSF2	GO:0000790;GO:0000977;GO:0000978;GO:0000981;GO:0001162;GO:0001228;GO:0003677;GO:0003677;GO:0003677;GO:0003700;GO:0003700;GO:0003700;GO:0003700;GO:0003713;GO:0005515;GO:0005634;GO:0005634;GO:0005634;GO:0005634;GO:0005654;GO:0005737;GO:0006355;GO:0006355;GO:0006357;GO:0006357;GO:0006366;GO:0034605;GO:0043565;GO:0043565;GO:0043565;GO:0043618;GO:0045944;GO:0061408;GO:0000790;GO:0000977;GO:0000978;GO:…	K09415	-	COG5169	K	heat shock transcription factor 2 [Source:HGNCSymbol;Acc:HGNC:5225]	3298	Q03933
ENSG00000025293	20	35771974	35950370	+	8372	PHF20	GO:0000123;GO:0000123;GO:0000981;GO:0003676;GO:0003676;GO:0003677;GO:0005515;GO:0005634;GO:0005654;GO:0005654;GO:0005829;GO:0005829;GO:0006325;GO:0006357;GO:0031965;GO:0043981;GO:0043981;GO:0043982;GO:0043982;GO:0043984;GO:0043984;GO:0043995;GO:0043995;GO:0043996;GO:0043996;GO:0046872;GO:0046972;GO:0046972;GO:0071339;GO:0071339;GO:0071339;GO:1901796;GO:0005634;GO:0006355;GO:0071339;GO:0003676;GO:…	K18402	-	COG2940	R	PHD finger protein 20 [Source:HGNCSymbol;Acc:HGNC:16098]	51230	Q9BVI0
ENSG00000025708	22	50525752	50530032	-	3600	TYMP	GO:0006213;GO:0006213;GO:0016763;GO:0016763;GO:0000002;GO:0001525;GO:0004645;GO:0004645;GO:0005829;GO:0005829;GO:0006206;GO:0006206;GO:0006213;GO:0006213;GO:0006213;GO:0006213;GO:0006935;GO:0007165;GO:0007275;GO:0008083;GO:0009032;GO:0009032;GO:0009032;GO:0016154;GO:0016154;GO:0016740;GO:0016757;GO:0016757;GO:0016757;GO:0016763;GO:0016763;GO:0030154;GO:0031641;GO:0042803;GO:0043097;GO:0046135;GO:…	K00758	EC:2.4.2.4	COG0213	F	thymidine phosphorylase [Source:HGNCSymbol;Acc:HGNC:3148]	1890	P19971;E5KRG5;B2RBL3
ENSG00000025770	22	50508224	50524780	+	4459	NCAPH2	GO:0000793;GO:0000796;GO:0003682;GO:0005515;GO:0005634;GO:0005634;GO:0005654;GO:0005654;GO:0005694;GO:0007076;GO:0010032;GO:0016020;GO:0030054;GO:0030261;GO:0030261;GO:0030261;GO:0045171;GO:0051276;GO:0051306;GO:0000793;GO:0000796;GO:0003682;GO:0005515;GO:0005634;GO:0005634;GO:0005654;GO:0005654;GO:0005694;GO:0007076;GO:0010032;GO:0016020;GO:0030054;GO:0030261;GO:0030261;GO:0030261;GO:0045171;GO:…	K11490	-	NOG238357	-	non-SMC condensin II complex subunit H2 [Source:HGNCSymbol;Acc:HGNC:25071]	29781	Q6IBW4
ENSG00000025800	1	32108056	32176563	+	7457	KPNA6	GO:0005515;GO:0005515;GO:0005634;GO:0005634;GO:0005643;GO:0005654;GO:0005737;GO:0005737;GO:0005829;GO:0006606;GO:0006606;GO:0006606;GO:0006607;GO:0006607;GO:0008139;GO:0015031;GO:0016020;GO:0016032;GO:0019079;GO:0030682;GO:0043657;GO:0045944;GO:0060135;GO:0061608;GO:0061608;GO:0061608;GO:0075506;GO:0075506;GO:0140142;GO:1900017;GO:1903902;GO:1903902;GO:0005634;GO:0005737;GO:0006606;GO:0061608;GO:…	K15042	-	COG5064	U	karyopherin subunit alpha 6 [Source:HGNCSymbol;Acc:HGNC:6399]	23633	O60684
ENSG00000026025	10	17228241	17237593	+	5176	VIM	GO:0003725;GO:0005200;GO:0005200;GO:0005212;GO:0005515;GO:0005515;GO:0005515;GO:0005634;GO:0005737;GO:0005737;GO:0005737;GO:0005737;GO:0005777;GO:0005829;GO:0005829;GO:0005844;GO:0005856;GO:0005856;GO:0005882;GO:0005882;GO:0005882;GO:0005882;GO:0005886;GO:0005925;GO:0010628;GO:0010977;GO:0014002;GO:0016032;GO:0016363;GO:0019221;GO:0019904;GO:0030049;GO:0031252;GO:0032967;GO:0042802;GO:0042995;GO:…	K07606	-	NOG146769	O	vimentin [Source:HGNC Symbol;Acc:HGNC:12692]"	7431	P08670;V9HWE1
ENSG00000026036	20	63659300	63698684	+	9093	RTEL1-TNFRSF6B	GO:0000166;GO:0000723;GO:0000723;GO:0003676;GO:0003677;GO:0003677;GO:0003678;GO:0003678;GO:0004386;GO:0004386;GO:0005524;GO:0005524;GO:0005634;GO:0005634;GO:0006139;GO:0006260;GO:0006281;GO:0006281;GO:0006310;GO:0006974;GO:0010569;GO:0016787;GO:0016818;GO:0032508;GO:0046872;GO:0051536;GO:0051539;	-	-	-	-	RTEL1-TNFRSF6B readthrough (NMD candidate)[Source:HGNC Symbol;Acc:HGNC:44095]	100533107	-
ENSG00000026103	10	88990531	89017059	+	5578	FAS	GO:0004888;GO:0004888;GO:0005515;GO:0006915;GO:0006915;GO:0006955;GO:0006955;GO:0007165;GO:0007165;GO:0016020;GO:0016020;GO:0004888;GO:0006915;GO:0006955;GO:0007165;GO:0016020;GO:0004888;GO:0004888;GO:0005515;GO:0005829;GO:0005886;GO:0006915;GO:0006915;GO:0006955;GO:0006955;GO:0007165;GO:0007165;GO:0016020;GO:0016020;GO:0016604;GO:0001934;GO:0004888;GO:0005515;GO:0005515;GO:0005516;GO:0005576;GO:…	K04390	-	NOG45364	S	Fas cell surface death receptor [Source:HGNCSymbol;Acc:HGNC:11920]	355	P25445
ENSG00000026508	11	35138870	35232402	+	10004	CD44	GO:0004888;GO:0004896;GO:0004896;GO:0005515;GO:0005515;GO:0005518;GO:0005540;GO:0005540;GO:0005540;GO:0005540;GO:0005794;GO:0005829;GO:0005886;GO:0005886;GO:0005886;GO:0005886;GO:0005887;GO:0005902;GO:0005925;GO:0006954;GO:0007155;GO:0007155;GO:0007155;GO:0007155;GO:0007160;GO:0009986;GO:0009986;GO:0016020;GO:0016021;GO:0016021;GO:0016021;GO:0016323;GO:0016324;GO:0016477;GO:0022617;GO:0030198;GO:…	K06256	-	NOG41023	-	CD44 molecule (Indian blood group) [Source:HGNCSymbol;Acc:HGNC:1681]	960	P16070
ENSG00000026751	1	160739057	160754821	+	4833	SLAMF7	GO:0002250;GO:0002376;GO:0005886;GO:0007155;GO:0016020;GO:0016021;GO:0030101;GO:0042267;GO:0042802;GO:0045087;GO:0050776;GO:0002250;GO:0002376;GO:0005886;GO:0007155;GO:0016020;GO:0016021;GO:0030101;GO:0042267;GO:0042802;GO:0045087;GO:0050776;GO:0002250;GO:0002376;GO:0005886;GO:0007155;GO:0016020;GO:0016021;GO:0030101;GO:0042267;GO:0042802;GO:0045087;GO:0050776;GO:0005783;GO:0016020;GO:0016021;GO:…	K06733	-	NOG272174	-	SLAM family member 7 [Source:HGNCSymbol;Acc:HGNC:21394]	57823	Q9NQ25
ENSG00000026950	6	26402237	26415208	+	5539	BTN3A1	GO:0001817;GO:0002250;GO:0002376;GO:0005102;GO:0005515;GO:0005886;GO:0005886;GO:0009897;GO:0016020;GO:0016021;GO:0050663;GO:0050776;GO:0050798;GO:0050852;GO:0050852;GO:0072643;GO:0001817;GO:0002250;GO:0002376;GO:0005102;GO:0005515;GO:0005886;GO:0005886;GO:0009897;GO:0016020;GO:0016021;GO:0050663;GO:0050776;GO:0050798;GO:0050852;GO:0050852;GO:0072643;GO:0001817;GO:0002250;GO:0002376;GO:0005102;GO:…	K06712	-	NOG326834	-	butyrophilin subfamily 3 member A1 [Source:HGNCSymbol;Acc:HGNC:1138]	11119	O00481
ENSG00000027075	14	61187559	61550976	+	8830	PRKCH	GO:0004672;GO:0004672;GO:0005524;GO:0005524;GO:0006468;GO:0006468;GO:0035556;GO:0035556;GO:0046872;GO:0035556;GO:0035556;GO:0000166;GO:0004672;GO:0004672;GO:0004674;GO:0004674;GO:0004674;GO:0004674;GO:0004697;GO:0004697;GO:0004697;GO:0004697;GO:0004698;GO:0005515;GO:0005524;GO:0005524;GO:0005524;GO:0005737;GO:0005829;GO:0005829;GO:0005886;GO:0006468;GO:0006468;GO:0006468;GO:0006468;GO:0007165;GO:…	K18051	EC:2.7.11.13	COG0515	T	protein kinase C eta [Source:HGNCSymbol;Acc:HGNC:9403]	5583	P24723
ENSG00000027644	1	156840063	156859117	-	5200	INSRR	GO:0000166;GO:0004672;GO:0004672;GO:0004713;GO:0004713;GO:0004713;GO:0004714;GO:0004714;GO:0004714;GO:0004714;GO:0005009;GO:0005515;GO:0005524;GO:0005524;GO:0005524;GO:0005887;GO:0005887;GO:0005887;GO:0005887;GO:0005899;GO:0006468;GO:0006468;GO:0007169;GO:0007169;GO:0007169;GO:0007169;GO:0007275;GO:0008286;GO:0016020;GO:0016020;GO:0016020;GO:0016021;GO:0016021;GO:0016021;GO:0016301;GO:0016310;GO:…	K05086	EC:2.7.10.1	COG0515	T	insulin receptor related receptor [Source:HGNCSymbol;Acc:HGNC:6093]	3645	P14616
ENSG00000027697	6	137197485	137219449	-	3276	IFNGR1	GO:0001774;GO:0004896;GO:0004906;GO:0005515;GO:0005515;GO:0005886;GO:0005886;GO:0005886;GO:0005886;GO:0005887;GO:0007165;GO:0009615;GO:0010628;GO:0016020;GO:0016020;GO:0016020;GO:0016021;GO:0016021;GO:0019221;GO:0019955;GO:0019955;GO:0048143;GO:0060333;GO:0060334;GO:1900222;GO:1902004;GO:1904469;GO:0005515;GO:0016020;GO:0016020;GO:0016020;GO:0016021;GO:0019955;GO:0019955;GO:0005515;GO:0016020;GO:…	K05132	-	NOG45077	S	interferon gamma receptor 1 [Source:HGNCSymbol;Acc:HGNC:5439]	3459	P15260;A0A0S2Z3Y2
ENSG00000028137	1	12166991	12209228	+	3778	TNFRSF1B	GO:0002724;GO:0002724;GO:0002739;GO:0002739;GO:0002947;GO:0003176;GO:0003176;GO:0003177;GO:0003177;GO:0003332;GO:0003332;GO:0005031;GO:0005031;GO:0005031;GO:0005031;GO:0005031;GO:0005515;GO:0005515;GO:0005515;GO:0005576;GO:0005634;GO:0005886;GO:0005886;GO:0006915;GO:0006954;GO:0006954;GO:0006954;GO:0006955;GO:0007166;GO:0007568;GO:0008630;GO:0010614;GO:0016020;GO:0016020;GO:0016020;GO:0016020;GO:…	K05141	-	NOG42764	S	TNF receptor superfamily member 1B [Source:HGNCSymbol;Acc:HGNC:11917]	7133	P20333
ENSG00000028203	12	95217746	95302799	+	8766	VEZT	GO:0001669;GO:0002142;GO:0005634;GO:0005654;GO:0005829;GO:0005886;GO:0005912;GO:0016020;GO:0016021;GO:0017022;GO:0030054;GO:0031410;GO:0042995;GO:0060171;GO:0098609;GO:0098609;GO:0001669;GO:0002142;GO:0005634;GO:0005654;GO:0005829;GO:0005886;GO:0005912;GO:0016020;GO:0016021;GO:0017022;GO:0030054;GO:0031410;GO:0042995;GO:0060171;GO:0098609;GO:0016020;GO:0016021;GO:0098609;GO:0098609;GO:0001669;GO:…	-	-	NOG67649	K	vezatin, adherens junctions transmembrane protein[Source:HGNC Symbol;Acc:HGNC:18258]	55591	Q9HBM0
ENSG00000028277	19	42086110	42196585	-	9072	POU2F2	GO:0000790;GO:0000981;GO:0001228;GO:0003677;GO:0003677;GO:0003677;GO:0003700;GO:0003700;GO:0003700;GO:0005634;GO:0005634;GO:0005634;GO:0005634;GO:0005634;GO:0005654;GO:0005654;GO:0005737;GO:0006355;GO:0006355;GO:0006366;GO:0006959;GO:0030154;GO:0042795;GO:0043231;GO:0043565;GO:0043565;GO:0043565;GO:0045944;GO:0003677;GO:0003677;GO:0003677;GO:0003700;GO:0003700;GO:0005634;GO:0005634;GO:0005634;GO:…	K09364	-	NOG267922	-	POU class 2 homeobox 2 [Source:HGNCSymbol;Acc:HGNC:9213]	5452	P09086
ENSG00000028839	6	133952170	133990432	+	5039	TBPL1	GO:0003677;GO:0003677;GO:0006352;GO:0006352;GO:0000978;GO:0000978;GO:0000979;GO:0001228;GO:0003677;GO:0003677;GO:0003677;GO:0003700;GO:0003713;GO:0005515;GO:0005634;GO:0005667;GO:0005737;GO:0006352;GO:0006352;GO:0006366;GO:0006366;GO:0008134;GO:0045944;GO:0003677;GO:0003677;GO:0006352;GO:0006352;GO:0003677;GO:0003677;GO:0006352;GO:0006352;GO:0003677;GO:0003677;GO:0006352;GO:0006352;GO:0000978;GO:…	K03120	-	COG2101	K	TATA-box binding protein like 1 [Source:HGNCSymbol;Acc:HGNC:11589]	9519	P62380
ENSG00000029153	12	27332854	27425289	+	6983	ARNTL2	GO:0000790;GO:0000978;GO:0000981;GO:0000981;GO:0003677;GO:0003700;GO:0003700;GO:0003700;GO:0003700;GO:0005634;GO:0005634;GO:0005634;GO:0005634;GO:0005654;GO:0005667;GO:0005667;GO:0005730;GO:0005737;GO:0005737;GO:0006355;GO:0006355;GO:0006355;GO:0006357;GO:0007623;GO:0009649;GO:0042753;GO:0045893;GO:0045944;GO:0046983;GO:0046983;GO:0048511;GO:0070888;GO:0000790;GO:0000978;GO:0000981;GO:0000981;GO:…	K09099	-	NOG288887	-	aryl hydrocarbon receptor nuclear translocator like2 [Source:HGNC Symbol;Acc:HGNC:18984]	56938	Q8WYA1
ENSG00000029363	6	136256627	136289851	-	9533	BCLAF1	GO:0005634;GO:0006915;GO:0045892;GO:2001022;GO:0003677;GO:0003677;GO:0003723;GO:0005515;GO:0005515;GO:0005634;GO:0005634;GO:0005634;GO:0005634;GO:0005654;GO:0005737;GO:0006915;GO:0006915;GO:0006915;GO:0016607;GO:0016607;GO:0043065;GO:0043620;GO:0045892;GO:0045892;GO:0045892;GO:0045892;GO:1990830;GO:2000144;GO:2001022;GO:2001022;GO:2001022;GO:2001244;GO:0003677;GO:0003677;GO:0003723;GO:0005515;GO:…	K13087	-	NOG88012	T	BCL2 associated transcription factor 1 [Source:HGNCSymbol;Acc:HGNC:16863]	9774	Q9NYF8
ENSG00000029534	8	41653220	41896762	-	10797	ANK1	GO:0005198;GO:0005200;GO:0005515;GO:0005515;GO:0005515;GO:0005515;GO:0005737;GO:0005829;GO:0005856;GO:0005886;GO:0005886;GO:0005886;GO:0006887;GO:0006888;GO:0006888;GO:0007010;GO:0007165;GO:0007165;GO:0008093;GO:0008093;GO:0009898;GO:0014731;GO:0016020;GO:0016020;GO:0016323;GO:0016529;GO:0019899;GO:0019903;GO:0030507;GO:0030507;GO:0030507;GO:0031430;GO:0043194;GO:0044325;GO:0045199;GO:0051117;GO:…	K10380	-	COG0666	R	ankyrin 1 [Source:HGNC Symbol;Acc:HGNC:492]"	286	P16157
ENSG00000029639	6	155256134	155314493	-	4111	TFB1M	GO:0000154;GO:0000154;GO:0000154;GO:0000179;GO:0000179;GO:0000179;GO:0000179;GO:0000179;GO:0003677;GO:0003723;GO:0005515;GO:0005739;GO:0005759;GO:0006364;GO:0006364;GO:0006364;GO:0007005;GO:0008168;GO:0008649;GO:0008649;GO:0016740;GO:0031167;GO:0031167;GO:0032259;GO:0042645;	K15266	EC:2.1.1.-	COG0030	J	transcription factor B1, mitochondrial [Source:HGNCSymbol;Acc:HGNC:17037]	51106	Q8WVM0;E5KTM5
ENSG00000029725	17	5282265	5386340	+	7059	RABEP1	GO:0005096;GO:0005096;GO:0005768;GO:0005768;GO:0006897;GO:0006897;GO:0007165;GO:0008083;GO:0008083;GO:0043547;GO:0005096;GO:0005096;GO:0005515;GO:0005515;GO:0005737;GO:0005768;GO:0005768;GO:0005768;GO:0005768;GO:0005768;GO:0005769;GO:0005769;GO:0006893;GO:0006893;GO:0006893;GO:0006897;GO:0006897;GO:0006897;GO:0006897;GO:0006915;GO:0007165;GO:0008083;GO:0008083;GO:0015031;GO:0016192;GO:0019904;GO:…	K12480	-	NOG237924	-	rabaptin, RAB GTPase binding effector protein 1[Source:HGNC Symbol;Acc:HGNC:17677]	9135	Q15276
ENSG00000030066	11	47778087	47848555	-	8576	NUP160	GO:0000776;GO:0005515;GO:0005515;GO:0005634;GO:0005635;GO:0005643;GO:0005643;GO:0005643;GO:0005829;GO:0006110;GO:0006406;GO:0006406;GO:0006406;GO:0006409;GO:0015031;GO:0016032;GO:0016925;GO:0017056;GO:0017056;GO:0017056;GO:0019083;GO:0031080;GO:0043657;GO:0051028;GO:0060964;GO:0072006;GO:0075733;GO:1900034;GO:0000776;GO:0005515;GO:0005515;GO:0005634;GO:0005635;GO:0005643;GO:0005643;GO:0005829;GO:…	K14303	-	NOG254492	-	nucleoporin 160 [Source:HGNC Symbol;Acc:HGNC:18017]"	23279	Q12769
ENSG00000030110	6	33572547	33580293	-	2212	BAK1	GO:0001836;GO:0001836;GO:0003674;GO:0005515;GO:0005515;GO:0005515;GO:0005515;GO:0005623;GO:0005739;GO:0005739;GO:0005741;GO:0005741;GO:0005741;GO:0006915;GO:0008630;GO:0010248;GO:0016020;GO:0016021;GO:0016032;GO:0031307;GO:0031334;GO:0032469;GO:0034620;GO:0034644;GO:0034644;GO:0042802;GO:0042802;GO:0042802;GO:0042802;GO:0042803;GO:0042803;GO:0042981;GO:0042981;GO:0043065;GO:0043065;GO:0043065;GO:…	K14021	-	NOG145601	O	BCL2 antagonist/killer 1 [Source:HGNCSymbol;Acc:HGNC:949]	578	Q16611;A0A0S2Z391
ENSG00000030304	9	110668779	110806558	+	9176	MUSK	GO:0000166;GO:0004672;GO:0004672;GO:0004713;GO:0004713;GO:0004713;GO:0004714;GO:0005515;GO:0005524;GO:0005524;GO:0005524;GO:0006468;GO:0006468;GO:0016020;GO:0016021;GO:0016301;GO:0016310;GO:0016740;GO:0018108;GO:0000166;GO:0001934;GO:0004672;GO:0004672;GO:0004713;GO:0004713;GO:0004713;GO:0004714;GO:0004714;GO:0005515;GO:0005515;GO:0005524;GO:0005524;GO:0005524;GO:0005886;GO:0005887;GO:0005887;GO:…	K05129	EC:2.7.10.1	COG0515	T	muscle associated receptor tyrosine kinase[Source:HGNC Symbol;Acc:HGNC:7525]	4593	O15146
ENSG00000030582	17	44345246	44353106	+	3524	GRN	GO:0002265;GO:0002282;GO:0003723;GO:0005125;GO:0005515;GO:0005515;GO:0005576;GO:0005576;GO:0005576;GO:0005615;GO:0005615;GO:0005623;GO:0005764;GO:0005764;GO:0005765;GO:0005768;GO:0005770;GO:0005783;GO:0005783;GO:0005794;GO:0005802;GO:0005886;GO:0007040;GO:0007041;GO:0007042;GO:0007165;GO:0008083;GO:0010595;GO:0016020;GO:0030335;GO:0035578;GO:0043312;GO:0043524;GO:0043525;GO:0045766;GO:0048680;GO:…	-	-	NOG270518	-	granulin precursor [Source:HGNCSymbol;Acc:HGNC:4601]	2896	P28799
ENSG00000031081	3	119294383	119420714	+	9374	ARHGAP31	GO:0005096;GO:0005096;GO:0005096;GO:0005829;GO:0005925;GO:0007165;GO:0007165;GO:0007264;GO:0007264;GO:0017124;GO:0030027;GO:0030027;GO:0030027;GO:0030054;GO:0042995;GO:0043547;GO:0051056;GO:0007165;GO:0007165;	K20646	-	NOG283916	-	Rho GTPase activating protein 31 [Source:HGNCSymbol;Acc:HGNC:29216]	57514	Q2M1Z3
ENSG00000031691	6	49463370	49493107	+	1741	CENPQ	GO:0000775;GO:0000776;GO:0005623;GO:0005634;GO:0005654;GO:0005654;GO:0005694;GO:0005829;GO:0015629;GO:0015629;GO:0034080;GO:0051310;GO:0051310;GO:1905342;GO:1905342;	K11509	-	NOG46012	S	centromere protein Q [Source:HGNCSymbol;Acc:HGNC:21347]	55166	Q7L2Z9
ENSG00000032219	14	58298504	58373887	+	7449	ARID4A	GO:0003677;GO:0003677;GO:0003677;GO:0003677;GO:0005634;GO:0005634;GO:0005634;GO:0005634;GO:0005654;GO:0005654;GO:0005829;GO:0005886;GO:0006325;GO:0006357;GO:0007283;GO:0017053;GO:0030154;GO:0044212;GO:0045892;GO:0003677;GO:0003677;GO:0003677;GO:0003677;GO:0005634;GO:0005634;GO:0005634;GO:0005634;GO:0005654;GO:0005654;GO:0005829;GO:0005886;GO:0006325;GO:0006349;GO:0006357;GO:0007283;GO:0007283;GO:…	K19194	-	NOG248805	-	AT-rich interaction domain 4A [Source:HGNCSymbol;Acc:HGNC:9885]	5926	P29374;A0A024R657;Q05CG0
ENSG00000033011	16	5033923	5087379	+	5386	ALG1	GO:0000030;GO:0000030;GO:0000030;GO:0000030;GO:0004578;GO:0004578;GO:0005783;GO:0005783;GO:0005783;GO:0005789;GO:0005789;GO:0006486;GO:0006486;GO:0006486;GO:0006488;GO:0016020;GO:0016021;GO:0016740;GO:0016757;GO:0097502;GO:0000030;GO:0000030;GO:0016020;GO:0016021;GO:0097502;GO:0000030;GO:0000030;GO:0000030;GO:0000030;GO:0004578;GO:0004578;GO:0005783;GO:0005783;GO:0005783;GO:0005789;GO:0005789;GO:…	K03842	EC:2.4.1.142	COG0438	M	ALG1 chitobiosyldiphosphodolichol beta-mannosyltransferase [Source:HGNC Symbol;Acc:HGNC:18294]	56052	Q9BT22
ENSG00000033030	12	122471599	122501073	-	9125	ZCCHC8	GO:0003676;GO:0008270;GO:0000398;GO:0003676;GO:0003723;GO:0005515;GO:0005515;GO:0005634;GO:0005654;GO:0005654;GO:0005681;GO:0006397;GO:0008270;GO:0008380;GO:0016076;GO:0016604;GO:0031499;GO:0046872;GO:0071013;GO:0000398;GO:0003676;GO:0003676;GO:0003723;GO:0005515;GO:0005515;GO:0005634;GO:0005654;GO:0005654;GO:0005681;GO:0006397;GO:0008270;GO:0008270;GO:0008380;GO:0016076;GO:0016604;GO:0031499;GO:…	K13128	-	NOG242619	-	zinc finger CCHC-type containing 8 [Source:HGNCSymbol;Acc:HGNC:25265]	55596	Q6NZY4
ENSG00000033050	7	151211484	151227205	-	5158	ABCF2	GO:0000166;GO:0005524;GO:0005524;GO:0005524;GO:0005524;GO:0016020;GO:0016887;GO:0016887;GO:0000166;GO:0005524;GO:0005524;GO:0005524;GO:0016887;GO:0016887;GO:0005524;GO:0005524;GO:0016887;GO:0016887;	K06185	-	COG0488	R	ATP binding cassette subfamily F member 2[Source:HGNC Symbol;Acc:HGNC:71]	10061	Q9UG63;A0A090N7X1
ENSG00000033170	14	65410592	65744121	+	6976	FUT8	GO:0000139;GO:0001701;GO:0005515;GO:0005794;GO:0006486;GO:0006487;GO:0006487;GO:0006491;GO:0006491;GO:0007179;GO:0007229;GO:0007585;GO:0008424;GO:0008424;GO:0008424;GO:0008424;GO:0008424;GO:0009312;GO:0010468;GO:0016020;GO:0016021;GO:0016021;GO:0016021;GO:0016477;GO:0016740;GO:0016757;GO:0016758;GO:0017124;GO:0018279;GO:0032580;GO:0032580;GO:0032580;GO:0033578;GO:0033578;GO:0036071;GO:0036071;GO:…	K00717	EC:2.4.1.68	NOG251249	-	fucosyltransferase 8 [Source:HGNCSymbol;Acc:HGNC:4019]	2530	Q9BYC5;Q546E0;A8K8P8
ENSG00000033178	4	67612652	67701155	-	11408	UBA6	GO:0000166;GO:0004839;GO:0004839;GO:0004839;GO:0005515;GO:0005515;GO:0005524;GO:0005634;GO:0005737;GO:0005737;GO:0005829;GO:0006464;GO:0006464;GO:0006511;GO:0006511;GO:0006511;GO:0006974;GO:0007612;GO:0007626;GO:0008641;GO:0008641;GO:0016567;GO:0016567;GO:0016567;GO:0016567;GO:0016874;GO:0019780;GO:0019780;GO:0021764;GO:0021766;GO:0032446;GO:0060996;GO:0008641;GO:0006464;GO:0006464;GO:0008641;GO:…	K10699	EC:6.2.1.45	COG0476	H	ubiquitin like modifier activating enzyme 6[Source:HGNC Symbol;Acc:HGNC:25581]	55236	A0AVT1;A0A024RDB0
ENSG00000033327	11	78215293	78418348	-	6775	GAB2	GO:0005068;GO:0005515;GO:0005515;GO:0005547;GO:0005737;GO:0005829;GO:0005886;GO:0005886;GO:0007169;GO:0007411;GO:0008284;GO:0016020;GO:0019221;GO:0030316;GO:0038095;GO:0043306;GO:0043325;GO:0048015;GO:0005068;GO:0005515;GO:0005515;GO:0005547;GO:0005737;GO:0005829;GO:0005886;GO:0005886;GO:0007169;GO:0007411;GO:0008284;GO:0016020;GO:0019221;GO:0030316;GO:0038095;GO:0043306;GO:0043325;GO:0048015;	K08091	-	NOG83177	S	GRB2 associated binding protein 2 [Source:HGNCSymbol;Acc:HGNC:14458]	9846	Q9UQC2
ENSG00000033800	15	68054179	68198603	+	10776	PIAS1	GO:0001085;GO:0003677;GO:0003712;GO:0003713;GO:0003714;GO:0005515;GO:0005515;GO:0005515;GO:0005515;GO:0005634;GO:0005634;GO:0005634;GO:0005654;GO:0006357;GO:0007259;GO:0008270;GO:0008270;GO:0016605;GO:0016607;GO:0016740;GO:0016925;GO:0016925;GO:0016925;GO:0016925;GO:0019789;GO:0019899;GO:0030521;GO:0032436;GO:0033235;GO:0042127;GO:0045893;GO:0046872;GO:0050681;GO:0060334;GO:0061665;GO:0061665;GO:…	K04706	EC:2.3.2.-	NOG125513	S	protein inhibitor of activated STAT 1 [Source:HGNCSymbol;Acc:HGNC:2752]	8554	O75925
ENSG00000033867	3	27372721	27484420	-	9616	SLC4A7	GO:0005452;GO:0005452;GO:0006811;GO:0006820;GO:0006820;GO:0008509;GO:0008509;GO:0015698;GO:0016020;GO:0016020;GO:0016020;GO:0016021;GO:0016021;GO:0016021;GO:0098656;GO:0005452;GO:0005452;GO:0006811;GO:0006820;GO:0006820;GO:0008509;GO:0008509;GO:0015698;GO:0016020;GO:0016020;GO:0016020;GO:0016021;GO:0016021;GO:0016021;GO:0098656;GO:0005452;GO:0005452;GO:0005623;GO:0005886;GO:0005886;GO:0006811;GO:…	K13858	-	NOG268067	-	solute carrier family 4 member 7 [Source:HGNCSymbol;Acc:HGNC:11033]	9497	Q9Y6M7
ENSG00000034053	15	28884483	29118315	+	6869	APBA2	GO:0001540;GO:0001540;GO:0001540;GO:0005515;GO:0005515;GO:0005515;GO:0005737;GO:0005886;GO:0007268;GO:0007268;GO:0007268;GO:0007399;GO:0008021;GO:0008021;GO:0015031;GO:0042802;GO:0043197;GO:0045202;GO:0001540;GO:0001540;GO:0001540;GO:0001540;GO:0001701;GO:0005515;GO:0005515;GO:0005515;GO:0005737;GO:0005886;GO:0005886;GO:0007268;GO:0007268;GO:0007268;GO:0007268;GO:0007399;GO:0007626;GO:0008021;GO:…	K20055	-	NOG283022	-	amyloid beta precursor protein binding family Amember 2 [Source:HGNC Symbol;Acc:HGNC:579]	321	Q99767;Q59G28
ENSG00000034533	3	131013875	131027649	-	3427	ASTE1	GO:0004518;GO:0004518;GO:0006281;GO:0006281;GO:0090305;GO:0004518;GO:0004518;GO:0005515;GO:0006281;GO:0006281;GO:0090305;GO:0004518;GO:0005515;GO:0006281;GO:0090305;	-	-	NOG46863	R	asteroid homolog 1 [Source:HGNCSymbol;Acc:HGNC:25021]	28990	Q2TB18
ENSG00000034693	6	143450805	143490616	+	2830	PEX3	GO:0005515;GO:0005515;GO:0005654;GO:0005777;GO:0005777;GO:0005777;GO:0005777;GO:0005778;GO:0005778;GO:0005778;GO:0005779;GO:0005779;GO:0005779;GO:0005779;GO:0005783;GO:0005829;GO:0007031;GO:0007031;GO:0007031;GO:0007031;GO:0008289;GO:0016020;GO:0016021;GO:0016557;GO:0030674;GO:0032991;GO:0032994;GO:0045046;GO:0045046;GO:0055085;GO:0005779;GO:0005779;GO:0007031;GO:0007031;	K13336	-	NOG259038	-	peroxisomal biogenesis factor 3 [Source:HGNCSymbol;Acc:HGNC:8858]	8504	P56589
ENSG00000034713	16	75566375	75577881	+	3010	GABARAPL2	GO:0005737;GO:0006914;GO:0000045;GO:0000139;GO:0000139;GO:0000139;GO:0000149;GO:0000421;GO:0000421;GO:0000421;GO:0000422;GO:0005515;GO:0005515;GO:0005515;GO:0005515;GO:0005515;GO:0005622;GO:0005737;GO:0005776;GO:0005776;GO:0005776;GO:0005794;GO:0005794;GO:0005829;GO:0005829;GO:0005829;GO:0006891;GO:0006914;GO:0006995;GO:0008017;GO:0008017;GO:0015031;GO:0016236;GO:0016236;GO:0031410;GO:0031625;GO:…	K08341	-	NOG249730	-	GABA type A receptor associated protein like 2[Source:HGNC Symbol;Acc:HGNC:13291]	11345	P60520
ENSG00000034971	1	171635417	171652688	-	2104	MYOC	GO:0001649;GO:0001649;GO:0001952;GO:0001952;GO:0001953;GO:0001968;GO:0005109;GO:0005515;GO:0005515;GO:0005576;GO:0005615;GO:0005615;GO:0005615;GO:0005615;GO:0005615;GO:0005739;GO:0005741;GO:0005743;GO:0005758;GO:0005783;GO:0005783;GO:0005791;GO:0005794;GO:0005794;GO:0005929;GO:0014068;GO:0014734;GO:0014734;GO:0016020;GO:0022011;GO:0022011;GO:0030335;GO:0030335;GO:0030335;GO:0030971;GO:0031175;GO:…	K23027	-	NOG298097	-	myocilin [Source:HGNC Symbol;Acc:HGNC:7610]"	4653	Q99972;A0A0S2Z421
ENSG00000035115	2	217730	266398	-	11132	SH3YL1	GO:0005515;GO:0005515;GO:0019902;GO:0032587;GO:0032587;GO:0035091;GO:0035091;GO:1900027;GO:0005515;GO:0005515;GO:0006661;GO:0019902;GO:0032587;GO:0032587;GO:0035091;GO:0035091;GO:1900027;GO:1900027;GO:0005515;GO:0005515;GO:0019902;GO:0032587;GO:0032587;GO:0035091;GO:0035091;GO:1900027;GO:0005515;GO:0005515;GO:0019902;GO:0032587;GO:0032587;GO:0035091;GO:0035091;GO:1900027;GO:0005515;GO:0005515;GO:…	K20523	-	COG2930	S	SH3 and SYLF domain containing 1 [Source:HGNCSymbol;Acc:HGNC:29546]	26751	Q96HL8
ENSG00000035403	10	73995193	74121363	+	9992	VCL	GO:0003779;GO:0007155;GO:0051015;GO:0002009;GO:0002162;GO:0002576;GO:0003779;GO:0003779;GO:0003779;GO:0005198;GO:0005198;GO:0005515;GO:0005515;GO:0005515;GO:0005515;GO:0005576;GO:0005623;GO:0005737;GO:0005829;GO:0005856;GO:0005886;GO:0005886;GO:0005903;GO:0005911;GO:0005911;GO:0005912;GO:0005912;GO:0005912;GO:0005915;GO:0005925;GO:0005925;GO:0005925;GO:0005925;GO:0005925;GO:0006936;GO:0007155;GO:…	K05700	-	NOG329927	-	vinculin [Source:HGNC Symbol;Acc:HGNC:12665]"	7414	P18206;V9HWK2;B3KXA2
ENSG00000035499	5	60596912	60700190	-	3806	DEPDC1B	GO:0005096;GO:0005829;GO:0007165;GO:0007165;GO:0016477;GO:0030177;GO:0030177;GO:0035556;GO:0035556;GO:0043547;GO:0051056;GO:0005096;GO:0005829;GO:0007165;GO:0007165;GO:0016477;GO:0030177;GO:0030177;GO:0035556;GO:0035556;GO:0043547;GO:0051056;	-	-	NOG148822	S	DEP domain containing 1B [Source:HGNCSymbol;Acc:HGNC:24902]	55789	Q8WUY9
ENSG00000035687	1	244408494	244451909	-	3441	ADSS2	GO:0000166;GO:0000287;GO:0002376;GO:0004019;GO:0004019;GO:0004019;GO:0004019;GO:0004019;GO:0004019;GO:0005515;GO:0005525;GO:0005525;GO:0005525;GO:0005737;GO:0005737;GO:0005737;GO:0005737;GO:0005739;GO:0005829;GO:0005829;GO:0005886;GO:0006164;GO:0006164;GO:0006164;GO:0006164;GO:0006167;GO:0006167;GO:0006167;GO:0006167;GO:0006531;GO:0009168;GO:0014074;GO:0016874;GO:0042301;GO:0044208;GO:0044208;GO:…	K01939	EC:6.3.4.4	COG0104	F	adenylosuccinate synthase 2 [Source:HGNCSymbol;Acc:HGNC:292]	159	P30520;A0A024R5Q7
ENSG00000035862	17	78852977	78925387	-	5633	TIMP2	GO:0005515;GO:0005576;GO:0008191;GO:0008191;GO:0010951;GO:0010951;GO:0005515;GO:0005576;GO:0008191;GO:0008191;GO:0010951;GO:0010951;GO:0002020;GO:0002020;GO:0004857;GO:0005178;GO:0005515;GO:0005515;GO:0005576;GO:0005576;GO:0005615;GO:0005615;GO:0007417;GO:0007568;GO:0008191;GO:0008191;GO:0008191;GO:0008191;GO:0008191;GO:0008191;GO:0008270;GO:0008285;GO:0009725;GO:0009986;GO:0010033;GO:0010466;GO:…	K22583	-	NOG243625	-	TIMP metallopeptidase inhibitor 2 [Source:HGNCSymbol;Acc:HGNC:11821]	7077	P16035;A0A140VK57
ENSG00000036054	3	100260992	100325251	+	5176	TBC1D23	GO:0005515;GO:0005515;GO:0005623;GO:0005794;GO:0005794;GO:0005802;GO:0005829;GO:0007275;GO:0007420;GO:0016192;GO:0016192;GO:0031175;GO:0031175;GO:0031410;GO:0032680;GO:0032755;GO:0042147;GO:0042147;GO:0042147;GO:0050727;GO:0071203;GO:0071203;GO:0099041;GO:1990403;GO:1990403;GO:0005829;GO:0042147;GO:0042147;GO:0005515;GO:0005515;GO:0005623;GO:0005794;GO:0005794;GO:0005802;GO:0005829;GO:0007275;GO:…	K22555	-	NOG266999	-	TBC1 domain family member 23 [Source:HGNCSymbol;Acc:HGNC:25622]	55773	Q9NUY8
ENSG00000036565	8	20144855	20183206	-	3910	SLC18A1	GO:0005335;GO:0005783;GO:0005789;GO:0006836;GO:0006836;GO:0008504;GO:0008504;GO:0015842;GO:0015844;GO:0016020;GO:0016021;GO:0016021;GO:0016021;GO:0022857;GO:0030054;GO:0030659;GO:0030672;GO:0030672;GO:0031410;GO:0042908;GO:0042908;GO:0042910;GO:0042910;GO:0043195;GO:0045202;GO:0051610;GO:0055085;GO:0055085;GO:0070083;GO:0005335;GO:0005783;GO:0005789;GO:0006836;GO:0006836;GO:0008504;GO:0008504;GO:…	K08155	-	NOG255549	-	solute carrier family 18 member A1 [Source:HGNCSymbol;Acc:HGNC:10934]	6570	P54219;Q96GL6
ENSG00000036828	3	122183668	122291629	+	12020	CASR	GO:0001503;GO:0004435;GO:0004930;GO:0004930;GO:0004930;GO:0004930;GO:0004930;GO:0005509;GO:0005509;GO:0005513;GO:0005513;GO:0005513;GO:0005515;GO:0005623;GO:0005886;GO:0005886;GO:0005886;GO:0005887;GO:0005887;GO:0005887;GO:0006874;GO:0006874;GO:0006874;GO:0007165;GO:0007186;GO:0007186;GO:0007186;GO:0007186;GO:0007186;GO:0007635;GO:0009653;GO:0016020;GO:0016021;GO:0016021;GO:0016021;GO:0016597;GO:…	K04612	-	NOG295200	-	calcium sensing receptor [Source:HGNCSymbol;Acc:HGNC:1514]	846	P41180
ENSG00000037280	5	180601506	180649624	-	8852	FLT4	GO:0000166;GO:0001525;GO:0001934;GO:0001938;GO:0001944;GO:0001944;GO:0001945;GO:0001945;GO:0001946;GO:0001946;GO:0002040;GO:0002040;GO:0002040;GO:0003016;GO:0004672;GO:0004672;GO:0004713;GO:0004713;GO:0004713;GO:0004714;GO:0004714;GO:0004714;GO:0004714;GO:0004714;GO:0005021;GO:0005021;GO:0005021;GO:0005021;GO:0005021;GO:0005021;GO:0005021;GO:0005515;GO:0005515;GO:0005524;GO:0005524;GO:0005524;GO:…	K05097	EC:2.7.10.1	COG0515	T	fms related receptor tyrosine kinase 4 [Source:HGNCSymbol;Acc:HGNC:3767]	2324	P35916
ENSG00000037474	5	6599239	6633291	-	5506	NSUN2	GO:0000049;GO:0000049;GO:0001510;GO:0001701;GO:0003723;GO:0005576;GO:0005634;GO:0005634;GO:0005654;GO:0005730;GO:0005737;GO:0005737;GO:0005739;GO:0005819;GO:0005856;GO:0006400;GO:0007049;GO:0007283;GO:0007286;GO:0008033;GO:0008168;GO:0008168;GO:0008168;GO:0008168;GO:0010793;GO:0016428;GO:0016428;GO:0016428;GO:0016428;GO:0016428;GO:0016428;GO:0016740;GO:0030154;GO:0030488;GO:0030488;GO:0030488;GO:…	K15335	EC:2.1.1.203	COG0144	J	NOP2/Sun RNA methyltransferase 2 [Source:HGNCSymbol;Acc:HGNC:25994]	54888	Q08J23
ENSG00000037637	1	16246840	16352480	-	9009	FBXO42	GO:0005515;GO:0005515;	K10317	-	NOG269788	-	F-box protein 42 [Source:HGNCSymbol;Acc:HGNC:29249]	54455	Q6P3S6;A0A024QZB0
ENSG00000037965	12	54008985	54012769	+	2417	HOXC8	GO:0000122;GO:0000790;GO:0000981;GO:0003677;GO:0003677;GO:0003677;GO:0003677;GO:0003700;GO:0003700;GO:0005634;GO:0005634;GO:0005654;GO:0006355;GO:0006355;GO:0007275;GO:0009952;GO:0015630;GO:0030182;GO:0043565;GO:0043565;GO:0048705;	K09308	-	NOG314669	-	homeobox C8 [Source:HGNC Symbol;Acc:HGNC:5129]"	3224	P31273
ENSG00000038219	4	13568738	13627725	-	15862	BOD1L1	GO:0000922;GO:0000940;GO:0004864;GO:0005654;GO:0005694;GO:0005813;GO:0005876;GO:0006281;GO:0006974;GO:0031297;GO:0032515;GO:0051721;	-	-	NOG12793	-	biorientation of chromosomes in cell division 1 like1 [Source:HGNC Symbol;Acc:HGNC:31792]	259282	Q8NFC6
ENSG00000038274	5	163503114	163519354	+	5135	MAT2B	GO:0005515;GO:0005515;GO:0005634;GO:0005634;GO:0005829;GO:0006556;GO:0006556;GO:0006730;GO:0019899;GO:0032259;GO:0048269;GO:0048269;GO:0048270;GO:0048270;GO:0050790;GO:0070062;GO:0006556;GO:0006730;GO:0005515;GO:0005515;GO:0005634;GO:0005634;GO:0005829;GO:0006556;GO:0006556;GO:0006730;GO:0019899;GO:0032259;GO:0048269;GO:0048269;GO:0048270;GO:0048270;GO:0050790;GO:0070062;GO:0005515;GO:0005515;GO:…	K00789	EC:2.5.1.6	COG1091	M	methionine adenosyltransferase 2B [Source:HGNCSymbol;Acc:HGNC:6905]	27430	Q9NZL9;A0A140VJP2
ENSG00000038295	4	165873237	166104457	+	8105	TLL1	GO:0001501;GO:0004222;GO:0004222;GO:0005509;GO:0005509;GO:0005576;GO:0005576;GO:0006508;GO:0006508;GO:0006508;GO:0007275;GO:0008233;GO:0008237;GO:0008237;GO:0008237;GO:0008270;GO:0008270;GO:0016787;GO:0022617;GO:0030154;GO:0046872;GO:0016020;GO:0016021;GO:0004222;GO:0004222;GO:0004222;GO:0005509;GO:0005509;GO:0006508;GO:0006508;GO:0006508;GO:0008233;GO:0008237;GO:0008237;GO:0008237;GO:0008270;GO:…	K09608	EC:3.4.24.-	NOG70307	-	tolloid like 1 [Source:HGNC Symbol;Acc:HGNC:11843]"	7092	O43897;B7ZLW3
ENSG00000038358	16	67873052	67884499	+	6140	EDC4	GO:0000932;GO:0000932;GO:0000932;GO:0005515;GO:0005515;GO:0005515;GO:0005634;GO:0005654;GO:0005737;GO:0005829;GO:0008150;GO:0016020;GO:0031087;GO:0036464;GO:0043928;	K12616	-	NOG270061	-	enhancer of mRNA decapping 4 [Source:HGNCSymbol;Acc:HGNC:17157]	23644	Q6P2E9
ENSG00000038427	5	83471618	83582303	+	14678	VCAN	GO:0001501;GO:0001649;GO:0001750;GO:0005509;GO:0005509;GO:0005515;GO:0005539;GO:0005540;GO:0005540;GO:0005540;GO:0005540;GO:0005576;GO:0005576;GO:0005576;GO:0005615;GO:0005788;GO:0005796;GO:0007155;GO:0007155;GO:0007155;GO:0007275;GO:0007417;GO:0008037;GO:0016020;GO:0030021;GO:0030198;GO:0030206;GO:0030207;GO:0030208;GO:0030246;GO:0031012;GO:0031012;GO:0033165;GO:0042995;GO:0043202;GO:0043687;GO:…	K06793	-	NOG12793	-	versican [Source:HGNC Symbol;Acc:HGNC:2464]"	1462	P13611;A0A024RAQ9;Q59FG9
ENSG00000039068	16	68737292	68835541	+	6103	CDH1	GO:0000902;GO:0005509;GO:0005509;GO:0005509;GO:0005515;GO:0005515;GO:0005515;GO:0005576;GO:0005737;GO:0005737;GO:0005768;GO:0005794;GO:0005802;GO:0005886;GO:0005886;GO:0005886;GO:0005886;GO:0005886;GO:0005886;GO:0005912;GO:0005912;GO:0005912;GO:0007043;GO:0007155;GO:0007155;GO:0007155;GO:0007156;GO:0007156;GO:0007156;GO:0007156;GO:0007156;GO:0007275;GO:0007416;GO:0007416;GO:0008013;GO:0008092;GO:…	K05689	-	NOG328838	-	cadherin 1 [Source:HGNC Symbol;Acc:HGNC:1748]"	999	P12830;A0A0U2ZQU7;B3GN61
ENSG00000039319	5	80408013	80483379	+	15490	ZFYVE16	GO:0005515;GO:0005515;GO:0005545;GO:0005547;GO:0005737;GO:0005768;GO:0005769;GO:0005769;GO:0005829;GO:0006622;GO:0006622;GO:0007165;GO:0016020;GO:0016050;GO:0016197;GO:0016197;GO:0030100;GO:0030509;GO:0031901;GO:0031901;GO:0031901;GO:0043231;GO:0046872;GO:0046872;GO:0046872;GO:0005515;GO:0005515;GO:0005545;GO:0005547;GO:0005737;GO:0005768;GO:0005769;GO:0005769;GO:0005829;GO:0006622;GO:0006622;GO:…	K04679	-	NOG283908	-	zinc finger FYVE-type containing 16 [Source:HGNCSymbol;Acc:HGNC:20756]	9765	Q7Z3T8
ENSG00000039523	16	67518418	67546788	+	6729	RIPOR1	GO:0005515;GO:0005623;GO:0005737;GO:0005737;GO:0005794;GO:0007266;GO:0009267;GO:0009611;GO:0012506;GO:0016020;GO:0030335;GO:0034067;GO:0051683;GO:0070062;GO:0071889;GO:0090316;GO:0005515;GO:0005623;GO:0005737;GO:0005737;GO:0005794;GO:0007266;GO:0009267;GO:0009611;GO:0012506;GO:0016020;GO:0030335;GO:0034067;GO:0051683;GO:0070062;GO:0071889;GO:0090316;GO:0005515;GO:0005623;GO:0005737;GO:0005737;GO:…	-	-	NOG81170	R	RHO family interacting cell polarization regulator 1[Source:HGNC Symbol;Acc:HGNC:25836]	79567	Q6ZS17
ENSG00000039560	5	34656328	34832612	+	7581	RAI14	GO:0001650;GO:0003779;GO:0003779;GO:0005515;GO:0005515;GO:0005634;GO:0005654;GO:0005737;GO:0005829;GO:0005856;GO:0005938;GO:0007283;GO:0030054;GO:0030154;GO:0005515;GO:0005515;GO:0001650;GO:0003779;GO:0003779;GO:0005515;GO:0005515;GO:0005634;GO:0005654;GO:0005737;GO:0005829;GO:0005856;GO:0005938;GO:0007283;GO:0030054;GO:0030154;GO:0001650;GO:0003779;GO:0003779;GO:0005515;GO:0005515;GO:0005634;GO:…	-	-	COG0666	R	retinoic acid induced 14 [Source:HGNCSymbol;Acc:HGNC:14873]	26064	Q9P0K7
ENSG00000040275	5	169583636	169604778	+	4775	SPDL1	GO:0000132;GO:0000132;GO:0000775;GO:0000776;GO:0000777;GO:0000922;GO:0000922;GO:0000940;GO:0000940;GO:0005515;GO:0005515;GO:0005623;GO:0005634;GO:0005694;GO:0005737;GO:0005815;GO:0005829;GO:0005856;GO:0007049;GO:0007080;GO:0007080;GO:0007094;GO:0007094;GO:0019899;GO:0034501;GO:0034501;GO:0034501;GO:0034501;GO:0043515;GO:0043515;GO:0051301;	-	-	NOG136951	S	spindle apparatus coiled-coil protein 1 [Source:HGNCSymbol;Acc:HGNC:26010]	54908	Q96EA4
ENSG00000040731	5	24487100	24644978	-	3660	CDH10	GO:0000902;GO:0005509;GO:0005509;GO:0005509;GO:0005886;GO:0005886;GO:0005886;GO:0005886;GO:0005886;GO:0005912;GO:0007043;GO:0007155;GO:0007155;GO:0007155;GO:0007156;GO:0007156;GO:0007156;GO:0007275;GO:0008092;GO:0009986;GO:0016020;GO:0016020;GO:0016020;GO:0016021;GO:0016339;GO:0016342;GO:0034332;GO:0034332;GO:0044331;GO:0045296;GO:0046872;GO:0098609;GO:0098609;GO:0098609;GO:0098609;GO:0098978;GO:…	K06802	-	NOG257411	-	cadherin 10 [Source:HGNC Symbol;Acc:HGNC:1749]"	1008	Q9Y6N8;X5D8X5
ENSG00000040933	2	98444854	98594392	+	13189	INPP4A	GO:0005515;GO:0005634;GO:0005737;GO:0005737;GO:0005768;GO:0005829;GO:0005886;GO:0006661;GO:0007165;GO:0014069;GO:0016020;GO:0016311;GO:0016316;GO:0016316;GO:0016316;GO:0016316;GO:0016787;GO:0030054;GO:0031901;GO:0034597;GO:0036092;GO:0043647;GO:0045202;GO:0055038;GO:0005515;GO:0005634;GO:0005737;GO:0005737;GO:0005768;GO:0005829;GO:0005886;GO:0006661;GO:0007165;GO:0014069;GO:0016020;GO:0016311;GO:…	K01109	EC:3.1.3.66	NOG289097	-	inositol polyphosphate-4-phosphatase type I A[Source:HGNC Symbol;Acc:HGNC:6074]	3631	Q96PE3
ENSG00000041357	15	78540405	78552417	+	6994	PSMA4	GO:0000502;GO:0004298;GO:0004298;GO:0004298;GO:0005737;GO:0005839;GO:0005839;GO:0006508;GO:0008233;GO:0016787;GO:0019773;GO:0051603;GO:0051603;GO:0000165;GO:0000209;GO:0000502;GO:0000502;GO:0000932;GO:0002223;GO:0002479;GO:0004175;GO:0004175;GO:0004175;GO:0004298;GO:0004298;GO:0004298;GO:0005515;GO:0005634;GO:0005634;GO:0005654;GO:0005654;GO:0005737;GO:0005737;GO:0005829;GO:0005829;GO:0005839;GO:…	K02728	EC:3.4.25.1	COG0638	O	proteasome 20S subunit alpha 4 [Source:HGNCSymbol;Acc:HGNC:9533]	5685	P25789
ENSG00000041515	13	108596152	109208005	+	8816	MYO16	GO:0000166;GO:0003774;GO:0003774;GO:0003779;GO:0005515;GO:0005515;GO:0005524;GO:0005524;GO:0005524;GO:0005654;GO:0005737;GO:0005737;GO:0005886;GO:0008285;GO:0016459;GO:0016459;GO:0016459;GO:0021549;GO:0048471;GO:0051015;GO:2000134;GO:0000166;GO:0003774;GO:0003774;GO:0003779;GO:0005515;GO:0005515;GO:0005524;GO:0005524;GO:0005524;GO:0005654;GO:0005737;GO:0005737;GO:0005886;GO:0008285;GO:0016459;GO:…	K17481	-	COG0666	R	myosin XVI [Source:HGNC Symbol;Acc:HGNC:29822]"	23026	Q9Y6X6
ENSG00000042062	20	50586108	50691542	-	6023	RIPOR3	-	-	-	NOG79748	S	RIPOR family member 3 [Source:HGNCSymbol;Acc:HGNC:16168]	140876	Q96MK2
ENSG00000042286	10	70098223	70132934	-	5135	AIFM2	GO:0003677;GO:0004174;GO:0004174;GO:0005615;GO:0005634;GO:0005737;GO:0005737;GO:0005737;GO:0005739;GO:0005739;GO:0005739;GO:0005741;GO:0005741;GO:0005811;GO:0005829;GO:0005886;GO:0006743;GO:0008637;GO:0008637;GO:0016020;GO:0016021;GO:0016491;GO:0016491;GO:0016491;GO:0016655;GO:0022904;GO:0031966;GO:0042981;GO:0043065;GO:0043065;GO:0050660;GO:0050660;GO:0055114;GO:0055114;GO:0055114;GO:0110076;GO:…	K22745	-	COG1252	C	apoptosis inducing factor mitochondria associated 2[Source:HGNC Symbol;Acc:HGNC:21411]	84883	Q9BRQ8
ENSG00000042813	7	49850421	50121329	-	2625	ZPBP	GO:0001669;GO:0001675;GO:0002080;GO:0002199;GO:0005576;GO:0005576;GO:0005576;GO:0005634;GO:0007339;GO:0007339;GO:0007339;GO:0016020;GO:0031410;GO:0001669;GO:0001675;GO:0002080;GO:0002199;GO:0005576;GO:0005576;GO:0005576;GO:0005634;GO:0007339;GO:0007339;GO:0007339;GO:0016020;GO:0031410;GO:0005576;GO:0005576;GO:0007339;GO:0007339;GO:0016020;GO:0016021;	-	-	NOG41092	-	zona pellucida binding protein [Source:HGNCSymbol;Acc:HGNC:15662]	11055	Q9BS86
ENSG00000042980	8	24294069	24359014	+	9318	ADAM28	GO:0004222;GO:0004222;GO:0005576;GO:0005739;GO:0005886;GO:0005886;GO:0005886;GO:0006508;GO:0006508;GO:0006508;GO:0007283;GO:0008233;GO:0008237;GO:0008237;GO:0008237;GO:0008237;GO:0008237;GO:0016020;GO:0016021;GO:0016787;GO:0046872;GO:0004222;GO:0004222;GO:0005576;GO:0005739;GO:0005886;GO:0005886;GO:0006508;GO:0006508;GO:0006508;GO:0007283;GO:0008233;GO:0008237;GO:0008237;GO:0008237;GO:0008237;GO:…	K08614	EC:3.4.24.-	NOG277164	-	ADAM metallopeptidase domain 28 [Source:HGNCSymbol;Acc:HGNC:206]	10863	Q9UKQ2
ENSG00000043039	11	129375848	129452279	+	3752	BARX2	GO:0000122;GO:0000790;GO:0000977;GO:0000977;GO:0000981;GO:0001228;GO:0001228;GO:0001502;GO:0001502;GO:0003677;GO:0003677;GO:0003677;GO:0003677;GO:0003677;GO:0003682;GO:0003700;GO:0005634;GO:0005634;GO:0005654;GO:0005667;GO:0005829;GO:0006355;GO:0006355;GO:0006357;GO:0009888;GO:0014902;GO:0043565;GO:0043565;GO:0043565;GO:0045944;GO:0045944;GO:0048513;	K09361	-	NOG324720	-	BARX homeobox 2 [Source:HGNC Symbol;Acc:HGNC:956]"	8538	Q9UMQ3
ENSG00000043093	3	182938074	182985953	-	8307	DCUN1D1	GO:0000151;GO:0000151;GO:0005515;GO:0005515;GO:0005515;GO:0005634;GO:0005654;GO:0005829;GO:0005829;GO:0031624;GO:0032182;GO:0043687;GO:0045116;GO:0051443;GO:0097602;GO:2000436;GO:0005654;GO:0005829;GO:0005654;GO:0005829;GO:0005654;GO:0005829;GO:0005654;GO:0005829;GO:0005654;GO:0005829;GO:0005515;GO:0005654;GO:0005829;	K17822	-	NOG273293	-	defective in cullin neddylation 1 domain containing1 [Source:HGNC Symbol;Acc:HGNC:18184]	54165	Q96GG9;B4DM76
ENSG00000043143	5	134524312	134583230	+	9877	JADE2	GO:0000209;GO:0005654;GO:0046872;GO:0050767;GO:0050769;GO:0051865;GO:0060395;GO:0061630;GO:1990138;GO:0005654;GO:0046872;GO:0046872;GO:0000123;GO:0005515;GO:0005654;GO:0016567;GO:0016740;GO:0043966;GO:0043981;GO:0043982;GO:0043983;GO:0046872;GO:0070062;GO:0046872;GO:0005654;	K22155	EC:2.3.2.27	COG5141	R	jade family PHD finger 2 [Source:HGNCSymbol;Acc:HGNC:22984]	23338	Q9NQC1
ENSG00000043355	13	99981784	99986765	+	3290	ZIC2	GO:0000977;GO:0000981;GO:0003676;GO:0003676;GO:0003677;GO:0003700;GO:0005634;GO:0005634;GO:0005654;GO:0005737;GO:0006357;GO:0007275;GO:0007399;GO:0007417;GO:0007420;GO:0007601;GO:0016604;GO:0030154;GO:0031490;GO:0045892;GO:0045893;GO:0046872;GO:0051091;	K06235	-	COG5048	R	Zic family member 2 [Source:HGNCSymbol;Acc:HGNC:12873]	7546	O95409;A0A024RDY6
ENSG00000043514	1	39838110	39883511	-	6533	TRIT1	GO:0000166;GO:0003676;GO:0003676;GO:0005524;GO:0005524;GO:0005524;GO:0005575;GO:0005737;GO:0005739;GO:0005739;GO:0005759;GO:0006400;GO:0008033;GO:0008033;GO:0008033;GO:0008270;GO:0008270;GO:0016740;GO:0046872;GO:0052381;GO:0052381;GO:0052381;GO:0052381;GO:0052381;GO:0070900;GO:0000166;GO:0003676;GO:0003676;GO:0005524;GO:0005524;GO:0005575;GO:0005737;GO:0005739;GO:0005739;GO:0005759;GO:0006400;GO:…	K00791	EC:2.5.1.75	COG0324	J	tRNA isopentenyltransferase 1 [Source:HGNCSymbol;Acc:HGNC:20286]	54802	Q9H3H1;Q3T7C7;Q53F11
ENSG00000044090	6	43037617	43053945	-	6101	CUL7	GO:0000226;GO:0000226;GO:0000226;GO:0000281;GO:0001570;GO:0001837;GO:0001890;GO:0005515;GO:0005515;GO:0005680;GO:0005737;GO:0005794;GO:0005813;GO:0005815;GO:0005829;GO:0005856;GO:0006508;GO:0006511;GO:0006511;GO:0007030;GO:0007088;GO:0016032;GO:0016567;GO:0016567;GO:0016567;GO:0031467;GO:0031467;GO:0031467;GO:0031625;GO:0031625;GO:0036498;GO:0043687;GO:0048471;GO:0050775;GO:1990393;GO:1990393;GO:…	K10613	-	NOG48148	-	cullin 7 [Source:HGNC Symbol;Acc:HGNC:21024]"	9820	Q14999
ENSG00000044115	5	138610967	138935034	+	8830	CTNNA1	GO:0007155;GO:0007155;GO:0045296;GO:0045296;GO:0051015;GO:0051015;GO:0007155;GO:0007155;GO:0045296;GO:0045296;GO:0051015;GO:0051015;GO:0007155;GO:0007155;GO:0045296;GO:0045296;GO:0051015;GO:0051015;GO:0007155;GO:0007155;GO:0045296;GO:0045296;GO:0051015;GO:0051015;GO:0007155;GO:0007155;GO:0045296;GO:0045296;GO:0051015;GO:0051015;GO:0005198;GO:0005198;GO:0005886;GO:0007155;GO:0007155;GO:0015629;GO:…	K05691	-	NOG240050	-	catenin alpha 1 [Source:HGNC Symbol;Acc:HGNC:2509]"	1495	P35221;A0A384MDY0
ENSG00000044446	X	18892298	18984114	-	8547	PHKA2	GO:0003824;GO:0003824;GO:0004689;GO:0004689;GO:0005515;GO:0005516;GO:0005516;GO:0005516;GO:0005829;GO:0005886;GO:0005964;GO:0005964;GO:0005975;GO:0005975;GO:0005977;GO:0005977;GO:0005977;GO:0005980;GO:0006091;GO:0006464;GO:0006468;GO:0016020;	K07190	-	NOG82518	P	phosphorylase kinase regulatory subunit alpha 2[Source:HGNC Symbol;Acc:HGNC:8926]	5256	P46019
ENSG00000044459	9	17134982	17503923	+	11064	CNTLN	GO:0005654;GO:0005737;GO:0005813;GO:0005813;GO:0005814;GO:0005814;GO:0005829;GO:0005856;GO:0010457;GO:0010457;GO:0019901;GO:0019904;GO:0030674;GO:0033365;GO:0033365;GO:0070062;GO:0005654;GO:0005737;GO:0005813;GO:0005813;GO:0005814;GO:0005814;GO:0005829;GO:0005856;GO:0010457;GO:0010457;GO:0019901;GO:0019904;GO:0030674;GO:0033365;GO:0033365;GO:0070062;	K16467	-	NOG129417	S	centlein [Source:HGNC Symbol;Acc:HGNC:23432]"	54875	Q9NXG0
ENSG00000046889	8	67952046	68237032	+	12132	PREX2	GO:0005085;GO:0005085;GO:0005085;GO:0005096;GO:0005515;GO:0005829;GO:0005886;GO:0005886;GO:0007186;GO:0007186;GO:0008344;GO:0014065;GO:0030676;GO:0030676;GO:0030676;GO:0030676;GO:0035556;GO:0035556;GO:0043547;GO:0048813;	K17588	-	COG5422	T	phosphatidylinositol-3,4,5-trisphosphate dependentRac exchange factor 2 [Source:HGNC Symbol;Acc:HGNC:22950]	80243	Q70Z35
ENSG00000047056	10	1049538	1132384	+	6301	WDR37	GO:0000460;GO:0000470;GO:0005515;GO:0005634;GO:0005737;GO:0030687;GO:0070545;GO:0000460;GO:0000470;GO:0005515;GO:0005634;GO:0005737;GO:0030687;GO:0070545;GO:0005515;GO:0005515;GO:0005515;GO:0005515;	-	-	COG2319	R	WD repeat domain 37 [Source:HGNCSymbol;Acc:HGNC:31406]	22884	Q9Y2I8
ENSG00000047188	5	113513694	113595285	+	10805	YTHDC2	GO:0000166;GO:0003676;GO:0003676;GO:0003723;GO:0003723;GO:0003723;GO:0003723;GO:0003723;GO:0003724;GO:0004386;GO:0004386;GO:0004386;GO:0005515;GO:0005515;GO:0005515;GO:0005524;GO:0005524;GO:0005524;GO:0005634;GO:0005737;GO:0005737;GO:0005737;GO:0005783;GO:0007283;GO:0007286;GO:0007286;GO:0008186;GO:0016787;GO:0030154;GO:0034458;GO:0034458;GO:0034612;GO:0035770;GO:0035770;GO:0044829;GO:0048477;GO:…	K20099	EC:3.6.4.13	COG1643	L	YTH domain containing 2 [Source:HGNCSymbol;Acc:HGNC:24721]	64848	Q9H6S0
ENSG00000047230	X	16587999	16712936	-	5531	CTPS2	GO:0000166;GO:0003883;GO:0003883;GO:0003883;GO:0003883;GO:0003883;GO:0005515;GO:0005524;GO:0005737;GO:0005829;GO:0006220;GO:0006221;GO:0006221;GO:0006221;GO:0006241;GO:0006241;GO:0006241;GO:0006541;GO:0015949;GO:0016874;GO:0019856;GO:0042802;GO:0042802;GO:0044210;GO:0097268;GO:0000166;GO:0003883;GO:0003883;GO:0003883;GO:0003883;GO:0003883;GO:0005515;GO:0005524;GO:0005737;GO:0005829;GO:0006220;GO:…	K01937	EC:6.3.4.2	COG0504	F	CTP synthase 2 [Source:HGNC Symbol;Acc:HGNC:2520]"	56474	Q9NRF8;A0A024RC00
ENSG00000047346	15	52581317	52709817	-	9832	FAM214A	GO:0005515;GO:0005515;GO:0005515;GO:0005515;	-	-	NOG303874	-	family with sequence similarity 214 member A[Source:HGNC Symbol;Acc:HGNC:25609]	56204	Q32MH5
ENSG00000047365	4	35948221	36244514	-	12427	ARAP2	GO:0005096;GO:0005096;GO:0005096;GO:0005515;GO:0005547;GO:0005547;GO:0005547;GO:0005737;GO:0005829;GO:0007165;GO:0007165;GO:0043547;GO:0043547;GO:0046872;GO:0051056;GO:0005096;GO:0005096;GO:0005096;GO:0005547;GO:0005547;GO:0007165;GO:0007165;GO:0043547;GO:0043547;	K18440	-	COG5347	U	ArfGAP with RhoGAP domain, ankyrin repeat and PHdomain 2 [Source:HGNC Symbol;Acc:HGNC:16924]	116984	Q8WZ64;A7E2A5
ENSG00000047410	1	186311652	186375693	-	12350	TPR	GO:0000122;GO:0000775;GO:0000776;GO:0003682;GO:0003723;GO:0003729;GO:0005515;GO:0005515;GO:0005634;GO:0005635;GO:0005635;GO:0005643;GO:0005643;GO:0005643;GO:0005654;GO:0005694;GO:0005737;GO:0005819;GO:0005856;GO:0005868;GO:0006110;GO:0006404;GO:0006405;GO:0006406;GO:0006406;GO:0006409;GO:0006606;GO:0006606;GO:0006606;GO:0006999;GO:0007049;GO:0007094;GO:0010965;GO:0015031;GO:0015631;GO:0016020;GO:…	K09291	-	NOG12793	-	translocated promoter region, nuclear basket protein[Source:HGNC Symbol;Acc:HGNC:12017]	7175	P12270
ENSG00000047579	6	15522807	15663058	-	3046	DTNBP1	GO:0001956;GO:0001956;GO:0005515;GO:0005515;GO:0005634;GO:0005634;GO:0005737;GO:0005737;GO:0005737;GO:0005737;GO:0005768;GO:0005783;GO:0005789;GO:0005789;GO:0005829;GO:0005886;GO:0005886;GO:0006996;GO:0007596;GO:0008089;GO:0008089;GO:0010008;GO:0010628;GO:0010628;GO:0014059;GO:0014059;GO:0014069;GO:0014069;GO:0015630;GO:0016020;GO:0016528;GO:0030054;GO:0030424;GO:0030424;GO:0030426;GO:0030426;GO:…	K20189	-	NOG81712	S	dystrobrevin binding protein 1 [Source:HGNCSymbol;Acc:HGNC:17328]	84062	Q96EV8;A0A0S2Z5U8
ENSG00000047597	X	37685791	37732130	+	5174	XK	GO:0005215;GO:0005515;GO:0005623;GO:0005886;GO:0006865;GO:0006874;GO:0008361;GO:0010961;GO:0016020;GO:0016021;GO:0016021;GO:0016021;GO:0016021;GO:0016021;GO:0031133;GO:0042552;GO:0048741;	K19522	-	NOG149424	S	X-linked Kx blood group [Source:HGNCSymbol;Acc:HGNC:12811]	7504	P51811
ENSG00000047617	12	5531869	5946232	-	6255	ANO2	GO:0005229;GO:0005254;GO:0005515;GO:0005654;GO:0005886;GO:0005886;GO:0005886;GO:0006811;GO:0006821;GO:0016020;GO:0016021;GO:0034220;GO:0034707;GO:0046983;GO:0046983;GO:1902476;GO:0005654;GO:0005886;GO:0016020;GO:0016021;GO:0046983;GO:0046983;GO:0005229;GO:0005254;GO:0005515;GO:0005654;GO:0005886;GO:0005886;GO:0005886;GO:0006811;GO:0006821;GO:0016020;GO:0016021;GO:0034220;GO:0034707;GO:0046983;GO:…	K19497	-	NOG320103	-	anoctamin 2 [Source:HGNC Symbol;Acc:HGNC:1183]"	57101	Q9NQ90;F1T0L7
ENSG00000047634	X	17737449	17754988	+	5497	SCML1	GO:0003677;GO:0003700;GO:0005515;GO:0005634;GO:0006355;GO:0009653;GO:0003677;GO:0003700;GO:0005515;GO:0005634;GO:0006355;GO:0009653;GO:0003677;GO:0003700;GO:0005515;GO:0005634;GO:0006355;GO:0009653;GO:0003677;GO:0003700;GO:0005515;GO:0005634;GO:0006355;GO:0009653;	K11464	-	NOG262152	-	Scm polycomb group protein like 1 [Source:HGNCSymbol;Acc:HGNC:10580]	6322	Q9UN30
ENSG00000047644	X	10015254	10144474	+	7418	WWC3	GO:0000122;GO:0005829;GO:0019900;GO:0035331;GO:0046621;GO:0060090;	-	-	NOG117285	S	WWC family member 3 [Source:HGNCSymbol;Acc:HGNC:29237]	55841	Q9ULE0
ENSG00000047662	4	17629306	17781621	-	6731	FAM184B	-	-	-	NOG147962	S	family with sequence similarity 184 member B[Source:HGNC Symbol;Acc:HGNC:29235]	27146	Q9ULE4
ENSG00000047849	3	47850690	48089272	-	14943	MAP4	GO:0005737;GO:0005856;GO:0005874;GO:0008017;GO:0008017;GO:0015631;GO:0015631;GO:0000226;GO:0000226;GO:0003723;GO:0005198;GO:0005515;GO:0005623;GO:0005737;GO:0005829;GO:0005856;GO:0005874;GO:0005875;GO:0005886;GO:0005930;GO:0007052;GO:0008017;GO:0008017;GO:0008017;GO:0015630;GO:0015631;GO:0015631;GO:0030424;GO:0031175;GO:0043005;GO:0051012;GO:0051294;GO:0051301;GO:0072686;GO:1902856;GO:0005737;GO:…	K10431	-	NOG148882	S	microtubule associated protein 4 [Source:HGNCSymbol;Acc:HGNC:6862]	4134	P27816
ENSG00000047932	6	117560269	117602542	-	4628	GOPC	GO:0000139;GO:0005515;GO:0005515;GO:0005515;GO:0005737;GO:0005765;GO:0005794;GO:0005794;GO:0005794;GO:0005794;GO:0005886;GO:0005886;GO:0006888;GO:0006893;GO:0010360;GO:0014069;GO:0015031;GO:0016020;GO:0030054;GO:0030140;GO:0030425;GO:0030660;GO:0032991;GO:0042802;GO:0042995;GO:0043004;GO:0043004;GO:0043004;GO:0044325;GO:0045176;GO:0045202;GO:0050790;GO:2000009;GO:0000139;GO:0005515;GO:0005515;GO:…	-	-	NOG278699	-	golgi associated PDZ and coiled-coil motifcontaining [Source:HGNC Symbol;Acc:HGNC:17643]	57120	Q9HD26
ENSG00000048028	11	113797874	113875570	-	5719	USP28	GO:0000077;GO:0000077;GO:0004197;GO:0004843;GO:0004843;GO:0005515;GO:0005515;GO:0005634;GO:0005654;GO:0005654;GO:0005654;GO:0006281;GO:0006508;GO:0006511;GO:0006511;GO:0006974;GO:0007265;GO:0008233;GO:0008234;GO:0008283;GO:0010212;GO:0016579;GO:0016579;GO:0016579;GO:0016579;GO:0016579;GO:0016604;GO:0016787;GO:0031647;GO:0032991;GO:0034644;GO:0036459;GO:0036459;GO:0036459;GO:0036459;GO:0042771;GO:…	K21122	EC:3.4.19.12	COG5077	O	ubiquitin specific peptidase 28 [Source:HGNCSymbol;Acc:HGNC:12625]	57646	Q96RU2
ENSG00000048052	7	18086949	19002416	+	16827	HDAC9	GO:0000118;GO:0000118;GO:0000122;GO:0000122;GO:0003714;GO:0004407;GO:0004407;GO:0004407;GO:0005080;GO:0005515;GO:0005515;GO:0005634;GO:0005634;GO:0005654;GO:0005667;GO:0005737;GO:0005737;GO:0006325;GO:0006325;GO:0006954;GO:0007507;GO:0008134;GO:0008134;GO:0016575;GO:0016575;GO:0016787;GO:0030183;GO:0032041;GO:0032869;GO:0033558;GO:0034739;GO:0034983;GO:0035097;GO:0035097;GO:0042113;GO:0042632;GO:…	K11409	EC:3.5.1.98	COG0123	BQ	histone deacetylase 9 [Source:HGNCSymbol;Acc:HGNC:14065]	9734	Q9UKV0
ENSG00000048405	7	127346790	127431924	-	5793	ZNF800	GO:0003676;GO:0003676;GO:0003677;GO:0005634;GO:0046872;GO:0003676;GO:0003676;GO:0003677;GO:0005634;GO:0046872;GO:0003676;GO:0003676;GO:0003677;GO:0005634;GO:0046872;GO:0003676;GO:0003676;	-	-	NOG304830	-	zinc finger protein 800 [Source:HGNCSymbol;Acc:HGNC:27267]	168850	Q2TB10
ENSG00000048471	16	11976734	12574287	+	11299	SNX29	GO:0035091;GO:0035091;GO:0035091;GO:0035091;	K17935	-	NOG86473	O	sorting nexin 29 [Source:HGNCSymbol;Acc:HGNC:30542]	92017	Q8TEQ0
ENSG00000048649	11	77659996	77821017	-	15740	RSF1	GO:0000123;GO:0000790;GO:0004402;GO:0005515;GO:0005515;GO:0005634;GO:0005634;GO:0005654;GO:0005654;GO:0006325;GO:0006334;GO:0006338;GO:0006352;GO:0006355;GO:0006355;GO:0016573;GO:0016584;GO:0031213;GO:0031213;GO:0031213;GO:0034080;GO:0042393;GO:0042393;GO:0043392;GO:0045892;GO:0045892;GO:0045893;GO:0045944;GO:0046872;GO:0050434;GO:0000123;GO:0000790;GO:0004402;GO:0005515;GO:0005515;GO:0005634;GO:…	K11657	-	NOG79337	S	remodeling and spacing factor 1 [Source:HGNCSymbol;Acc:HGNC:18118]	51773	Q96T23;Q05DG0
ENSG00000048707	1	12230030	12512047	+	20768	VPS13D	GO:0005515;GO:0005623;GO:0006623;GO:0007005;GO:0007005;GO:0019898;GO:0045053;GO:0070062;GO:1901526;GO:0005515;GO:0005623;GO:0006623;GO:0007005;GO:0007005;GO:0019898;GO:0045053;GO:0070062;GO:1901526;GO:0005515;	K19527	-	COG5043	U	vacuolar protein sorting 13 homolog D [Source:HGNCSymbol;Acc:HGNC:23595]	55187	Q5THJ4
ENSG00000048740	10	10798397	11336675	+	10978	CELF2	GO:0003676;GO:0003676;GO:0003723;GO:0000381;GO:0003676;GO:0003676;GO:0003723;GO:0003723;GO:0003723;GO:0003723;GO:0003723;GO:0003729;GO:0005634;GO:0005634;GO:0005737;GO:0005737;GO:0006376;GO:0006376;GO:0006396;GO:0006397;GO:0008016;GO:0036002;GO:1990904;GO:1990904;GO:1990904;GO:0003676;GO:0003676;GO:0003723;GO:0003723;GO:0003723;GO:1990904;GO:1990904;GO:0000381;GO:0003676;GO:0003676;GO:0003723;GO:…	K13207	-	NOG251494	-	CUGBP Elav-like family member 2 [Source:HGNCSymbol;Acc:HGNC:2550]	10659	O95319
ENSG00000048991	2	135531455	135725270	+	7898	R3HDM1	GO:0003676;GO:0003676;GO:0003723;GO:0003676;GO:0003676;GO:0003723;GO:0003676;GO:0003676;GO:0003723;GO:0003676;GO:0003676;GO:0003723;GO:0003676;GO:0003676;GO:0003723;GO:0003676;GO:0003676;GO:0003676;	-	-	NOG295106	-	R3H domain containing 1 [Source:HGNCSymbol;Acc:HGNC:9757]	23518	Q15032
ENSG00000049192	5	65148738	65481920	-	8565	ADAMTS6	GO:0003279;GO:0004222;GO:0004222;GO:0005576;GO:0006508;GO:0006508;GO:0006508;GO:0007507;GO:0008233;GO:0008233;GO:0008233;GO:0008237;GO:0008237;GO:0008237;GO:0008237;GO:0016787;GO:0035904;GO:0046872;GO:0060976;GO:0004222;GO:0005576;GO:0006508;GO:0006508;GO:0008233;GO:0008233;GO:0008237;GO:0008237;GO:0008237;GO:0016787;GO:0046872;	K08621	EC:3.4.24.-	NOG237764	-	ADAM metallopeptidase with thrombospondin type 1motif 6 [Source:HGNC Symbol;Acc:HGNC:222]	11174	Q9UKP5;Q5IR90
ENSG00000049239	1	9234774	9271337	+	9322	H6PD	GO:0003824;GO:0004345;GO:0004345;GO:0004345;GO:0005783;GO:0005788;GO:0005975;GO:0005975;GO:0005975;GO:0006006;GO:0006006;GO:0006006;GO:0006098;GO:0006098;GO:0006098;GO:0008152;GO:0009051;GO:0016491;GO:0016614;GO:0016614;GO:0016787;GO:0017057;GO:0017057;GO:0017057;GO:0047936;GO:0050661;GO:0050661;GO:0055114;GO:0055114;GO:0055114;GO:2000064;GO:0004345;GO:0005975;GO:0006006;GO:0006098;GO:0016614;GO:…	K13937	-	COG0363	G	hexose-6-phosphate dehydrogenase/glucose 1-dehydrogenase [Source:HGNC Symbol;Acc:HGNC:4795]	9563	O95479
ENSG00000049245	1	7771296	7781432	+	2733	VAMP3	GO:0000149;GO:0001921;GO:0001921;GO:0002479;GO:0005484;GO:0005515;GO:0005515;GO:0005829;GO:0005829;GO:0005886;GO:0005886;GO:0005886;GO:0005886;GO:0005886;GO:0006887;GO:0006904;GO:0006906;GO:0009986;GO:0015031;GO:0016020;GO:0016021;GO:0016021;GO:0016021;GO:0016021;GO:0016192;GO:0016192;GO:0016192;GO:0016192;GO:0016324;GO:0017075;GO:0017075;GO:0017156;GO:0019905;GO:0030054;GO:0030133;GO:0030136;GO:…	K13505	-	NOG266115	-	vesicle associated membrane protein 3 [Source:HGNCSymbol;Acc:HGNC:12644]	9341	Q15836;Q6FGG2
ENSG00000049246	1	7784320	7845177	+	8099	PER3	GO:0005515;GO:0032922;GO:0032922;GO:0000122;GO:0000122;GO:0000122;GO:0000976;GO:0001222;GO:0005515;GO:0005515;GO:0005634;GO:0005634;GO:0005737;GO:0005737;GO:0007623;GO:0008134;GO:0009416;GO:0019900;GO:0031625;GO:0032922;GO:0032922;GO:0032922;GO:0043153;GO:0045187;GO:0045187;GO:0048511;GO:0050821;GO:0005515;GO:0032922;GO:0032922;GO:0000122;GO:0000122;GO:0000976;GO:0001222;GO:0005515;GO:0005515;GO:…	K21945	-	NOG269786	-	period circadian regulator 3 [Source:HGNCSymbol;Acc:HGNC:8847]	8863	P56645;A2I2N5
ENSG00000049283	17	50532682	50543750	+	4503	EPN3	GO:0005515;GO:0005634;GO:0005654;GO:0005737;GO:0005905;GO:0008289;GO:0019897;GO:0030136;GO:0031410;GO:0043231;GO:0048471;GO:0070062;GO:1990175;GO:0005515;GO:0005634;GO:0005654;GO:0005737;GO:0008289;GO:0019897;GO:0030136;GO:0031410;GO:0043231;GO:0048471;GO:0070062;	K12471	-	NOG263730	-	epsin 3 [Source:HGNC Symbol;Acc:HGNC:18235]"	55040	Q9H201
ENSG00000049323	2	32946953	33399509	+	7348	LTBP1	GO:0001527;GO:0003281;GO:0005024;GO:0005201;GO:0005509;GO:0005509;GO:0005515;GO:0005515;GO:0005515;GO:0005576;GO:0005576;GO:0005576;GO:0005788;GO:0007178;GO:0019838;GO:0031012;GO:0031012;GO:0032991;GO:0035583;GO:0035583;GO:0035904;GO:0043687;GO:0044267;GO:0050431;GO:0050436;GO:0050436;GO:0060976;GO:0062023;GO:0062023;GO:1901388;GO:0005509;GO:0005509;GO:0005509;GO:0005509;GO:0001527;GO:0005024;GO:…	K19559	-	NOG318792	-	latent transforming growth factor beta bindingprotein 1 [Source:HGNC Symbol;Acc:HGNC:6714]	4052	Q14766
ENSG00000049449	11	32091074	32105722	+	4472	RCN1	GO:0005509;GO:0005509;GO:0005509;GO:0005509;GO:0005515;GO:0005783;GO:0005783;GO:0005783;GO:0005788;GO:0005788;GO:0005788;GO:0043687;GO:0044267;GO:0046872;	-	-	NOG271367	-	reticulocalbin 1 [Source:HGNC Symbol;Acc:HGNC:9934]"	5954	Q15293;V9HW95
ENSG00000049541	7	74231499	74254458	-	2211	RFC2	GO:0000166;GO:0003677;GO:0003677;GO:0003689;GO:0003689;GO:0005515;GO:0005515;GO:0005524;GO:0005524;GO:0005524;GO:0005634;GO:0005634;GO:0005654;GO:0005663;GO:0005663;GO:0006260;GO:0006260;GO:0006260;GO:0006260;GO:0006261;GO:0006281;GO:0006283;GO:0006296;GO:0006297;GO:0017116;GO:0019985;GO:0031390;GO:0032201;GO:0032508;GO:0033683;GO:0042276;GO:0042769;GO:0070987;GO:1900264;GO:1901796;GO:0000166;GO:…	K10755	-	COG0470	L	replication factor C subunit 2 [Source:HGNCSymbol;Acc:HGNC:9970]	5982	P35250
ENSG00000049618	6	156776020	157210779	+	45931	ARID1B	GO:0003677;GO:0003677;GO:0005634;GO:0006338;GO:0006338;GO:0016514;GO:0016514;GO:0035060;GO:0035060;GO:0071565;GO:0071565;GO:0003677;GO:0003677;GO:0003677;GO:0003677;GO:0003713;GO:0005515;GO:0005634;GO:0005654;GO:0005654;GO:0005829;GO:0005886;GO:0006325;GO:0006338;GO:0006338;GO:0006357;GO:0007399;GO:0016514;GO:0016514;GO:0016514;GO:0016514;GO:0031491;GO:0035060;GO:0035060;GO:0043044;GO:0045202;GO:…	K11653	-	NOG12793	-	AT-rich interaction domain 1B [Source:HGNCSymbol;Acc:HGNC:18040]	57492	Q8NFD5
ENSG00000049759	18	58044226	58401540	+	17596	NEDD4L	GO:0000122;GO:0000209;GO:0000209;GO:0003254;GO:0004842;GO:0004842;GO:0004842;GO:0004842;GO:0004842;GO:0005515;GO:0005515;GO:0005515;GO:0005623;GO:0005654;GO:0005737;GO:0005737;GO:0005768;GO:0005771;GO:0005794;GO:0005829;GO:0005886;GO:0006511;GO:0006511;GO:0006511;GO:0006511;GO:0006513;GO:0006814;GO:0006883;GO:0007588;GO:0010038;GO:0015459;GO:0016032;GO:0016567;GO:0016567;GO:0016567;GO:0016740;GO:…	K13305	EC:2.3.2.26	COG5021	O	NEDD4 like E3 ubiquitin protein ligase [Source:HGNCSymbol;Acc:HGNC:7728]	23327	Q96PU5
ENSG00000049860	5	74640023	74722647	+	5015	HEXB	GO:0004553;GO:0004553;GO:0005975;GO:0005975;GO:0001501;GO:0001669;GO:0004553;GO:0004553;GO:0004563;GO:0004563;GO:0004563;GO:0004563;GO:0004563;GO:0005515;GO:0005576;GO:0005615;GO:0005623;GO:0005764;GO:0005764;GO:0005975;GO:0005975;GO:0006687;GO:0006687;GO:0006689;GO:0006874;GO:0007040;GO:0007338;GO:0007341;GO:0007605;GO:0007626;GO:0008049;GO:0008152;GO:0008360;GO:0008375;GO:0008654;GO:0009313;GO:…	K12373	EC:3.2.1.52	COG3525	G	hexosaminidase subunit beta [Source:HGNCSymbol;Acc:HGNC:4879]	3074	P07686;A0A024RAJ6
ENSG00000049883	5	72320367	72368395	+	12115	PTCD2	GO:0003723;GO:0005739;GO:0005739;GO:0005739;GO:0005739;GO:0006397;GO:0007005;GO:0007275;GO:0050684;GO:0050684;GO:0050684;GO:0050684;GO:0005739;GO:0005739;GO:0050684;GO:0050684;GO:0005739;GO:0050684;GO:0001822;GO:0001889;GO:0003723;GO:0005515;GO:0005739;GO:0005739;GO:0005739;GO:0005739;GO:0006397;GO:0007005;GO:0007005;GO:0007275;GO:0007507;GO:0010468;GO:0048747;GO:0050684;GO:0050684;GO:0050684;GO:…	K17711	-	NOG41863	S	pentatricopeptide repeat domain 2 [Source:HGNCSymbol;Acc:HGNC:25734]	79810	Q8WV60;A0A024RAM6;B3KPU6
ENSG00000050327	7	144355288	144380632	+	5818	ARHGEF5	GO:0002102;GO:0002408;GO:0005085;GO:0005085;GO:0005085;GO:0005515;GO:0005515;GO:0005515;GO:0005525;GO:0005634;GO:0005654;GO:0005737;GO:0005829;GO:0005829;GO:0005886;GO:0007186;GO:0008289;GO:0030036;GO:0030054;GO:0032956;GO:0035556;GO:0035556;GO:0042995;GO:0043065;GO:0043087;GO:0043507;GO:0043547;GO:0051056;GO:0051091;GO:0051493;GO:0051496;GO:0071803;GO:0071944;GO:1904591;GO:0005085;GO:0005085;GO:…	K20684	-	COG5422	T	Rho guanine nucleotide exchange factor 5[Source:HGNC Symbol;Acc:HGNC:13209]	7984	Q12774
ENSG00000050344	7	26152198	26187137	+	4303	NFE2L3	GO:0000122;GO:0000790;GO:0000976;GO:0000978;GO:0000981;GO:0001227;GO:0003677;GO:0003677;GO:0003677;GO:0003700;GO:0003700;GO:0003700;GO:0003700;GO:0003713;GO:0005515;GO:0005634;GO:0005634;GO:0005634;GO:0005634;GO:0005737;GO:0006355;GO:0006355;GO:0006357;GO:0006357;GO:0006357;GO:0006366;GO:0045893;GO:0003700;GO:0003700;GO:0006357;GO:0006357;	K09040	-	NOG278006	-	nuclear factor, erythroid 2 like 3 [Source:HGNCSymbol;Acc:HGNC:7783]	9603	Q9Y4A8
ENSG00000050426	12	51047962	51060424	+	6032	LETMD1	GO:0005654;GO:0005730;GO:0005739;GO:0005739;GO:0016020;GO:0016021;GO:0043022;GO:0043022;GO:0005515;GO:0005654;GO:0005730;GO:0005739;GO:0005739;GO:0005741;GO:0016020;GO:0016021;GO:0043022;GO:0043022;GO:0005654;GO:0005730;GO:0005739;GO:0005739;GO:0016020;GO:0016021;GO:0043022;GO:0043022;GO:0005515;GO:0005654;GO:0005730;GO:0005739;GO:0005739;GO:0005741;GO:0016020;GO:0016021;GO:0043022;GO:0043022;GO:…	-	-	NOG296123	-	LETM1 domain containing 1 [Source:HGNCSymbol;Acc:HGNC:24241]	25875	Q6P1Q0;A0A384P5D7
ENSG00000050438	12	51391317	51515763	+	17920	SLC4A8	GO:0005452;GO:0005452;GO:0005623;GO:0005886;GO:0005886;GO:0006811;GO:0006814;GO:0006820;GO:0006820;GO:0008021;GO:0008509;GO:0008509;GO:0008510;GO:0008510;GO:0015081;GO:0015106;GO:0015108;GO:0015297;GO:0015301;GO:0015701;GO:0015701;GO:0015701;GO:0016020;GO:0016020;GO:0016020;GO:0016020;GO:0016021;GO:0016021;GO:0016021;GO:0030425;GO:0032279;GO:0032280;GO:0032809;GO:0035725;GO:0042391;GO:0042734;GO:…	K13859	-	NOG268067	-	solute carrier family 4 member 8 [Source:HGNCSymbol;Acc:HGNC:11034]	9498	Q2Y0W8
ENSG00000050555	9	131009174	131094473	+	7502	LAMC3	GO:0000904;GO:0005198;GO:0005576;GO:0005576;GO:0005604;GO:0005604;GO:0005604;GO:0007155;GO:0007601;GO:0009887;GO:0009888;GO:0014002;GO:0016020;GO:0016477;GO:0030198;GO:0031012;GO:0034446;GO:0060041;	K06247	-	NOG235720	-	laminin subunit gamma 3 [Source:HGNCSymbol;Acc:HGNC:6494]	10319	Q9Y6N6;Q8N2D6
ENSG00000050628	1	70852353	71047808	-	9653	PTGER3	GO:0004930;GO:0004930;GO:0004930;GO:0004955;GO:0004955;GO:0004957;GO:0004957;GO:0004957;GO:0004957;GO:0004957;GO:0005623;GO:0005635;GO:0005886;GO:0005886;GO:0005886;GO:0005886;GO:0005887;GO:0006954;GO:0007165;GO:0007186;GO:0007186;GO:0007186;GO:0007186;GO:0007186;GO:0007189;GO:0007200;GO:0007204;GO:0008219;GO:0014827;GO:0016020;GO:0016021;GO:0016021;GO:0016021;GO:0031622;GO:0060455;GO:0004930;GO:…	K04260	-	NOG244691	-	prostaglandin E receptor 3 [Source:HGNCSymbol;Acc:HGNC:9595]	5733	P43115
ENSG00000050820	16	75228181	75268053	-	9199	BCAR1	GO:0001558;GO:0001726;GO:0005515;GO:0005515;GO:0005515;GO:0005737;GO:0005737;GO:0005829;GO:0005886;GO:0005886;GO:0005925;GO:0005925;GO:0005925;GO:0007015;GO:0007155;GO:0007165;GO:0007165;GO:0007169;GO:0007173;GO:0007186;GO:0007229;GO:0008286;GO:0010595;GO:0016477;GO:0016477;GO:0017124;GO:0019901;GO:0030054;GO:0030335;GO:0035729;GO:0042981;GO:0048008;GO:0048010;GO:0048010;GO:0048011;GO:0048012;GO:…	K05726	-	NOG82196	C	BCAR1 scaffold protein, Cas family member[Source:HGNC Symbol;Acc:HGNC:971]	9564	P56945
ENSG00000051180	15	40694774	40732340	+	3084	RAD51	GO:0000166;GO:0000166;GO:0003677;GO:0003677;GO:0005524;GO:0005524;GO:0006281;GO:0006281;GO:0008094;GO:0008094;GO:0000150;GO:0000150;GO:0000166;GO:0000166;GO:0000166;GO:0000228;GO:0000722;GO:0000724;GO:0000724;GO:0000724;GO:0000724;GO:0000730;GO:0000730;GO:0000784;GO:0000785;GO:0000790;GO:0000793;GO:0000794;GO:0000794;GO:0000800;GO:0003677;GO:0003677;GO:0003677;GO:0003682;GO:0003690;GO:0003690;GO:…	K04482	-	COG0468	L	RAD51 recombinase [Source:HGNCSymbol;Acc:HGNC:9817]	5888	Q06609
ENSG00000051341	3	121431427	121546641	-	9382	POLQ	GO:0003676;GO:0003676;GO:0003677;GO:0003677;GO:0003887;GO:0003887;GO:0005524;GO:0005524;GO:0006260;GO:0006260;GO:0006261;GO:0006261;GO:0071897;GO:0000166;GO:0000724;GO:0003676;GO:0003676;GO:0003677;GO:0003677;GO:0003682;GO:0003684;GO:0003887;GO:0003887;GO:0003887;GO:0003887;GO:0003887;GO:0005515;GO:0005524;GO:0005524;GO:0005524;GO:0005634;GO:0005634;GO:0005654;GO:0005654;GO:0005694;GO:0005737;GO:…	K02349	EC:2.7.7.7	COG1204	L	DNA polymerase theta [Source:HGNCSymbol;Acc:HGNC:9186]	10721	O75417;Q59EE4
ENSG00000051596	5	175917873	176034680	-	3449	THOC3	GO:0005515;GO:0006406;GO:0006406;GO:0000346;GO:0000445;GO:0000445;GO:0000784;GO:0003723;GO:0005515;GO:0005634;GO:0005654;GO:0006397;GO:0006405;GO:0006406;GO:0006406;GO:0006406;GO:0006406;GO:0006406;GO:0008380;GO:0016607;GO:0031124;GO:0046784;GO:0051028;GO:0005515;GO:0005515;GO:0006406;GO:0006406;GO:0005515;GO:0006406;GO:0006406;GO:0000346;GO:0000445;GO:0000445;GO:0000784;GO:0003723;GO:0005515;GO:…	K12880	-	COG2319	R	THO complex 3 [Source:HGNC Symbol;Acc:HGNC:19072]"	84321	Q96J01
ENSG00000051620	6	138403531	138422197	+	10352	HEBP2	GO:0005515;GO:0005515;GO:0005576;GO:0005737;GO:0005737;GO:0005737;GO:0005739;GO:0010917;GO:0010940;GO:0020037;GO:0035578;GO:0035794;GO:0043312;GO:0070062;	-	-	NOG86107	S	heme binding protein 2 [Source:HGNCSymbol;Acc:HGNC:15716]	23593	Q9Y5Z4
ENSG00000051825	12	123152320	123244014	-	10304	MPHOSPH9	GO:0000139;GO:0005737;GO:0005794;GO:0005814;GO:0005856;GO:0016020;	K16775	-	NOG42082	-	M-phase phosphoprotein 9 [Source:HGNCSymbol;Acc:HGNC:7215]	10198	Q99550
ENSG00000052723	1	114769479	114780685	-	5894	SIKE1	GO:0005515;GO:0005737;GO:0005829;GO:0017048;GO:0019901;GO:0005515;GO:0005737;GO:0005829;GO:0017048;GO:0019901;	K12656	-	NOG72930	S	suppressor of IKBKE 1 [Source:HGNCSymbol;Acc:HGNC:26119]	80143	Q9BRV8
ENSG00000052749	10	97356358	97426076	-	8529	RRP12	GO:0003723;GO:0005634;GO:0005730;GO:0005730;GO:0005829;GO:0005886;GO:0016020;GO:0016021;GO:0031965;GO:0043231;GO:0003723;GO:0005634;GO:0005730;GO:0005730;GO:0005829;GO:0005886;GO:0016020;GO:0016021;GO:0031965;GO:0043231;GO:0003723;GO:0005634;GO:0005730;GO:0005730;GO:0005829;GO:0005886;GO:0016020;GO:0016021;GO:0031965;GO:0043231;GO:0003723;GO:0005634;GO:0005730;GO:0005730;GO:0005829;GO:0005886;GO:…	K14794	-	NOG149372	S	ribosomal RNA processing 12 homolog [Source:HGNCSymbol;Acc:HGNC:29100]	23223	Q5JTH9;B3KMR5
ENSG00000052795	4	158769026	158908050	+	10981	FNIP2	GO:0000122;GO:0001932;GO:0005515;GO:0005515;GO:0005737;GO:0005737;GO:0005829;GO:0006468;GO:0006974;GO:0008630;GO:0008630;GO:0010823;GO:0031334;GO:0033138;GO:0034451;GO:0042030;GO:0043086;GO:0051087;GO:1904262;	K20401	-	NOG330489	-	folliculin interacting protein 2 [Source:HGNCSymbol;Acc:HGNC:29280]	57600	Q9P278
ENSG00000052802	4	165327667	165343164	+	2852	MSMO1	GO:0005506;GO:0005506;GO:0008610;GO:0008610;GO:0016020;GO:0016021;GO:0016491;GO:0016491;GO:0055114;GO:0055114;GO:0000254;GO:0000254;GO:0000254;GO:0000254;GO:0005506;GO:0005506;GO:0005783;GO:0005783;GO:0005789;GO:0005789;GO:0005789;GO:0005886;GO:0006629;GO:0006631;GO:0006694;GO:0006695;GO:0008202;GO:0008202;GO:0008610;GO:0008610;GO:0016020;GO:0016020;GO:0016021;GO:0016021;GO:0016126;GO:0016126;GO:…	K07750	EC:1.14.18.9	COG3000	I	methylsterol monooxygenase 1 [Source:HGNCSymbol;Acc:HGNC:10545]	6307	Q15800
ENSG00000052841	11	43358920	43494933	+	11296	TTC17	GO:0005515;GO:0005515;GO:0005737;GO:0005737;GO:0005829;GO:0005856;GO:0005886;GO:0005886;GO:0015629;GO:0015629;GO:0016020;GO:0030030;GO:0030041;GO:0030041;GO:0044782;GO:0044782;GO:0005515;GO:0005515;GO:0005737;GO:0005829;GO:0005856;GO:0005886;GO:0005886;GO:0015629;GO:0015629;GO:0016020;GO:0030030;GO:0030041;GO:0030041;GO:0044782;GO:0044782;GO:0005515;	-	-	NOG309666	-	tetratricopeptide repeat domain 17 [Source:HGNCSymbol;Acc:HGNC:25596]	55761	Q96AE7;Q49A97
ENSG00000052850	11	44260440	44310139	-	5727	ALX4	GO:0000790;GO:0000977;GO:0000977;GO:0000981;GO:0000981;GO:0001228;GO:0001228;GO:0001501;GO:0001942;GO:0003677;GO:0003677;GO:0003677;GO:0003700;GO:0003700;GO:0003700;GO:0005634;GO:0005634;GO:0005634;GO:0005654;GO:0005667;GO:0006355;GO:0006355;GO:0006357;GO:0006357;GO:0006357;GO:0007275;GO:0007275;GO:0007275;GO:0007389;GO:0007517;GO:0009791;GO:0009952;GO:0035108;GO:0035115;GO:0035116;GO:0042733;GO:…	K09451	-	NOG309608	-	ALX homeobox 4 [Source:HGNC Symbol;Acc:HGNC:450]"	60529	Q9H161
ENSG00000053108	5	133196455	133612541	-	6711	FSTL4	GO:0005509;GO:0005509;GO:0005515;GO:0005576;GO:0007275;GO:0030141;GO:0030154;GO:0031549;GO:0046872;GO:0048403;GO:0048670;GO:0048671;GO:0061000;GO:0005509;GO:0005515;GO:0005576;GO:0007275;GO:0030154;GO:0046872;GO:0005515;	-	-	NOG73527	S	follistatin like 4 [Source:HGNCSymbol;Acc:HGNC:21389]	23105	Q6MZW2
ENSG00000053371	1	19303965	19312146	-	1781	AKR7A2	GO:0004032;GO:0005515;GO:0005737;GO:0005794;GO:0005829;GO:0005829;GO:0005975;GO:0006081;GO:0006805;GO:0009055;GO:0016491;GO:0019119;GO:0022900;GO:0044597;GO:0044598;GO:0055114;GO:0070062;GO:0005829;	K15303	-	COG0667	C	aldo-keto reductase family 7 member A2 [Source:HGNCSymbol;Acc:HGNC:389]	8574	O43488;V9HWA2
ENSG00000053372	1	19251805	19260128	+	2556	MRTO4	GO:0000027;GO:0000027;GO:0000956;GO:0003723;GO:0005515;GO:0005634;GO:0005730;GO:0005730;GO:0005737;GO:0006364;GO:0030687;GO:0042254;GO:0042254;GO:0042254;GO:0042273;	K14815	-	COG0244	J	MRT4 homolog, ribosome maturation factor[Source:HGNC Symbol;Acc:HGNC:18477]	51154	Q9UKD2;A0A024RAE1
ENSG00000053524	3	183178043	183428778	-	20568	MCF2L2	GO:0005085;GO:0005085;GO:0005085;GO:0005085;GO:0005085;GO:0005085;GO:0005085;GO:0005085;GO:0005085;GO:0005085;GO:0005085;	K20685	-	NOG315020	-	MCF.2 cell line derived transforming sequence-like 2[Source:HGNC Symbol;Acc:HGNC:30319]	23101	Q86YR7
ENSG00000053702	12	2825348	2835544	-	2814	NRIP2	GO:0004190;GO:0004190;GO:0005515;GO:0005634;GO:0005737;GO:0006508;GO:0006508;	K13215	-	NOG236084	-	nuclear receptor interacting protein 2 [Source:HGNCSymbol;Acc:HGNC:23078]	83714	Q9BQI9
ENSG00000053770	14	57268924	57298742	+	13019	AP5M1	GO:0005737;GO:0005764;GO:0005764;GO:0005765;GO:0005768;GO:0005770;GO:0005770;GO:0005829;GO:0005829;GO:0015031;GO:0016020;GO:0016197;GO:0016197;GO:0030119;GO:0030119;GO:0031902;GO:0015031;GO:0016020;	K19023	-	NOG330107	-	adaptor related protein complex 5 subunit mu 1[Source:HGNC Symbol;Acc:HGNC:20192]	55745	Q9H0R1;A0A024R654
ENSG00000053918	11	2444684	2849105	+	4420	KCNQ1	GO:0005216;GO:0005216;GO:0005249;GO:0005249;GO:0005267;GO:0006811;GO:0006811;GO:0006811;GO:0006813;GO:0006813;GO:0006813;GO:0008076;GO:0008076;GO:0016020;GO:0016020;GO:0016020;GO:0016021;GO:0055085;GO:0055085;GO:0071805;GO:0005216;GO:0005216;GO:0005244;GO:0005249;GO:0005249;GO:0005249;GO:0005249;GO:0005249;GO:0005249;GO:0005251;GO:0005251;GO:0005251;GO:0005267;GO:0005515;GO:0005515;GO:0005516;GO:…	K04926	-	COG1226	P	potassium voltage-gated channel subfamily Q member 1[Source:HGNC Symbol;Acc:HGNC:6294]	3784	P51787;Q96AI9
ENSG00000054219	2	159803355	159904756	-	8805	LY75	GO:0005887;GO:0006897;GO:0006954;GO:0006955;GO:0009897;GO:0016020;GO:0016021;GO:0030246;GO:0038023;GO:0038023;GO:0070062;	K06559	-	NOG280810	-	lymphocyte antigen 75 [Source:HGNCSymbol;Acc:HGNC:6729]	4065	O60449;Q59H44
ENSG00000054267	1	235131634	235328219	-	11073	ARID4B	GO:0006355;GO:0003674;GO:0003677;GO:0003677;GO:0003677;GO:0005515;GO:0005575;GO:0005634;GO:0005634;GO:0005654;GO:0005737;GO:0006325;GO:0006355;GO:0006355;GO:0006357;GO:0008150;GO:0044212;GO:0003674;GO:0003677;GO:0003677;GO:0003677;GO:0005515;GO:0005575;GO:0005634;GO:0005634;GO:0005654;GO:0005737;GO:0006325;GO:0006355;GO:0006355;GO:0006357;GO:0008150;GO:0044212;GO:0003674;GO:0003677;GO:0003677;GO:…	K19195	-	NOG248805	-	AT-rich interaction domain 4B [Source:HGNCSymbol;Acc:HGNC:15550]	51742	Q4LE39;A0A024R3R1
ENSG00000054282	1	243256034	243500091	+	5321	SDCCAG8	GO:0000086;GO:0001764;GO:0001764;GO:0005515;GO:0005515;GO:0005737;GO:0005737;GO:0005813;GO:0005813;GO:0005813;GO:0005813;GO:0005813;GO:0005813;GO:0005814;GO:0005814;GO:0005814;GO:0005815;GO:0005829;GO:0005856;GO:0005911;GO:0007098;GO:0007098;GO:0010389;GO:0030010;GO:0030010;GO:0030010;GO:0030030;GO:0030054;GO:0031023;GO:0031023;GO:0034451;GO:0035148;GO:0035148;GO:0035148;GO:0036064;GO:0042995;GO:…	K16488	-	NOG69678	S	serologically defined colon cancer antigen 8[Source:HGNC Symbol;Acc:HGNC:10671]	10806	Q86SQ7
ENSG00000054392	1	210328252	210676296	+	6645	HHAT	GO:0000166;GO:0005525;GO:0005783;GO:0005783;GO:0005789;GO:0005789;GO:0007224;GO:0007224;GO:0007275;GO:0008374;GO:0016020;GO:0016021;GO:0016409;GO:0016409;GO:0016409;GO:0016740;GO:0016746;GO:0016746;GO:0018345;GO:0018345;GO:0018345;GO:0000166;GO:0005525;GO:0005783;GO:0005783;GO:0005789;GO:0005789;GO:0007224;GO:0007224;GO:0007275;GO:0008374;GO:0016020;GO:0016021;GO:0016409;GO:0016409;GO:0016409;GO:…	-	-	COG1696	M	hedgehog acyltransferase [Source:HGNCSymbol;Acc:HGNC:18270]	55733	Q5VTY9
ENSG00000054523	1	10210805	10381603	+	17720	KIF1B	GO:0000166;GO:0003777;GO:0003777;GO:0003777;GO:0003777;GO:0005515;GO:0005515;GO:0005515;GO:0005524;GO:0005524;GO:0005524;GO:0005737;GO:0005739;GO:0005856;GO:0005871;GO:0005874;GO:0005874;GO:0005875;GO:0006915;GO:0007018;GO:0007018;GO:0007018;GO:0007018;GO:0007270;GO:0007274;GO:0008017;GO:0008017;GO:0008017;GO:0008021;GO:0008089;GO:0008574;GO:0016192;GO:0016887;GO:0016887;GO:0019894;GO:0030054;GO:…	K10392	-	COG5059	Z	kinesin family member 1B [Source:HGNCSymbol;Acc:HGNC:16636]	23095	O60333
ENSG00000054598	6	1609915	1613897	+	3983	FOXC1	GO:0000122;GO:0000122;GO:0000790;GO:0000977;GO:0000981;GO:0000981;GO:0000981;GO:0001223;GO:0001223;GO:0001228;GO:0001501;GO:0001503;GO:0001525;GO:0001541;GO:0001568;GO:0001654;GO:0001654;GO:0001657;GO:0001657;GO:0001701;GO:0001756;GO:0001822;GO:0001822;GO:0001945;GO:0001958;GO:0001958;GO:0001974;GO:0003007;GO:0003677;GO:0003677;GO:0003700;GO:0003700;GO:0003700;GO:0003700;GO:0003700;GO:0003713;GO:…	K09396	-	COG5025	K	forkhead box C1 [Source:HGNC Symbol;Acc:HGNC:3800]"	2296	Q12948;W6CJ52
ENSG00000054611	22	46762617	47175699	+	5315	TBC1D22A	GO:0005096;GO:0005096;GO:0005515;GO:0005515;GO:0006886;GO:0017137;GO:0042803;GO:0071889;GO:0090630;GO:0005096;GO:0005096;GO:0005515;GO:0005515;GO:0006886;GO:0017137;GO:0042803;GO:0071889;GO:0090630;GO:0005096;GO:0005096;GO:0005515;GO:0005515;GO:0006886;GO:0017137;GO:0042803;GO:0071889;GO:0090630;GO:0005096;GO:0005096;GO:0005515;GO:0005515;GO:0006886;GO:0017137;GO:0042803;GO:0071889;GO:0090630;	K20360	-	COG5210	R	TBC1 domain family member 22A [Source:HGNCSymbol;Acc:HGNC:1309]	25771	Q8WUA7
ENSG00000054654	14	63761899	64226433	+	32377	SYNE2	GO:0005515;GO:0005635;GO:0034993;GO:0051015;GO:0090286;GO:0003779;GO:0005515;GO:0005515;GO:0005515;GO:0005515;GO:0005623;GO:0005634;GO:0005634;GO:0005635;GO:0005635;GO:0005635;GO:0005640;GO:0005654;GO:0005737;GO:0005737;GO:0005739;GO:0005856;GO:0005886;GO:0005925;GO:0007097;GO:0016020;GO:0016021;GO:0016021;GO:0016021;GO:0016529;GO:0030018;GO:0030054;GO:0030335;GO:0031022;GO:0031258;GO:0031527;GO:…	K19346	-	COG5069	Z	spectrin repeat containing nuclear envelope protein2 [Source:HGNC Symbol;Acc:HGNC:17084]	23224	Q8WXH0
ENSG00000054690	14	67533290	67589612	+	10828	PLEKHH1	GO:0005856;GO:0005856;GO:0005856;	-	-	NOG329182	-	pleckstrin homology, MyTH4 and FERM domaincontaining H1 [Source:HGNC Symbol;Acc:HGNC:17733]	57475	Q9ULM0
ENSG00000054793	20	51596514	51768390	-	8073	ATP9A	GO:0000166;GO:0000166;GO:0000166;GO:0000287;GO:0000287;GO:0000287;GO:0005524;GO:0005524;GO:0005524;GO:0005768;GO:0005768;GO:0005802;GO:0005802;GO:0015914;GO:0015914;GO:0016020;GO:0016021;GO:0016021;GO:0016021;GO:0140326;GO:0140326;GO:0140326;GO:0000166;GO:0000166;GO:0000166;GO:0000287;GO:0000287;GO:0005524;GO:0005524;GO:0005524;GO:0005768;GO:0005768;GO:0005768;GO:0005768;GO:0005769;GO:0005794;GO:…	K01530	EC:7.6.2.1	COG0474	P	ATPase phospholipid transporting 9A (putative)[Source:HGNC Symbol;Acc:HGNC:13540]	10079	O75110;B4DR18;Q2NLD0
ENSG00000054967	11	73376399	73397474	+	6187	RELT	GO:0005515;GO:0005654;GO:0005737;GO:0005886;GO:0006915;GO:0016020;GO:0016021;GO:0048471;GO:0097186;GO:0097186;GO:0005515;GO:0005654;GO:0005737;GO:0005886;GO:0006915;GO:0016020;GO:0016021;GO:0048471;GO:0097186;	K05156	-	NOG47829	S	RELT TNF receptor [Source:HGNCSymbol;Acc:HGNC:13764]	84957	Q969Z4;A0A024R5N3
ENSG00000055044	2	202265736	202303661	+	3274	NOP58	GO:0001094;GO:0001650;GO:0003723;GO:0005515;GO:0005515;GO:0005515;GO:0005634;GO:0005634;GO:0005654;GO:0005654;GO:0005654;GO:0005730;GO:0005730;GO:0005732;GO:0005829;GO:0006364;GO:0006364;GO:0015030;GO:0016020;GO:0030515;GO:0030515;GO:0031428;GO:0031428;GO:0032040;GO:0042254;GO:0048254;GO:0051117;GO:0070761;	K14565	-	COG1498	J	NOP58 ribonucleoprotein [Source:HGNCSymbol;Acc:HGNC:29926]	51602	Q9Y2X3
ENSG00000055070	1	16352575	16398145	+	4742	SZRD1	-	-	-	NOG26282	R	SUZ RNA binding domain containing 1 [Source:HGNCSymbol;Acc:HGNC:30232]	26099	Q7Z422
ENSG00000055163	5	157266079	157395595	+	10498	CYFIP2	GO:0000902;GO:0005515;GO:0005515;GO:0005634;GO:0005737;GO:0005737;GO:0005829;GO:0006915;GO:0006915;GO:0007155;GO:0007411;GO:0016020;GO:0030031;GO:0030054;GO:0031175;GO:0038096;GO:0043005;GO:0043005;GO:0045202;GO:0045202;GO:0045202;GO:0045202;GO:0045862;GO:0048010;GO:0048471;GO:0051388;GO:0070062;GO:0097202;GO:0097202;GO:0097484;GO:0098609;GO:0000902;GO:0005515;GO:0005515;GO:0005634;GO:0005737;GO:…	K05749	-	NOG306641	-	cytoplasmic FMR1 interacting protein 2 [Source:HGNCSymbol;Acc:HGNC:13760]	26999	Q96F07
ENSG00000055208	6	149218641	149411613	+	5922	TAB2	GO:0046872;GO:0000187;GO:0002223;GO:0002755;GO:0005515;GO:0005515;GO:0005515;GO:0005654;GO:0005737;GO:0005829;GO:0005829;GO:0005886;GO:0007249;GO:0007254;GO:0007507;GO:0010008;GO:0010507;GO:0016020;GO:0032496;GO:0038095;GO:0043123;GO:0043123;GO:0045860;GO:0045860;GO:0046872;GO:0050852;GO:0051092;GO:0070423;GO:0070498;GO:0070530;GO:0070530;GO:0000187;GO:0002223;GO:0002755;GO:0005515;GO:0005515;GO:…	K04404	-	NOG47991	-	TGF-beta activated kinase 1 (MAP3K7) binding protein2 [Source:HGNC Symbol;Acc:HGNC:17075]	23118	Q9NYJ8
ENSG00000055211	6	149566294	149591748	+	2250	GINM1	GO:0016020;GO:0016021;	-	-	NOG41600	U	glycoprotein integral membrane 1 [Source:HGNCSymbol;Acc:HGNC:21074]	116254	Q9NU53
ENSG00000055332	2	37099210	37157065	-	10753	EIF2AK2	GO:0000166;GO:0000186;GO:0001819;GO:0001819;GO:0002376;GO:0003723;GO:0003725;GO:0003725;GO:0003725;GO:0004672;GO:0004672;GO:0004672;GO:0004672;GO:0004672;GO:0004674;GO:0004674;GO:0004694;GO:0004694;GO:0004694;GO:0004713;GO:0004715;GO:0005515;GO:0005515;GO:0005524;GO:0005524;GO:0005524;GO:0005634;GO:0005737;GO:0005829;GO:0005829;GO:0005840;GO:0006412;GO:0006468;GO:0006468;GO:0006468;GO:0006468;GO:…	K16195	EC:2.7.11.1	COG0515	T	eukaryotic translation initiation factor 2 alphakinase 2 [Source:HGNC Symbol;Acc:HGNC:9437]	5610	P19525;Q8IW76
ENSG00000055483	17	78787381	78841441	-	9235	USP36	GO:0003723;GO:0004197;GO:0004843;GO:0004843;GO:0005515;GO:0005634;GO:0005654;GO:0005730;GO:0005730;GO:0005737;GO:0006508;GO:0006511;GO:0007000;GO:0008233;GO:0008234;GO:0016242;GO:0016578;GO:0016579;GO:0016579;GO:0016579;GO:0016579;GO:0016607;GO:0016787;GO:0031647;GO:0036459;GO:0036459;GO:0042981;GO:0050821;GO:1903146;GO:1903955;GO:2000232;GO:0003723;GO:0004197;GO:0004843;GO:0004843;GO:0005515;GO:…	K11855	EC:3.4.19.12	COG5533	O	ubiquitin specific peptidase 36 [Source:HGNCSymbol;Acc:HGNC:20062]	57602	Q9P275;A0A024R8V6
ENSG00000055609	7	152134922	152436005	-	20114	KMT2C	GO:0005515;GO:0005634;GO:0005634;GO:0042800;GO:0042800;GO:0044666;GO:0044666;GO:0046872;GO:0051568;GO:0006355;GO:0042800;GO:0044666;GO:0046872;GO:0051568;GO:0003677;GO:0003713;GO:0003723;GO:0005515;GO:0005515;GO:0005515;GO:0005634;GO:0005634;GO:0005634;GO:0005634;GO:0005654;GO:0006325;GO:0006355;GO:0006355;GO:0008168;GO:0016740;GO:0016746;GO:0032259;GO:0035097;GO:0042054;GO:0042393;GO:0042800;GO:…	K09188	EC:2.1.1.43	COG2940	R	lysine methyltransferase 2C [Source:HGNCSymbol;Acc:HGNC:13726]	58508	Q8NEZ4
ENSG00000055732	1	85018082	85048500	-	6624	MCOLN3	GO:0000421;GO:0005261;GO:0005261;GO:0005623;GO:0005737;GO:0005764;GO:0005765;GO:0005765;GO:0005768;GO:0005886;GO:0005886;GO:0005886;GO:0005886;GO:0006811;GO:0007626;GO:0008289;GO:0016020;GO:0016020;GO:0016021;GO:0031410;GO:0031901;GO:0031902;GO:0042491;GO:0051209;GO:0070588;GO:0072345;GO:0000421;GO:0005261;GO:0005261;GO:0005623;GO:0005764;GO:0005765;GO:0005765;GO:0005768;GO:0005886;GO:0005886;GO:…	K04994	-	NOG149591	S	mucolipin 3 [Source:HGNC Symbol;Acc:HGNC:13358]"	55283	Q8TDD5
ENSG00000056277	X	130202707	130268899	-	4638	ZNF280C	GO:0003676;GO:0003676;GO:0003677;GO:0003677;GO:0003700;GO:0005515;GO:0005634;GO:0005634;GO:0006355;GO:0046872;GO:0003676;GO:0003676;	-	-	NOG239493	-	zinc finger protein 280C [Source:HGNCSymbol;Acc:HGNC:25955]	55609	Q8ND82
ENSG00000056487	22	44881162	45010005	-	6007	PHF21B	GO:0046872;GO:0046872;GO:0046872;GO:0046872;	-	-	NOG291382	-	PHD finger protein 21B [Source:HGNCSymbol;Acc:HGNC:25161]	112885	Q96EK2;A0A0S2Z6R3
ENSG00000056558	9	120902393	120929173	-	4476	TRAF1	GO:0005164;GO:0005164;GO:0005164;GO:0005164;GO:0005515;GO:0005515;GO:0005515;GO:0005737;GO:0005829;GO:0006915;GO:0007165;GO:0007165;GO:0008270;GO:0008270;GO:0009898;GO:0010803;GO:0031625;GO:0031625;GO:0031996;GO:0033209;GO:0042802;GO:0042981;GO:0042981;GO:0043122;GO:0046330;GO:0051092;GO:0065003;GO:0070534;GO:2001236;GO:0005164;GO:0005164;GO:0005164;GO:0005164;GO:0005515;GO:0005515;GO:0005515;GO:…	K03172	-	NOG264247	-	TNF receptor associated factor 1 [Source:HGNCSymbol;Acc:HGNC:12031]	7185	Q13077
ENSG00000056998	X	2828822	2882820	+	3621	GYG2	GO:0005737;GO:0005829;GO:0005978;GO:0005978;GO:0005978;GO:0008466;GO:0008466;GO:0008466;GO:0016740;GO:0016757;GO:0016757;GO:0046872;GO:0102751;GO:0005737;GO:0005829;GO:0005978;GO:0005978;GO:0005978;GO:0008466;GO:0008466;GO:0008466;GO:0016740;GO:0016757;GO:0016757;GO:0046872;GO:0102751;GO:0016740;GO:0016757;GO:0016757;GO:0005737;GO:0005829;GO:0005978;GO:0005978;GO:0005978;GO:0008466;GO:0008466;GO:…	K00750	EC:2.4.1.186	COG5597	M	glycogenin 2 [Source:HGNC Symbol;Acc:HGNC:4700]"	8908	O15488
ENSG00000057019	3	98795941	98901695	-	11280	DCBLD2	GO:0005515;GO:0005887;GO:0009986;GO:0016020;GO:0016021;GO:0030308;GO:0030522;GO:0042060;GO:0005515;GO:0005887;GO:0009986;GO:0016020;GO:0016021;GO:0030308;GO:0030522;GO:0042060;	-	-	NOG145304	S	discoidin, CUB and LCCL domain containing 2[Source:HGNC Symbol;Acc:HGNC:24627]	131566	Q96PD2
ENSG00000057149	18	63655197	63661893	-	1707	SERPINB3	GO:0001618;GO:0002020;GO:0004867;GO:0004867;GO:0004869;GO:0005576;GO:0005615;GO:0005615;GO:0005615;GO:0005634;GO:0005737;GO:0008284;GO:0010466;GO:0010718;GO:0010950;GO:0010951;GO:0010951;GO:0030335;GO:0030414;GO:0031410;GO:0031982;GO:0035425;GO:0035578;GO:0038001;GO:0043086;GO:0043312;GO:0043508;GO:0045861;GO:0046718;GO:0070062;GO:0001618;GO:0002020;GO:0004867;GO:0004867;GO:0004869;GO:0005576;GO:…	K13963	-	COG4826	O	serpin family B member 3 [Source:HGNCSymbol;Acc:HGNC:10569]	6317	P29508
ENSG00000057252	1	179293714	179358680	+	7005	SOAT1	GO:0000062;GO:0000062;GO:0004772;GO:0004772;GO:0005515;GO:0005783;GO:0005783;GO:0005783;GO:0005789;GO:0005789;GO:0005789;GO:0005789;GO:0006629;GO:0008202;GO:0008203;GO:0008203;GO:0008203;GO:0008203;GO:0008374;GO:0008374;GO:0008374;GO:0010742;GO:0010878;GO:0015485;GO:0015485;GO:0016020;GO:0016020;GO:0016020;GO:0016020;GO:0016021;GO:0016740;GO:0016746;GO:0033344;GO:0033344;GO:0034379;GO:0034383;GO:…	K00637	EC:2.3.1.26	COG5056	I	sterol O-acyltransferase 1 [Source:HGNCSymbol;Acc:HGNC:11177]	6646	P35610
ENSG00000057294	12	32790755	32896777	-	6970	PKP2	GO:0001533;GO:0002159;GO:0002934;GO:0005080;GO:0005080;GO:0005515;GO:0005515;GO:0005515;GO:0005634;GO:0005634;GO:0005654;GO:0005737;GO:0005882;GO:0005882;GO:0005886;GO:0005886;GO:0005886;GO:0005886;GO:0005886;GO:0005911;GO:0005911;GO:0005911;GO:0005912;GO:0007043;GO:0007155;GO:0007507;GO:0007507;GO:0010765;GO:0014704;GO:0014704;GO:0016021;GO:0017080;GO:0019215;GO:0019215;GO:0030054;GO:0030054;GO:…	K12642	-	NOG273513	-	plakophilin 2 [Source:HGNC Symbol;Acc:HGNC:9024]"	5318	Q99959
ENSG00000057468	1	75796882	75913242	+	3270	MSH4	GO:0000166;GO:0000228;GO:0000712;GO:0000793;GO:0000794;GO:0000795;GO:0000795;GO:0001541;GO:0003677;GO:0003677;GO:0005515;GO:0005524;GO:0005524;GO:0005524;GO:0005634;GO:0005634;GO:0005713;GO:0006298;GO:0006298;GO:0007129;GO:0007131;GO:0007131;GO:0007283;GO:0007292;GO:0008094;GO:0030983;GO:0030983;GO:0051321;GO:0051321;	K08740	-	COG0249	L	mutS homolog 4 [Source:HGNC Symbol;Acc:HGNC:7327]"	4438	O15457
ENSG00000057657	6	105993463	106109939	+	6750	PRDM1	GO:0000122;GO:0000122;GO:0000977;GO:0000978;GO:0001227;GO:0002250;GO:0002376;GO:0003676;GO:0003676;GO:0003677;GO:0003700;GO:0003700;GO:0005515;GO:0005515;GO:0005634;GO:0005634;GO:0005654;GO:0005737;GO:0005737;GO:0008168;GO:0016740;GO:0031490;GO:0032259;GO:0032823;GO:0033082;GO:0042826;GO:0043565;GO:0045087;GO:0045165;GO:0046872;GO:0051136;GO:1990841;GO:0000122;GO:0000122;GO:0000977;GO:0000978;GO:…	-	-	COG5048	R	PR/SET domain 1 [Source:HGNC Symbol;Acc:HGNC:9346]"	639	O75626
ENSG00000057704	12	94567122	94650557	-	6512	TMCC3	GO:0005515;GO:0005515;GO:0005783;GO:0005783;GO:0005789;GO:0012505;GO:0016020;GO:0016021;GO:0042802;GO:0071889;GO:0016020;GO:0016021;	-	-	NOG319116	-	transmembrane and coiled-coil domain family 3[Source:HGNC Symbol;Acc:HGNC:29199]	57458	Q9ULS5
ENSG00000057757	1	23778418	23788232	+	2173	PITHD1	GO:0005634;GO:0005634;GO:0005737;GO:0045654;GO:0045654;GO:0045893;	-	-	NOG283555	-	PITH domain containing 1 [Source:HGNCSymbol;Acc:HGNC:25022]	57095	Q9GZP4
ENSG00000057935	2	42494569	42756947	+	10580	MTA3	GO:0003677;GO:0003682;GO:0006355;GO:0008270;GO:0043565;GO:0003677;GO:0003682;GO:0006355;GO:0008270;GO:0043565;GO:0000122;GO:0001103;GO:0003677;GO:0003677;GO:0003677;GO:0003682;GO:0003682;GO:0003713;GO:0003714;GO:0005515;GO:0005515;GO:0005634;GO:0005634;GO:0005654;GO:0005654;GO:0005654;GO:0006355;GO:0006355;GO:0008270;GO:0008270;GO:0016575;GO:0016581;GO:0016581;GO:0042826;GO:0043231;GO:0043565;GO:…	K11660	-	NOG252834	-	metastasis associated 1 family member 3 [Source:HGNCSymbol;Acc:HGNC:23784]	57504	Q9BTC8
ENSG00000058056	3	179653040	179789401	+	8155	USP13	GO:0004197;GO:0004197;GO:0004197;GO:0004843;GO:0004843;GO:0004843;GO:0004843;GO:0004843;GO:0004843;GO:0005515;GO:0005515;GO:0005515;GO:0005654;GO:0005829;GO:0006355;GO:0006508;GO:0006511;GO:0006511;GO:0006914;GO:0008233;GO:0008234;GO:0008270;GO:0008270;GO:0008270;GO:0008283;GO:0010506;GO:0016579;GO:0016579;GO:0016579;GO:0016579;GO:0016579;GO:0016787;GO:0030318;GO:0031625;GO:0035523;GO:0036459;GO:…	K11836	EC:3.4.19.12	COG5207	O	ubiquitin specific peptidase 13 [Source:HGNCSymbol;Acc:HGNC:12611]	8975	Q92995;A0A0A6YZ17
ENSG00000058063	3	182793503	182921629	+	9187	ATP11B	GO:0000287;GO:0000287;GO:0005524;GO:0005524;GO:0015914;GO:0015914;GO:0016020;GO:0016021;GO:0016021;GO:0016021;GO:0140326;GO:0140326;GO:0000166;GO:0000166;GO:0000166;GO:0000287;GO:0000287;GO:0005515;GO:0005524;GO:0005524;GO:0005524;GO:0005637;GO:0005768;GO:0005769;GO:0005783;GO:0005783;GO:0005794;GO:0005802;GO:0005886;GO:0005886;GO:0006811;GO:0006869;GO:0015075;GO:0015914;GO:0015914;GO:0015917;GO:…	K01530	EC:7.6.2.1	COG0474	P	ATPase phospholipid transporting 11B (putative)[Source:HGNC Symbol;Acc:HGNC:13553]	23200	Q9Y2G3;B4E3T1;B4DKX1
ENSG00000058085	1	183186238	183245127	+	6770	LAMC2	GO:0005201;GO:0005576;GO:0005576;GO:0005604;GO:0005604;GO:0007155;GO:0008045;GO:0008201;GO:0008284;GO:0008544;GO:0009887;GO:0009888;GO:0016358;GO:0030198;GO:0030335;GO:0031581;GO:0062023;GO:0005201;GO:0005576;GO:0005576;GO:0005604;GO:0005604;GO:0005607;GO:0005615;GO:0005938;GO:0007155;GO:0008045;GO:0008201;GO:0008284;GO:0008544;GO:0009887;GO:0009888;GO:0016020;GO:0016358;GO:0030198;GO:0030335;GO:…	K06246	-	NOG285700	-	laminin subunit gamma 2 [Source:HGNCSymbol;Acc:HGNC:6493]	3918	Q13753
ENSG00000058091	7	90466424	91210590	+	7017	CDK14	GO:0004672;GO:0004672;GO:0005524;GO:0005524;GO:0005654;GO:0005829;GO:0006468;GO:0006468;GO:0004672;GO:0004672;GO:0005524;GO:0005524;GO:0005654;GO:0005829;GO:0006468;GO:0006468;GO:0004672;GO:0004672;GO:0005524;GO:0005524;GO:0005654;GO:0005829;GO:0006468;GO:0006468;GO:0004672;GO:0004672;GO:0005524;GO:0005524;GO:0005654;GO:0005829;GO:0006468;GO:0006468;GO:0000086;GO:0000166;GO:0000308;GO:0004672;GO:…	K08821	EC:2.7.11.22	COG0515	T	cyclin dependent kinase 14 [Source:HGNCSymbol;Acc:HGNC:8883]	5218	O94921
ENSG00000058262	3	128051641	128071683	+	4640	SEC61A1	GO:0015031;GO:0015031;GO:0015031;GO:0016020;GO:0016020;GO:0016020;GO:0016021;GO:0015031;GO:0015031;GO:0016020;GO:0016020;GO:0016020;GO:0016021;GO:0005048;GO:0005262;GO:0005515;GO:0005783;GO:0005783;GO:0005784;GO:0005789;GO:0005789;GO:0005791;GO:0005829;GO:0006613;GO:0006614;GO:0006616;GO:0006620;GO:0007029;GO:0008320;GO:0015031;GO:0015031;GO:0015031;GO:0016020;GO:0016020;GO:0016020;GO:0016020;GO:…	K10956	-	COG0201	U	SEC61 translocon subunit alpha 1 [Source:HGNCSymbol;Acc:HGNC:18276]	29927	P61619;B3KME8;B3KNF6
ENSG00000058600	16	22297375	22335101	+	9486	POLR3E	GO:0003899;GO:0003899;GO:0005634;GO:0005634;GO:0005654;GO:0006351;GO:0006351;GO:0002376;GO:0003899;GO:0003899;GO:0003899;GO:0005634;GO:0005634;GO:0005634;GO:0005654;GO:0005654;GO:0005666;GO:0005666;GO:0005829;GO:0006351;GO:0006351;GO:0032481;GO:0045087;GO:0051607;GO:0002376;GO:0003899;GO:0003899;GO:0003899;GO:0005634;GO:0005634;GO:0005634;GO:0005654;GO:0005654;GO:0005666;GO:0005666;GO:0005829;GO:…	K14721	-	NOG327905	-	RNA polymerase III subunit E [Source:HGNCSymbol;Acc:HGNC:30347]	55718	Q9NVU0
ENSG00000058668	1	203626561	203744081	+	9721	ATP2B4	GO:0000166;GO:0000166;GO:0000166;GO:0003407;GO:0005388;GO:0005388;GO:0005388;GO:0005388;GO:0005388;GO:0005388;GO:0005515;GO:0005515;GO:0005515;GO:0005516;GO:0005516;GO:0005524;GO:0005524;GO:0005524;GO:0005623;GO:0005886;GO:0005886;GO:0005886;GO:0005887;GO:0005887;GO:0005901;GO:0005929;GO:0006357;GO:0006811;GO:0006816;GO:0006816;GO:0006874;GO:0006874;GO:0006874;GO:0006874;GO:0006874;GO:0007283;GO:…	K05850	EC:7.2.2.10	COG0474	P	ATPase plasma membrane Ca2+ transporting 4[Source:HGNC Symbol;Acc:HGNC:817]	493	P23634;A0A024R968
ENSG00000058804	1	53765478	53838463	-	4720	NDC1	GO:0005634;GO:0005635;GO:0005643;GO:0005643;GO:0005737;GO:0005886;GO:0006110;GO:0006406;GO:0006409;GO:0006999;GO:0007129;GO:0007283;GO:0015031;GO:0015629;GO:0016020;GO:0016021;GO:0016032;GO:0016925;GO:0017056;GO:0017056;GO:0019083;GO:0031081;GO:0031965;GO:0031965;GO:0043657;GO:0051028;GO:0051292;GO:0060964;GO:0070762;GO:0075733;GO:1900034;	K14315	-	NOG298560	-	NDC1 transmembrane nucleoporin [Source:HGNCSymbol;Acc:HGNC:25525]	55706	Q9BTX1
ENSG00000058866	3	186105668	186362234	-	10975	DGKG	GO:0000166;GO:0003951;GO:0003951;GO:0004143;GO:0004143;GO:0004143;GO:0004143;GO:0004143;GO:0004143;GO:0004143;GO:0005509;GO:0005509;GO:0005524;GO:0005737;GO:0005886;GO:0005886;GO:0007165;GO:0007165;GO:0007165;GO:0007205;GO:0007205;GO:0008289;GO:0016020;GO:0016301;GO:0016301;GO:0016301;GO:0016310;GO:0016740;GO:0030168;GO:0035556;GO:0035556;GO:0035556;GO:0046339;GO:0046486;GO:0046486;GO:0046834;GO:…	K00901	EC:2.7.1.107	NOG47311	-	diacylglycerol kinase gamma [Source:HGNCSymbol;Acc:HGNC:2853]	1608	P49619
ENSG00000059377	7	139777051	140020325	+	6271	TBXAS1	GO:0001516;GO:0004497;GO:0004796;GO:0004796;GO:0004796;GO:0005506;GO:0005506;GO:0005783;GO:0005789;GO:0005789;GO:0006629;GO:0006631;GO:0006633;GO:0006690;GO:0006690;GO:0006693;GO:0016020;GO:0016021;GO:0016491;GO:0016705;GO:0016705;GO:0016853;GO:0019371;GO:0020037;GO:0020037;GO:0020037;GO:0036134;GO:0046872;GO:0055114;GO:0055114;GO:0055114;GO:0004497;GO:0005506;GO:0005506;GO:0016491;GO:0016705;GO:…	K01832	EC:5.3.99.5	COG2124	Q	thromboxane A synthase 1 [Source:HGNCSymbol;Acc:HGNC:11609]	6916	P24557;Q53F23
ENSG00000059573	10	95605941	95656711	-	3759	ALDH18A1	GO:0000166;GO:0003723;GO:0003824;GO:0003824;GO:0003824;GO:0004349;GO:0004349;GO:0004349;GO:0004349;GO:0004350;GO:0004350;GO:0004350;GO:0004350;GO:0005515;GO:0005524;GO:0005737;GO:0005737;GO:0005739;GO:0005739;GO:0005739;GO:0005743;GO:0005743;GO:0006536;GO:0006561;GO:0006561;GO:0006561;GO:0006561;GO:0006592;GO:0008152;GO:0008652;GO:0008652;GO:0016020;GO:0016301;GO:0016310;GO:0016491;GO:0016491;GO:…	K12657	-	COG0014	E	aldehyde dehydrogenase 18 family member A1[Source:HGNC Symbol;Acc:HGNC:9722]	5832	P54886
ENSG00000059588	1	234391313	234479179	-	7819	TARBP1	GO:0003723;GO:0003723;GO:0003723;GO:0003723;GO:0005634;GO:0006357;GO:0006396;GO:0006396;GO:0008168;GO:0008173;GO:0008173;GO:0016423;GO:0016740;GO:0030488;GO:0032259;	K15333	EC:2.1.1.34	COG0566	J	TAR (HIV-1) RNA binding protein 1 [Source:HGNCSymbol;Acc:HGNC:11568]	6894	Q13395
ENSG00000059728	2	69897688	69942945	+	6351	MXD1	GO:0000122;GO:0000122;GO:0005654;GO:0005739;GO:0005829;GO:0046983;GO:0046983;GO:0000122;GO:0000122;GO:0000122;GO:0000122;GO:0000790;GO:0000790;GO:0000978;GO:0000981;GO:0001227;GO:0003677;GO:0003700;GO:0003714;GO:0005515;GO:0005634;GO:0005634;GO:0005654;GO:0005739;GO:0005829;GO:0046983;GO:0046983;GO:0000122;GO:0000122;GO:0000122;GO:0000122;GO:0000790;GO:0000790;GO:0000978;GO:0000981;GO:0001227;GO:…	K09114	-	NOG238408	-	MAX dimerization protein 1 [Source:HGNCSymbol;Acc:HGNC:6761]	4084	Q05195
ENSG00000059804	12	7919230	7936187	-	6071	SLC2A3	GO:0005355;GO:0005355;GO:0005355;GO:0005355;GO:0005515;GO:0005536;GO:0005886;GO:0005886;GO:0005887;GO:0005975;GO:0008643;GO:0016020;GO:0016020;GO:0016020;GO:0016021;GO:0016021;GO:0016021;GO:0019852;GO:0022857;GO:0022857;GO:0030667;GO:0035579;GO:0042995;GO:0043204;GO:0043312;GO:0055085;GO:0055085;GO:0070062;GO:0070821;GO:0101003;GO:1904659;GO:1904659;GO:1904659;GO:1904659;GO:1904659;GO:0016020;GO:…	K08142	-	COG0477	G	solute carrier family 2 member 3 [Source:HGNCSymbol;Acc:HGNC:11007]	6515	P11169
ENSG00000059915	10	102402617	102421539	-	5979	PSD	GO:0005085;GO:0005086;GO:0005086;GO:0005086;GO:0005515;GO:0005515;GO:0005543;GO:0005543;GO:0005886;GO:0007165;GO:0016020;GO:0032012;GO:0032012;GO:0032154;GO:0032587;GO:0042995;GO:0005085;GO:0005086;GO:0005086;GO:0005086;GO:0005515;GO:0005515;GO:0005543;GO:0005543;GO:0005886;GO:0007165;GO:0014069;GO:0016020;GO:0031175;GO:0032012;GO:0032012;GO:0032154;GO:0032587;GO:0042995;GO:0043197;GO:0098999;GO:…	K12494	-	COG5307	R	pleckstrin and Sec7 domain containing [Source:HGNCSymbol;Acc:HGNC:9507]	5662	A5PKW4
ENSG00000060140	12	10618923	10674318	-	3440	STYK1	GO:0000166;GO:0004672;GO:0004672;GO:0004713;GO:0004715;GO:0005515;GO:0005524;GO:0005524;GO:0005524;GO:0005886;GO:0006468;GO:0006468;GO:0016020;GO:0016021;GO:0016301;GO:0016310;GO:0016740;GO:0018108;GO:0004672;GO:0004672;GO:0005524;GO:0005524;GO:0006468;GO:0006468;GO:0016020;GO:0016021;GO:0016020;GO:0016021;GO:0016020;GO:0016021;	K17510	EC:2.7.10.2	COG0515	T	serine/threonine/tyrosine kinase 1 [Source:HGNCSymbol;Acc:HGNC:18889]	55359	Q6J9G0
ENSG00000060237	12	752579	911452	+	14384	WNK1	GO:0000166;GO:0002028;GO:0004672;GO:0004672;GO:0004672;GO:0004674;GO:0004674;GO:0004674;GO:0004674;GO:0004674;GO:0004674;GO:0004860;GO:0005515;GO:0005524;GO:0005524;GO:0005524;GO:0005737;GO:0005737;GO:0005829;GO:0005829;GO:0005829;GO:0006468;GO:0006468;GO:0006468;GO:0006468;GO:0006468;GO:0006469;GO:0006811;GO:0010766;GO:0010820;GO:0010923;GO:0016020;GO:0016301;GO:0016310;GO:0016740;GO:0018105;GO:…	K08867	EC:2.7.11.1	COG0515	T	WNK lysine deficient protein kinase 1 [Source:HGNCSymbol;Acc:HGNC:14540]	65125	Q9H4A3;A5D8Z4
ENSG00000060339	10	68721012	68792377	+	6059	CCAR1	GO:0006355;GO:0006355;GO:0006355;GO:0006355;GO:0006355;GO:0006355;GO:0000398;GO:0000978;GO:0003713;GO:0003714;GO:0003723;GO:0005515;GO:0005515;GO:0005634;GO:0005641;GO:0005654;GO:0005737;GO:0006355;GO:0006355;GO:0006355;GO:0006915;GO:0007049;GO:0008284;GO:0030335;GO:0030374;GO:0030374;GO:0043065;GO:0048471;GO:1903507;GO:1903508;GO:0006355;GO:0000398;GO:0000978;GO:0003713;GO:0003713;GO:0003714;GO:…	-	-	NOG313311	-	cell division cycle and apoptosis regulator 1[Source:HGNC Symbol;Acc:HGNC:24236]	55749	Q8IX12
ENSG00000060558	19	3136033	3163749	+	2753	GNA15	GO:0000166;GO:0001664;GO:0001664;GO:0001664;GO:0001664;GO:0001664;GO:0003924;GO:0003924;GO:0003924;GO:0003924;GO:0005525;GO:0005623;GO:0005834;GO:0005834;GO:0005886;GO:0005886;GO:0007165;GO:0007165;GO:0007165;GO:0007186;GO:0007186;GO:0007186;GO:0007188;GO:0007200;GO:0007202;GO:0007207;GO:0019001;GO:0019001;GO:0030168;GO:0031683;GO:0031683;GO:0031683;GO:0045202;GO:0046872;GO:0051482;GO:0051482;GO:…	K04637	-	NOG271464	-	G protein subunit alpha 15 [Source:HGNCSymbol;Acc:HGNC:4383]	2769	P30679
ENSG00000060566	19	4153631	4173054	+	2648	CREB3L3	GO:0000139;GO:0000790;GO:0000976;GO:0000977;GO:0000981;GO:0001228;GO:0002675;GO:0003677;GO:0003700;GO:0003700;GO:0005515;GO:0005634;GO:0005634;GO:0005634;GO:0005654;GO:0005783;GO:0005783;GO:0005789;GO:0005789;GO:0005829;GO:0006355;GO:0006355;GO:0006986;GO:0016020;GO:0016020;GO:0016020;GO:0016021;GO:0030968;GO:0030968;GO:0030968;GO:0035497;GO:0035497;GO:0042803;GO:0045944;GO:0045944;GO:0045944;GO:…	K09048	-	NOG288874	-	cAMP responsive element binding protein 3 like 3[Source:HGNC Symbol;Acc:HGNC:18855]	84699	Q68CJ9
ENSG00000060642	1	26787054	26800659	+	5872	PIGV	GO:0004584;GO:0004584;GO:0005783;GO:0005789;GO:0006506;GO:0006506;GO:0006506;GO:0016020;GO:0016021;GO:0016740;GO:0016757;GO:0097502;GO:0004584;GO:0006506;GO:0004584;GO:0006506;GO:0004584;GO:0006506;GO:0097502;GO:0004584;GO:0006506;GO:0000030;GO:0000030;GO:0004376;GO:0004584;GO:0004584;GO:0005783;GO:0005789;GO:0005789;GO:0005789;GO:0006506;GO:0006506;GO:0006506;GO:0006506;GO:0016020;GO:0016021;GO:…	K07542	EC:2.4.1.-	COG5542	S	phosphatidylinositol glycan anchor biosynthesisclass V [Source:HGNC Symbol;Acc:HGNC:26031]	55650	Q9NUD9
ENSG00000060709	12	130396137	130716281	-	9655	RIMBP2	GO:0005515;GO:0005886;GO:0007274;GO:0010923;GO:0016020;GO:0030054;GO:0045202;GO:0005515;GO:0005515;	K17591	-	NOG327664	-	RIMS binding protein 2 [Source:HGNCSymbol;Acc:HGNC:30339]	23504	O15034
ENSG00000060749	11	32892820	32993316	+	10899	QSER1	-	-	-	NOG281222	-	glutamine and serine rich 1 [Source:HGNCSymbol;Acc:HGNC:26154]	79832	Q2KHR3;B3KWV1
ENSG00000060971	3	38103129	38137242	-	7106	ACAA1	GO:0000038;GO:0003824;GO:0003824;GO:0003988;GO:0003988;GO:0003988;GO:0005515;GO:0005576;GO:0005777;GO:0005777;GO:0005777;GO:0005782;GO:0005829;GO:0006625;GO:0006629;GO:0006631;GO:0006635;GO:0006635;GO:0008206;GO:0008775;GO:0010124;GO:0016020;GO:0016401;GO:0016740;GO:0016746;GO:0016747;GO:0016747;GO:0033540;GO:0035580;GO:0036109;GO:0043231;GO:0043312;GO:0050633;GO:0003824;GO:0016747;GO:0003824;GO:…	K07513	EC:2.3.1.16	COG0183	I	acetyl-CoA acyltransferase 1 [Source:HGNCSymbol;Acc:HGNC:82]	30	P09110;A0A024R2M6
ENSG00000061337	8	20246165	20303963	-	5706	LZTS1	GO:0003677;GO:0003700;GO:0005515;GO:0005515;GO:0005737;GO:0005886;GO:0006351;GO:0006355;GO:0007049;GO:0008017;GO:0008017;GO:0014069;GO:0014069;GO:0016020;GO:0016242;GO:0016324;GO:0030054;GO:0042995;GO:0043005;GO:0043197;GO:0043197;GO:0043198;GO:0044297;GO:0044772;GO:0044772;GO:0045202;GO:0045202;GO:0045211;GO:0048167;GO:0048814;GO:0003677;GO:0003700;GO:0005515;GO:0005515;GO:0005737;GO:0005886;GO:…	-	-	NOG137465	S	leucine zipper tumor suppressor 1 [Source:HGNCSymbol;Acc:HGNC:13861]	11178	Q9Y250
ENSG00000061455	5	123089241	123194266	+	9230	PRDM6	GO:0000122;GO:0000977;GO:0003676;GO:0003676;GO:0003700;GO:0005515;GO:0005634;GO:0005634;GO:0005634;GO:0006325;GO:0008168;GO:0016740;GO:0022008;GO:0022008;GO:0031490;GO:0032259;GO:0042802;GO:0043565;GO:0045892;GO:0046872;GO:0051151;GO:0051574;GO:1990226;	K20795	EC:2.1.1.43	NOG325470	-	PR/SET domain 6 [Source:HGNC Symbol;Acc:HGNC:9350]"	93166	Q9NQX0
ENSG00000061492	5	138083990	138092365	+	1991	WNT8A	GO:0005102;GO:0005109;GO:0005109;GO:0005576;GO:0005576;GO:0005576;GO:0005615;GO:0005615;GO:0007275;GO:0007275;GO:0014034;GO:0016055;GO:0016055;GO:0016055;GO:0016055;GO:0030182;GO:0032526;GO:0044324;GO:0044335;GO:0045165;GO:0048018;GO:0048018;GO:0060070;GO:0060070;GO:0061317;GO:0062009;GO:0062023;GO:1904886;GO:0005102;GO:0005102;GO:0005576;GO:0005576;GO:0005576;GO:0007275;GO:0007275;GO:0007275;GO:…	K00714	-	NOG277037	-	Wnt family member 8A [Source:HGNCSymbol;Acc:HGNC:12788]	7478	Q9H1J5
ENSG00000061676	2	182909115	183038858	-	22520	NCKAP1	GO:0000902;GO:0001726;GO:0005515;GO:0005515;GO:0005829;GO:0005886;GO:0005925;GO:0006915;GO:0007417;GO:0010592;GO:0010592;GO:0016020;GO:0016021;GO:0016032;GO:0016477;GO:0016601;GO:0030027;GO:0030031;GO:0030838;GO:0030866;GO:0031209;GO:0031209;GO:0031258;GO:0031941;GO:0038096;GO:0042995;GO:0048010;GO:0048365;GO:0048365;GO:0048812;GO:0070062;GO:2000601;GO:0000902;GO:0001726;GO:0005515;GO:0005515;GO:…	K05750	-	NOG287735	-	NCK associated protein 1 [Source:HGNCSymbol;Acc:HGNC:7666]	10787	Q9Y2A7
ENSG00000061918	4	155758992	155807774	+	3907	GUCY1B1	GO:0000166;GO:0004383;GO:0004383;GO:0006182;GO:0006182;GO:0009190;GO:0009190;GO:0016829;GO:0016849;GO:0016849;GO:0020037;GO:0020037;GO:0035556;GO:0035556;GO:0000166;GO:0004383;GO:0004383;GO:0006182;GO:0006182;GO:0009190;GO:0009190;GO:0016829;GO:0016849;GO:0016849;GO:0020037;GO:0020037;GO:0035556;GO:0035556;GO:0000166;GO:0004016;GO:0004383;GO:0004383;GO:0006182;GO:0006182;GO:0008074;GO:0009190;GO:…	K12319	EC:4.6.1.2	COG2114	T	guanylate cyclase 1 soluble subunit beta 1[Source:HGNC Symbol;Acc:HGNC:4687]	2983	Q02153
ENSG00000061987	12	62466817	62600476	+	16014	MON2	GO:0015031;GO:0015031;GO:0005515;GO:0005829;GO:0006895;GO:0015031;GO:0015031;GO:0015031;GO:0070062;GO:0005515;GO:0005829;GO:0006895;GO:0015031;GO:0015031;GO:0015031;GO:0070062;GO:0005515;GO:0005829;GO:0006895;GO:0015031;GO:0015031;GO:0015031;GO:0070062;GO:0005515;GO:0005829;GO:0006895;GO:0015031;GO:0015031;GO:0015031;GO:0070062;GO:0015031;GO:0015031;	-	-	NOG297097	-	MON2 homolog, regulator of endosome-to-Golgitrafficking [Source:HGNC Symbol;Acc:HGNC:29177]	23041	Q7Z3U7
ENSG00000062282	11	75759512	75801535	+	7904	DGAT2	GO:0016747;GO:0016747;GO:0016747;GO:0016747;GO:0004144;GO:0004144;GO:0005515;GO:0005623;GO:0005737;GO:0005739;GO:0005783;GO:0005783;GO:0005789;GO:0005789;GO:0005811;GO:0005811;GO:0006071;GO:0006629;GO:0016020;GO:0016021;GO:0016021;GO:0016740;GO:0016746;GO:0016747;GO:0016747;GO:0019432;GO:0019432;GO:0019915;GO:0030176;GO:0034383;GO:0035336;GO:0035356;GO:0036155;GO:0042572;GO:0042632;GO:0042803;GO:…	K11160	-	NOG258143	-	diacylglycerol O-acyltransferase 2 [Source:HGNCSymbol;Acc:HGNC:16940]	84649	Q96PD7
ENSG00000062370	19	44326555	44367217	-	3848	ZNF112	GO:0003676;GO:0003676;GO:0003677;GO:0005634;GO:0006355;GO:0006355;GO:0046872;GO:0003676;GO:0003676;GO:0003677;GO:0005634;GO:0006355;GO:0006355;GO:0046872;GO:0003676;GO:0003676;GO:0006355;GO:0006355;GO:0003676;GO:0006355;GO:0003676;GO:0003676;GO:0006355;GO:0006355;	K09228	-	COG5048	R	zinc finger protein 112 [Source:HGNCSymbol;Acc:HGNC:12892]	7771	Q9UJU3
ENSG00000062716	17	59707192	59842255	+	6854	VMP1	GO:0000045;GO:0000407;GO:0000421;GO:0000421;GO:0005515;GO:0005515;GO:0005730;GO:0005773;GO:0005774;GO:0005783;GO:0005783;GO:0005783;GO:0005783;GO:0005886;GO:0006914;GO:0006914;GO:0006914;GO:0006914;GO:0007030;GO:0007155;GO:0007566;GO:0012505;GO:0016020;GO:0016020;GO:0016021;GO:0033116;GO:0034329;GO:0098609;GO:0005730;GO:0005783;GO:0016020;GO:0016021;GO:0005730;GO:0005783;GO:0005730;GO:0005783;GO:…	K21248	-	NOG321939	-	vacuole membrane protein 1 [Source:HGNCSymbol;Acc:HGNC:29559]	81671	Q96GC9
ENSG00000063015	17	28954901	29006440	-	4962	SEZ6	GO:0005886;GO:0016020;GO:0016021;GO:0016020;GO:0016021;GO:0005783;GO:0005886;GO:0008344;GO:0016020;GO:0016021;GO:0021680;GO:0043025;GO:0043197;GO:0043198;GO:0048471;GO:0050773;GO:0060074;GO:0060079;GO:0090036;GO:0097440;GO:0016020;GO:0016021;GO:0016020;GO:0016021;GO:0016020;GO:0016021;	-	-	NOG271485	-	seizure related 6 homolog [Source:HGNCSymbol;Acc:HGNC:15955]	124925	Q53EL9
ENSG00000063322	19	39391303	39400641	+	3839	MED29	GO:0016592;GO:0005654;GO:0016592;GO:0016592;GO:0005515;GO:0005634;GO:0005654;GO:0016592;GO:0016592;GO:0016592;GO:0016592;GO:0005515;GO:0005634;GO:0005654;GO:0016592;GO:0016592;GO:0016592;GO:0016592;GO:0016592;	K15142	-	NOG48023	-	mediator complex subunit 29 [Source:HGNCSymbol;Acc:HGNC:23074]	55588	Q9NX70;B4DUA7
ENSG00000063587	X	153334147	153360110	+	8147	ZNF275	GO:0003676;GO:0003676;GO:0003677;GO:0005634;GO:0046872;GO:0003676;GO:0003676;GO:0003677;GO:0005634;GO:0046872;GO:0003676;GO:0003676;	K09228	-	COG5048	R	zinc finger protein 275 [Source:HGNCSymbol;Acc:HGNC:13069]	10838	A6NFS0
ENSG00000063601	X	150692971	150765108	+	6328	MTMR1	GO:0004438;GO:0004438;GO:0046856;GO:0046856;GO:0052629;GO:0052629;GO:0052866;GO:0052866;GO:0004438;GO:0004438;GO:0046856;GO:0046856;GO:0052629;GO:0052629;GO:0004438;GO:0004438;GO:0046856;GO:0046856;GO:0052629;GO:0052629;GO:0004438;GO:0004438;GO:0046856;GO:0046856;GO:0052629;GO:0052629;GO:0004438;GO:0004438;GO:0004725;GO:0005737;GO:0005829;GO:0005886;GO:0006629;GO:0006661;GO:0016020;GO:0016311;GO:…	K18081	-	NOG322789	-	myotubularin related protein 1 [Source:HGNCSymbol;Acc:HGNC:7449]	8776	Q13613;Q8NEC6
ENSG00000063660	2	240435663	240468076	+	6522	GPC1	GO:0001523;GO:0005507;GO:0005576;GO:0005576;GO:0005576;GO:0005615;GO:0005615;GO:0005654;GO:0005768;GO:0005796;GO:0005829;GO:0005886;GO:0005886;GO:0005886;GO:0006024;GO:0006027;GO:0007411;GO:0009966;GO:0009966;GO:0009986;GO:0014037;GO:0016020;GO:0016477;GO:0017134;GO:0017134;GO:0017134;GO:0030200;GO:0031012;GO:0031012;GO:0031225;GO:0031226;GO:0032288;GO:0040037;GO:0040037;GO:0040037;GO:0043202;GO:…	K08107	-	NOG235988	-	glypican 1 [Source:HGNC Symbol;Acc:HGNC:4449]"	2817	P35052;A0A384NPH9
ENSG00000063761	14	77800109	77935014	+	5293	ADCK1	GO:0000166;GO:0004674;GO:0005524;GO:0005576;GO:0006468;GO:0010637;GO:0016301;GO:0016310;GO:0016740;GO:1903852;GO:0000166;GO:0004674;GO:0005524;GO:0005576;GO:0006468;GO:0010637;GO:0016301;GO:0016310;GO:0016740;GO:1903852;	K08869	-	COG0661	R	aarF domain containing kinase 1 [Source:HGNCSymbol;Acc:HGNC:19038]	57143	Q86TW2
ENSG00000064012	2	201233443	201287711	+	7243	CASP8	GO:0004197;GO:0004197;GO:0004197;GO:0004197;GO:0004197;GO:0005515;GO:0005515;GO:0005515;GO:0005515;GO:0005654;GO:0005737;GO:0005737;GO:0005739;GO:0005741;GO:0005829;GO:0005829;GO:0005829;GO:0005856;GO:0006508;GO:0006508;GO:0006508;GO:0006915;GO:0006915;GO:0006915;GO:0006919;GO:0006919;GO:0007166;GO:0008233;GO:0008233;GO:0008234;GO:0008234;GO:0008234;GO:0008234;GO:0008625;GO:0010803;GO:0016032;GO:…	K04398	EC:3.4.22.61	NOG303276	-	caspase 8 [Source:HGNC Symbol;Acc:HGNC:1509]"	841	Q14790
ENSG00000064042	4	41359607	41700044	+	10862	LIMCH1	GO:0001725;GO:0001725;GO:0001725;GO:0001934;GO:0003779;GO:0005737;GO:0005856;GO:0016460;GO:0016460;GO:0030336;GO:0030336;GO:0031032;GO:0032034;GO:0032034;GO:0046872;GO:0051496;GO:0051496;GO:0051496;GO:0051893;GO:0051893;GO:0060327;GO:0001725;GO:0001725;GO:0001725;GO:0001934;GO:0003779;GO:0003779;GO:0005515;GO:0005737;GO:0005856;GO:0016460;GO:0016460;GO:0030336;GO:0030336;GO:0031032;GO:0031032;GO:…	-	-	NOG265070	-	LIM and calponin homology domains 1 [Source:HGNCSymbol;Acc:HGNC:29191]	22998	Q9UPQ0
ENSG00000064195	17	49990005	49995224	-	2715	DLX3	GO:0000790;GO:0000978;GO:0000981;GO:0001228;GO:0001568;GO:0001890;GO:0003677;GO:0003677;GO:0003677;GO:0003682;GO:0003700;GO:0003700;GO:0005515;GO:0005634;GO:0005634;GO:0005634;GO:0006355;GO:0006355;GO:0006357;GO:0007275;GO:0030154;GO:0030855;GO:0042475;GO:0043565;GO:0043565;GO:0043565;GO:0045944;GO:0071895;GO:0003677;GO:0003677;GO:0003677;GO:0005634;GO:0006355;GO:0006355;GO:0043565;GO:0043565;	K09315	-	NOG299102	-	distal-less homeobox 3 [Source:HGNCSymbol;Acc:HGNC:2916]	1747	O60479
ENSG00000064199	11	124673798	124697518	+	5205	SPA17	GO:0003351;GO:0005515;GO:0005515;GO:0005515;GO:0005516;GO:0005576;GO:0005737;GO:0005737;GO:0005929;GO:0005929;GO:0007283;GO:0007338;GO:0007339;GO:0007339;GO:0016020;GO:0016020;GO:0016020;GO:0031514;GO:0035686;GO:0097228;GO:0003351;GO:0005515;GO:0005515;GO:0005515;GO:0005516;GO:0005576;GO:0005737;GO:0005737;GO:0005737;GO:0005929;GO:0005929;GO:0005929;GO:0007283;GO:0007338;GO:0007339;GO:0007339;GO:…	-	-	NOG42033	G	sperm autoantigenic protein 17 [Source:HGNCSymbol;Acc:HGNC:11210]	53340	Q15506;A0A172Q397
ENSG00000064225	3	98732236	98821201	+	6288	ST3GAL6	GO:0000139;GO:0000139;GO:0005794;GO:0006464;GO:0006486;GO:0006486;GO:0006486;GO:0006664;GO:0008373;GO:0008373;GO:0008373;GO:0009247;GO:0009311;GO:0016020;GO:0016021;GO:0016740;GO:0016757;GO:0018146;GO:0052798;GO:0052798;GO:0070062;GO:0071354;GO:0097503;GO:0000139;GO:0000139;GO:0005794;GO:0006464;GO:0006486;GO:0006486;GO:0006486;GO:0006664;GO:0008373;GO:0008373;GO:0008373;GO:0009247;GO:0009311;GO:…	K03792	EC:2.4.99.6	NOG330728	-	ST3 beta-galactoside alpha-2,3-sialyltransferase 6[Source:HGNC Symbol;Acc:HGNC:18080]	10402	Q9Y274
ENSG00000064270	16	84368527	84464187	+	7352	ATP2C2	GO:0000139;GO:0000139;GO:0000166;GO:0000166;GO:0000166;GO:0005388;GO:0005388;GO:0005388;GO:0005388;GO:0005515;GO:0005524;GO:0005524;GO:0005524;GO:0005623;GO:0006811;GO:0006816;GO:0006816;GO:0006816;GO:0006874;GO:0008553;GO:0015410;GO:0016020;GO:0016021;GO:0016021;GO:0016021;GO:0034220;GO:0046872;GO:0070588;GO:0070588;GO:0070588;GO:0071421;GO:1902600;GO:0000139;GO:0000139;GO:0000166;GO:0000166;GO:…	K01537	EC:7.2.2.10	COG0474	P	ATPase secretory pathway Ca2+ transporting 2[Source:HGNC Symbol;Acc:HGNC:29103]	9914	O75185
ENSG00000064300	17	49495293	49515008	+	4141	NGFR	GO:0001540;GO:0001678;GO:0001678;GO:0004888;GO:0005035;GO:0005035;GO:0005035;GO:0005515;GO:0005515;GO:0005516;GO:0005576;GO:0005623;GO:0005654;GO:0005737;GO:0005768;GO:0005829;GO:0005886;GO:0005886;GO:0005886;GO:0005886;GO:0005886;GO:0005887;GO:0005911;GO:0006886;GO:0006886;GO:0006915;GO:0006919;GO:0006919;GO:0007165;GO:0007165;GO:0007266;GO:0007266;GO:0007275;GO:0007399;GO:0007411;GO:0007417;GO:…	K02583	-	NOG39106	-	nerve growth factor receptor [Source:HGNCSymbol;Acc:HGNC:7809]	4804	P08138
ENSG00000064309	11	125955796	126063335	-	10600	CDON	GO:0001708;GO:0001934;GO:0002088;GO:0005515;GO:0005515;GO:0005515;GO:0005886;GO:0005886;GO:0005887;GO:0005887;GO:0007155;GO:0007224;GO:0007224;GO:0007224;GO:0007520;GO:0009952;GO:0010172;GO:0014816;GO:0016020;GO:0016021;GO:0021987;GO:0043393;GO:0043410;GO:0045663;GO:0045663;GO:0045664;GO:0045664;GO:0045664;GO:0045666;GO:0045944;GO:0048598;GO:0048598;GO:0048598;GO:0048643;GO:0051057;GO:0051146;GO:…	K20033	-	NOG150729	S	cell adhesion associated, oncogene regulated[Source:HGNC Symbol;Acc:HGNC:17104]	50937	Q4KMG0
ENSG00000064547	19	19623655	19628930	-	2975	LPAR2	GO:0004930;GO:0004930;GO:0004930;GO:0004930;GO:0005515;GO:0005515;GO:0005623;GO:0005886;GO:0005886;GO:0005886;GO:0005887;GO:0007165;GO:0007186;GO:0007186;GO:0007186;GO:0007186;GO:0007186;GO:0007202;GO:0007204;GO:0008289;GO:0009986;GO:0016020;GO:0016021;GO:0016021;GO:0016021;GO:0030139;GO:0070915;GO:0070915;GO:0004930;GO:0004930;GO:0004930;GO:0004930;GO:0005515;GO:0005515;GO:0005623;GO:0005886;GO:…	K04291	-	NOG247606	-	lysophosphatidic acid receptor 2 [Source:HGNCSymbol;Acc:HGNC:3168]	9170	Q9HBW0;A0A024R7M9
ENSG00000064607	19	18990888	19034023	-	8468	SUGP2	GO:0003676;GO:0003723;GO:0003723;GO:0005634;GO:0005654;GO:0006396;GO:0006397;GO:0008380;GO:0016604;GO:0003676;GO:0003676;GO:0003723;GO:0003723;GO:0003723;GO:0005634;GO:0005654;GO:0006396;GO:0006396;GO:0006397;GO:0008380;GO:0016604;GO:0003676;GO:0003723;GO:0003723;GO:0005634;GO:0005654;GO:0006396;GO:0006397;GO:0008380;GO:0016604;GO:0003676;GO:0003676;GO:0003723;GO:0003723;GO:0003723;GO:0005634;GO:…	K13166	-	NOG313244	-	SURP and G-patch domain containing 2 [Source:HGNCSymbol;Acc:HGNC:18641]	10147	Q8IX01
ENSG00000064651	5	128083766	128189677	+	10653	SLC12A2	GO:0005515;GO:0005623;GO:0005829;GO:0005886;GO:0005886;GO:0005886;GO:0005887;GO:0006811;GO:0006811;GO:0006811;GO:0006811;GO:0006813;GO:0006813;GO:0006814;GO:0006814;GO:0006821;GO:0006883;GO:0006884;GO:0006884;GO:0006972;GO:0007214;GO:0007214;GO:0007568;GO:0008511;GO:0008511;GO:0008511;GO:0008519;GO:0008519;GO:0009925;GO:0010818;GO:0015079;GO:0015081;GO:0015293;GO:0015377;GO:0015377;GO:0015377;GO:…	K10951	-	COG0531	E	solute carrier family 12 member 2 [Source:HGNCSymbol;Acc:HGNC:10911]	6558	P55011;Q53ZR1
ENSG00000064655	20	46894624	47188844	+	3618	EYA2	GO:0000287;GO:0004721;GO:0004725;GO:0004725;GO:0004725;GO:0004725;GO:0005515;GO:0005515;GO:0005634;GO:0005634;GO:0005654;GO:0005737;GO:0005739;GO:0005829;GO:0006281;GO:0006325;GO:0006974;GO:0007275;GO:0007275;GO:0007501;GO:0014706;GO:0014706;GO:0016576;GO:0016576;GO:0016787;GO:0030154;GO:0035335;GO:0045739;GO:0046872;GO:0048856;GO:2001240;GO:0004721;GO:0004725;GO:0004725;GO:0004725;GO:0005829;GO:…	K17620	EC:3.1.3.48	NOG297494	-	EYA transcriptional coactivator and phosphatase 2[Source:HGNC Symbol;Acc:HGNC:3520]	2139	O00167
ENSG00000064666	19	1026586	1039068	+	3640	CNN2	GO:0003779;GO:0003779;GO:0005515;GO:0005856;GO:0005856;GO:0007010;GO:0007010;GO:0001725;GO:0003779;GO:0003779;GO:0003779;GO:0003779;GO:0005515;GO:0005516;GO:0005576;GO:0005856;GO:0005911;GO:0005925;GO:0007010;GO:0016020;GO:0031032;GO:0031032;GO:0032970;GO:0035580;GO:0035722;GO:0043312;GO:0045296;GO:0071260;GO:1904724;GO:0001725;GO:0003779;GO:0003779;GO:0003779;GO:0003779;GO:0005515;GO:0005516;GO:…	-	-	COG5199	Z	calponin 2 [Source:HGNC Symbol;Acc:HGNC:2156]"	1265	Q99439
ENSG00000064692	5	122311354	122464219	+	7269	SNCAIP	GO:0005515;GO:0005654;GO:0036464;GO:0005515;GO:0005515;GO:0005515;GO:0005654;GO:0005737;GO:0005737;GO:0005737;GO:0005829;GO:0008021;GO:0008219;GO:0031625;GO:0036464;GO:0042417;GO:0042734;GO:0042802;GO:0043025;GO:0044267;GO:0046928;GO:0090083;GO:0005515;GO:0005515;GO:0005515;GO:0005654;GO:0005737;GO:0005737;GO:0005737;GO:0005829;GO:0008021;GO:0008219;GO:0031625;GO:0036464;GO:0042417;GO:0042734;GO:…	K04558	-	COG0666	R	synuclein alpha interacting protein [Source:HGNCSymbol;Acc:HGNC:11139]	9627	Q9Y6H5
ENSG00000064703	1	111755245	111768000	+	5585	DDX20	GO:0000122;GO:0000166;GO:0000244;GO:0000387;GO:0000387;GO:0000387;GO:0003676;GO:0003677;GO:0003723;GO:0003724;GO:0003724;GO:0003724;GO:0004386;GO:0005515;GO:0005515;GO:0005524;GO:0005524;GO:0005634;GO:0005634;GO:0005654;GO:0005737;GO:0005737;GO:0005737;GO:0005829;GO:0005829;GO:0005856;GO:0006396;GO:0006397;GO:0008380;GO:0016020;GO:0016787;GO:0032797;GO:0032797;GO:0034719;GO:0043065;GO:0043065;GO:…	K13131	EC:3.6.4.13	COG0513	L	DEAD-box helicase 20 [Source:HGNCSymbol;Acc:HGNC:2743]	11218	Q9UHI6;Q9H4N4
ENSG00000064726	15	83016423	83067252	-	4066	BTBD1	GO:0000932;GO:0000932;GO:0000932;GO:0005515;GO:0005515;GO:0005515;GO:0005737;GO:0005829;GO:0005829;GO:0007517;GO:0016567;GO:0022008;GO:0030154;GO:0032991;GO:0043393;GO:0043687;GO:0097602;GO:0000932;GO:0000932;GO:0005515;GO:0005515;GO:0005515;GO:0005737;GO:0005829;GO:0005829;GO:0007517;GO:0016567;GO:0022008;GO:0030154;GO:0032991;GO:0043393;GO:0043687;GO:0097602;	K10477	-	NOG308618	-	BTB domain containing 1 [Source:HGNCSymbol;Acc:HGNC:1120]	53339	Q9H0C5;A0A024R224
ENSG00000064932	19	1107637	1174268	-	6610	SBNO2	GO:0001503;GO:0002281;GO:0002281;GO:0005575;GO:0005634;GO:0006355;GO:0006355;GO:0006355;GO:0030154;GO:0030316;GO:0031490;GO:0042393;GO:0045892;GO:0045892;GO:0045944;GO:0050727;GO:0050727;GO:0050727;GO:0050727;GO:0071222;GO:0071348;GO:0071354;GO:0071354;GO:1990830;GO:0001503;GO:0002281;GO:0002281;GO:0002281;GO:0005575;GO:0005634;GO:0006355;GO:0006355;GO:0006355;GO:0030154;GO:0030282;GO:0030316;GO:…	-	-	NOG83182	-	strawberry notch homolog 2 [Source:HGNCSymbol;Acc:HGNC:29158]	22904	Q9Y2G9
ENSG00000064961	19	3572777	3579088	+	3857	HMG20B	GO:0003677;GO:0005634;GO:0005654;GO:0016604;GO:0003677;GO:0005515;GO:0005634;GO:0005634;GO:0005654;GO:0005654;GO:0005694;GO:0006325;GO:0007049;GO:0007596;GO:0010468;GO:0016604;GO:0033234;GO:0035914;GO:0045666;GO:0003677;GO:0005634;GO:0003677;GO:0005634;GO:0005654;GO:0016604;GO:0005654;	-	-	COG5648	B	high mobility group 20B [Source:HGNCSymbol;Acc:HGNC:5002]	10362	Q9P0W2
ENSG00000064989	2	187341964	187448460	-	7309	CALCRL	GO:0001525;GO:0001525;GO:0001605;GO:0001605;GO:0001635;GO:0001635;GO:0001635;GO:0004888;GO:0004888;GO:0004930;GO:0004930;GO:0004930;GO:0004930;GO:0004948;GO:0004948;GO:0005515;GO:0005515;GO:0005737;GO:0005764;GO:0005768;GO:0005783;GO:0005886;GO:0005886;GO:0005886;GO:0005886;GO:0005887;GO:0006816;GO:0007165;GO:0007166;GO:0007166;GO:0007186;GO:0007186;GO:0007186;GO:0007186;GO:0007187;GO:0007189;GO:…	K04577	-	NOG255868	-	calcitonin receptor like receptor [Source:HGNCSymbol;Acc:HGNC:16709]	10203	Q16602
ENSG00000064999	6	34889255	35091406	+	8498	ANKS1A	GO:0005515;GO:0005515;GO:0005654;GO:0005737;GO:0005829;GO:0006929;GO:0016322;GO:0042995;GO:0043005;GO:0046875;GO:0046875;GO:0048013;GO:1901187;GO:1901187;GO:0005515;GO:0046875;GO:0046875;GO:1901187;GO:1901187;GO:0005515;GO:0046875;GO:0046875;GO:1901187;GO:1901187;	K21413	-	COG0666	R	ankyrin repeat and sterile alpha motif domaincontaining 1A [Source:HGNC Symbol;Acc:HGNC:20961]	23294	Q92625;Q05CP0
ENSG00000065029	6	35258909	35295985	+	6782	ZNF76	GO:0003676;GO:0003676;GO:0001228;GO:0003676;GO:0003676;GO:0003677;GO:0005634;GO:0006357;GO:0006359;GO:0043565;GO:0045944;GO:0046872;GO:0001228;GO:0003676;GO:0003676;GO:0003677;GO:0005634;GO:0006357;GO:0006359;GO:0043565;GO:0045944;GO:0046872;	K20828	-	COG5048	R	zinc finger protein 76 [Source:HGNCSymbol;Acc:HGNC:13149]	7629	P36508;A0A024RCU3
ENSG00000065057	16	2039815	2047866	-	2430	NTHL1	GO:0000703;GO:0000703;GO:0000703;GO:0000790;GO:0003677;GO:0003677;GO:0003677;GO:0003690;GO:0003824;GO:0003824;GO:0003906;GO:0003906;GO:0003906;GO:0003906;GO:0003906;GO:0004519;GO:0004519;GO:0005515;GO:0005634;GO:0005634;GO:0005634;GO:0005634;GO:0005634;GO:0005654;GO:0005739;GO:0005739;GO:0006281;GO:0006281;GO:0006281;GO:0006284;GO:0006284;GO:0006285;GO:0006285;GO:0006285;GO:0006285;GO:0006296;GO:…	K10773	EC:4.2.99.18	COG0177	L	nth like DNA glycosylase 1 [Source:HGNCSymbol;Acc:HGNC:8028]	4913	P78549;E5KTI5
ENSG00000065135	1	109548615	109600195	+	9044	GNAI3	GO:0000139;GO:0000166;GO:0001664;GO:0003924;GO:0003924;GO:0003924;GO:0003924;GO:0003924;GO:0005515;GO:0005515;GO:0005525;GO:0005525;GO:0005525;GO:0005737;GO:0005737;GO:0005765;GO:0005789;GO:0005794;GO:0005813;GO:0005815;GO:0005834;GO:0005856;GO:0005886;GO:0005886;GO:0005886;GO:0006457;GO:0006906;GO:0007049;GO:0007165;GO:0007165;GO:0007165;GO:0007186;GO:0007186;GO:0007186;GO:0007188;GO:0007188;GO:…	K04630	-	NOG322962	-	G protein subunit alpha i3 [Source:HGNCSymbol;Acc:HGNC:4387]	2773	P08754
ENSG00000065150	13	97953658	98024296	+	9664	IPO5	GO:0006606;GO:0006606;GO:0006886;GO:0006886;GO:0008536;GO:0008536;GO:0006606;GO:0006606;GO:0006886;GO:0006886;GO:0008536;GO:0008536;GO:0003723;GO:0005095;GO:0005515;GO:0005515;GO:0005515;GO:0005634;GO:0005634;GO:0005634;GO:0005643;GO:0005730;GO:0005737;GO:0005737;GO:0005737;GO:0006606;GO:0006606;GO:0006606;GO:0006607;GO:0006607;GO:0006610;GO:0006886;GO:0006886;GO:0008139;GO:0008536;GO:0008536;GO:…	K02186	EC:3.4.22.55	COG5215	U	importin 5 [Source:HGNC Symbol;Acc:HGNC:6402]"	835	O00410;B3KWG6;Q9BVS9
ENSG00000065154	10	124397303	124418976	-	3388	OAT	GO:0003824;GO:0003824;GO:0004587;GO:0004587;GO:0004587;GO:0004587;GO:0004587;GO:0005654;GO:0005737;GO:0005737;GO:0005739;GO:0005739;GO:0005739;GO:0005759;GO:0005759;GO:0005759;GO:0007601;GO:0008483;GO:0008483;GO:0008483;GO:0008652;GO:0010121;GO:0016740;GO:0019544;GO:0030170;GO:0030170;GO:0030170;GO:0042802;GO:0042802;GO:0055129;GO:0003824;GO:0003824;GO:0004587;GO:0004587;GO:0004587;GO:0004587;GO:…	K00819	EC:2.6.1.13	COG4992	E	ornithine aminotransferase [Source:HGNCSymbol;Acc:HGNC:8091]	4942	P04181;A0A140VJQ4
ENSG00000065183	1	117929720	117966543	+	10276	WDR3	GO:0003723;GO:0005515;GO:0005634;GO:0005654;GO:0005654;GO:0005730;GO:0005730;GO:0006364;GO:0030490;GO:0030515;GO:0031965;GO:0032040;GO:0034388;	K14556	-	COG2319	R	WD repeat domain 3 [Source:HGNCSymbol;Acc:HGNC:12755]	10885	Q9UNX4;Q5TDG3
ENSG00000065243	1	88684222	88836255	+	6897	PKN2	GO:0004674;GO:0004674;GO:0005654;GO:0005813;GO:0006468;GO:0006468;GO:0007165;GO:0007165;GO:0016020;GO:0016021;GO:0016301;GO:0016310;GO:0017049;GO:0017049;GO:0045111;GO:0000166;GO:0003723;GO:0004672;GO:0004672;GO:0004672;GO:0004674;GO:0004674;GO:0004674;GO:0004674;GO:0004697;GO:0004698;GO:0005515;GO:0005515;GO:0005524;GO:0005524;GO:0005524;GO:0005634;GO:0005634;GO:0005654;GO:0005737;GO:0005737;GO:…	K06071	EC:2.7.11.13	COG0515	T	protein kinase N2 [Source:HGNCSymbol;Acc:HGNC:9406]	5586	Q16513
ENSG00000065308	6	52497408	52577060	-	7047	TRAM2	GO:0005515;GO:0005791;GO:0006616;GO:0006616;GO:0015031;GO:0016020;GO:0016021;GO:0016021;GO:0016021;GO:0032964;GO:0045048;	-	-	NOG292300	-	translocation associated membrane protein 2[Source:HGNC Symbol;Acc:HGNC:16855]	9697	Q15035;A0A024RD84
ENSG00000065320	17	9021510	9244000	+	6415	NTN1	GO:0001764;GO:0005515;GO:0005515;GO:0005515;GO:0005576;GO:0005576;GO:0005604;GO:0005604;GO:0005737;GO:0005737;GO:0006915;GO:0006930;GO:0007097;GO:0007265;GO:0007409;GO:0007411;GO:0008045;GO:0008284;GO:0009887;GO:0009888;GO:0016358;GO:0030334;GO:0030517;GO:0030879;GO:0032488;GO:0033564;GO:0042472;GO:0045773;GO:0045773;GO:0051963;GO:0060603;GO:0061643;GO:0061643;GO:0098609;GO:1902842;GO:2000147;	K06843	-	NOG244580	-	netrin 1 [Source:HGNC Symbol;Acc:HGNC:8029]"	9423	O95631
ENSG00000065325	17	9822206	9892099	+	5696	GLP2R	GO:0004888;GO:0004888;GO:0004930;GO:0004930;GO:0007166;GO:0007166;GO:0007186;GO:0007186;GO:0016020;GO:0016021;GO:0016021;GO:0016021;GO:0004888;GO:0004888;GO:0004930;GO:0004930;GO:0004930;GO:0004930;GO:0004967;GO:0004967;GO:0005886;GO:0005886;GO:0005886;GO:0007165;GO:0007166;GO:0007166;GO:0007186;GO:0007186;GO:0007186;GO:0007186;GO:0007188;GO:0007188;GO:0008284;GO:0008528;GO:0016020;GO:0016020;GO:…	K04582	-	NOG267068	-	glucagon like peptide 2 receptor [Source:HGNCSymbol;Acc:HGNC:4325]	9340	O95838;A0A384MTS7;B2RAN4
ENSG00000065361	12	56076799	56103505	+	8837	ERBB3	GO:0000165;GO:0000166;GO:0004672;GO:0004714;GO:0004888;GO:0005515;GO:0005515;GO:0005524;GO:0005524;GO:0005576;GO:0005615;GO:0005886;GO:0005886;GO:0005886;GO:0005887;GO:0005887;GO:0006468;GO:0007162;GO:0007165;GO:0007169;GO:0007169;GO:0007169;GO:0007275;GO:0007399;GO:0007422;GO:0007507;GO:0008284;GO:0009925;GO:0009968;GO:0014037;GO:0014065;GO:0014068;GO:0016020;GO:0016020;GO:0016021;GO:0016021;GO:…	K05084	EC:2.7.10.1	COG0515	T	erb-b2 receptor tyrosine kinase 3 [Source:HGNCSymbol;Acc:HGNC:3431]	2065	P21860
ENSG00000065371	3	123968521	123992178	-	4518	ROPN1	GO:0001932;GO:0005515;GO:0005634;GO:0005737;GO:0005929;GO:0030317;GO:0031514;GO:0042802;GO:0042995;GO:0044782;GO:0048240;GO:0061512;GO:0001932;GO:0005515;GO:0005634;GO:0005737;GO:0005929;GO:0030317;GO:0031514;GO:0042802;GO:0042995;GO:0044782;GO:0048240;GO:0061512;GO:0001932;GO:0005515;GO:0005634;GO:0005737;GO:0005929;GO:0030317;GO:0031514;GO:0042802;GO:0042995;GO:0044782;GO:0048240;GO:0061512;GO:…	-	-	NOG38881	-	rhophilin associated tail protein 1 [Source:HGNCSymbol;Acc:HGNC:17692]	54763	Q9HAT0;A0A140VKB2
ENSG00000065485	3	123067025	123225227	+	4067	PDIA5	GO:0003756;GO:0005515;GO:0005623;GO:0005783;GO:0005788;GO:0005789;GO:0006457;GO:0015037;GO:0016491;GO:0016853;GO:0036498;GO:0045454;GO:0045454;GO:0055114;GO:0003756;GO:0005515;GO:0005623;GO:0005783;GO:0005788;GO:0005789;GO:0006457;GO:0015037;GO:0016491;GO:0016853;GO:0036498;GO:0045454;GO:0055114;GO:0005623;GO:0045454;	K09583	EC:5.3.4.1	COG0526	O	protein disulfide isomerase family A member 5[Source:HGNC Symbol;Acc:HGNC:24811]	10954	Q14554
ENSG00000065491	6	37257772	37332970	+	3462	TBC1D22B	GO:0005096;GO:0005096;GO:0005515;GO:0005515;GO:0006886;GO:0017137;GO:0071889;GO:0090630;	K20360	-	COG5210	R	TBC1 domain family member 22B [Source:HGNCSymbol;Acc:HGNC:21602]	55633	Q9NU19
ENSG00000065526	1	15836095	15940456	+	14336	SPEN	GO:0003676;GO:0000122;GO:0001085;GO:0003676;GO:0003676;GO:0003677;GO:0003714;GO:0003723;GO:0005515;GO:0005515;GO:0005515;GO:0005634;GO:0005654;GO:0007219;GO:0016032;GO:0017053;GO:0045892;GO:0050769;GO:0070062;GO:0003676;GO:0003676;GO:0003723;GO:0005654;GO:0003676;GO:0003676;GO:0003723;	-	-	NOG12793	-	spen family transcriptional repressor [Source:HGNCSymbol;Acc:HGNC:17575]	23013	Q96T58
ENSG00000065548	2	186486253	186509361	+	3026	ZC3H15	GO:0002181;GO:0003723;GO:0005515;GO:0005515;GO:0005634;GO:0005730;GO:0005737;GO:0005829;GO:0005829;GO:0019221;GO:0043547;GO:0045296;GO:0046872;GO:0046872;GO:0046872;	-	-	COG5252	R	zinc finger CCCH-type containing 15 [Source:HGNCSymbol;Acc:HGNC:29528]	55854	Q8WU90
ENSG00000065559	17	12020829	12143830	+	5709	MAP2K4	GO:0000165;GO:0000166;GO:0000187;GO:0001934;GO:0004672;GO:0004672;GO:0004672;GO:0004674;GO:0004674;GO:0004708;GO:0004708;GO:0004708;GO:0004713;GO:0005515;GO:0005524;GO:0005524;GO:0005524;GO:0005524;GO:0005634;GO:0005634;GO:0005737;GO:0005737;GO:0005829;GO:0005829;GO:0006468;GO:0006468;GO:0006468;GO:0006915;GO:0007165;GO:0007254;GO:0007254;GO:0007254;GO:0007257;GO:0007257;GO:0007346;GO:0008545;GO:…	K04430	EC:2.7.12.2	COG0515	T	mitogen-activated protein kinase kinase 4[Source:HGNC Symbol;Acc:HGNC:6844]	6416	P45985
ENSG00000065600	1	212363931	212414901	-	2914	PACC1	GO:0005254;GO:0005515;GO:0005886;GO:0005887;GO:0006811;GO:0006821;GO:0009986;GO:0016020;GO:0016021;GO:0034707;GO:0061797;GO:1902476;GO:0005254;GO:0005515;GO:0005886;GO:0005887;GO:0006811;GO:0006821;GO:0006821;GO:0009986;GO:0016020;GO:0016021;GO:0034707;GO:0061797;GO:0061797;GO:1902476;	-	-	NOG27612	-	proton activated chloride channel 1 [Source:HGNCSymbol;Acc:HGNC:25593]	55248	Q9H813
ENSG00000065613	10	103967140	104029233	+	8107	SLK	GO:0000166;GO:0004672;GO:0004672;GO:0004674;GO:0004674;GO:0004674;GO:0004674;GO:0005515;GO:0005515;GO:0005524;GO:0005524;GO:0005524;GO:0005737;GO:0005737;GO:0006468;GO:0006468;GO:0006915;GO:0007346;GO:0016301;GO:0016310;GO:0016740;GO:0023014;GO:0030334;GO:0030334;GO:0031098;GO:0031122;GO:0031252;GO:0031252;GO:0032147;GO:0042802;GO:0042803;GO:0042981;GO:0045296;GO:0046777;GO:0048471;GO:0051893;GO:…	K08836	EC:2.7.11.1	COG0515	T	STE20 like kinase [Source:HGNCSymbol;Acc:HGNC:11088]	9748	Q9H2G2
ENSG00000065615	6	83859656	83967423	+	9621	CYB5R4	GO:0020037;GO:0020037;GO:0020037;GO:0046872;GO:0003032;GO:0004128;GO:0004128;GO:0004128;GO:0005783;GO:0005783;GO:0005783;GO:0005789;GO:0006091;GO:0006091;GO:0006801;GO:0006801;GO:0015701;GO:0016174;GO:0016491;GO:0016491;GO:0016491;GO:0016653;GO:0020037;GO:0020037;GO:0020037;GO:0030073;GO:0030073;GO:0042593;GO:0042593;GO:0046677;GO:0046677;GO:0046872;GO:0048468;GO:0048468;GO:0048471;GO:0055114;GO:…	K00326	EC:1.6.2.2	COG0543	C	cytochrome b5 reductase 4 [Source:HGNCSymbol;Acc:HGNC:20147]	51167	Q7L1T6
ENSG00000065621	10	104268873	104304950	+	9926	GSTO2	GO:0004364;GO:0004364;GO:0004364;GO:0005515;GO:0005515;GO:0005737;GO:0005737;GO:0005829;GO:0006805;GO:0016491;GO:0016740;GO:0019852;GO:0019852;GO:0042802;GO:0045174;GO:0045174;GO:0050610;GO:0055114;GO:0055114;GO:0070062;GO:0071243;GO:0098869;GO:1901687;GO:0004364;GO:0004364;GO:0004364;GO:0005515;GO:0005515;GO:0005737;GO:0005737;GO:0005829;GO:0006805;GO:0016491;GO:0016740;GO:0019852;GO:0019852;GO:…	K00799	EC:2.5.1.18	COG0625	O	glutathione S-transferase omega 2 [Source:HGNCSymbol;Acc:HGNC:23064]	119391	Q9H4Y5
ENSG00000065802	2	238426742	238452250	+	7407	ASB1	GO:0000151;GO:0005515;GO:0005515;GO:0005515;GO:0005829;GO:0007275;GO:0016567;GO:0030539;GO:0035556;GO:0035556;GO:0042036;GO:0043687;GO:0061630;GO:0016567;GO:0035556;GO:0035556;	K10323	-	COG0666	R	ankyrin repeat and SOCS box containing 1[Source:HGNC Symbol;Acc:HGNC:16011]	51665	Q9Y576
ENSG00000065833	6	83210402	83431051	-	3338	ME1	GO:0004470;GO:0004470;GO:0004470;GO:0004470;GO:0004470;GO:0004471;GO:0004471;GO:0004473;GO:0004473;GO:0004473;GO:0005737;GO:0005739;GO:0005829;GO:0005829;GO:0005975;GO:0006090;GO:0006090;GO:0006108;GO:0006108;GO:0008948;GO:0009055;GO:0009165;GO:0009725;GO:0009743;GO:0016491;GO:0019216;GO:0022900;GO:0030145;GO:0043531;GO:0046872;GO:0050661;GO:0051287;GO:0051287;GO:0051287;GO:0055114;GO:0055114;GO:…	K00029	EC:1.1.1.40	COG0281	C	malic enzyme 1 [Source:HGNC Symbol;Acc:HGNC:6983]"	4199	P48163
ENSG00000065882	4	37891084	38139175	+	9035	TBC1D1	GO:0005096;GO:0005096;GO:0005515;GO:0005515;GO:0005515;GO:0005634;GO:0005829;GO:0006886;GO:0017137;GO:0032880;GO:0061024;GO:0090630;GO:0005096;GO:0005096;GO:0005515;GO:0005515;GO:0005515;GO:0005634;GO:0005829;GO:0006886;GO:0017137;GO:0061024;GO:0090630;GO:0005515;	K18341	-	COG5210	R	TBC1 domain family member 1 [Source:HGNCSymbol;Acc:HGNC:11578]	23216	Q86TI0;Q8NC59;Q6PJJ8;B9A6J6
ENSG00000065883	7	39950121	40099580	+	24618	CDK13	GO:0000166;GO:0000307;GO:0000380;GO:0000790;GO:0002945;GO:0003723;GO:0004672;GO:0004672;GO:0004672;GO:0004674;GO:0004693;GO:0004693;GO:0005515;GO:0005515;GO:0005524;GO:0005524;GO:0005524;GO:0005576;GO:0005615;GO:0005634;GO:0005634;GO:0005654;GO:0005694;GO:0005794;GO:0005829;GO:0006368;GO:0006397;GO:0006468;GO:0006468;GO:0006468;GO:0007088;GO:0007275;GO:0008024;GO:0008134;GO:0008284;GO:0008353;GO:…	K08819	-	COG0515	T	cyclin dependent kinase 13 [Source:HGNCSymbol;Acc:HGNC:1733]	8621	Q14004;Q9BVE2;A0A024RA85
ENSG00000065911	2	74198610	74217565	+	4822	MTHFD2	GO:0003824;GO:0003824;GO:0004488;GO:0004488;GO:0055114;GO:0055114;GO:0000287;GO:0003824;GO:0003824;GO:0003824;GO:0004477;GO:0004477;GO:0004487;GO:0004487;GO:0004488;GO:0004488;GO:0004488;GO:0004488;GO:0005615;GO:0005739;GO:0005739;GO:0005759;GO:0006730;GO:0006730;GO:0008152;GO:0016491;GO:0016787;GO:0035999;GO:0042301;GO:0046653;GO:0046655;GO:0055114;GO:0055114;GO:0055114;GO:0003824;GO:0003824;GO:…	K13403	-	COG0190	H	methylenetetrahydrofolate dehydrogenase (NADP+dependent) 2, methenyltetrahydrofolate cyclohydrolase[Source:HGNC Symbol;Acc:HGNC:7434]	10797	P13995
ENSG00000065923	X	46599251	46759118	-	9980	SLC9A7	GO:0006811;GO:0006812;GO:0006812;GO:0006814;GO:0006814;GO:0006814;GO:0006885;GO:0006885;GO:0015297;GO:0015299;GO:0015299;GO:0015385;GO:0015385;GO:0016020;GO:0016021;GO:0016021;GO:0016021;GO:0035725;GO:0043231;GO:0055085;GO:0055085;GO:1902600;GO:0000139;GO:0005515;GO:0005623;GO:0005768;GO:0005794;GO:0005802;GO:0005886;GO:0005886;GO:0006811;GO:0006811;GO:0006812;GO:0006812;GO:0006813;GO:0006814;GO:…	K12041	-	COG0025	P	solute carrier family 9 member A7 [Source:HGNCSymbol;Acc:HGNC:17123]	84679	Q96T83;A0A024R176
ENSG00000065970	12	8032716	8055517	+	6297	FOXJ2	GO:0000790;GO:0000978;GO:0000978;GO:0000981;GO:0001228;GO:0001228;GO:0001650;GO:0003677;GO:0003700;GO:0003700;GO:0005515;GO:0005634;GO:0005634;GO:0005654;GO:0006355;GO:0006355;GO:0016525;GO:0042802;GO:0043565;GO:0043565;GO:0045944;GO:0045944;GO:0110059;GO:1904707;GO:0000790;GO:0000978;GO:0000978;GO:0000981;GO:0001228;GO:0001228;GO:0001650;GO:0003677;GO:0003700;GO:0003700;GO:0005515;GO:0005634;GO:…	K09403	-	COG5025	K	forkhead box J2 [Source:HGNC Symbol;Acc:HGNC:24818]"	55810	Q9P0K8
ENSG00000065989	19	10416773	10469630	+	6762	PDE4A	GO:0004114;GO:0004114;GO:0004115;GO:0004115;GO:0004115;GO:0005515;GO:0005654;GO:0005737;GO:0005829;GO:0005829;GO:0005886;GO:0005886;GO:0006198;GO:0007165;GO:0007165;GO:0007165;GO:0007186;GO:0008081;GO:0008081;GO:0016020;GO:0016020;GO:0016787;GO:0030552;GO:0032587;GO:0042995;GO:0046872;GO:0048471;GO:0048471;GO:0004114;GO:0004114;GO:0004115;GO:0004115;GO:0004115;GO:0004115;GO:0005515;GO:0005654;GO:…	K13293	EC:3.1.4.53	NOG122287	R	phosphodiesterase 4A [Source:HGNCSymbol;Acc:HGNC:8780]	5141	P27815
ENSG00000066032	2	79185231	80648861	+	7535	CTNNA2	GO:0005198;GO:0005198;GO:0005200;GO:0005515;GO:0005515;GO:0005634;GO:0005737;GO:0005829;GO:0005856;GO:0005886;GO:0005912;GO:0007010;GO:0007155;GO:0007155;GO:0007155;GO:0007275;GO:0007409;GO:0010975;GO:0015629;GO:0015629;GO:0016020;GO:0021942;GO:0030054;GO:0030154;GO:0030424;GO:0034316;GO:0042995;GO:0045296;GO:0045296;GO:0045296;GO:0048813;GO:0048854;GO:0051015;GO:0051015;GO:0051015;GO:0051149;GO:…	K05691	-	NOG240050	-	catenin alpha 2 [Source:HGNC Symbol;Acc:HGNC:2510]"	1496	P26232
ENSG00000066044	19	7958573	8005659	-	6962	ELAVL1	GO:0000398;GO:0003676;GO:0003676;GO:0003723;GO:0003723;GO:0003723;GO:0003723;GO:0003725;GO:0003729;GO:0003729;GO:0003730;GO:0003730;GO:0003730;GO:0005515;GO:0005515;GO:0005634;GO:0005634;GO:0005654;GO:0005654;GO:0005737;GO:0005737;GO:0005783;GO:0005829;GO:0005829;GO:0006606;GO:0010494;GO:0010494;GO:0010494;GO:0016020;GO:0017091;GO:0019901;GO:0019901;GO:0035198;GO:0035925;GO:0035925;GO:0035925;GO:…	K13088	-	COG0724	R	ELAV like RNA binding protein 1 [Source:HGNCSymbol;Acc:HGNC:3312]	1994	Q15717
ENSG00000066084	12	50504985	50748657	+	10351	DIP2B	GO:0003674;GO:0003824;GO:0003824;GO:0005634;GO:0005737;GO:0008150;GO:0016020;GO:0070062;	-	-	COG0318	I	disco interacting protein 2 homolog B [Source:HGNCSymbol;Acc:HGNC:29284]	57609	Q9P265;Q96IB4;Q7Z3H2
ENSG00000066117	12	50085200	50100707	+	4903	SMARCD1	GO:0003713;GO:0005515;GO:0005515;GO:0005515;GO:0005634;GO:0005654;GO:0006325;GO:0006337;GO:0006338;GO:0006338;GO:0006357;GO:0007399;GO:0016514;GO:0016514;GO:0016514;GO:0016514;GO:0043231;GO:0048096;GO:0060090;GO:0071564;GO:0071564;GO:0071564;GO:0071565;GO:0071565;GO:0071565;GO:0005654;GO:0016514;GO:0016514;GO:0043231;GO:0071564;GO:0071564;GO:0071565;GO:0071565;GO:0005515;GO:0005654;GO:0016514;GO:…	K11650	-	COG5531	B	SWI/SNF related, matrix associated, actin dependentregulator of chromatin, subfamily d, member 1 [Source:HGNCSymbol;Acc:HGNC:11106]	6602	Q96GM5
ENSG00000066135	1	43650149	43705518	+	5184	KDM4A	GO:0005515;GO:0005634;GO:0005634;GO:0005654;GO:0006325;GO:0006338;GO:0008270;GO:0010507;GO:0010629;GO:0016032;GO:0016491;GO:0016577;GO:0031625;GO:0032452;GO:0032454;GO:0032454;GO:0033169;GO:0035064;GO:0035097;GO:0045892;GO:0046872;GO:0051213;GO:0051864;GO:0051864;GO:0055114;GO:0070544;GO:0005634;	K06709	EC:1.14.11.-	COG5141	R	lysine demethylase 4A [Source:HGNCSymbol;Acc:HGNC:22978]	9682	O75164
ENSG00000066322	1	43363398	43368074	-	2506	ELOVL1	GO:0005515;GO:0005783;GO:0005783;GO:0005783;GO:0005789;GO:0005789;GO:0006629;GO:0006631;GO:0006633;GO:0006636;GO:0009922;GO:0009922;GO:0009922;GO:0009922;GO:0016020;GO:0016021;GO:0016021;GO:0016021;GO:0016740;GO:0019367;GO:0019367;GO:0019367;GO:0019367;GO:0030148;GO:0030148;GO:0030148;GO:0030176;GO:0030176;GO:0034625;GO:0034625;GO:0034626;GO:0035338;GO:0035338;GO:0036109;GO:0042761;GO:0042761;GO:…	K10247	EC:2.3.1.199	NOG305096	-	ELOVL fatty acid elongase 1 [Source:HGNCSymbol;Acc:HGNC:14418]	64834	Q9BW60
ENSG00000066405	3	137998735	138033655	+	3715	CLDN18	GO:0005198;GO:0005198;GO:0005886;GO:0005923;GO:0005923;GO:0005923;GO:0016020;GO:0016021;GO:0016021;GO:0016021;GO:0016338;GO:0030054;GO:0042802;GO:0045471;GO:0045779;GO:0048565;GO:0071847;GO:1900181;GO:2001205;GO:0005198;GO:0005198;GO:0005886;GO:0005923;GO:0005923;GO:0005923;GO:0016020;GO:0016021;GO:0016021;GO:0016021;GO:0016338;GO:0030054;GO:0042802;GO:0005198;GO:0005886;GO:0005923;GO:0005923;GO:…	K06087	-	NOG46146	-	claudin 18 [Source:HGNC Symbol;Acc:HGNC:2039]"	51208	P56856
ENSG00000066455	14	92794305	92839947	+	3205	GOLGA5	GO:0000139;GO:0000139;GO:0000139;GO:0000139;GO:0000301;GO:0005794;GO:0005794;GO:0005801;GO:0007030;GO:0007030;GO:0007030;GO:0007030;GO:0016020;GO:0016021;GO:0017137;GO:0030133;GO:0031985;GO:0031985;GO:0042803;GO:0048193;GO:0007030;GO:0007030;	-	-	NOG147208	S	golgin A5 [Source:HGNC Symbol;Acc:HGNC:4428]"	9950	Q8TBA6
ENSG00000066468	10	121478332	121598458	-	7580	FGFR2	GO:0000122;GO:0000165;GO:0000166;GO:0001525;GO:0001657;GO:0001701;GO:0002053;GO:0003148;GO:0003149;GO:0004672;GO:0004672;GO:0004713;GO:0004713;GO:0004713;GO:0004714;GO:0004714;GO:0005007;GO:0005007;GO:0005007;GO:0005007;GO:0005007;GO:0005515;GO:0005524;GO:0005524;GO:0005524;GO:0005576;GO:0005634;GO:0005737;GO:0005794;GO:0005886;GO:0005886;GO:0005887;GO:0005887;GO:0005938;GO:0006468;GO:0006468;GO:…	K05093	EC:2.7.10.1	COG0515	T	fibroblast growth factor receptor 2 [Source:HGNCSymbol;Acc:HGNC:3689]	2263	P21802
ENSG00000066557	1	70144805	70205579	-	2843	LRRC40	GO:0005515;GO:0016020;	-	-	COG4886	S	leucine rich repeat containing 40 [Source:HGNCSymbol;Acc:HGNC:26004]	55631	Q9H9A6;A0A140VJN3
ENSG00000066629	14	99737693	99942060	+	8930	EML1	GO:0005515;GO:0005515;GO:0005515;GO:0000226;GO:0000226;GO:0000226;GO:0002244;GO:0005509;GO:0005515;GO:0005515;GO:0005737;GO:0005829;GO:0005829;GO:0005856;GO:0005874;GO:0005875;GO:0007052;GO:0007052;GO:0007405;GO:0007405;GO:0007420;GO:0007420;GO:0008017;GO:0008017;GO:0008017;GO:0015630;GO:0015631;GO:0048471;GO:0072686;GO:0097431;GO:0097431;GO:1990023;GO:1990023;GO:0000226;GO:0000226;GO:0005509;GO:…	K18595	-	COG2319	R	EMAP like 1 [Source:HGNC Symbol;Acc:HGNC:3330]"	2009	O00423
ENSG00000066651	6	125986479	126203817	+	5722	TRMT11	GO:0000049;GO:0003676;GO:0003723;GO:0004809;GO:0004809;GO:0005737;GO:0008033;GO:0008168;GO:0008168;GO:0008168;GO:0016740;GO:0030488;GO:0032259;GO:0032259;GO:0000049;GO:0003676;GO:0003676;GO:0003723;GO:0004809;GO:0004809;GO:0005737;GO:0008033;GO:0008168;GO:0008168;GO:0008168;GO:0008168;GO:0016740;GO:0030488;GO:0032259;GO:0032259;GO:0032259;GO:0000049;GO:0003676;GO:0003676;GO:0003723;GO:0004809;GO:…	K15430	EC:2.1.1.214	COG1041	L	tRNA methyltransferase 11 homolog [Source:HGNCSymbol;Acc:HGNC:21080]	60487	Q7Z4G4
ENSG00000066735	14	104138723	104180894	+	6756	KIF26A	GO:0000166;GO:0001560;GO:0001560;GO:0003777;GO:0003777;GO:0005524;GO:0005524;GO:0005524;GO:0005737;GO:0005829;GO:0005856;GO:0005871;GO:0005874;GO:0005874;GO:0006890;GO:0007018;GO:0007018;GO:0008017;GO:0008017;GO:0008017;GO:0008017;GO:0008017;GO:0008574;GO:0009968;GO:0009968;GO:0019886;GO:0048484;GO:0048484;GO:0000166;GO:0003774;GO:0003777;GO:0003777;GO:0005524;GO:0005524;GO:0005524;GO:0007018;GO:…	K10404	-	COG5059	Z	kinesin family member 26A [Source:HGNCSymbol;Acc:HGNC:20226]	26153	Q9ULI4
ENSG00000066739	14	96279195	96363341	-	14256	ATG2B	GO:0000045;GO:0000407;GO:0000422;GO:0005654;GO:0005811;GO:0006914;GO:0006914;GO:0006914;GO:0016020;GO:0019898;GO:0034045;GO:0044804;	K17906	-	NOG304940	-	autophagy related 2B [Source:HGNCSymbol;Acc:HGNC:20187]	55102	Q96BY7
ENSG00000066827	8	134477788	134713049	-	8900	ZFAT	GO:0003676;GO:0003676;GO:0001228;GO:0002244;GO:0003676;GO:0003676;GO:0003677;GO:0003677;GO:0003700;GO:0005634;GO:0005634;GO:0005737;GO:0005829;GO:0006355;GO:0030097;GO:0045944;GO:0046872;GO:0060712;GO:0003676;GO:0003676;GO:0003677;GO:0003677;GO:0003700;GO:0005634;GO:0005634;GO:0005737;GO:0005829;GO:0006355;GO:0045944;GO:0046872;GO:0003676;GO:0003676;GO:0003676;GO:0003676;GO:0003676;GO:0003677;GO:…	-	-	COG5048	R	zinc finger and AT-hook domain containing[Source:HGNC Symbol;Acc:HGNC:19899]	57623	Q9P243
ENSG00000066923	7	100177563	100221488	+	8583	STAG3	GO:0000775;GO:0000785;GO:0000795;GO:0003682;GO:0005615;GO:0005634;GO:0005634;GO:0005634;GO:0005694;GO:0007049;GO:0007059;GO:0007062;GO:0007130;GO:0008278;GO:0030893;GO:0051321;GO:0000775;GO:0000785;GO:0000795;GO:0003682;GO:0005615;GO:0005634;GO:0005634;GO:0005634;GO:0005694;GO:0007049;GO:0007059;GO:0007062;GO:0007130;GO:0008278;GO:0030893;GO:0051321;GO:0000775;GO:0000785;GO:0000795;GO:0003682;GO:…	K13055	-	COG5537	D	stromal antigen 3 [Source:HGNCSymbol;Acc:HGNC:11356]	10734	Q9UJ98
ENSG00000066933	15	71822291	72118577	-	20320	MYO9A	GO:0000166;GO:0003774;GO:0003774;GO:0003779;GO:0005096;GO:0005096;GO:0005096;GO:0005515;GO:0005515;GO:0005524;GO:0005524;GO:0005524;GO:0005737;GO:0005829;GO:0007165;GO:0007165;GO:0007601;GO:0016020;GO:0016021;GO:0016459;GO:0016459;GO:0016459;GO:0016461;GO:0030054;GO:0030426;GO:0034329;GO:0035556;GO:0035556;GO:0042995;GO:0043547;GO:0043547;GO:0044295;GO:0045198;GO:0045202;GO:0046872;GO:0051056;GO:…	K10360	-	COG5022	Z	myosin IXA [Source:HGNC Symbol;Acc:HGNC:7608]"	4649	B2RTY4
ENSG00000067048	Y	10122629	10138999	+	5720	DDX3Y	GO:0000166;GO:0003676;GO:0003676;GO:0003677;GO:0003723;GO:0003723;GO:0003724;GO:0003724;GO:0004386;GO:0005524;GO:0005524;GO:0005524;GO:0005634;GO:0005634;GO:0005654;GO:0005737;GO:0005829;GO:0007276;GO:0016020;GO:0016787;GO:0030154;GO:0043186;GO:0005829;GO:0000166;GO:0003676;GO:0003676;GO:0003677;GO:0003723;GO:0003723;GO:0003724;GO:0003724;GO:0004386;GO:0005524;GO:0005524;GO:0005524;GO:0005634;GO:…	K17642	EC:3.6.4.13	COG0513	L	DEAD-box helicase 3 Y-linked [Source:HGNCSymbol;Acc:HGNC:2699]	8653	O15523;A0A024R9A4
ENSG00000067064	10	1039152	1049170	-	4345	IDI1	GO:0004452;GO:0004452;GO:0004452;GO:0004452;GO:0005737;GO:0005777;GO:0005829;GO:0006629;GO:0006694;GO:0006695;GO:0006695;GO:0008202;GO:0008203;GO:0008299;GO:0008299;GO:0008299;GO:0009240;GO:0016126;GO:0016787;GO:0016787;GO:0016853;GO:0045540;GO:0046872;GO:0050992;GO:0004452;GO:0004452;GO:0004452;GO:0004452;GO:0005737;GO:0005777;GO:0005829;GO:0006629;GO:0006694;GO:0006695;GO:0006695;GO:0008202;GO:…	K01823	EC:5.3.3.2	COG1443	I	isopentenyl-diphosphate delta isomerase 1[Source:HGNC Symbol;Acc:HGNC:5387]	3422	Q13907
ENSG00000067066	2	230415942	230545606	+	14134	SP100	GO:0000122;GO:0000723;GO:0000784;GO:0000981;GO:0000981;GO:0003677;GO:0003677;GO:0003677;GO:0005515;GO:0005515;GO:0005634;GO:0005634;GO:0005634;GO:0005634;GO:0005634;GO:0005654;GO:0005654;GO:0005737;GO:0006978;GO:0010596;GO:0016032;GO:0016604;GO:0016605;GO:0016605;GO:0016605;GO:0019900;GO:0019904;GO:0030870;GO:0034340;GO:0034341;GO:0042802;GO:0043392;GO:0043433;GO:0045185;GO:0045765;GO:0045893;GO:…	K15413	-	NOG249894	-	SP100 nuclear antigen [Source:HGNCSymbol;Acc:HGNC:11206]	6672	P23497
ENSG00000067141	15	73051710	73305205	+	8137	NEO1	GO:0005515;GO:0005515;GO:0005515;GO:0005654;GO:0005794;GO:0005886;GO:0005886;GO:0005886;GO:0005886;GO:0005887;GO:0005887;GO:0005887;GO:0007155;GO:0007155;GO:0007399;GO:0007399;GO:0007411;GO:0007411;GO:0016020;GO:0016021;GO:0016021;GO:0016021;GO:0030513;GO:0030513;GO:0038023;GO:0038023;GO:0039706;GO:0055072;GO:0055072;GO:0055072;GO:0098797;GO:0005515;GO:0005515;GO:0005515;GO:0005654;GO:0005794;GO:…	K06766	-	NOG249790	-	neogenin 1 [Source:HGNC Symbol;Acc:HGNC:7754]"	4756	Q92859;Q59FP8
ENSG00000067167	8	70573218	70608416	-	4131	TRAM1	GO:0005515;GO:0005783;GO:0005783;GO:0005783;GO:0005789;GO:0005791;GO:0006613;GO:0006616;GO:0006616;GO:0015031;GO:0016020;GO:0016021;GO:0016021;GO:0016021;GO:0016021;GO:0016032;GO:0030176;GO:0030176;GO:0038023;GO:0006616;GO:0006616;GO:0016020;GO:0016021;GO:0016021;GO:0016021;GO:0006616;GO:0006616;GO:0016020;GO:0016021;	K14010	-	NOG292300	-	translocation associated membrane protein 1[Source:HGNC Symbol;Acc:HGNC:20568]	23471	Q15629;Q6FHL3
ENSG00000067177	X	72578814	72714319	-	6350	PHKA1	GO:0003824;GO:0003824;GO:0004689;GO:0004689;GO:0005516;GO:0005516;GO:0005516;GO:0005829;GO:0005886;GO:0005964;GO:0005975;GO:0005977;GO:0005977;GO:0005977;GO:0005977;GO:0005980;GO:0006091;GO:0006468;GO:0016020;GO:0003824;GO:0003824;GO:0005516;GO:0005516;GO:0005516;GO:0005886;GO:0005975;GO:0005977;GO:0005977;GO:0005977;GO:0016020;GO:0003824;GO:0003824;GO:0004689;GO:0004689;GO:0005516;GO:0005516;GO:…	K07190	-	NOG82518	P	phosphorylase kinase regulatory subunit alpha 1[Source:HGNC Symbol;Acc:HGNC:8925]	5255	P46020
ENSG00000067191	17	39173453	39197703	-	7097	CACNB1	GO:0005244;GO:0005245;GO:0005245;GO:0005245;GO:0005245;GO:0005262;GO:0005515;GO:0005886;GO:0005886;GO:0005891;GO:0005891;GO:0005891;GO:0005891;GO:0006811;GO:0006816;GO:0007268;GO:0007528;GO:0008331;GO:0016020;GO:0034765;GO:0042383;GO:0045202;GO:0061337;GO:0070588;GO:0070588;GO:0070588;GO:1901385;GO:1902514;GO:1904646;GO:0005245;GO:0005245;GO:0005515;GO:0005891;GO:0005891;GO:0070588;GO:0070588;GO:…	K04862	-	NOG326500	-	calcium voltage-gated channel auxiliary subunit beta1 [Source:HGNC Symbol;Acc:HGNC:1401]	782	Q02641
ENSG00000067208	1	92508696	92792404	-	8276	EVI5	GO:0005096;GO:0005096;GO:0005096;GO:0005096;GO:0005515;GO:0005634;GO:0005737;GO:0005815;GO:0005819;GO:0005829;GO:0005856;GO:0006886;GO:0007049;GO:0017137;GO:0017137;GO:0042147;GO:0043087;GO:0043087;GO:0043547;GO:0051301;GO:0090630;GO:0005096;GO:0005096;GO:0005096;GO:0005096;GO:0005515;GO:0005634;GO:0005737;GO:0005815;GO:0005819;GO:0005829;GO:0005856;GO:0006886;GO:0007049;GO:0017137;GO:0017137;GO:…	K20242	-	COG5210	R	ecotropic viral integration site 5 [Source:HGNCSymbol;Acc:HGNC:3501]	7813	O60447;Q59FE7
ENSG00000067221	15	73978926	73994622	-	10458	STOML1	GO:0003674;GO:0005515;GO:0005575;GO:0005768;GO:0005886;GO:0005886;GO:0006869;GO:0008150;GO:0016020;GO:0016020;GO:0016020;GO:0016021;GO:0031410;GO:0031902;GO:0045121;GO:0003674;GO:0005515;GO:0005575;GO:0005768;GO:0005886;GO:0005886;GO:0006869;GO:0008150;GO:0016020;GO:0016020;GO:0016020;GO:0016021;GO:0031410;GO:0031902;GO:0045121;GO:0003674;GO:0005515;GO:0005575;GO:0005768;GO:0005886;GO:0005886;GO:…	-	-	COG0330	O	stomatin like 1 [Source:HGNC Symbol;Acc:HGNC:14560]"	9399	Q9UBI4
ENSG00000067225	15	72199029	72231822	-	8571	PKM	GO:0000166;GO:0000287;GO:0000287;GO:0003723;GO:0003824;GO:0003824;GO:0003824;GO:0004743;GO:0004743;GO:0004743;GO:0004743;GO:0004743;GO:0005515;GO:0005515;GO:0005524;GO:0005576;GO:0005634;GO:0005737;GO:0005737;GO:0005737;GO:0005739;GO:0005829;GO:0005829;GO:0005829;GO:0006096;GO:0006096;GO:0006096;GO:0006096;GO:0008152;GO:0012501;GO:0016301;GO:0016310;GO:0016740;GO:0023026;GO:0030955;GO:0030955;GO:…	K00873	EC:2.7.1.40	COG0469	G	pyruvate kinase M1/2 [Source:HGNCSymbol;Acc:HGNC:9021]	5315	P14618;V9HWB8
ENSG00000067365	16	8621683	8649654	+	8254	METTL22	GO:0005515;GO:0005634;GO:0005634;GO:0005654;GO:0005654;GO:0005730;GO:0006479;GO:0006479;GO:0006479;GO:0008168;GO:0008276;GO:0008276;GO:0008276;GO:0016279;GO:0016740;GO:0018022;GO:0031072;GO:0032259;GO:0032991;GO:0005515;GO:0005634;GO:0005634;GO:0005654;GO:0005654;GO:0005730;GO:0006479;GO:0006479;GO:0006479;GO:0006479;GO:0008168;GO:0008276;GO:0008276;GO:0008276;GO:0008276;GO:0016279;GO:0016740;GO:…	K23040	EC:2.1.1.-	NOG299782	-	methyltransferase like 22 [Source:HGNCSymbol;Acc:HGNC:28368]	79091	Q9BUU2
ENSG00000067533	1	218285293	218337983	+	7877	RRP15	GO:0000460;GO:0000470;GO:0006364;GO:0006364;GO:0030687;	-	-	NOG311903	-	ribosomal RNA processing 15 homolog [Source:HGNCSymbol;Acc:HGNC:24255]	51018	Q9Y3B9
ENSG00000067646	Y	153802	201027	+	5557	ZFY	GO:0000981;GO:0003676;GO:0003676;GO:0003677;GO:0003677;GO:0003677;GO:0005515;GO:0005634;GO:0005634;GO:0005634;GO:0005654;GO:0005730;GO:0006355;GO:0006355;GO:0006357;GO:0046872;GO:0046872;GO:0046872;GO:0000981;GO:0003676;GO:0003676;GO:0003677;GO:0003677;GO:0003677;GO:0005515;GO:0005634;GO:0005634;GO:0005634;GO:0005654;GO:0005730;GO:0006355;GO:0006355;GO:0006357;GO:0046872;GO:0046872;GO:0046872;GO:…	-	-	COG5048	R	zinc finger protein Y-linked [Source:HGNCSymbol;Acc:HGNC:12870]	7544	P08048
ENSG00000067715	12	78863993	79452008	+	6389	SYT1	GO:0000149;GO:0000149;GO:0001786;GO:0005509;GO:0005513;GO:0005515;GO:0005515;GO:0005544;GO:0005544;GO:0005544;GO:0005544;GO:0005737;GO:0005737;GO:0005886;GO:0005886;GO:0007268;GO:0007269;GO:0007269;GO:0007269;GO:0007269;GO:0008021;GO:0008021;GO:0008021;GO:0014047;GO:0014059;GO:0016020;GO:0016020;GO:0016020;GO:0016021;GO:0016079;GO:0016192;GO:0017075;GO:0017156;GO:0017157;GO:0017158;GO:0019905;GO:…	K15290	-	NOG292488	-	synaptotagmin 1 [Source:HGNC Symbol;Acc:HGNC:11509]"	6857	P21579;A0A024RBE9
ENSG00000067798	12	77324641	78213010	+	13278	NAV3	GO:0005515;GO:0022008;GO:0022008;GO:0005515;GO:0005524;GO:0005524;GO:0005634;GO:0005640;GO:0007026;GO:0007399;GO:0008017;GO:0016020;GO:0022008;GO:0022008;GO:0030336;GO:0031116;GO:0032703;GO:1905929;GO:1990752;GO:0005515;GO:0022008;GO:0022008;GO:0005515;GO:0005524;GO:0005524;GO:0005634;GO:0005640;GO:0007026;GO:0007399;GO:0008017;GO:0016020;GO:0022008;GO:0022008;GO:0030336;GO:0031116;GO:0032703;GO:…	-	-	COG5069	Z	neuron navigator 3 [Source:HGNCSymbol;Acc:HGNC:15998]	89795	Q8IVL0
ENSG00000067842	X	153517676	153582939	+	7534	ATP2B3	GO:0000166;GO:0000166;GO:0000166;GO:0005388;GO:0005388;GO:0005388;GO:0005388;GO:0005388;GO:0005515;GO:0005515;GO:0005516;GO:0005524;GO:0005524;GO:0005524;GO:0005623;GO:0005886;GO:0005886;GO:0005886;GO:0005886;GO:0006811;GO:0006816;GO:0006874;GO:0015085;GO:0016020;GO:0016020;GO:0016020;GO:0016021;GO:0016021;GO:0016021;GO:0019829;GO:0030165;GO:0034220;GO:0043231;GO:0046872;GO:0051480;GO:0051480;GO:…	K05850	EC:7.2.2.10	COG0474	P	ATPase plasma membrane Ca2+ transporting 3[Source:HGNC Symbol;Acc:HGNC:816]	492	Q16720
ENSG00000067955	16	67028984	67101058	+	4652	CBFB	GO:0003713;GO:0003713;GO:0005634;GO:0005634;GO:1903508;GO:0000122;GO:0000209;GO:0000981;GO:0001959;GO:0003677;GO:0003700;GO:0003712;GO:0003713;GO:0003713;GO:0003713;GO:0005515;GO:0005515;GO:0005634;GO:0005634;GO:0005634;GO:0005634;GO:0005654;GO:0006357;GO:0006366;GO:0006367;GO:0016020;GO:0016513;GO:0016513;GO:0030111;GO:0033146;GO:0043371;GO:0043378;GO:0043565;GO:0043565;GO:0045589;GO:0045616;GO:…	-	-	NOG245525	-	core-binding factor subunit beta [Source:HGNCSymbol;Acc:HGNC:1539]	865	Q13951;A0A024R6X2
ENSG00000067992	X	24465221	24550466	+	13555	PDK3	GO:0000166;GO:0004672;GO:0004672;GO:0004672;GO:0004674;GO:0004674;GO:0004740;GO:0004740;GO:0005515;GO:0005515;GO:0005524;GO:0005623;GO:0005730;GO:0005739;GO:0005739;GO:0005739;GO:0005739;GO:0005759;GO:0005759;GO:0005975;GO:0006006;GO:0010510;GO:0010510;GO:0010906;GO:0016301;GO:0016310;GO:0016740;GO:0018105;GO:0035357;GO:0042593;GO:0071333;GO:0071398;GO:0097411;GO:1904183;GO:2000377;GO:0000166;GO:…	K00898	EC:2.7.11.2	COG0642	T	pyruvate dehydrogenase kinase 3 [Source:HGNCSymbol;Acc:HGNC:8811]	5165	Q15120
ENSG00000068001	3	50317790	50322782	-	4421	HYAL2	GO:0000139;GO:0000302;GO:0001618;GO:0001618;GO:0001822;GO:0002244;GO:0003713;GO:0003824;GO:0003824;GO:0004415;GO:0004415;GO:0004415;GO:0005515;GO:0005515;GO:0005540;GO:0005737;GO:0005764;GO:0005783;GO:0005829;GO:0005886;GO:0005886;GO:0005902;GO:0005975;GO:0005975;GO:0006027;GO:0008152;GO:0009615;GO:0009615;GO:0009986;GO:0009986;GO:0009986;GO:0010259;GO:0010764;GO:0016020;GO:0016324;GO:0016787;GO:…	K01197	EC:3.2.1.35	NOG77606	S	hyaluronidase 2 [Source:HGNC Symbol;Acc:HGNC:5321]"	8692	Q12891
ENSG00000068028	3	50329782	50340980	-	3683	RASSF1	GO:0000922;GO:0005515;GO:0005515;GO:0005634;GO:0005737;GO:0005815;GO:0005819;GO:0005856;GO:0005874;GO:0007049;GO:0007050;GO:0007165;GO:0007165;GO:0007265;GO:0008270;GO:0015630;GO:0035556;GO:0046872;GO:0070507;GO:0070507;GO:0000922;GO:0005515;GO:0005515;GO:0005634;GO:0005737;GO:0005815;GO:0005819;GO:0005856;GO:0005874;GO:0007049;GO:0007050;GO:0007165;GO:0007165;GO:0007265;GO:0008270;GO:0015630;GO:…	K09850	-	NOG308852	-	Ras association domain family member 1 [Source:HGNCSymbol;Acc:HGNC:9882]	11186	Q9NS23
ENSG00000068120	17	42561467	42566277	+	4032	COASY	GO:0000166;GO:0003824;GO:0003824;GO:0003824;GO:0004140;GO:0004140;GO:0004140;GO:0004140;GO:0004140;GO:0004595;GO:0004595;GO:0004595;GO:0005515;GO:0005524;GO:0005524;GO:0005524;GO:0005737;GO:0005739;GO:0005741;GO:0005759;GO:0008152;GO:0009058;GO:0009058;GO:0009108;GO:0015937;GO:0015937;GO:0015937;GO:0015937;GO:0016301;GO:0016310;GO:0016740;GO:0016779;GO:0070062;GO:0004140;GO:0004140;GO:0005524;GO:…	K02318	-	COG0237	H	Coenzyme A synthase [Source:HGNCSymbol;Acc:HGNC:29932]	80347	Q13057
ENSG00000068137	17	42667914	42676994	-	4803	PLEKHH3	GO:0005615;GO:0005856;GO:0007165;GO:0005615;GO:0005856;GO:0005856;GO:0007165;GO:0007165;GO:0005856;GO:0005856;GO:0007165;GO:0007165;	-	-	NOG248061	-	pleckstrin homology, MyTH4 and FERM domaincontaining H3 [Source:HGNC Symbol;Acc:HGNC:26105]	79990	Q7Z736
ENSG00000068305	15	99565417	99716466	+	6925	MEF2A	GO:0000977;GO:0000977;GO:0003677;GO:0003677;GO:0003677;GO:0005634;GO:0045944;GO:0045944;GO:0046983;GO:0046983;GO:0000002;GO:0000122;GO:0000165;GO:0000790;GO:0000790;GO:0000790;GO:0000976;GO:0000977;GO:0000977;GO:0000977;GO:0000977;GO:0000978;GO:0000978;GO:0000981;GO:0000981;GO:0000981;GO:0001085;GO:0001228;GO:0003677;GO:0003677;GO:0003677;GO:0003682;GO:0003700;GO:0003713;GO:0005515;GO:0005515;GO:…	K09260	-	COG5068	K	myocyte enhancer factor 2A [Source:HGNCSymbol;Acc:HGNC:6993]	4205	Q02078;A0A0S2Z4N0
ENSG00000068323	X	49028726	49043410	-	4207	TFE3	GO:0000790;GO:0000981;GO:0002250;GO:0002376;GO:0003677;GO:0003700;GO:0003700;GO:0005515;GO:0005634;GO:0005654;GO:0005737;GO:0005829;GO:0006355;GO:0006959;GO:0006959;GO:0044212;GO:0045670;GO:0045785;GO:0045893;GO:0045893;GO:0045944;GO:0046983;GO:0090336;GO:0120163;GO:0000790;GO:0000978;GO:0000981;GO:0001228;GO:0002250;GO:0002376;GO:0003677;GO:0003700;GO:0003700;GO:0005515;GO:0005634;GO:0005654;GO:…	K09105	-	NOG251286	-	transcription factor binding to IGHM enhancer 3[Source:HGNC Symbol;Acc:HGNC:11752]	7030	P19532;A0A024QZ23
ENSG00000068394	X	49113407	49123735	-	1658	GPKOW	GO:0000398;GO:0000398;GO:0003676;GO:0003676;GO:0003723;GO:0005515;GO:0005515;GO:0005634;GO:0005654;GO:0005654;GO:0005681;GO:0006397;GO:0008380;	K13101	-	NOG81508	-	G-patch domain and KOW motifs [Source:HGNCSymbol;Acc:HGNC:30677]	27238	Q92917
ENSG00000068489	17	59155732	59206709	+	6743	PRR11	GO:0005634;GO:0005634;GO:0005737;GO:0005737;GO:0007050;GO:0016020;GO:0051726;GO:0005634;GO:0005634;GO:0005737;GO:0005737;GO:0007050;GO:0016020;GO:0051726;GO:0005634;GO:0005634;GO:0005737;GO:0005737;GO:0007050;GO:0016020;GO:0051726;GO:0005634;GO:0005634;GO:0005737;GO:0005737;GO:0007050;GO:0016020;GO:0051726;	-	-	NOG41738	S	proline rich 11 [Source:HGNC Symbol;Acc:HGNC:25619]"	55771	Q96HE9;D2SNZ4
ENSG00000068650	13	112690329	112887168	+	13733	ATP11A	GO:0000166;GO:0000166;GO:0000166;GO:0000287;GO:0000287;GO:0001701;GO:0005515;GO:0005524;GO:0005524;GO:0005524;GO:0005765;GO:0005768;GO:0005769;GO:0005783;GO:0005783;GO:0005802;GO:0005886;GO:0005886;GO:0005886;GO:0006869;GO:0015914;GO:0015914;GO:0016020;GO:0016021;GO:0016021;GO:0016021;GO:0035579;GO:0043231;GO:0043312;GO:0045332;GO:0045332;GO:0046872;GO:0055037;GO:0055037;GO:0070821;GO:0140326;GO:…	K01530	EC:7.6.2.1	COG0474	P	ATPase phospholipid transporting 11A [Source:HGNCSymbol;Acc:HGNC:13552]	23250	P98196;Q6PJ25;Q659C3
ENSG00000068654	2	86020216	86106155	-	13519	POLR1A	GO:0001054;GO:0003677;GO:0003677;GO:0003682;GO:0003899;GO:0003899;GO:0003899;GO:0003899;GO:0005515;GO:0005515;GO:0005634;GO:0005634;GO:0005634;GO:0005634;GO:0005654;GO:0005730;GO:0005736;GO:0005736;GO:0006351;GO:0006351;GO:0006361;GO:0006362;GO:0006363;GO:0008270;GO:0008270;GO:0016740;GO:0016779;GO:0045815;GO:0046872;GO:1904750;GO:0003677;GO:0003677;GO:0003899;GO:0003899;GO:0003899;GO:0005634;GO:…	K02999	EC:2.7.7.6	COG0086	K	RNA polymerase I subunit A [Source:HGNCSymbol;Acc:HGNC:17264]	25885	O95602
ENSG00000068697	2	20032650	20051628	-	1546	LAPTM4A	GO:0005515;GO:0005765;GO:0005794;GO:0012505;GO:0016020;GO:0016020;GO:0016021;GO:0016021;GO:0016021;GO:0031902;	K12387	-	NOG260939	-	lysosomal protein transmembrane 4 alpha [Source:HGNCSymbol;Acc:HGNC:6924]	9741	Q15012;Q6IBP4
ENSG00000068724	2	46916157	47076137	+	7180	TTC7A	GO:0005515;GO:0005515;GO:0005623;GO:0005737;GO:0005886;GO:0005886;GO:0016020;GO:0046854;GO:0072659;GO:0072659;GO:0005515;GO:0005623;GO:0005737;GO:0005886;GO:0005886;GO:0006879;GO:0016020;GO:0030097;GO:0046854;GO:0072659;GO:0072659;	K21843	-	COG0457	R	tetratricopeptide repeat domain 7A [Source:HGNCSymbol;Acc:HGNC:19750]	57217	Q9ULT0
ENSG00000068781	2	48529925	48776517	+	4294	STON1-GTF2A1L	GO:0005672;GO:0005672;GO:0005672;GO:0006366;GO:0006367;GO:0006367;GO:0006897;GO:0006897;GO:0006897;GO:0030100;GO:0030100;GO:0030100;GO:0005672;GO:0006367;GO:0006897;GO:0005672;GO:0005672;GO:0005672;GO:0006366;GO:0006367;GO:0006367;GO:0006897;GO:0006897;GO:0006897;GO:0030100;GO:0030100;GO:0030100;GO:0005672;GO:0005672;GO:0006367;GO:0006367;GO:0006897;GO:0006897;GO:0006897;GO:0030100;GO:0030100;GO:…	-	-	-	-	STON1-GTF2A1L readthrough [Source:HGNCSymbol;Acc:HGNC:30651]	286749	Q9Y6Q2;A0A0A6YYG5
ENSG00000068796	5	62306162	62537249	+	9471	KIF2A	GO:0000166;GO:0000226;GO:0000922;GO:0003774;GO:0003777;GO:0003777;GO:0003777;GO:0005515;GO:0005515;GO:0005524;GO:0005524;GO:0005524;GO:0005654;GO:0005730;GO:0005737;GO:0005737;GO:0005813;GO:0005813;GO:0005813;GO:0005814;GO:0005815;GO:0005819;GO:0005819;GO:0005829;GO:0005856;GO:0005871;GO:0005874;GO:0005874;GO:0005876;GO:0006890;GO:0007018;GO:0007018;GO:0007018;GO:0007018;GO:0007019;GO:0007049;GO:…	K10393	-	COG5059	Z	kinesin family member 2A [Source:HGNCSymbol;Acc:HGNC:6318]	3796	O00139
ENSG00000068878	2	53864069	53970993	-	10392	PSME4	GO:0000165;GO:0000209;GO:0000502;GO:0002223;GO:0002479;GO:0005515;GO:0005634;GO:0005634;GO:0005634;GO:0005654;GO:0005737;GO:0005829;GO:0005829;GO:0005829;GO:0005829;GO:0006281;GO:0006281;GO:0006521;GO:0006974;GO:0006974;GO:0007275;GO:0007283;GO:0010499;GO:0010499;GO:0010499;GO:0010952;GO:0010972;GO:0016504;GO:0016504;GO:0016504;GO:0016504;GO:0016504;GO:0016579;GO:0016607;GO:0030154;GO:0031145;GO:…	K06699	-	NOG289498	-	proteasome activator subunit 4 [Source:HGNCSymbol;Acc:HGNC:20635]	23198	Q14997
ENSG00000068912	2	53787044	53818819	+	2592	ERLEC1	GO:0005515;GO:0005783;GO:0005788;GO:0005788;GO:0030433;GO:0030970;GO:0036503;GO:0044322;GO:0051082;GO:0055085;GO:1904153;GO:0005515;GO:0005783;GO:0005788;GO:0005788;GO:0030433;GO:0030970;GO:0036503;GO:0044322;GO:0051082;GO:0055085;GO:1904153;GO:0005515;GO:0005783;GO:0005788;GO:0005788;GO:0030433;GO:0030970;GO:0036503;GO:0044322;GO:0051082;GO:0055085;GO:1904153;	K14008	-	NOG240935	-	endoplasmic reticulum lectin 1 [Source:HGNCSymbol;Acc:HGNC:25222]	27248	Q96DZ1;V9HWD3
ENSG00000068971	11	64917553	64934475	+	3360	PPP2R5B	GO:0000159;GO:0000159;GO:0007165;GO:0007165;GO:0019888;GO:0019888;GO:0043666;GO:0000159;GO:0000159;GO:0000159;GO:0000159;GO:0001932;GO:0005515;GO:0005515;GO:0005634;GO:0005737;GO:0005737;GO:0005829;GO:0005829;GO:0006470;GO:0007165;GO:0007165;GO:0010469;GO:0010976;GO:0014066;GO:0019888;GO:0019888;GO:0019888;GO:0019888;GO:0031334;GO:0031952;GO:0031952;GO:0036498;GO:0043666;GO:0045944;GO:0050730;GO:…	K11584	-	NOG264925	-	protein phosphatase 2 regulatory subunit B'beta[Source:HGNC Symbol;Acc:HGNC:9310]	5526	Q15173;A0A024R593
ENSG00000069018	5	136212745	136365545	-	3768	TRPC7	GO:0005216;GO:0005216;GO:0005262;GO:0005262;GO:0005262;GO:0005262;GO:0005515;GO:0005515;GO:0005623;GO:0005634;GO:0005635;GO:0005801;GO:0005886;GO:0005886;GO:0005887;GO:0006811;GO:0006811;GO:0006811;GO:0006816;GO:0006816;GO:0006828;GO:0006828;GO:0007338;GO:0015279;GO:0016020;GO:0016020;GO:0016020;GO:0016021;GO:0016021;GO:0016021;GO:0030168;GO:0034703;GO:0048471;GO:0051480;GO:0055085;GO:0055085;GO:…	K04970	-	NOG254238	-	transient receptor potential cation channelsubfamily C member 7 [Source:HGNC Symbol;Acc:HGNC:20754]	57113	Q9HCX4
ENSG00000069122	6	46852522	46954943	-	6601	ADGRF5	GO:0003094;GO:0004888;GO:0004888;GO:0004930;GO:0004930;GO:0004930;GO:0004930;GO:0005886;GO:0006112;GO:0007165;GO:0007166;GO:0007166;GO:0007186;GO:0007186;GO:0007186;GO:0007186;GO:0009986;GO:0016020;GO:0016020;GO:0016020;GO:0016021;GO:0016021;GO:0016021;GO:0016021;GO:0019216;GO:0031410;GO:0042593;GO:0043031;GO:0043129;GO:0045177;GO:0045444;GO:0048821;GO:0061626;GO:0071073;GO:0004888;GO:0004888;GO:…	K08458	-	NOG235397	-	adhesion G protein-coupled receptor F5 [Source:HGNCSymbol;Acc:HGNC:19030]	221395	Q8IZF2
ENSG00000069188	17	73334384	73644445	-	11963	SDK2	GO:0005515;GO:0005886;GO:0005886;GO:0007155;GO:0007156;GO:0007156;GO:0007156;GO:0007416;GO:0007416;GO:0007416;GO:0010842;GO:0010842;GO:0010842;GO:0016020;GO:0016021;GO:0030054;GO:0045202;GO:0045202;GO:0045202;GO:0045216;GO:0060219;GO:0060219;GO:0005515;GO:0016020;GO:0016021;	K16353	-	NOG12793	-	sidekick cell adhesion molecule 2 [Source:HGNCSymbol;Acc:HGNC:19308]	54549	Q58EX2
ENSG00000069248	1	229440259	229508341	-	6081	NUP133	GO:0000775;GO:0000776;GO:0000777;GO:0000777;GO:0000940;GO:0000972;GO:0005515;GO:0005515;GO:0005515;GO:0005634;GO:0005635;GO:0005643;GO:0005643;GO:0005694;GO:0005829;GO:0006110;GO:0006355;GO:0006405;GO:0006406;GO:0006406;GO:0006409;GO:0006606;GO:0006999;GO:0015031;GO:0016020;GO:0016032;GO:0016925;GO:0017056;GO:0017056;GO:0017056;GO:0017056;GO:0019083;GO:0021915;GO:0022008;GO:0031080;GO:0031080;GO:…	K14300	-	NOG312399	-	nucleoporin 133 [Source:HGNC Symbol;Acc:HGNC:18016]"	55746	Q8WUM0
ENSG00000069275	1	205712822	205750182	-	6449	NUCKS1	GO:0000724;GO:0000785;GO:0000785;GO:0000790;GO:0001228;GO:0001678;GO:0001678;GO:0003682;GO:0003690;GO:0003697;GO:0003723;GO:0005623;GO:0005634;GO:0005634;GO:0005634;GO:0005634;GO:0005634;GO:0005654;GO:0005730;GO:0005737;GO:0005737;GO:0005737;GO:0006275;GO:0006325;GO:0006325;GO:0006357;GO:0008134;GO:0019046;GO:0031297;GO:0035822;GO:0036297;GO:0042593;GO:0043923;GO:0044829;GO:0045944;GO:0046626;GO:…	-	-	NOG39411	-	nuclear casein kinase and cyclin dependent kinasesubstrate 1 [Source:HGNC Symbol;Acc:HGNC:29923]	64710	Q9H1E3
ENSG00000069345	16	46955362	46973674	-	4951	DNAJA2	GO:0001671;GO:0005515;GO:0005524;GO:0005524;GO:0005829;GO:0005829;GO:0005829;GO:0006457;GO:0006457;GO:0008284;GO:0009408;GO:0009408;GO:0016020;GO:0031072;GO:0031072;GO:0032781;GO:0042026;GO:0046872;GO:0051082;GO:0051082;GO:0051082;GO:0051087;GO:0070062;GO:0006457;GO:0006457;GO:0031072;GO:0031072;GO:0046872;GO:0051082;GO:0051082;	K09503	-	COG0484	O	DnaJ heat shock protein family (Hsp40) member A2[Source:HGNC Symbol;Acc:HGNC:14884]	10294	O60884;A0A024R6S1
ENSG00000069424	1	5990927	6101193	+	17329	KCNAB2	GO:0005249;GO:0006813;GO:0016021;GO:0005249;GO:0005249;GO:0006813;GO:0006813;GO:0016021;GO:0016021;GO:0071805;GO:0004033;GO:0005244;GO:0005249;GO:0005249;GO:0005737;GO:0005737;GO:0005737;GO:0005829;GO:0005856;GO:0005874;GO:0005886;GO:0005886;GO:0006811;GO:0006813;GO:0006813;GO:0006813;GO:0008076;GO:0015459;GO:0016020;GO:0016021;GO:0016021;GO:0016491;GO:0030054;GO:0030424;GO:0031234;GO:0034220;GO:…	K04883	-	COG0667	C	potassium voltage-gated channel subfamily Aregulatory beta subunit 2 [Source:HGNCSymbol;Acc:HGNC:6229]	8514	Q13303;A0A024R4E3
ENSG00000069493	12	9664969	9699553	+	6955	CLEC2D	GO:0004888;GO:0005783;GO:0005886;GO:0005886;GO:0005887;GO:0007166;GO:0009897;GO:0009986;GO:0016020;GO:0016020;GO:0016021;GO:0030246;GO:0050776;GO:0016020;GO:0016021;GO:0004888;GO:0005783;GO:0005886;GO:0005886;GO:0005887;GO:0007166;GO:0009897;GO:0009986;GO:0016020;GO:0016020;GO:0016021;GO:0030246;GO:0050776;GO:0016020;GO:0016021;GO:0004888;GO:0005783;GO:0005886;GO:0005886;GO:0005887;GO:0007166;GO:…	K10072	-	NOG248553	-	C-type lectin domain family 2 member D [Source:HGNCSymbol;Acc:HGNC:14351]	29121	Q9UHP7
ENSG00000069509	X	44523639	44542859	-	1257	FUNDC1	GO:0000422;GO:0000422;GO:0000422;GO:0001666;GO:0001666;GO:0005515;GO:0005515;GO:0005739;GO:0005741;GO:0005741;GO:0005741;GO:0006914;GO:0010243;GO:0016020;GO:0016021;GO:0016236;GO:0031307;GO:0031307;	K17986	-	NOG249575	-	FUN14 domain containing 1 [Source:HGNCSymbol;Acc:HGNC:28746]	139341	Q8IVP5
ENSG00000069535	X	43766610	43882450	-	2895	MAOB	GO:0005515;GO:0005739;GO:0005740;GO:0005741;GO:0005741;GO:0005741;GO:0005741;GO:0008131;GO:0009055;GO:0009636;GO:0010044;GO:0010269;GO:0014063;GO:0016020;GO:0016021;GO:0016491;GO:0016491;GO:0016491;GO:0021762;GO:0022900;GO:0032496;GO:0042135;GO:0042420;GO:0042493;GO:0042802;GO:0045471;GO:0045964;GO:0048545;GO:0050660;GO:0050665;GO:0051412;GO:0055114;GO:0055114;GO:0055114;	K00274	EC:1.4.3.4	COG1231	E	monoamine oxidase B [Source:HGNCSymbol;Acc:HGNC:6834]	4129	P27338
ENSG00000069667	15	60488284	61229302	-	17023	RORA	GO:0000790;GO:0000977;GO:0000978;GO:0000981;GO:0001222;GO:0001223;GO:0001223;GO:0001525;GO:0003677;GO:0003677;GO:0003677;GO:0003700;GO:0003700;GO:0003700;GO:0003700;GO:0003707;GO:0003707;GO:0004879;GO:0004879;GO:0005515;GO:0005515;GO:0005634;GO:0005634;GO:0005634;GO:0005654;GO:0006355;GO:0006355;GO:0006355;GO:0006367;GO:0006805;GO:0007275;GO:0008134;GO:0008142;GO:0008142;GO:0008270;GO:0008270;GO:…	K08532	-	NOG324222	-	RAR related orphan receptor A [Source:HGNCSymbol;Acc:HGNC:10258]	6095	P35398
ENSG00000069849	3	141876124	141926549	+	2617	ATP1B3	GO:0005886;GO:0005890;GO:0005890;GO:0006813;GO:0006813;GO:0006814;GO:0006814;GO:0005890;GO:0006813;GO:0006814;GO:0001671;GO:0001671;GO:0005391;GO:0005391;GO:0005391;GO:0005391;GO:0005391;GO:0005623;GO:0005737;GO:0005886;GO:0005886;GO:0005886;GO:0005886;GO:0005886;GO:0005890;GO:0005890;GO:0005890;GO:0005890;GO:0005890;GO:0005890;GO:0005890;GO:0005901;GO:0006811;GO:0006813;GO:0006813;GO:0006813;GO:…	K01540	-	NOG263581	-	ATPase Na+/K+ transporting subunit beta 3[Source:HGNC Symbol;Acc:HGNC:806]	483	P54709
ENSG00000069956	15	51952106	52067375	+	6373	MAPK6	GO:0000165;GO:0000166;GO:0004672;GO:0004672;GO:0004672;GO:0004674;GO:0004674;GO:0004674;GO:0004707;GO:0004707;GO:0004707;GO:0004707;GO:0004707;GO:0005515;GO:0005524;GO:0005524;GO:0005524;GO:0005634;GO:0005634;GO:0005634;GO:0005654;GO:0005737;GO:0005737;GO:0005737;GO:0005829;GO:0005829;GO:0006468;GO:0006468;GO:0006468;GO:0006468;GO:0006468;GO:0007049;GO:0007165;GO:0010468;GO:0016301;GO:0016310;GO:…	K06855	EC:2.7.11.24	COG0515	T	mitogen-activated protein kinase 6 [Source:HGNCSymbol;Acc:HGNC:6879]	5597	Q16659
ENSG00000069998	22	17137511	17165287	-	4936	HDHD5	GO:0005739;GO:0046474;GO:0005739;GO:0046474;	-	-	COG0647	G	haloacid dehalogenase like hydrolase domaincontaining 5 [Source:HGNC Symbol;Acc:HGNC:1843]	27440	Q9BXW7
ENSG00000070010	22	19449911	19479202	-	8722	UFD1	GO:0001501;GO:0004843;GO:0005102;GO:0005515;GO:0005515;GO:0005515;GO:0005634;GO:0005654;GO:0005737;GO:0005737;GO:0005829;GO:0006511;GO:0006511;GO:0006511;GO:0006511;GO:0016579;GO:0030433;GO:0030970;GO:0031593;GO:0032480;GO:0034098;GO:0034098;GO:0034098;GO:0034098;GO:0034098;GO:0036435;GO:0036501;GO:0036501;GO:0036501;GO:0039536;GO:0043161;GO:0044877;GO:0051117;GO:0070987;GO:0071712;GO:0071712;GO:…	K14016	-	COG5140	O	ubiquitin recognition factor in ER associateddegradation 1 [Source:HGNC Symbol;Acc:HGNC:12520]	7353	Q92890;Q541A5
ENSG00000070019	12	14612632	14696599	-	4191	GUCY2C	GO:0000166;GO:0001653;GO:0004383;GO:0004383;GO:0004383;GO:0004383;GO:0004383;GO:0004672;GO:0004672;GO:0005515;GO:0005515;GO:0005524;GO:0005524;GO:0005525;GO:0005783;GO:0005789;GO:0005886;GO:0005886;GO:0005886;GO:0006182;GO:0006182;GO:0006468;GO:0006468;GO:0007165;GO:0007168;GO:0007168;GO:0007586;GO:0009190;GO:0009190;GO:0009636;GO:0015643;GO:0016020;GO:0016021;GO:0016829;GO:0016849;GO:0016849;GO:…	K12320	EC:4.6.1.2	COG0515	T	guanylate cyclase 2C [Source:HGNCSymbol;Acc:HGNC:4688]	2984	P25092
ENSG00000070081	11	17208153	17349980	+	9025	NUCB2	GO:0005509;GO:0032099;GO:0005509;GO:0005509;GO:0032099;GO:0032099;GO:0005509;GO:0005509;GO:0032099;GO:0032099;GO:0005509;GO:0032099;GO:0001965;GO:0003677;GO:0003677;GO:0005085;GO:0005509;GO:0005509;GO:0005509;GO:0005509;GO:0005509;GO:0005515;GO:0005576;GO:0005615;GO:0005615;GO:0005634;GO:0005634;GO:0005635;GO:0005640;GO:0005737;GO:0005737;GO:0005783;GO:0005783;GO:0005793;GO:0005793;GO:0005794;GO:…	K20371	-	NOG262100	-	nucleobindin 2 [Source:HGNC Symbol;Acc:HGNC:8044]"	4925	P80303
ENSG00000070159	9	109375466	109498313	-	9995	PTPN3	GO:0001784;GO:0004721;GO:0004725;GO:0004725;GO:0004725;GO:0004725;GO:0004725;GO:0004725;GO:0005515;GO:0005515;GO:0005515;GO:0005737;GO:0005737;GO:0005856;GO:0005856;GO:0005856;GO:0005886;GO:0005886;GO:0006470;GO:0006470;GO:0006470;GO:0006470;GO:0008092;GO:0008092;GO:0009898;GO:0009898;GO:0016020;GO:0016311;GO:0016311;GO:0016787;GO:0016791;GO:0016791;GO:0017080;GO:0035335;GO:0042059;GO:0045930;GO:…	K18027	EC:3.1.3.48	COG5599	T	protein tyrosine phosphatase non-receptor type 3[Source:HGNC Symbol;Acc:HGNC:9655]	5774	P26045;B7Z9V1;Q8N4S3
ENSG00000070190	4	99816827	99870190	+	4590	DAPP1	GO:0005515;GO:0005543;GO:0005547;GO:0005737;GO:0005829;GO:0005886;GO:0005886;GO:0006470;GO:0007165;GO:0016020;GO:0043325;GO:0043325;	K12229	-	NOG145370	S	dual adaptor of phosphotyrosine and 3-phosphoinositides 1 [Source:HGNC Symbol;Acc:HGNC:16500]	27071	Q9UN19
ENSG00000070193	5	44300247	44389706	-	6399	FGF10	GO:0000132;GO:0000165;GO:0000187;GO:0001525;GO:0001656;GO:0001759;GO:0001759;GO:0001823;GO:0001974;GO:0003338;GO:0005104;GO:0005104;GO:0005104;GO:0005111;GO:0005515;GO:0005576;GO:0005576;GO:0005576;GO:0005576;GO:0005615;GO:0005615;GO:0005623;GO:0005634;GO:0005886;GO:0006935;GO:0007267;GO:0007368;GO:0007431;GO:0007435;GO:0008083;GO:0008083;GO:0008083;GO:0008201;GO:0008284;GO:0008285;GO:0008543;GO:…	K04358	-	NOG327524	-	fibroblast growth factor 10 [Source:HGNCSymbol;Acc:HGNC:3666]	2255	O15520
ENSG00000070269	14	56488354	56650606	+	8072	TMEM260	GO:0016020;GO:0016021;GO:0016020;GO:0016021;GO:0016020;GO:0016021;GO:0016020;GO:0016021;GO:0016020;GO:0016021;GO:0016020;GO:0016021;	-	-	NOG26635	-	transmembrane protein 260 [Source:HGNCSymbol;Acc:HGNC:20185]	54916	Q9NX78;B3KN73
ENSG00000070371	22	19179473	19291719	-	10052	CLTCL1	GO:0000278;GO:0005198;GO:0005198;GO:0005515;GO:0005515;GO:0005770;GO:0005802;GO:0005819;GO:0005829;GO:0005905;GO:0006886;GO:0006886;GO:0006898;GO:0006898;GO:0006898;GO:0009653;GO:0016020;GO:0016192;GO:0016192;GO:0030130;GO:0030130;GO:0030132;GO:0030135;GO:0030136;GO:0030659;GO:0031410;GO:0032051;GO:0032051;GO:0032051;GO:0042147;GO:0045334;GO:0045334;GO:0046326;GO:0061024;GO:0070062;GO:0071439;GO:…	K04646	-	NOG314149	-	clathrin heavy chain like 1 [Source:HGNCSymbol;Acc:HGNC:2093]	8218	P53675
ENSG00000070388	19	639879	644371	+	2778	FGF22	GO:0005104;GO:0005104;GO:0005576;GO:0005576;GO:0008083;GO:0008083;GO:0008083;GO:0008543;GO:0008543;GO:0000165;GO:0005104;GO:0005104;GO:0005576;GO:0005576;GO:0005576;GO:0005576;GO:0005615;GO:0005730;GO:0005794;GO:0008083;GO:0008083;GO:0008083;GO:0008543;GO:0008543;GO:0008543;GO:0009986;GO:0030154;GO:0051897;	K04358	-	NOG287769	-	fibroblast growth factor 22 [Source:HGNCSymbol;Acc:HGNC:3679]	27006	Q9HCT0
ENSG00000070413	22	19036282	19122454	-	5605	DGCR2	GO:0005515;GO:0007155;GO:0009887;GO:0016020;GO:0016021;GO:0030246;GO:0050890;GO:0005515;GO:0016020;GO:0016021;GO:0016020;GO:0016021;GO:0005515;GO:0007155;GO:0009887;GO:0016020;GO:0016021;GO:0030246;GO:0050890;	-	-	NOG146589	S	DiGeorge syndrome critical region gene 2[Source:HGNC Symbol;Acc:HGNC:2845]	9993	P98153;Q8IWC8
ENSG00000070423	19	647526	663233	-	3452	RNF126	GO:0016567;GO:0061630;GO:0005154;GO:0005515;GO:0005515;GO:0005634;GO:0005654;GO:0005737;GO:0005737;GO:0005829;GO:0006511;GO:0006513;GO:0016567;GO:0016567;GO:0016740;GO:0042059;GO:0042127;GO:0042147;GO:0043161;GO:0043162;GO:0046872;GO:0061630;GO:0061630;GO:0061630;GO:0061630;GO:0061630;GO:0070534;GO:0070534;GO:0070936;GO:0070936;GO:0071629;GO:0005654;GO:0005829;GO:0016567;GO:0061630;GO:0061630;	K11982	EC:2.3.2.27	COG5540	O	ring finger protein 126 [Source:HGNCSymbol;Acc:HGNC:21151]	55658	Q9BV68;A0A024R206;A8K0Q1
ENSG00000070526	17	76624761	76643786	-	3396	ST6GALNAC1	GO:0016020;GO:0016021;GO:0005794;GO:0006486;GO:0008373;GO:0016020;GO:0016021;GO:0016740;GO:0016757;GO:0097503;GO:0000139;GO:0000139;GO:0001665;GO:0001665;GO:0001665;GO:0005794;GO:0006486;GO:0006486;GO:0006486;GO:0008373;GO:0008373;GO:0008373;GO:0009312;GO:0016020;GO:0016021;GO:0016740;GO:0016757;GO:0097503;GO:0005794;GO:0006486;GO:0006486;GO:0008373;GO:0008373;GO:0016020;GO:0016021;GO:0016740;GO:…	K03479	EC:2.4.99.3	NOG292294	-	ST6 N-acetylgalactosaminide alpha-2,6-sialyltransferase 1 [Source:HGNC Symbol;Acc:HGNC:23614]	55808	Q9NSC7
ENSG00000070614	5	150485818	150558211	+	9510	NDST1	GO:0016020;GO:0016021;GO:0015016;GO:0015016;GO:0016020;GO:0016021;GO:0016787;GO:0016787;GO:0008146;GO:0008146;GO:0015016;GO:0015016;GO:0016020;GO:0016021;GO:0016787;GO:0016787;GO:0000139;GO:0000139;GO:0000271;GO:0003279;GO:0003824;GO:0005515;GO:0005794;GO:0005794;GO:0006024;GO:0006477;GO:0006954;GO:0007507;GO:0007585;GO:0008146;GO:0008146;GO:0008146;GO:0008152;GO:0008543;GO:0009887;GO:0015012;GO:…	K02576	-	NOG267831	-	N-deacetylase and N-sulfotransferase 1 [Source:HGNCSymbol;Acc:HGNC:7680]	3340	P52848;A8K8T3
ENSG00000070729	16	57882340	57971128	-	7310	CNGB1	GO:0000139;GO:0000166;GO:0001750;GO:0001895;GO:0005221;GO:0005221;GO:0005222;GO:0005222;GO:0005223;GO:0005223;GO:0005223;GO:0005515;GO:0005623;GO:0005886;GO:0005886;GO:0006811;GO:0006812;GO:0007601;GO:0007601;GO:0007601;GO:0007601;GO:0007602;GO:0007608;GO:0007608;GO:0015276;GO:0016020;GO:0016020;GO:0016021;GO:0016056;GO:0017071;GO:0022400;GO:0030552;GO:0030553;GO:0030553;GO:0030660;GO:0033365;GO:…	K04952	-	NOG289446	-	cyclic nucleotide gated channel subunit beta 1[Source:HGNC Symbol;Acc:HGNC:2151]	1258	Q14028
ENSG00000070770	16	58157907	58198106	-	7091	CSNK2A2	GO:0000166;GO:0000785;GO:0001669;GO:0004672;GO:0004672;GO:0004672;GO:0004674;GO:0004674;GO:0004674;GO:0004674;GO:0005515;GO:0005524;GO:0005524;GO:0005524;GO:0005634;GO:0005634;GO:0005654;GO:0005737;GO:0005829;GO:0005886;GO:0006457;GO:0006468;GO:0006468;GO:0006468;GO:0006656;GO:0006915;GO:0007049;GO:0007283;GO:0016055;GO:0016236;GO:0016301;GO:0016310;GO:0016740;GO:0018105;GO:0018105;GO:0018107;GO:…	K03097	EC:2.7.11.1	COG0515	T	casein kinase 2 alpha 2 [Source:HGNCSymbol;Acc:HGNC:2459]	1459	P19784
ENSG00000070778	14	88465778	88555007	-	7670	PTPN21	GO:0004721;GO:0004725;GO:0004725;GO:0004725;GO:0004725;GO:0004725;GO:0005515;GO:0005737;GO:0005737;GO:0005856;GO:0005856;GO:0005856;GO:0005856;GO:0006470;GO:0006470;GO:0006470;GO:0016311;GO:0016311;GO:0016787;GO:0016791;GO:0016791;GO:0035335;GO:0004721;GO:0004725;GO:0004725;GO:0004725;GO:0004725;GO:0004725;GO:0005515;GO:0005737;GO:0005737;GO:0005856;GO:0005856;GO:0005856;GO:0005856;GO:0006470;GO:…	K18025	EC:3.1.3.48	COG5599	T	protein tyrosine phosphatase non-receptor type 21[Source:HGNC Symbol;Acc:HGNC:9651]	11099	Q16825
ENSG00000070785	1	44850522	44986722	-	3411	EIF2B3	GO:0002183;GO:0003743;GO:0005085;GO:0005085;GO:0005515;GO:0005737;GO:0005829;GO:0005851;GO:0005851;GO:0005851;GO:0006412;GO:0006413;GO:0008135;GO:0009058;GO:0009058;GO:0009408;GO:0009408;GO:0009749;GO:0009749;GO:0014003;GO:0016779;GO:0016779;GO:0021766;GO:0032045;GO:0043434;GO:0043434;GO:0050852;GO:0002183;GO:0003743;GO:0005085;GO:0005515;GO:0005737;GO:0005829;GO:0005851;GO:0005851;GO:0006412;GO:…	K03241	-	COG1208	M	eukaryotic translation initiation factor 2B subunitgamma [Source:HGNC Symbol;Acc:HGNC:3259]	8891	Q9NR50;Q9HA31
ENSG00000070831	1	22025511	22101360	+	16278	CDC42	GO:0000139;GO:0000139;GO:0000166;GO:0000322;GO:0002040;GO:0003161;GO:0003924;GO:0003924;GO:0003924;GO:0003924;GO:0003924;GO:0003924;GO:0005515;GO:0005515;GO:0005515;GO:0005515;GO:0005515;GO:0005515;GO:0005525;GO:0005525;GO:0005525;GO:0005525;GO:0005525;GO:0005525;GO:0005525;GO:0005623;GO:0005737;GO:0005737;GO:0005737;GO:0005789;GO:0005813;GO:0005815;GO:0005819;GO:0005829;GO:0005829;GO:0005856;GO:…	K04393	-	COG1100	R	cell division cycle 42 [Source:HGNCSymbol;Acc:HGNC:1736]	998	P60953;A0A024RAE4
ENSG00000070886	1	22563489	22603595	+	5434	EPHA8	GO:0000166;GO:0004672;GO:0004672;GO:0004713;GO:0004713;GO:0004713;GO:0004714;GO:0004714;GO:0005003;GO:0005003;GO:0005004;GO:0005004;GO:0005005;GO:0005515;GO:0005524;GO:0005524;GO:0005524;GO:0005768;GO:0005886;GO:0005886;GO:0005887;GO:0005887;GO:0005887;GO:0005887;GO:0005887;GO:0006468;GO:0006468;GO:0006929;GO:0006929;GO:0007155;GO:0007169;GO:0007169;GO:0007169;GO:0007275;GO:0007275;GO:0007399;GO:…	K05109	EC:2.7.10.1	COG0515	T	EPH receptor A8 [Source:HGNC Symbol;Acc:HGNC:3391]"	2046	P29322
ENSG00000070915	16	56865207	56915850	+	6180	SLC12A3	GO:0005515;GO:0005623;GO:0005886;GO:0005886;GO:0005887;GO:0006811;GO:0006811;GO:0006811;GO:0006811;GO:0006814;GO:0006884;GO:0008511;GO:0015081;GO:0015081;GO:0015293;GO:0015377;GO:0015377;GO:0015378;GO:0015378;GO:0015378;GO:0015379;GO:0016020;GO:0016020;GO:0016020;GO:0016020;GO:0016021;GO:0016021;GO:0016021;GO:0016324;GO:0016324;GO:0016324;GO:0022857;GO:0022857;GO:0035725;GO:0035725;GO:0055064;GO:…	K14426	-	COG0531	E	solute carrier family 12 member 3 [Source:HGNCSymbol;Acc:HGNC:10912]	6559	P55017
ENSG00000071051	2	105744912	105894274	+	2975	NCK2	GO:0001771;GO:0001784;GO:0005070;GO:0005070;GO:0005070;GO:0005515;GO:0005515;GO:0005515;GO:0005737;GO:0005737;GO:0005783;GO:0005783;GO:0005829;GO:0006417;GO:0007015;GO:0007165;GO:0007172;GO:0007173;GO:0007176;GO:0008093;GO:0008285;GO:0012506;GO:0014069;GO:0016477;GO:0030032;GO:0030159;GO:0030838;GO:0033137;GO:0036493;GO:0042102;GO:0042110;GO:0044877;GO:0045202;GO:0045944;GO:0048010;GO:0048013;GO:…	K19862	-	NOG261435	-	NCK adaptor protein 2 [Source:HGNCSymbol;Acc:HGNC:7665]	8440	O43639;A0A0S2Z4M6
ENSG00000071054	2	101696850	101894689	+	11961	MAP4K4	GO:0004672;GO:0004672;GO:0005524;GO:0005524;GO:0006468;GO:0006468;GO:0004672;GO:0005524;GO:0006468;GO:0010977;GO:0061179;GO:0070571;GO:0004672;GO:0004672;GO:0005524;GO:0005524;GO:0006468;GO:0006468;GO:0016301;GO:0016310;GO:0004672;GO:0004672;GO:0005524;GO:0005524;GO:0006468;GO:0006468;GO:0004672;GO:0004672;GO:0005524;GO:0005524;GO:0006468;GO:0006468;GO:0004672;GO:0005524;GO:0006468;GO:0004672;GO:…	K04407	EC:2.7.11.1	COG0515	T	mitogen-activated protein kinase kinase kinasekinase 4 [Source:HGNC Symbol;Acc:HGNC:6866]	9448	O95819
ENSG00000071189	7	17790761	17940501	-	16418	SNX13	GO:0005768;GO:0005769;GO:0006886;GO:0008289;GO:0009968;GO:0015031;GO:0016020;GO:0016021;GO:0031901;GO:0032266;GO:0035091;GO:0035091;GO:0035091;GO:0043547;GO:0043547;GO:0043547;GO:0016020;GO:0016021;GO:0035091;GO:0035091;GO:0043547;GO:0043547;GO:0016020;GO:0016021;GO:0016020;GO:0016021;GO:0016020;GO:0016021;	K17925	-	NOG313668	-	sorting nexin 13 [Source:HGNCSymbol;Acc:HGNC:21335]	23161	Q9Y5W8;A0A024R9Z9;Q86XC4
ENSG00000071203	11	60492778	60507430	+	1839	MS4A12	GO:0016020;GO:0016021;GO:0016021;GO:0016021;GO:0005515;GO:0016020;GO:0016021;GO:0016021;GO:0016021;GO:0005515;GO:0016020;GO:0016021;GO:0016021;GO:0016021;GO:0016020;GO:0016021;	K22190	-	NOG42601	S	membrane spanning 4-domains A12 [Source:HGNCSymbol;Acc:HGNC:13370]	54860	Q9NXJ0
ENSG00000071205	4	147732063	148072776	+	10755	ARHGAP10	GO:0005096;GO:0005096;GO:0005096;GO:0005096;GO:0005096;GO:0005515;GO:0005515;GO:0005737;GO:0005829;GO:0005829;GO:0005829;GO:0005886;GO:0007010;GO:0007010;GO:0007165;GO:0007165;GO:0016020;GO:0043066;GO:0043066;GO:0043547;GO:0048471;GO:0051056;GO:0005096;GO:0005096;GO:0005515;GO:0007165;GO:0007165;GO:0043547;	K13736	-	NOG311191	-	Rho GTPase activating protein 10 [Source:HGNCSymbol;Acc:HGNC:26099]	79658	A1A4S6;A0A2X0SFB3
ENSG00000071282	3	8501807	8574668	+	9025	LMCD1	GO:0008270;GO:0008270;GO:0008270;GO:0008270;GO:0046872;GO:0000122;GO:0003714;GO:0003714;GO:0003714;GO:0005634;GO:0005634;GO:0005634;GO:0005654;GO:0005737;GO:0008270;GO:0008270;GO:0010611;GO:0010611;GO:0044267;GO:0046872;GO:0070886;GO:0070886;GO:0008270;GO:0008270;GO:0003714;GO:0003714;GO:0005634;GO:0005634;GO:0005654;GO:0005737;GO:0008270;GO:0008270;GO:0010611;GO:0044267;GO:0046872;GO:0070886;	-	-	NOG305980	-	LIM and cysteine rich domains 1 [Source:HGNCSymbol;Acc:HGNC:6633]	29995	Q9NZU5
ENSG00000071537	14	81471547	81533853	-	9553	SEL1L	GO:0000836;GO:0000839;GO:0000839;GO:0005515;GO:0005515;GO:0005515;GO:0005515;GO:0005783;GO:0005789;GO:0005789;GO:0006641;GO:0006641;GO:0007219;GO:0009306;GO:0009306;GO:0016020;GO:0016021;GO:0030433;GO:0030433;GO:0030970;GO:0034976;GO:0036503;GO:0036503;GO:0036503;GO:0036513;GO:0044322;GO:0050821;GO:0055085;GO:1904380;GO:0000836;GO:0000839;GO:0000839;GO:0005515;GO:0005515;GO:0005515;GO:0005515;GO:…	K14026	-	COG0790	R	SEL1L adaptor subunit of ERAD E3 ubiquitin ligase[Source:HGNC Symbol;Acc:HGNC:10717]	6400	Q9UBV2;Q3ZCU6
ENSG00000071553	X	154428645	154436516	+	4871	ATP6AP1	GO:0033180;GO:0033180;GO:0046933;GO:0046933;GO:0046961;GO:0046961;GO:1902600;GO:1902600;GO:0033180;GO:0033180;GO:0046933;GO:0046933;GO:0046961;GO:0046961;GO:1902600;GO:1902600;GO:0000166;GO:0005515;GO:0005524;GO:0005623;GO:0005783;GO:0005789;GO:0006811;GO:0006879;GO:0008286;GO:0010008;GO:0016020;GO:0016021;GO:0016469;GO:0017137;GO:0017137;GO:0030641;GO:0033116;GO:0033180;GO:0033180;GO:0033181;GO:…	K03662	-	NOG322101	-	ATPase H+ transporting accessory protein 1[Source:HGNC Symbol;Acc:HGNC:868]	537	Q15904;A0A384MQW4
ENSG00000071575	2	12716889	12742734	+	4588	TRIB2	GO:0004672;GO:0004860;GO:0005524;GO:0005634;GO:0005737;GO:0005856;GO:0006468;GO:0006468;GO:0006469;GO:0008134;GO:0008134;GO:0031434;GO:0031625;GO:0031625;GO:0032436;GO:0032436;GO:0032436;GO:0043405;GO:0043405;GO:0045081;GO:0045599;GO:0045599;GO:0055106;GO:0055106;GO:0004672;GO:0004672;GO:0005524;GO:0005524;GO:0006468;GO:0006468;GO:0004672;GO:0004672;GO:0005524;GO:0005524;GO:0006468;GO:0006468;	K08814	-	COG0515	T	tribbles pseudokinase 2 [Source:HGNCSymbol;Acc:HGNC:30809]	28951	Q92519
ENSG00000071794	3	149030127	149086554	-	6024	HLTF	GO:0003676;GO:0003676;GO:0005524;GO:0005524;GO:0005654;GO:0005829;GO:0008270;GO:0008270;GO:0016818;GO:0016818;GO:0000166;GO:0000978;GO:0001228;GO:0003676;GO:0003676;GO:0003677;GO:0003677;GO:0003723;GO:0003824;GO:0004386;GO:0005515;GO:0005515;GO:0005524;GO:0005524;GO:0005524;GO:0005634;GO:0005634;GO:0005654;GO:0005654;GO:0005654;GO:0005730;GO:0005737;GO:0005829;GO:0006325;GO:0006355;GO:0008094;GO:…	K15711	-	COG0553	L	helicase like transcription factor [Source:HGNCSymbol;Acc:HGNC:11099]	6596	Q14527;A8K5B6
ENSG00000071859	X	154444141	154450654	+	2552	FAM50A	GO:0003723;GO:0005634;GO:0005634;GO:0005634;GO:0005634;GO:0005634;GO:0005654;GO:0006325;GO:0007283;GO:0005634;GO:0005634;GO:0005654;	K13119	-	NOG252249	-	family with sequence similarity 50 member A[Source:HGNC Symbol;Acc:HGNC:18786]	9130	Q14320
ENSG00000071909	2	170178145	170655171	+	8236	MYO3B	GO:0000166;GO:0003774;GO:0003774;GO:0003779;GO:0004672;GO:0004672;GO:0004674;GO:0005515;GO:0005524;GO:0005524;GO:0005524;GO:0005737;GO:0005856;GO:0006468;GO:0006468;GO:0007601;GO:0007605;GO:0016301;GO:0016310;GO:0016459;GO:0016459;GO:0016459;GO:0016740;GO:0032420;GO:0032426;GO:0042995;GO:0050896;GO:0090103;GO:0000166;GO:0003774;GO:0003779;GO:0004672;GO:0004674;GO:0005524;GO:0005524;GO:0005737;GO:…	K08834	EC:2.7.11.1	COG0515	T	myosin IIIB [Source:HGNC Symbol;Acc:HGNC:15576]"	140469	Q8WXR4;B7ZM71
ENSG00000071967	2	171522247	171558129	+	5172	CYBRD1	GO:0000293;GO:0000293;GO:0000293;GO:0005515;GO:0005623;GO:0005765;GO:0005886;GO:0006879;GO:0010039;GO:0010039;GO:0016020;GO:0016021;GO:0016491;GO:0016491;GO:0031526;GO:0031526;GO:0046872;GO:0055114;GO:0070062;GO:0000293;GO:0000293;GO:0000293;GO:0005515;GO:0005623;GO:0005765;GO:0005886;GO:0006879;GO:0010039;GO:0010039;GO:0010039;GO:0016020;GO:0016021;GO:0016491;GO:0016491;GO:0031526;GO:0031526;GO:…	K08370	EC:7.2.1.3	NOG259716	-	cytochrome b reductase 1 [Source:HGNCSymbol;Acc:HGNC:20797]	79901	Q53TN4
ENSG00000071994	6	170575295	170584692	-	6476	PDCD2	GO:0003677;GO:0005515;GO:0005634;GO:0005634;GO:0005737;GO:0005737;GO:0006915;GO:0006915;GO:0006919;GO:0012501;GO:0019899;GO:0043065;GO:0046872;GO:0070062;GO:1901532;GO:1902035;GO:0046872;GO:0003677;GO:0005515;GO:0005634;GO:0005737;GO:0005737;GO:0006915;GO:0006915;GO:0006919;GO:0019899;GO:0043065;GO:0046872;GO:0070062;GO:1901532;GO:1902035;GO:0005737;GO:0005737;GO:0046872;GO:0003677;GO:0005515;GO:…	K14801	-	NOG238796	-	programmed cell death 2 [Source:HGNCSymbol;Acc:HGNC:8762]	5134	Q16342
ENSG00000072041	12	84859491	84913615	-	8727	SLC6A15	GO:0003333;GO:0005298;GO:0005298;GO:0005326;GO:0005328;GO:0005328;GO:0005886;GO:0005886;GO:0005887;GO:0005887;GO:0006811;GO:0006814;GO:0006836;GO:0006865;GO:0006865;GO:0015171;GO:0015293;GO:0015804;GO:0015804;GO:0015820;GO:0015820;GO:0015820;GO:0015824;GO:0015824;GO:0016020;GO:0016021;GO:0016021;GO:0016021;GO:0055085;GO:1903825;GO:0005328;GO:0005328;GO:0006836;GO:0015293;GO:0016020;GO:0016021;GO:…	K05048	-	COG0733	P	solute carrier family 6 member 15 [Source:HGNCSymbol;Acc:HGNC:13621]	55117	Q9H2J7
ENSG00000072042	14	67676800	67695793	-	5498	RDH11	GO:0001523;GO:0001523;GO:0004745;GO:0005515;GO:0005783;GO:0005789;GO:0005789;GO:0016020;GO:0016021;GO:0016491;GO:0016616;GO:0042572;GO:0042574;GO:0052650;GO:0052650;GO:0055114;GO:0110095;GO:0001523;GO:0001523;GO:0004745;GO:0005515;GO:0005783;GO:0005789;GO:0005789;GO:0016020;GO:0016021;GO:0016491;GO:0016616;GO:0042572;GO:0042574;GO:0052650;GO:0052650;GO:0055114;GO:0110095;GO:0001523;GO:0001523;GO:…	K11152	EC:1.1.1.300	COG1028	IQ	retinol dehydrogenase 11 [Source:HGNCSymbol;Acc:HGNC:17964]	51109	Q8TC12;A0A0S2Z583
ENSG00000072071	19	14147743	14206187	-	8487	ADGRL1	GO:0004888;GO:0004888;GO:0004930;GO:0004930;GO:0004930;GO:0004930;GO:0004930;GO:0005515;GO:0005886;GO:0005887;GO:0007157;GO:0007157;GO:0007165;GO:0007166;GO:0007166;GO:0007186;GO:0007186;GO:0007186;GO:0007186;GO:0007189;GO:0014069;GO:0016020;GO:0016020;GO:0016020;GO:0016021;GO:0016021;GO:0016021;GO:0016021;GO:0016524;GO:0016524;GO:0030054;GO:0030246;GO:0030246;GO:0030246;GO:0030424;GO:0030424;GO:…	K04592	-	NOG253931	-	adhesion G protein-coupled receptor L1 [Source:HGNCSymbol;Acc:HGNC:20973]	22859	O94910
ENSG00000072121	14	67727374	67816590	-	15704	ZFYVE26	GO:0000281;GO:0000281;GO:0000724;GO:0000724;GO:0000724;GO:0005515;GO:0005737;GO:0005765;GO:0005813;GO:0005813;GO:0005815;GO:0005856;GO:0006281;GO:0006974;GO:0007049;GO:0008289;GO:0030496;GO:0030496;GO:0032266;GO:0032266;GO:0032266;GO:0032266;GO:0032465;GO:0032465;GO:0046872;GO:0046872;GO:0046872;GO:0051301;GO:0000281;GO:0000724;GO:0032266;GO:0000281;GO:0000281;GO:0000724;GO:0000724;GO:0032266;GO:…	K19027	-	NOG247110	-	zinc finger FYVE-type containing 26 [Source:HGNCSymbol;Acc:HGNC:20761]	23503	Q68DK2
ENSG00000072133	X	84058346	84188199	-	8794	RPS6KA6	GO:0000166;GO:0000287;GO:0000287;GO:0001650;GO:0004672;GO:0004672;GO:0004672;GO:0004674;GO:0004674;GO:0004674;GO:0004674;GO:0004711;GO:0005524;GO:0005524;GO:0005524;GO:0005634;GO:0005634;GO:0005654;GO:0005730;GO:0005737;GO:0005737;GO:0005739;GO:0005829;GO:0006468;GO:0006468;GO:0006468;GO:0006978;GO:0007165;GO:0007417;GO:0016301;GO:0016310;GO:0016740;GO:0035556;GO:0035556;GO:0035556;GO:0045992;GO:…	K04373	EC:2.7.11.1	COG0515	T	ribosomal protein S6 kinase A6 [Source:HGNCSymbol;Acc:HGNC:10435]	27330	Q9UK32
ENSG00000072134	17	19215615	19336715	+	8517	EPN2	GO:0006897;GO:0006897;GO:0030128;GO:0030128;GO:0005515;GO:0005737;GO:0005829;GO:0006897;GO:0006897;GO:0006897;GO:0008289;GO:0030128;GO:0030128;GO:0030136;GO:0030948;GO:0031410;GO:0043231;GO:0045296;GO:0045747;GO:0061024;GO:1903671;GO:0005515;GO:0005737;GO:0005829;GO:0006897;GO:0006897;GO:0006897;GO:0008289;GO:0030128;GO:0030128;GO:0030136;GO:0030948;GO:0031410;GO:0043231;GO:0045296;GO:0045747;GO:…	K12471	-	NOG263730	-	epsin 2 [Source:HGNC Symbol;Acc:HGNC:18639]"	22905	O95208
ENSG00000072182	2	219514170	219538772	+	5250	ASIC4	GO:0005216;GO:0005272;GO:0005272;GO:0005272;GO:0005887;GO:0006811;GO:0006814;GO:0006814;GO:0006814;GO:0015081;GO:0016020;GO:0016020;GO:0016020;GO:0016021;GO:0034220;GO:0035725;GO:0001662;GO:0005216;GO:0005272;GO:0005272;GO:0005272;GO:0005887;GO:0006811;GO:0006814;GO:0006814;GO:0006814;GO:0015081;GO:0016020;GO:0016020;GO:0016020;GO:0016021;GO:0034220;GO:0035725;	K04831	-	NOG304301	-	acid sensing ion channel subunit family member 4[Source:HGNC Symbol;Acc:HGNC:21263]	55515	Q96FT7
ENSG00000072201	4	53459301	53701405	-	5624	LNX1	GO:0005515;GO:0005515;GO:0005737;GO:0016567;GO:0016740;GO:0046872;GO:0046872;GO:0004842;GO:0005515;GO:0005515;GO:0005737;GO:0005737;GO:0006511;GO:0016567;GO:0016740;GO:0030165;GO:0042802;GO:0046872;GO:0046872;GO:0046872;	K10692	EC:2.3.2.27	NOG236845	-	ligand of numb-protein X 1 [Source:HGNCSymbol;Acc:HGNC:6657]	84708	Q8TBB1
ENSG00000072401	10	58334979	58370751	+	3480	UBE2D1	GO:0000166;GO:0005524;GO:0016740;GO:0000122;GO:0000151;GO:0000151;GO:0000166;GO:0000209;GO:0000209;GO:0000209;GO:0002756;GO:0004842;GO:0004842;GO:0005515;GO:0005515;GO:0005524;GO:0005654;GO:0005737;GO:0005829;GO:0006511;GO:0006511;GO:0006511;GO:0006511;GO:0006625;GO:0016567;GO:0016567;GO:0016579;GO:0016740;GO:0030509;GO:0031145;GO:0031398;GO:0031625;GO:0032991;GO:0035666;GO:0061631;GO:0061631;GO:…	K06689	EC:2.3.2.23	COG5078	O	ubiquitin conjugating enzyme E2 D1 [Source:HGNCSymbol;Acc:HGNC:12474]	7321	P51668;A0A024QZJ2
ENSG00000072415	14	67241342	67336061	+	8752	MPP5	GO:0000166;GO:0002011;GO:0005515;GO:0005515;GO:0005515;GO:0005524;GO:0005737;GO:0005793;GO:0005794;GO:0005886;GO:0005886;GO:0005912;GO:0005923;GO:0012505;GO:0016020;GO:0016324;GO:0019904;GO:0030054;GO:0030424;GO:0032991;GO:0042995;GO:0043204;GO:0070062;GO:0070830;GO:0070830;GO:0070830;GO:0090162;GO:0090162;GO:0000166;GO:0002011;GO:0005515;GO:0005515;GO:0005515;GO:0005524;GO:0005737;GO:0005793;GO:…	K06091	-	COG0194	F	membrane palmitoylated protein 5 [Source:HGNCSymbol;Acc:HGNC:18669]	64398	Q8N3R9;Q658X5
ENSG00000072422	10	60869438	61001440	-	4779	RHOBTB1	GO:0000166;GO:0003924;GO:0003924;GO:0003924;GO:0005515;GO:0005525;GO:0005525;GO:0005525;GO:0005525;GO:0005737;GO:0005829;GO:0005886;GO:0005938;GO:0007015;GO:0007163;GO:0007264;GO:0007264;GO:0007266;GO:0008360;GO:0019901;GO:0030334;GO:0030950;GO:0031410;GO:0032153;GO:0032956;GO:0043231;GO:0051017;GO:0051056;GO:0000166;GO:0003924;GO:0003924;GO:0003924;GO:0005515;GO:0005525;GO:0005525;GO:0005525;GO:…	K07868	-	COG1100	R	Rho related BTB domain containing 1 [Source:HGNCSymbol;Acc:HGNC:18738]	9886	O94844;A0A024QZL4
ENSG00000072518	11	63838928	63911019	+	6154	MARK2	GO:0000166;GO:0000226;GO:0000287;GO:0000422;GO:0001764;GO:0003723;GO:0004672;GO:0004672;GO:0004674;GO:0004674;GO:0004674;GO:0004674;GO:0004674;GO:0005515;GO:0005515;GO:0005524;GO:0005524;GO:0005524;GO:0005654;GO:0005737;GO:0005737;GO:0005739;GO:0005856;GO:0005884;GO:0005886;GO:0005886;GO:0006468;GO:0006468;GO:0006468;GO:0006468;GO:0007275;GO:0008289;GO:0010976;GO:0016020;GO:0016055;GO:0016301;GO:…	K08798	EC:2.7.11.1	COG0515	T	microtubule affinity regulating kinase 2[Source:HGNC Symbol;Acc:HGNC:3332]	2011	Q7KZI7
ENSG00000072657	12	72087266	72670758	+	12264	TRHDE	GO:0004177;GO:0004177;GO:0004177;GO:0004177;GO:0005737;GO:0005886;GO:0005887;GO:0006508;GO:0006508;GO:0006508;GO:0006508;GO:0007165;GO:0007267;GO:0008233;GO:0008237;GO:0008237;GO:0008237;GO:0008270;GO:0008270;GO:0008270;GO:0016020;GO:0016020;GO:0016020;GO:0016021;GO:0016787;GO:0042277;GO:0043171;GO:0046872;GO:0070006;GO:0070062;GO:0004177;GO:0004177;GO:0006508;GO:0006508;GO:0008237;GO:0008237;GO:…	K01306	EC:3.4.19.6	COG0308	E	thyrotropin releasing hormone degrading enzyme[Source:HGNC Symbol;Acc:HGNC:30748]	29953	Q9UKU6
ENSG00000072682	5	132191838	132295315	-	8502	P4HA2	GO:0004656;GO:0004656;GO:0004656;GO:0004656;GO:0004656;GO:0005506;GO:0005506;GO:0005515;GO:0005654;GO:0005783;GO:0005783;GO:0005783;GO:0005783;GO:0005783;GO:0005788;GO:0005788;GO:0005829;GO:0009055;GO:0016491;GO:0016491;GO:0016491;GO:0016702;GO:0016702;GO:0016705;GO:0016705;GO:0018401;GO:0022900;GO:0031418;GO:0031418;GO:0031418;GO:0043231;GO:0046872;GO:0051213;GO:0055114;GO:0055114;GO:0055114;GO:…	K00472	EC:1.14.11.2	NOG78926	S	prolyl 4-hydroxylase subunit alpha 2 [Source:HGNCSymbol;Acc:HGNC:8547]	8974	O15460;Q05DA4
ENSG00000072694	1	161663147	161678654	+	6651	FCGR2B	GO:0001540;GO:0001811;GO:0001814;GO:0002266;GO:0002313;GO:0002316;GO:0002436;GO:0002605;GO:0002622;GO:0002638;GO:0002819;GO:0002865;GO:0002922;GO:0002924;GO:0005515;GO:0005886;GO:0005886;GO:0005886;GO:0005886;GO:0005887;GO:0006898;GO:0006911;GO:0006952;GO:0006954;GO:0006955;GO:0007165;GO:0009617;GO:0009897;GO:0010469;GO:0016020;GO:0016021;GO:0016032;GO:0016064;GO:0019772;GO:0019864;GO:0019864;GO:…	K12560	-	NOG25177	R	Fc fragment of IgG receptor IIb [Source:HGNCSymbol;Acc:HGNC:3618]	2213	P31994
ENSG00000072736	16	68084751	68229259	+	8806	NFATC3	GO:0003677;GO:0003677;GO:0003700;GO:0003700;GO:0005654;GO:0005829;GO:0006355;GO:0006355;GO:0000790;GO:0000978;GO:0000978;GO:0000981;GO:0001227;GO:0001228;GO:0001816;GO:0003677;GO:0003677;GO:0003677;GO:0003682;GO:0003700;GO:0003700;GO:0003700;GO:0005515;GO:0005634;GO:0005634;GO:0005634;GO:0005634;GO:0005654;GO:0005654;GO:0005667;GO:0005737;GO:0005829;GO:0005829;GO:0005829;GO:0005829;GO:0006355;GO:…	K17333	-	NOG70055	-	nuclear factor of activated T cells 3 [Source:HGNCSymbol;Acc:HGNC:7777]	4775	Q12968;B5B2S1
ENSG00000072803	5	171861549	172006873	-	5577	FBXW11	GO:0000086;GO:0000151;GO:0000209;GO:0000209;GO:0000209;GO:0002223;GO:0004842;GO:0004842;GO:0005515;GO:0005515;GO:0005515;GO:0005515;GO:0005634;GO:0005737;GO:0005813;GO:0005829;GO:0005829;GO:0006470;GO:0006511;GO:0007049;GO:0016032;GO:0016055;GO:0016567;GO:0019005;GO:0019005;GO:0031146;GO:0031146;GO:0031648;GO:0038061;GO:0038095;GO:0042753;GO:0043161;GO:0043161;GO:0043687;GO:0045862;GO:0045892;GO:…	K03362	-	COG2319	R	F-box and WD repeat domain containing 11[Source:HGNC Symbol;Acc:HGNC:13607]	23291	Q9UKB1
ENSG00000072840	4	5711201	5814305	+	7144	EVC	GO:0001501;GO:0003416;GO:0003416;GO:0005737;GO:0005856;GO:0005886;GO:0005929;GO:0005929;GO:0007224;GO:0007224;GO:0007517;GO:0016020;GO:0016021;GO:0036064;GO:0036064;GO:0042995;GO:0045880;GO:0045880;GO:0051216;GO:0060170;GO:0060170;GO:0060170;GO:0098797;GO:0007224;GO:0007224;GO:0016020;GO:0016021;	K09658	-	NOG39078	E	EvC ciliary complex subunit 1 [Source:HGNCSymbol;Acc:HGNC:3497]	8818	P57679
ENSG00000072858	3	113532296	113629578	+	8060	SIDT1	GO:0003723;GO:0003725;GO:0005764;GO:0005886;GO:0015485;GO:0016020;GO:0016021;GO:0016021;GO:0016021;GO:0033227;GO:0033227;GO:0050658;GO:0051033;GO:0051033;GO:0003723;GO:0003725;GO:0005764;GO:0005886;GO:0015485;GO:0016020;GO:0016021;GO:0016021;GO:0016021;GO:0033227;GO:0033227;GO:0050658;GO:0051033;GO:0051033;	-	-	NOG75860	S	SID1 transmembrane family member 1 [Source:HGNCSymbol;Acc:HGNC:25967]	54847	Q9NXL6
ENSG00000072864	16	15643267	15726353	+	5494	NDE1	GO:0000086;GO:0000132;GO:0000132;GO:0000775;GO:0000776;GO:0000776;GO:0000777;GO:0001764;GO:0005515;GO:0005515;GO:0005623;GO:0005694;GO:0005737;GO:0005813;GO:0005813;GO:0005813;GO:0005815;GO:0005815;GO:0005819;GO:0005819;GO:0005829;GO:0005856;GO:0005871;GO:0005874;GO:0007020;GO:0007020;GO:0007049;GO:0007059;GO:0007100;GO:0007275;GO:0007399;GO:0007405;GO:0008017;GO:0008017;GO:0008017;GO:0010389;GO:…	K16738	-	NOG240815	-	nudE neurodevelopment protein 1 [Source:HGNCSymbol;Acc:HGNC:17619]	54820	Q9NXR1;X5DR54
ENSG00000073008	19	44643798	44666162	+	6098	PVR	GO:0001618;GO:0002860;GO:0002860;GO:0005515;GO:0005515;GO:0005576;GO:0005615;GO:0005737;GO:0005886;GO:0005886;GO:0005912;GO:0005925;GO:0007155;GO:0007156;GO:0007157;GO:0009986;GO:0016020;GO:0016021;GO:0016021;GO:0016021;GO:0016032;GO:0034332;GO:0038023;GO:0038023;GO:0042271;GO:0042271;GO:0042803;GO:0045954;GO:0046718;GO:0050776;GO:0050839;GO:0050839;GO:0060370;GO:0060370;GO:0016020;GO:0016021;GO:…	K06539	-	NOG147224	S	PVR cell adhesion molecule [Source:HGNCSymbol;Acc:HGNC:9705]	5817	P15151;A0A0C4DG49;A8K4I1
ENSG00000073050	19	43543311	43580473	-	2745	XRCC1	GO:0000012;GO:0000012;GO:0000724;GO:0000784;GO:0000790;GO:0001666;GO:0003684;GO:0003684;GO:0005515;GO:0005515;GO:0005634;GO:0005634;GO:0005634;GO:0005634;GO:0005634;GO:0005654;GO:0005654;GO:0005730;GO:0006281;GO:0006281;GO:0006283;GO:0006284;GO:0006284;GO:0006288;GO:0006297;GO:0006303;GO:0006974;GO:0006974;GO:0010033;GO:0010836;GO:0010836;GO:0019899;GO:0021587;GO:0021766;GO:0032356;GO:0033194;GO:…	K10803	-	NOG295271	-	X-ray repair cross complementing 1 [Source:HGNCSymbol;Acc:HGNC:12828]	7515	P18887;B2RCY5;Q59HH7
ENSG00000073150	22	50170731	50180295	+	3103	PANX2	GO:0005198;GO:0005886;GO:0005886;GO:0005886;GO:0005886;GO:0005921;GO:0006811;GO:0006812;GO:0006812;GO:0006812;GO:0007267;GO:0015267;GO:0015267;GO:0016020;GO:0016021;GO:0022829;GO:0030054;GO:0050716;GO:0050716;GO:0002931;GO:0005198;GO:0005737;GO:0005886;GO:0005886;GO:0005886;GO:0005886;GO:0005921;GO:0006811;GO:0006812;GO:0006812;GO:0006812;GO:0007267;GO:0015267;GO:0015267;GO:0015267;GO:0016020;GO:…	K20857	-	NOG39377	-	pannexin 2 [Source:HGNC Symbol;Acc:HGNC:8600]"	56666	Q96RD6;B3KTT7;Q495U3
ENSG00000073282	3	189631389	189897276	+	7478	TP63	GO:0000122;GO:0000790;GO:0000790;GO:0000981;GO:0001228;GO:0001302;GO:0001501;GO:0001736;GO:0001738;GO:0001942;GO:0002039;GO:0002064;GO:0003677;GO:0003677;GO:0003677;GO:0003677;GO:0003682;GO:0003684;GO:0003690;GO:0003700;GO:0003700;GO:0003700;GO:0003700;GO:0005515;GO:0005515;GO:0005515;GO:0005634;GO:0005634;GO:0005634;GO:0005634;GO:0005634;GO:0005634;GO:0005654;GO:0005654;GO:0005737;GO:0005739;GO:…	K10149	-	NOG80479	S	tumor protein p63 [Source:HGNCSymbol;Acc:HGNC:15979]	8626	Q9H3D4;A0A0S2Z4N5
ENSG00000073331	4	112285509	112442621	+	12326	ALPK1	GO:0002376;GO:0002753;GO:0004674;GO:0004674;GO:0004674;GO:0005515;GO:0005524;GO:0005524;GO:0005737;GO:0005829;GO:0006468;GO:0006468;GO:0016301;GO:0016310;GO:0016740;GO:0043123;GO:0045087;GO:0048029;GO:0002376;GO:0002753;GO:0004674;GO:0004674;GO:0004674;GO:0005515;GO:0005524;GO:0005524;GO:0005737;GO:0005829;GO:0006468;GO:0006468;GO:0016301;GO:0016310;GO:0016740;GO:0043123;GO:0045087;GO:0048029;GO:…	K08868	-	NOG73232	-	alpha kinase 1 [Source:HGNC Symbol;Acc:HGNC:20917]"	80216	Q96QP1
ENSG00000073417	15	84980440	85139145	+	8004	PDE8A	GO:0001934;GO:0004114;GO:0004114;GO:0004115;GO:0004115;GO:0005829;GO:0006198;GO:0006355;GO:0006355;GO:0007165;GO:0007165;GO:0007186;GO:0008081;GO:0008081;GO:0016787;GO:0019900;GO:0046872;GO:0047555;GO:0060548;GO:0070062;GO:0070374;GO:0070374;GO:0071364;GO:0071364;GO:1903206;GO:0001934;GO:0004114;GO:0004114;GO:0004115;GO:0004115;GO:0005829;GO:0006198;GO:0006355;GO:0006355;GO:0007165;GO:0007165;GO:…	K18437	EC:3.1.4.53	NOG282089	-	phosphodiesterase 8A [Source:HGNCSymbol;Acc:HGNC:8793]	5151	O60658
ENSG00000073464	X	10156945	10237660	+	6789	CLCN4	GO:0000166;GO:0005247;GO:0005247;GO:0005247;GO:0005247;GO:0005254;GO:0005524;GO:0005768;GO:0005768;GO:0005769;GO:0005783;GO:0005789;GO:0005794;GO:0005886;GO:0005887;GO:0006811;GO:0006821;GO:0006821;GO:0006821;GO:0006821;GO:0008021;GO:0010008;GO:0015297;GO:0015299;GO:0016020;GO:0016020;GO:0016020;GO:0016021;GO:0031404;GO:0031901;GO:0031902;GO:0034220;GO:0055085;GO:0055085;GO:1902476;GO:1902600;GO:…	K05012	-	COG0038	P	chloride voltage-gated channel 4 [Source:HGNCSymbol;Acc:HGNC:2022]	1183	P51793
ENSG00000073614	12	280057	389320	-	12029	KDM5A	GO:0000122;GO:0000981;GO:0003677;GO:0003677;GO:0003677;GO:0003682;GO:0003713;GO:0003713;GO:0005515;GO:0005515;GO:0005634;GO:0005634;GO:0005634;GO:0005634;GO:0005634;GO:0005654;GO:0005730;GO:0006325;GO:0006338;GO:0007275;GO:0007283;GO:0008270;GO:0008584;GO:0016491;GO:0031490;GO:0032452;GO:0032922;GO:0032922;GO:0032993;GO:0034647;GO:0034647;GO:0034648;GO:0034720;GO:0034720;GO:0034720;GO:0034721;GO:…	K11446	EC:1.14.11.-	NOG327026	-	lysine demethylase 5A [Source:HGNCSymbol;Acc:HGNC:9886]	5927	P29375
ENSG00000073670	17	44758988	44781846	+	4813	ADAM11	GO:0004222;GO:0004222;GO:0005178;GO:0005886;GO:0005886;GO:0006508;GO:0006508;GO:0007229;GO:0008237;GO:0008237;GO:0008237;GO:0016020;GO:0016021;GO:0062023;GO:0004222;GO:0004222;GO:0006508;GO:0006508;GO:0007229;GO:0008237;GO:0008237;GO:0016020;GO:0016021;GO:0004222;GO:0006508;GO:0008237;	K16067	EC:3.4.24.-	NOG256419	-	ADAM metallopeptidase domain 11 [Source:HGNCSymbol;Acc:HGNC:189]	4185	O75078
ENSG00000073711	3	135965728	136147894	+	7785	PPP2R3A	GO:0000159;GO:0000159;GO:0005509;GO:0005509;GO:0005515;GO:0006470;GO:0006470;GO:0019888;GO:0019888;GO:0043666;GO:0046872;GO:0061053;GO:0000159;GO:0000159;GO:0005509;GO:0005509;GO:0005515;GO:0006470;GO:0006470;GO:0019888;GO:0019888;GO:0043666;GO:0046872;GO:0061053;GO:0000159;GO:0000159;GO:0005509;GO:0005509;GO:0005515;GO:0006470;GO:0006470;GO:0019888;GO:0019888;GO:0043666;GO:0046872;GO:0061053;	K11583	-	NOG271066	-	protein phosphatase 2 regulatory subunit B''alpha[Source:HGNC Symbol;Acc:HGNC:9307]	5523	Q06190
ENSG00000073737	2	169064789	169096167	+	3750	DHRS9	GO:0004022;GO:0004745;GO:0005783;GO:0005789;GO:0005789;GO:0006629;GO:0008202;GO:0008209;GO:0016020;GO:0016491;GO:0016854;GO:0030176;GO:0030855;GO:0031090;GO:0042448;GO:0042572;GO:0042904;GO:0043231;GO:0047023;GO:0047035;GO:0047044;GO:0055114;GO:0004022;GO:0004745;GO:0005783;GO:0005789;GO:0005789;GO:0006629;GO:0008202;GO:0008209;GO:0016020;GO:0016491;GO:0016854;GO:0030176;GO:0030855;GO:0031090;GO:…	K11149	EC:1.1.-.-	COG1028	IQ	dehydrogenase/reductase 9 [Source:HGNCSymbol;Acc:HGNC:16888]	10170	Q9BPW9
ENSG00000073754	1	157830911	157898256	-	2469	CD5L	GO:0002376;GO:0004252;GO:0005044;GO:0005044;GO:0005576;GO:0005615;GO:0005737;GO:0005886;GO:0005886;GO:0006897;GO:0006915;GO:0006954;GO:0006968;GO:0009986;GO:0009986;GO:0016020;GO:0016020;GO:0030449;GO:0031638;GO:0072562;GO:1903661;	-	-	NOG146070	S	CD5 molecule like [Source:HGNCSymbol;Acc:HGNC:1690]	922	O43866
ENSG00000073756	1	186671791	186680423	-	5265	PTGS2	GO:0001516;GO:0001516;GO:0001516;GO:0001516;GO:0001516;GO:0001516;GO:0001525;GO:0004601;GO:0004601;GO:0004601;GO:0004666;GO:0004666;GO:0004666;GO:0004666;GO:0004666;GO:0005515;GO:0005637;GO:0005637;GO:0005640;GO:0005640;GO:0005737;GO:0005737;GO:0005737;GO:0005783;GO:0005783;GO:0005783;GO:0005788;GO:0005789;GO:0005789;GO:0005901;GO:0006629;GO:0006631;GO:0006633;GO:0006693;GO:0006954;GO:0006954;GO:…	K11987	EC:1.14.99.1	NOG39991	S	prostaglandin-endoperoxide synthase 2 [Source:HGNCSymbol;Acc:HGNC:9605]	5743	P35354
ENSG00000073803	3	185282941	185489094	+	12604	MAP3K13	GO:0000166;GO:0000186;GO:0000186;GO:0000186;GO:0004672;GO:0004672;GO:0004674;GO:0004706;GO:0004706;GO:0004709;GO:0004709;GO:0004709;GO:0004709;GO:0005515;GO:0005524;GO:0005524;GO:0005524;GO:0005737;GO:0006468;GO:0006468;GO:0006468;GO:0007254;GO:0007254;GO:0007254;GO:0007256;GO:0007257;GO:0007257;GO:0014042;GO:0016020;GO:0016301;GO:0016310;GO:0016740;GO:0018105;GO:0019899;GO:0019901;GO:0042802;GO:…	K04422	EC:2.7.11.25	COG0515	T	mitogen-activated protein kinase kinase kinase 13[Source:HGNC Symbol;Acc:HGNC:6852]	9175	O43283
ENSG00000073849	3	186930502	187078553	+	9134	ST6GAL1	GO:0000139;GO:0000139;GO:0003835;GO:0003835;GO:0003835;GO:0003835;GO:0005515;GO:0005576;GO:0005794;GO:0006054;GO:0006486;GO:0006486;GO:0006486;GO:0006486;GO:0006959;GO:0008373;GO:0008373;GO:0008373;GO:0008373;GO:0016020;GO:0016021;GO:0016266;GO:0016740;GO:0016757;GO:0018279;GO:0018279;GO:0032580;GO:0042803;GO:0097503;GO:0000139;GO:0000139;GO:0003835;GO:0003835;GO:0003835;GO:0005515;GO:0005576;GO:…	K00778	EC:2.4.99.1	NOG249416	-	ST6 beta-galactoside alpha-2,6-sialyltransferase 1[Source:HGNC Symbol;Acc:HGNC:10860]	6480	P15907
ENSG00000073910	13	31846713	32299125	+	18852	FRY	GO:0000902;GO:0000902;GO:0000902;GO:0000902;GO:0000902;GO:0000902;GO:0000902;GO:0000902;GO:0000902;GO:0000902;GO:0000902;GO:0000922;GO:0004857;GO:0005737;GO:0005815;GO:0005856;GO:0005938;GO:0030427;GO:0031175;GO:0043086;GO:1904428;GO:0000902;GO:0000902;	-	-	NOG282247	-	FRY microtubule binding protein [Source:HGNCSymbol;Acc:HGNC:20367]	10129	Q5TBA9
ENSG00000073969	17	46590669	46757464	+	5005	NSF	GO:0000139;GO:0000149;GO:0000166;GO:0001921;GO:0005515;GO:0005515;GO:0005524;GO:0005524;GO:0005524;GO:0005737;GO:0005765;GO:0005795;GO:0005795;GO:0005829;GO:0005829;GO:0005886;GO:0006813;GO:0006886;GO:0006887;GO:0006888;GO:0006890;GO:0006891;GO:0014069;GO:0015031;GO:0016192;GO:0016787;GO:0016887;GO:0016887;GO:0016887;GO:0016887;GO:0016887;GO:0017075;GO:0017075;GO:0017137;GO:0017157;GO:0019901;GO:…	K06027	EC:3.6.4.6	COG0464	O	N-ethylmaleimide sensitive factor, vesicle fusingATPase [Source:HGNC Symbol;Acc:HGNC:8016]	4905	P46459;A0A384MTI6
ENSG00000074047	2	120735623	120992653	+	7341	GLI2	GO:0000122;GO:0000122;GO:0000977;GO:0000978;GO:0000981;GO:0001228;GO:0001501;GO:0001501;GO:0001649;GO:0001701;GO:0001822;GO:0001822;GO:0002009;GO:0002062;GO:0002076;GO:0002076;GO:0003676;GO:0003676;GO:0003677;GO:0003682;GO:0003700;GO:0003700;GO:0005515;GO:0005515;GO:0005634;GO:0005634;GO:0005634;GO:0005654;GO:0005654;GO:0005730;GO:0005737;GO:0005737;GO:0005829;GO:0005929;GO:0005929;GO:0005930;GO:…	K16798	-	COG5048	R	GLI family zinc finger 2 [Source:HGNCSymbol;Acc:HGNC:4318]	2736	P10070;Q1PSW9;Q59FV5
ENSG00000074071	16	1771890	1773150	-	1092	MRPS34	GO:0003735;GO:0003735;GO:0005739;GO:0005739;GO:0005739;GO:0005739;GO:0032543;GO:0003735;GO:0003735;GO:0003735;GO:0003735;GO:0005739;GO:0005739;GO:0005739;GO:0005739;GO:0005743;GO:0005763;GO:0005763;GO:0005840;GO:0032543;GO:0032543;GO:0070125;GO:0070126;	K17412	-	NOG85261	-	mitochondrial ribosomal protein S34 [Source:HGNCSymbol;Acc:HGNC:16618]	65993	P82930
ENSG00000074201	11	77514936	77637794	-	4581	CLNS1A	GO:0000387;GO:0000387;GO:0000387;GO:0000387;GO:0003723;GO:0005515;GO:0005515;GO:0005623;GO:0005634;GO:0005654;GO:0005737;GO:0005829;GO:0005829;GO:0005829;GO:0005829;GO:0005829;GO:0005856;GO:0005886;GO:0005886;GO:0005886;GO:0006821;GO:0006821;GO:0006884;GO:0006884;GO:0034709;GO:0034709;GO:0034709;GO:0034715;GO:0034715;GO:0034715;GO:0000387;GO:0000387;GO:0005623;GO:0005654;GO:0005829;GO:0005829;GO:…	K05019	-	NOG316963	-	chloride nucleotide-sensitive channel 1A[Source:HGNC Symbol;Acc:HGNC:2080]	1207	P54105
ENSG00000074319	11	18468336	18526951	-	3558	TSG101	GO:0005730;GO:0005829;GO:0005886;GO:0006464;GO:0006464;GO:0015031;GO:0015031;GO:0015031;GO:0015031;GO:0015031;GO:0000813;GO:0000813;GO:0001558;GO:0003677;GO:0003714;GO:0003714;GO:0005515;GO:0005515;GO:0005515;GO:0005634;GO:0005634;GO:0005730;GO:0005737;GO:0005737;GO:0005768;GO:0005769;GO:0005770;GO:0005771;GO:0005815;GO:0005829;GO:0005856;GO:0005886;GO:0005886;GO:0006464;GO:0006464;GO:0006513;GO:…	K12183	-	NOG317261	-	tumor susceptibility 101 [Source:HGNCSymbol;Acc:HGNC:15971]	7251	Q99816
ENSG00000074410	15	63321378	63381846	-	6998	CA12	GO:0004089;GO:0004089;GO:0004089;GO:0004089;GO:0005886;GO:0005886;GO:0008270;GO:0008270;GO:0008270;GO:0015701;GO:0016020;GO:0016021;GO:0016021;GO:0016021;GO:0016021;GO:0016829;GO:0046872;GO:0055064;GO:0004089;GO:0004089;GO:0004089;GO:0004089;GO:0005886;GO:0005886;GO:0008270;GO:0008270;GO:0008270;GO:0015701;GO:0016020;GO:0016021;GO:0016021;GO:0016021;GO:0016021;GO:0016829;GO:0046872;GO:0055064;GO:…	K01672	EC:4.2.1.1	COG3338	P	carbonic anhydrase 12 [Source:HGNCSymbol;Acc:HGNC:1371]	771	O43570
ENSG00000074590	12	106063340	106140033	-	7008	NUAK1	GO:0000166;GO:0001650;GO:0002039;GO:0004672;GO:0004672;GO:0004674;GO:0004674;GO:0004674;GO:0005515;GO:0005515;GO:0005524;GO:0005524;GO:0005524;GO:0005634;GO:0005634;GO:0005654;GO:0005654;GO:0005737;GO:0005737;GO:0006468;GO:0006468;GO:0006468;GO:0006468;GO:0006974;GO:0007155;GO:0015630;GO:0016301;GO:0016310;GO:0016740;GO:0030155;GO:0035507;GO:0035556;GO:0042127;GO:0046872;GO:1901796;GO:2000772;GO:…	K08800	EC:2.7.11.1	COG0515	T	NUAK family kinase 1 [Source:HGNCSymbol;Acc:HGNC:14311]	9891	O60285;A0A024RBL3
ENSG00000074657	18	58862600	58986480	+	11951	ZNF532	GO:0003676;GO:0003676;GO:0003677;GO:0005634;GO:0046872;GO:0003676;GO:0003676;GO:0003677;GO:0005634;GO:0046872;GO:0003676;GO:0003676;GO:0003677;GO:0005634;GO:0046872;GO:0003676;GO:0003676;GO:0003677;GO:0005634;GO:0046872;GO:0003676;GO:0003676;GO:0003677;GO:0005634;GO:0046872;GO:0003676;GO:0003676;GO:0003676;	-	-	NOG112796	R	zinc finger protein 532 [Source:HGNCSymbol;Acc:HGNC:30940]	55205	Q9HCE3;A0A024R283;B3KXW2
ENSG00000074660	17	1633858	1645744	-	4958	SCARF1	GO:0004888;GO:0005044;GO:0005044;GO:0005044;GO:0005886;GO:0006707;GO:0006898;GO:0006898;GO:0006898;GO:0006898;GO:0007155;GO:0010976;GO:0010976;GO:0010976;GO:0016020;GO:0016021;GO:0016021;GO:0016021;GO:0016322;GO:0016322;GO:0016358;GO:0030169;GO:0030169;GO:0030666;GO:0048680;GO:0048680;GO:0004888;GO:0005044;GO:0005044;GO:0005886;GO:0006707;GO:0006898;GO:0006898;GO:0006898;GO:0007155;GO:0010976;GO:…	-	-	NOG284054	-	scavenger receptor class F member 1 [Source:HGNCSymbol;Acc:HGNC:16820]	8578	Q14162;A8K6Z5
ENSG00000074695	18	59327823	59359265	-	6070	LMAN1	GO:0000139;GO:0000139;GO:0000139;GO:0005515;GO:0005515;GO:0005537;GO:0005537;GO:0005537;GO:0005537;GO:0005783;GO:0005789;GO:0005789;GO:0005789;GO:0005789;GO:0005793;GO:0005793;GO:0005793;GO:0005794;GO:0005794;GO:0005829;GO:0006457;GO:0006888;GO:0006888;GO:0006888;GO:0006888;GO:0006888;GO:0007029;GO:0007029;GO:0007030;GO:0007030;GO:0007596;GO:0010638;GO:0012507;GO:0015031;GO:0016020;GO:0016020;GO:…	K10080	-	NOG292314	-	lectin, mannose binding 1 [Source:HGNCSymbol;Acc:HGNC:6631]	3998	P49257;A0A024R2A7
ENSG00000074696	15	65530418	65578349	+	7094	HACD3	GO:0005783;GO:0005783;GO:0005789;GO:0006629;GO:0006631;GO:0006633;GO:0016020;GO:0016021;GO:0016829;GO:0031965;GO:0102158;GO:0102343;GO:0102344;GO:0102345;GO:0005096;GO:0005515;GO:0005515;GO:0005783;GO:0005783;GO:0005789;GO:0005925;GO:0006629;GO:0006631;GO:0006633;GO:0007249;GO:0007249;GO:0007254;GO:0007257;GO:0007264;GO:0007266;GO:0016020;GO:0016021;GO:0016601;GO:0016829;GO:0018812;GO:0018812;GO:…	K10703	EC:4.2.1.134	COG5198	R	3-hydroxyacyl-CoA dehydratase 3 [Source:HGNCSymbol;Acc:HGNC:24175]	51495	Q9P035
ENSG00000074755	17	4004445	4143030	-	15888	ZZEF1	GO:0005509;GO:0005509;GO:0008270;GO:0008270;GO:0046872;GO:0008270;GO:0008270;GO:0046872;	K09228	-	NOG254031	-	zinc finger ZZ-type and EF-hand domain containing 1[Source:HGNC Symbol;Acc:HGNC:29027]	23140	O43149
ENSG00000074855	19	17323223	17334855	-	5005	ANO8	GO:0016020;GO:0016021;GO:0005229;GO:0005788;GO:0005886;GO:0005886;GO:0006821;GO:0016020;GO:0016021;GO:0034220;GO:0043687;GO:0044267;GO:1902476;GO:0016020;GO:0016021;	K19502	-	NOG300207	-	anoctamin 8 [Source:HGNC Symbol;Acc:HGNC:29329]"	57719	Q9HCE9
ENSG00000074964	1	17539698	17697874	+	7954	ARHGEF10L	GO:0005085;GO:0005085;GO:0005085;GO:0005085;GO:0005089;GO:0005089;GO:0005089;GO:0005096;GO:0005515;GO:0005737;GO:0005829;GO:0005829;GO:0030036;GO:0032933;GO:0032933;GO:0043547;GO:0051496;GO:0051496;GO:0005085;GO:0005085;GO:0005085;GO:0005085;GO:0005089;GO:0005089;GO:0005089;GO:0005096;GO:0005515;GO:0005737;GO:0005829;GO:0005829;GO:0030036;GO:0032933;GO:0032933;GO:0043547;GO:0051496;GO:0051496;GO:…	K16727	-	NOG312337	-	Rho guanine nucleotide exchange factor 10 like[Source:HGNC Symbol;Acc:HGNC:25540]	55160	Q9HCE6
ENSG00000074966	4	48066393	48134250	-	3466	TXK	GO:0000166;GO:0000978;GO:0001012;GO:0001228;GO:0001816;GO:0002250;GO:0002250;GO:0002376;GO:0003677;GO:0004672;GO:0004672;GO:0004713;GO:0004713;GO:0004713;GO:0004715;GO:0004715;GO:0005515;GO:0005515;GO:0005515;GO:0005524;GO:0005524;GO:0005524;GO:0005634;GO:0005737;GO:0005886;GO:0006357;GO:0006468;GO:0006468;GO:0006468;GO:0007202;GO:0016020;GO:0016301;GO:0016310;GO:0016740;GO:0032729;GO:0038083;GO:…	K08016	EC:2.7.10.2	COG0515	T	TXK tyrosine kinase [Source:HGNCSymbol;Acc:HGNC:12434]	7294	P42681
ENSG00000075035	12	108129288	108250537	+	6740	WSCD2	GO:0016020;GO:0016021;GO:0016020;GO:0016021;GO:0016020;GO:0016021;	-	-	NOG288908	-	WSC domain containing 2 [Source:HGNCSymbol;Acc:HGNC:29117]	9671	Q2TBF2
ENSG00000075142	7	88205115	88226993	-	4226	SRI	GO:0001508;GO:0002020;GO:0005102;GO:0005246;GO:0005509;GO:0005509;GO:0005509;GO:0005515;GO:0005515;GO:0005623;GO:0005654;GO:0005737;GO:0005737;GO:0005739;GO:0005789;GO:0005790;GO:0005829;GO:0005829;GO:0005829;GO:0005886;GO:0005886;GO:0006816;GO:0006880;GO:0006942;GO:0007165;GO:0007507;GO:0007507;GO:0007517;GO:0008016;GO:0010459;GO:0010649;GO:0010880;GO:0016020;GO:0016020;GO:0016529;GO:0016529;GO:…	-	-	NOG298587	-	sorcin [Source:HGNC Symbol;Acc:HGNC:11292]"	6717	P30626;B4DHQ6
ENSG00000075218	22	46296870	46330810	+	4113	GTSE1	GO:0003674;GO:0005515;GO:0005654;GO:0005737;GO:0005829;GO:0005856;GO:0005874;GO:0005881;GO:0006977;GO:0007017;GO:0016020;GO:0030335;GO:0046827;GO:0050821;GO:1900182;GO:1902749;	K10129	-	NOG45411	-	G2 and S-phase expressed 1 [Source:HGNCSymbol;Acc:HGNC:13698]	51512	Q9NYZ3
ENSG00000075234	22	46267961	46294008	+	3578	TTC38	GO:0005515;GO:0070062;GO:0005515;	-	-	NOG69591	R	tetratricopeptide repeat domain 38 [Source:HGNCSymbol;Acc:HGNC:26082]	55020	Q5R3I4
ENSG00000075239	11	108116695	108147603	+	5869	ACAT1	GO:0003824;GO:0016747;GO:0003824;GO:0003824;GO:0003985;GO:0003985;GO:0003985;GO:0003985;GO:0003988;GO:0005739;GO:0005739;GO:0005739;GO:0005759;GO:0006085;GO:0006550;GO:0006629;GO:0006631;GO:0006635;GO:0006635;GO:0009083;GO:0015936;GO:0015937;GO:0016453;GO:0016740;GO:0016746;GO:0016747;GO:0016747;GO:0030955;GO:0034435;GO:0046356;GO:0046872;GO:0046951;GO:0046952;GO:0046952;GO:0070062;GO:1902224;GO:…	K00626	EC:2.3.1.9	COG0183	I	acetyl-CoA acetyltransferase 1 [Source:HGNCSymbol;Acc:HGNC:93]	38	P24752;A0A140VJX1
ENSG00000075336	18	74148523	74160531	+	5197	TIMM21	GO:0003674;GO:0005515;GO:0005515;GO:0005739;GO:0005744;GO:0005744;GO:0005744;GO:0005744;GO:0015031;GO:0016020;GO:0016021;GO:0030150;GO:0030150;GO:0030150;GO:0030150;GO:0031966;GO:0032981;GO:0033617;GO:0005744;GO:0005744;GO:0016020;GO:0016021;GO:0030150;GO:0030150;GO:0005744;GO:0005744;GO:0030150;GO:0030150;	K17796	-	NOG315292	-	translocase of inner mitochondrial membrane 21[Source:HGNC Symbol;Acc:HGNC:25010]	29090	Q9BVV7;A8K1K8
ENSG00000075388	11	69771022	69775341	-	3165	FGF4	GO:0000165;GO:0001502;GO:0001934;GO:0005104;GO:0005104;GO:0005576;GO:0005576;GO:0005576;GO:0005576;GO:0005576;GO:0007165;GO:0007267;GO:0007275;GO:0008083;GO:0008083;GO:0008083;GO:0008083;GO:0008201;GO:0008284;GO:0008284;GO:0008284;GO:0008543;GO:0008543;GO:0008543;GO:0008543;GO:0010463;GO:0010468;GO:0010628;GO:0019827;GO:0030154;GO:0030326;GO:0035116;GO:0042475;GO:0043066;GO:0045944;GO:0051781;GO:…	K04358	-	NOG290420	-	fibroblast growth factor 4 [Source:HGNCSymbol;Acc:HGNC:3682]	2249	P08620
ENSG00000075391	1	178094141	178484147	+	16044	RASAL2	GO:0000165;GO:0005096;GO:0005096;GO:0005515;GO:0005829;GO:0007165;GO:0007165;GO:0007165;GO:0043087;GO:0043087;GO:0043547;GO:0000165;GO:0005096;GO:0005096;GO:0005515;GO:0005829;GO:0007165;GO:0007165;GO:0007165;GO:0043087;GO:0043087;GO:0043547;GO:0007165;GO:0007165;GO:0043087;GO:0043087;	K17633	-	NOG245428	-	RAS protein activator like 2 [Source:HGNCSymbol;Acc:HGNC:9874]	9462	Q9UJF2;A8K2P3
ENSG00000075407	10	38094334	38150293	+	13190	ZNF37A	GO:0003676;GO:0003676;GO:0006355;GO:0006355;GO:0003676;GO:0003676;GO:0003677;GO:0003700;GO:0005634;GO:0006355;GO:0006355;GO:0006355;GO:0046872;GO:0003676;GO:0003676;GO:0003677;GO:0003700;GO:0005634;GO:0006355;GO:0006355;GO:0006355;GO:0046872;	K09228	-	COG5048	R	zinc finger protein 37A [Source:HGNCSymbol;Acc:HGNC:13102]	7587	P17032
ENSG00000075413	14	103385392	103503831	+	8891	MARK3	GO:0000165;GO:0000166;GO:0000226;GO:0004672;GO:0004672;GO:0004674;GO:0004674;GO:0004674;GO:0004674;GO:0004674;GO:0005515;GO:0005515;GO:0005515;GO:0005524;GO:0005524;GO:0005524;GO:0005737;GO:0005737;GO:0005737;GO:0005829;GO:0005886;GO:0005886;GO:0006468;GO:0006468;GO:0006468;GO:0016020;GO:0016301;GO:0016310;GO:0016740;GO:0018105;GO:0030425;GO:0032092;GO:0035331;GO:0035556;GO:0036289;GO:0042995;GO:…	K08798	EC:2.7.11.1	COG0515	T	microtubule affinity regulating kinase 3[Source:HGNC Symbol;Acc:HGNC:6897]	4140	P27448;Q86U11
ENSG00000075415	12	98593591	98606379	+	8896	SLC25A3	GO:0005315;GO:0005739;GO:0005739;GO:0005739;GO:0005743;GO:0005743;GO:0005887;GO:0015293;GO:0015317;GO:0016020;GO:0016021;GO:0031305;GO:0035435;GO:0044877;GO:0070062;GO:1902600;GO:0005315;GO:0005739;GO:0005739;GO:0005739;GO:0005743;GO:0005743;GO:0005887;GO:0015293;GO:0015317;GO:0016020;GO:0016021;GO:0031305;GO:0035435;GO:0044877;GO:0070062;GO:1902600;GO:0005315;GO:0005739;GO:0005739;GO:0005739;GO:…	K15102	-	NOG265500	-	solute carrier family 25 member 3 [Source:HGNCSymbol;Acc:HGNC:10989]	5250	Q00325;A0A024RBH9;Q6MZF9
ENSG00000075420	3	172039578	172401669	+	13324	FNDC3B	GO:0003723;GO:0005515;GO:0016020;GO:0016021;GO:0003723;GO:0016020;GO:0016021;GO:0003723;GO:0005515;GO:0016020;GO:0016021;GO:0003723;GO:0016020;GO:0016021;GO:0003723;GO:0005515;GO:0016020;GO:0016021;	-	-	NOG12793	-	fibronectin type III domain containing 3B[Source:HGNC Symbol;Acc:HGNC:24670]	64778	Q53EP0
ENSG00000075426	2	28392448	28417317	+	7162	FOSL2	GO:0000790;GO:0000977;GO:0000978;GO:0000981;GO:0000981;GO:0001228;GO:0003677;GO:0003677;GO:0003677;GO:0003700;GO:0003700;GO:0003700;GO:0005515;GO:0005634;GO:0005634;GO:0005634;GO:0005654;GO:0006355;GO:0006355;GO:0006357;GO:0006357;GO:0006357;GO:0006357;GO:0008219;GO:0045944;GO:0000790;GO:0000977;GO:0000977;GO:0000978;GO:0000981;GO:0000981;GO:0001228;GO:0003334;GO:0003677;GO:0003677;GO:0003677;GO:…	K09030	-	NOG301361	-	FOS like 2, AP-1 transcription factor subunit[Source:HGNC Symbol;Acc:HGNC:3798]	2355	P15408;Q9H5M2
ENSG00000075461	17	66964707	67033398	+	3583	CACNG4	GO:0005244;GO:0005245;GO:0005245;GO:0005245;GO:0005246;GO:0005262;GO:0005886;GO:0005886;GO:0005887;GO:0005891;GO:0005891;GO:0006811;GO:0006816;GO:0006816;GO:0006816;GO:0009986;GO:0014069;GO:0016020;GO:0016020;GO:0016020;GO:0016021;GO:0016021;GO:0016021;GO:0019226;GO:0019226;GO:0030666;GO:0032281;GO:0032281;GO:0032281;GO:0032281;GO:0034765;GO:0035255;GO:0036477;GO:0042220;GO:0044297;GO:0051899;GO:…	K04869	-	NOG45952	M	calcium voltage-gated channel auxiliary subunitgamma 4 [Source:HGNC Symbol;Acc:HGNC:1408]	27092	Q9UBN1;A0A024R8J8
ENSG00000075618	7	5592816	5606655	+	3699	FSCN1	GO:0001725;GO:0001726;GO:0001726;GO:0002102;GO:0003723;GO:0003779;GO:0003779;GO:0005515;GO:0005737;GO:0005737;GO:0005829;GO:0005829;GO:0005829;GO:0005856;GO:0005902;GO:0005902;GO:0005911;GO:0005938;GO:0007015;GO:0007015;GO:0007043;GO:0007163;GO:0008144;GO:0008144;GO:0010592;GO:0015629;GO:0015629;GO:0016477;GO:0016477;GO:0016477;GO:0016477;GO:0016477;GO:0019221;GO:0030027;GO:0030027;GO:0030027;GO:…	K17455	-	NOG85029	S	fascin actin-bundling protein 1 [Source:HGNCSymbol;Acc:HGNC:11148]	6624	Q16658;A0A384MEG1;B3KTA3
ENSG00000075643	18	36187497	36272157	+	6303	MOCOS	GO:0003824;GO:0003824;GO:0005515;GO:0005575;GO:0005829;GO:0006777;GO:0006777;GO:0006777;GO:0008265;GO:0008265;GO:0008265;GO:0016740;GO:0016829;GO:0030151;GO:0030151;GO:0030151;GO:0030170;GO:0030170;GO:0030170;GO:0032324;GO:0043545;GO:0102867;	K15631	EC:2.8.1.9	COG3217	R	molybdenum cofactor sulfurase [Source:HGNCSymbol;Acc:HGNC:18234]	55034	Q96EN8
ENSG00000075673	13	24680411	24712493	+	4442	ATP12A	GO:0000166;GO:0000166;GO:0000166;GO:0005391;GO:0005524;GO:0005524;GO:0005524;GO:0005623;GO:0005886;GO:0005889;GO:0006811;GO:0006813;GO:0006813;GO:0006813;GO:0006883;GO:0006885;GO:0008556;GO:0008556;GO:0008900;GO:0010248;GO:0016020;GO:0016021;GO:0016021;GO:0016021;GO:0016323;GO:0019829;GO:0019829;GO:0030007;GO:0034220;GO:0036376;GO:0046872;GO:0055075;GO:1902600;GO:1990573;GO:0000166;GO:0000166;GO:…	K01544	EC:7.2.2.19	COG0474	P	ATPase H+/K+ transporting non-gastric alpha2 subunit[Source:HGNC Symbol;Acc:HGNC:13816]	479	P54707;B4E0R9
ENSG00000075711	3	197042560	197299330	-	16552	DLG1	GO:0000122;GO:0000165;GO:0001657;GO:0001658;GO:0001771;GO:0001772;GO:0001772;GO:0001772;GO:0001935;GO:0002088;GO:0002369;GO:0004385;GO:0004721;GO:0005515;GO:0005515;GO:0005515;GO:0005515;GO:0005515;GO:0005604;GO:0005623;GO:0005634;GO:0005737;GO:0005737;GO:0005783;GO:0005789;GO:0005794;GO:0005829;GO:0005874;GO:0005886;GO:0005886;GO:0005886;GO:0005911;GO:0005923;GO:0006470;GO:0007015;GO:0007093;GO:…	K12076	-	COG0194	F	discs large MAGUK scaffold protein 1 [Source:HGNCSymbol;Acc:HGNC:2900]	1739	Q12959
ENSG00000075790	7	107579977	107629170	+	8409	BCAP29	GO:0001649;GO:0005783;GO:0005783;GO:0005783;GO:0005789;GO:0005789;GO:0005887;GO:0006886;GO:0006886;GO:0006888;GO:0006915;GO:0015031;GO:0016020;GO:0016021;GO:0016021;GO:0016021;GO:0016192;GO:0070973;GO:0005783;GO:0005783;GO:0006886;GO:0006886;GO:0016021;GO:0016021;GO:0005783;GO:0006886;GO:0016020;GO:0016021;GO:0016021;GO:0001649;GO:0005783;GO:0005783;GO:0005783;GO:0005789;GO:0005789;GO:0005887;GO:…	-	-	NOG287873	-	B cell receptor associated protein 29 [Source:HGNCSymbol;Acc:HGNC:24131]	55973	Q9UHQ4;E9PAJ1
ENSG00000075826	10	100486646	100519864	-	7934	SEC31B	GO:0000139;GO:0005198;GO:0005515;GO:0005737;GO:0005783;GO:0005789;GO:0006886;GO:0006888;GO:0006888;GO:0006888;GO:0007029;GO:0012507;GO:0015031;GO:0016020;GO:0016192;GO:0030120;GO:0030127;GO:0031410;GO:0070971;GO:0090110;GO:0090114;GO:0005737;GO:0006888;GO:0000139;GO:0005198;GO:0005737;GO:0005783;GO:0005789;GO:0006886;GO:0006888;GO:0006888;GO:0007029;GO:0012507;GO:0015031;GO:0016020;GO:0016192;GO:…	K14005	-	NOG248389	-	SEC31 homolog B, COPII coat complex component[Source:HGNC Symbol;Acc:HGNC:23197]	25956	Q9NQW1
ENSG00000075891	10	100735603	100829944	+	6375	PAX2	GO:0000790;GO:0000981;GO:0000987;GO:0001655;GO:0001658;GO:0001709;GO:0001823;GO:0001843;GO:0002072;GO:0003337;GO:0003406;GO:0003677;GO:0003677;GO:0003677;GO:0003677;GO:0003700;GO:0005515;GO:0005515;GO:0005623;GO:0005634;GO:0005730;GO:0005794;GO:0005815;GO:0006351;GO:0006355;GO:0006355;GO:0006366;GO:0007275;GO:0007409;GO:0007501;GO:0007601;GO:0008134;GO:0010001;GO:0021554;GO:0021631;GO:0021633;GO:…	K15608	-	NOG326044	-	paired box 2 [Source:HGNC Symbol;Acc:HGNC:8616]"	5076	Q02962
ENSG00000075975	3	12557087	12583713	+	2775	MKRN2	GO:0003723;GO:0005515;GO:0008150;GO:0016567;GO:0016740;GO:0046872;GO:0046872;GO:0046872;GO:0003723;GO:0005515;GO:0008150;GO:0016567;GO:0016740;GO:0046872;GO:0046872;GO:0046872;GO:0046872;GO:0046872;GO:0046872;	K15687	EC:2.3.2.27	COG5084	R	makorin ring finger protein 2 [Source:HGNCSymbol;Acc:HGNC:7113]	23609	Q9H000
ENSG00000076003	2	135839626	135876443	-	4135	MCM6	GO:0000082;GO:0000166;GO:0000727;GO:0000784;GO:0003677;GO:0003677;GO:0003677;GO:0003678;GO:0003678;GO:0003678;GO:0003678;GO:0003688;GO:0003697;GO:0003697;GO:0004386;GO:0005515;GO:0005515;GO:0005524;GO:0005524;GO:0005524;GO:0005634;GO:0005634;GO:0005634;GO:0005634;GO:0005634;GO:0005654;GO:0005654;GO:0006260;GO:0006260;GO:0006260;GO:0006260;GO:0006267;GO:0006268;GO:0006268;GO:0006270;GO:0006270;GO:…	K02542	EC:3.6.4.12	COG1241	L	minichromosome maintenance complex component 6[Source:HGNC Symbol;Acc:HGNC:6949]	4175	Q14566
ENSG00000076067	12	56521820	56596193	+	8914	RBMS2	GO:0003676;GO:0003676;GO:0003723;GO:0003723;GO:0003723;GO:0005634;GO:0006396;GO:1990904;GO:0003676;GO:0003676;GO:0003723;GO:0003723;GO:0003723;GO:1990904;GO:1990904;GO:0003676;GO:0003676;GO:0003676;GO:0003723;GO:0003676;GO:0003676;	-	-	NOG320163	-	RNA binding motif single stranded interactingprotein 2 [Source:HGNC Symbol;Acc:HGNC:9909]	5939	Q15434
ENSG00000076248	12	109097597	109110992	+	2544	UNG	GO:0003684;GO:0004844;GO:0004844;GO:0004844;GO:0004844;GO:0004844;GO:0004844;GO:0004844;GO:0004844;GO:0005515;GO:0005515;GO:0005634;GO:0005634;GO:0005634;GO:0005654;GO:0005739;GO:0005739;GO:0005739;GO:0005739;GO:0006281;GO:0006281;GO:0006281;GO:0006281;GO:0006284;GO:0006284;GO:0006284;GO:0006284;GO:0006284;GO:0006974;GO:0016032;GO:0016446;GO:0016447;GO:0016787;GO:0016799;GO:0016799;GO:0043024;GO:…	K03648	EC:3.2.2.27	COG0692	L	uracil DNA glycosylase [Source:HGNCSymbol;Acc:HGNC:12572]	7374	P13051;E5KTA5
ENSG00000076258	1	171314183	171342084	+	2542	FMO4	GO:0004497;GO:0004497;GO:0004499;GO:0004499;GO:0004499;GO:0005783;GO:0005789;GO:0016020;GO:0016021;GO:0016491;GO:0031090;GO:0042737;GO:0043231;GO:0050660;GO:0050660;GO:0050661;GO:0050661;GO:0055114;GO:0055114;GO:0055114;	K00485	EC:1.14.13.8	COG2072	P	flavin containing dimethylaniline monoxygenase 4[Source:HGNC Symbol;Acc:HGNC:3772]	2329	P31512
[truncated: 8,330 more rows]

[truncated: 8 more sheets: Control vs WT-GO, Control vs WT-KEGG, Control vs △1759c, Control vs △1759c-GO, Control vs △1759c-KEGG, WT vs △1759c, WT vs △1759c-GO, WT vs △1759c-KEGG]
