# Supplementary material for: Analysis of the noncoding RNA regulatory networks of H37Rv- and H37Rv△1759c-infected macrophages
Source: Front Microbiol. 2023 Mar 8;14:1106643. doi: 10.3389/fmicb.2023.1106643 (PMC10042141; doi:10.3389/fmicb.2023.1106643)
Supplement: Supplementary file 5 [file Table_5.XLSX]

## Sheet: lncRNA-miRNA-mRNA
lncRNA-down	miRNA-up	mRNA-down			lncRNA-down	miRNA-up	mRNA-down			lncRNA-up	miRNA-down	mRNA-up
ENST00000422506	hsa-miR-129-1-3p	ENSG00000168329	CX3CR1		ENST00000666290	hsa-miR-6772-3p	ENSG00000136869	TLR4		MSTRG.19535.6	hsa-miR-181b-3p	ENSG00000134326	CMPK2
ENST00000666290		ENSG00000136869	TLR4		MSTRG.19535.21		ENSG00000153012	LGI2		ENST00000455121		ENSG00000169429	CXCL8
MSTRG.19535.21		ENSG00000133019	CHRM3		MSTRG.4164.5		ENSG00000164061	BSN		ENST00000659610		ENSG00000183486	MX2
MSTRG.3319.1		ENSG00000137809	ITGA11		MSTRG.770.23		ENSG00000166573	GALR1		ENST00000310916		ENSG00000112394	SLC16A10
ENST00000590100		ENSG00000173801	JUP		MSTRG.29389.2		ENSG00000130054	FAM155B		MSTRG.6028.35		ENSG00000277443	MARCKS
ENST00000666950		ENSG00000143869	GDF7		ENST00000666950		ENSG00000163141	BNIPL		ENST00000660281		ENSG00000111912	NCOA7
MSTRG.2.15		ENSG00000004799	PDK4		ENST00000442673		ENSG00000132938	MTUS2		ENST00000655642		ENSG00000134321	RSAD2
ENST00000661061		ENSG00000164061	BSN		ENST00000533405					MSTRG.22779.9		ENSG00000119900	OGFRL1
ENST00000619056					ENST00000623351					MSTRG.23238.14		ENSG00000138685	FGF2
ENST00000649892					ENST00000538559					MSTRG.23238.15		ENSG00000184557	SOCS3
ENST00000472943					ENST00000639897					MSTRG.27059.1		ENSG00000205189	ZBTB10
ENST00000417110					ENST00000342657					ENST00000663944		ENSG00000286219	NOTCH2NLC
ENST00000667351					ENST00000654822					MSTRG.19302.2		ENSG00000136514	RTP4
ENST00000652782					ENST00000507434					MSTRG.1451.29		ENSG00000003989	SLC7A2
ENST00000454129					MSTRG.770.22					ENST00000426882		ENSG00000141540	TTYH2
ENST00000517635					ENST00000661386					ENST00000367207		ENSG00000124882	EREG
ENST00000659447					ENST00000660645					ENST00000553134		ENSG00000180611	MB21D2
ENST00000581621					MSTRG.770.18					ENST00000554360		ENSG00000184602	SNN
ENST00000449175					ENST00000417110					ENST00000668551		ENSG00000101445	PPP1R16B
ENST00000652174					ENST00000667351					ENST00000447898		ENSG00000178343	SHISA3
ENST00000605698					ENST00000520590					MSTRG.26373.3		ENSG00000129682	FGF13
ENST00000527986					ENST00000524376					MSTRG.19302.1		ENSG00000147488	ST18
MSTRG.21904.8					ENST00000653711					ENST00000668567		ENSG00000130368	MAS1
ENST00000658630					ENST00000660603					ENST00000565297		ENSG00000165474	GJB2
ENST00000585659					ENST00000454129					ENST00000654021		ENSG00000182585	EPGN
ENST00000533935					ENST00000653307					ENST00000631190		ENSG00000145908	ZNF300
ENST00000661019					ENST00000665289					MSTRG.2.12		ENSG00000077522	ACTN2
ENST00000669027					MSTRG.20773.50					ENST00000664665		ENSG00000274443	C8orf89
ENST00000432070					ENST00000660650					ENST00000659124		ENSG00000173918	C1QTNF1
ENST00000416099					ENST00000654544					ENST00000417218		ENSG00000189350	TOGARAM2
ENST00000644125					ENST00000630073					ENST00000611182		ENSG00000162437	RAVER2
ENST00000514532					ENST00000581621					MSTRG.19303.1		ENSG00000138755	CXCL9
MSTRG.16402.18					ENST00000658093					ENST00000647388		ENSG00000101871	MID1
ENST00000434707					ENST00000658870					ENST00000658888		ENSG00000106034	CPED1
ENST00000584805					ENST00000654902					ENST00000444126		ENSG00000164898	FMC1
ENST00000650897					ENST00000656402					MSTRG.24971.1
ENST00000488000					ENST00000586556					MSTRG.25581.2
ENST00000444188					ENST00000592217					MSTRG.7749.2
ENST00000658868					ENST00000612371					MSTRG.27375.22
ENST00000653368					ENST00000429124					ENST00000566878
ENST00000577267					ENST00000652174					MSTRG.15989.1
MSTRG.19535.19					ENST00000623360					ENST00000664394
ENST00000668870					ENST00000605698					ENST00000537298
ENST00000649433					ENST00000567091					ENST00000664868
ENST00000655049					ENST00000624140					MSTRG.16945.4
					ENST00000449469					ENST00000657389
					ENST00000653291					ENST00000661086
					ENST00000661244					MSTRG.28861.3
					MSTRG.25961.3					MSTRG.7804.1
					MSTRG.21904.8					MSTRG.28878.8
					ENST00000658754					MSTRG.26981.2
					ENST00000619442					ENST00000661940
					ENST00000658630					ENST00000635405
					ENST00000665646					ENST00000657575
					ENST00000604258					ENST00000557246
					ENST00000585659					ENST00000517927
					MSTRG.18122.4					ENST00000654286
					ENST00000664684					ENST00000657536
					ENST00000469800					MSTRG.20734.6
					ENST00000661019					ENST00000657269
					ENST00000669027					ENST00000538094
					ENST00000629547					MSTRG.19535.15
					ENST00000518932					ENST00000670145
					MSTRG.770.14					ENST00000522158
					ENST00000638681
					ENST00000653018
					ENST00000432070
					ENST00000654804
					ENST00000655968
					ENST00000670927
					MSTRG.28878.7
					ENST00000670795
					ENST00000430373
					ENST00000599889
					ENST00000514532
					MSTRG.16402.18
					MSTRG.770.11
					MSTRG.770.9
					ENST00000434707
					ENST00000654166
					ENST00000584805
					ENST00000524619
					ENST00000645486
					ENST00000653572
					ENST00000653407
					ENST00000653370
					ENST00000603037
					ENST00000650897
					ENST00000659360
					ENST00000522715
					ENST00000444188
					ENST00000653368
					ENST00000576468
					MSTRG.19535.19
					ENST00000666225
					ENST00000669815
					ENST00000579368
					ENST00000649433
					ENST00000655049

## Sheet: circRNA-miRNA-mRNA
circRNA-down	miRNA-up	mRNA-down			circRNA-down	miRNA-up	mRNA-down			circRNA-down	miRNA-up	mRNA-down			circRNA-up	miRNA-down	mRNA-up
hsacirc_012748	hsa-miR-129-1-3p	ENSG00000168329	CX3CR1		hsacirc_010754	hsa-miR-135b-3p	ENSG00000137809	ITGA11		hsacirc_026120	hsa-miR-6772-3p	ENSG00000136869	TLR4		hsacirc_041607	hsa-miR-181b-3p	ENSG00000134326	CMPK2
hsacirc_033790		ENSG00000136869	TLR4		hsacirc_042476		ENSG00000143869	GDF7		hsacirc_066931		ENSG00000153012	LGI2		hsacirc_024182		ENSG00000169429	CXCL8
hsacirc_067279		ENSG00000133019	CHRM3		hsacirc_004818		ENSG00000164061	BSN		hsacirc_017431		ENSG00000164061	BSN		hsacirc_051448		ENSG00000183486	MX2
hsacirc_042476		ENSG00000137809	ITGA11		hsacirc_040910		ENSG00000197629	MPEG1		hsacirc_034376		ENSG00000166573	GALR1		hsacirc_036491		ENSG00000112394	SLC16A10
hsacirc_007116		ENSG00000173801	JUP				ENSG00000130054	FAM155B		hsacirc_015396		ENSG00000130054	FAM155B		hsacirc_036455		ENSG00000277443	MARCKS
hsacirc_004818		ENSG00000143869	GDF7				ENSG00000132938	MTUS2		hsacirc_066741		ENSG00000163141	BNIPL		hsacirc_009059		ENSG00000111912	NCOA7
hsacirc_064330		ENSG00000004799	PDK4							hsacirc_067621		ENSG00000132938	MTUS2		hsacirc_024724		ENSG00000134321	RSAD2
hsacirc_068520		ENSG00000164061	BSN							hsacirc_042864					hsacirc_058370		ENSG00000119900	OGFRL1
hsacirc_015744										hsacirc_040025					hsacirc_064142		ENSG00000138685	FGF2
										hsacirc_005176							ENSG00000184557	SOCS3
										hsacirc_039123							ENSG00000205189	ZBTB10
										hsacirc_052485							ENSG00000286219	NOTCH2NLC
										hsacirc_033210							ENSG00000136514	RTP4
										hsacirc_009444							ENSG00000003989	SLC7A2
										hsacirc_047834							ENSG00000141540	TTYH2
										hsacirc_070521							ENSG00000124882	EREG
										hsacirc_038449							ENSG00000180611	MB21D2
										hsacirc_047720							ENSG00000184602	SNN
										hsacirc_013939							ENSG00000101445	PPP1R16B
										hsacirc_050888							ENSG00000178343	SHISA3
										hsacirc_015744							ENSG00000129682	FGF13
										hsacirc_014311							ENSG00000147488	ST18
																	ENSG00000130368	MAS1
																	ENSG00000165474	GJB2
																	ENSG00000182585	EPGN
																	ENSG00000145908	ZNF300
																	ENSG00000077522	ACTN2
																	ENSG00000274443	C8orf89
																	ENSG00000173918	C1QTNF1
																	ENSG00000189350	TOGARAM2
																	ENSG00000162437	RAVER2
																	ENSG00000138755	CXCL9
																	ENSG00000101871	MID1
																	ENSG00000106034	CPED1
																	ENSG00000164898	FMC1
