# Supplementary material for: Analysis of the noncoding RNA regulatory networks of H37Rv- and H37Rv△1759c-infected macrophages
Source: Front Microbiol. 2023 Mar 8;14:1106643. doi: 10.3389/fmicb.2023.1106643 (PMC10042141; doi:10.3389/fmicb.2023.1106643)
Supplement: Supplementary file 6 [file Table_6.XLSX]

## Sheet: lncRNA-miRNA-mRNA
lncRNA-down	miRNA-up	mRNA-down			lncRNA-down	miRNA-up	mRNA-down			lncRNA-down	miRNA-up	mRNA-down			lncRNA-down	miRNA-up	mRNA-down			lncRNA-down	miRNA-up	mRNA-down			lncRNA-up	miRNA-down	mRNA-up
MSTRG.770.18	hsa-miR-6772-3p	ENSG00000188993	LRRC66		MSTRG.770.18	hsa-miR-4695-3p	ENSG00000171368	TPPP		MSTRG.770.18	hsa-miR-6511a-5p	ENSG00000115844	DLX2		ENST00000509921	hsa-miR-1291	ENSG00000171368	TPPP		MSTRG.770.18	hsa-miR-6774-5p	ENSG00000171368	TPPP		MSTRG.23238.14	hsa-miR-1271-5p	ENSG00000146122	DAAM2
ENST00000664959					ENST00000503539		ENSG00000115844	DLX2		ENST00000664959		ENSG00000197629	MPEG1		MSTRG.770.18		ENSG00000260903	XKR7		ENST00000503539		ENSG00000260903	XKR7		MSTRG.27059.1		ENSG00000198785	GRIN3A
ENST00000503539					ENST00000670795		ENSG00000188993	LRRC66		ENST00000503539		ENSG00000183128	CALHM3		ENST00000664959		ENSG00000122367	LDB3		ENST00000608792		ENSG00000261456	TUBB8		MSTRG.25695.4
ENST00000670795					ENST00000432070					ENST00000499988		ENSG00000260903	XKR7		ENST00000503539					ENST00000660593					ENST00000560077
ENST00000432070					ENST00000608792					ENST00000600123		ENSG00000175264	CHST1		ENST00000623483					MSTRG.2.15					MSTRG.25040.2
ENST00000499988					ENST00000499988					ENST00000647847		ENSG00000261456	TUBB8		ENST00000432070					ENST00000520422					ENST00000663103
ENST00000660593					ENST00000660593					ENST00000657232					ENST00000490950					ENST00000666981					MSTRG.22779.9
ENST00000664470					ENST00000648015					ENST00000520422					ENST00000608792					ENST00000668887					ENST00000664273
ENST00000648015					ENST00000666950					ENST00000425008					ENST00000654872					ENST00000641784					MSTRG.24135.12
ENST00000666950					MSTRG.2.15					ENST00000666981					ENST00000660593					MSTRG.18147.4					MSTRG.23238.15
ENST00000657232					ENST00000665453					ENST00000668887					ENST00000600123					MSTRG.770.22					MSTRG.27545.8
ENST00000666981					ENST00000520422					ENST00000656402					ENST00000519400					ENST00000545631					ENST00000666826
ENST00000668887					ENST00000498432					ENST00000662189					ENST00000664470					ENST00000423408					ENST00000668567
ENST00000656402					ENST00000666981					ENST00000664481					ENST00000666950					ENST00000655925					ENST00000669981
ENST00000618925					ENST00000656402					ENST00000426250					ENST00000658964					ENST00000438618					ENST00000554129
ENST00000608963					ENST00000641784					MSTRG.28856.11					ENST00000610844					ENST00000660265					ENST00000655114
ENST00000457218					ENST00000582718					ENST00000662444					ENST00000498432					ENST00000597173					ENST00000649447
ENST00000664481					ENST00000662189					ENST00000545631					ENST00000608963					MSTRG.7744.4					ENST00000575137
ENST00000426250					ENST00000664481					ENST00000655925					ENST00000457218					ENST00000653307					ENST00000669769
MSTRG.770.22					ENST00000426250					ENST00000438618					ENST00000662189					ENST00000506435					ENST00000656123
ENST00000663732					MSTRG.28856.11					ENST00000660265					ENST00000664481					ENST00000648185					MSTRG.1451.29
ENST00000545631					ENST00000662444					ENST00000658915					ENST00000426250					ENST00000535372					ENST00000666045
ENST00000620711					MSTRG.770.22					ENST00000659306					ENST00000662444					ENST00000660650					ENST00000662591
ENST00000655925					ENST00000545631					ENST00000653307					MSTRG.770.22					MSTRG.20773.50					ENST00000660416
ENST00000660265					ENST00000620711					ENST00000561510					ENST00000663732					ENST00000658230					ENST00000669669
ENST00000658915					ENST00000669571					ENST00000670694					ENST00000545631					ENST00000433671					MSTRG.18895.14
MSTRG.7744.4					ENST00000655925					ENST00000445418					ENST00000620711					ENST00000665156					MSTRG.6028.35
ENST00000653307					ENST00000438618					ENST00000660650					ENST00000655925					MSTRG.18120.4					ENST00000618397
ENST00000535372					ENST00000660265					ENST00000544557					ENST00000429611					ENST00000658093					ENST00000655351
ENST00000665289					ENST00000659306					ENST00000433671					ENST00000665592					ENST00000658870					ENST00000666226
ENST00000660650					ENST00000659591					ENST00000658093					ENST00000659591					ENST00000648108					ENST00000670426
MSTRG.20773.50					ENST00000653307					ENST00000658870					ENST00000653307					ENST00000654336					ENST00000577995
ENST00000656687					ENST00000648185					ENST00000648108					ENST00000366713					ENST00000612371					ENST00000661877
ENST00000658230					ENST00000535372					ENST00000564063					ENST00000648185					ENST00000658573					ENST00000657770
ENST00000630073					ENST00000665289					ENST00000567527					ENST00000561510					ENST00000654519					ENST00000655642
MSTRG.18120.4					ENST00000670694					ENST00000612371					ENST00000670694					ENST00000652782					MSTRG.770.6
ENST00000658093					ENST00000660650					ENST00000671282					ENST00000660650					MSTRG.18147.3					ENST00000661389
ENST00000655968					ENST00000544557					ENST00000449469					MSTRG.20773.50					ENST00000612462					ENST00000519104
ENST00000658870					ENST00000665460					ENST00000654519					ENST00000544557					ENST00000533935					ENST00000653720
ENST00000648108					ENST00000511301					ENST00000661244					ENST00000433671					ENST00000443508					MSTRG.19302.2
ENST00000671025					ENST00000663396					ENST00000652782					ENST00000630073					ENST00000653541					ENST00000659672
ENST00000586556					ENST00000658093					ENST00000497774					ENST00000665156					ENST00000669704					ENST00000670587
ENST00000472367					ENST00000658870					ENST00000666884					MSTRG.18120.4					ENST00000638681					ENST00000639121
ENST00000567527					ENST00000648108					ENST00000667400					ENST00000663396					ENST00000422506					ENST00000447933
ENST00000612371					ENST00000586556					ENST00000612462					ENST00000658093					ENST00000539975					ENST00000668962
ENST00000449469					ENST00000567527					ENST00000488785					ENST00000658870					ENST00000670927					ENST00000620023
ENST00000654519					ENST00000654336					ENST00000657642					ENST00000648108					MSTRG.16402.18					ENST00000668440
ENST00000661244					ENST00000612371					MSTRG.18120.8					ENST00000664219					ENST00000603771					MSTRG.28876.8
ENST00000497774					ENST00000658573					ENST00000443508					ENST00000567527					MSTRG.770.9					ENST00000426882
ENST00000666884					ENST00000666381					ENST00000638681					ENST00000654336					ENST00000668678					ENST00000649324
ENST00000667269					ENST00000449469					ENST00000662597					ENST00000612371					ENST00000654166					ENST00000662345
ENST00000667400					ENST00000654519					ENST00000422506					ENST00000658573					ENST00000565600					ENST00000552238
ENST00000604258					ENST00000661244					ENST00000670146					ENST00000449469					ENST00000625082					ENST00000668091
ENST00000488785					ENST00000652782					ENST00000539975					ENST00000652782					ENST00000499322					ENST00000662858
ENST00000653541					ENST00000666884					ENST00000654804					ENST00000667438					ENST00000508913					ENST00000668952
ENST00000638681					ENST00000533935					MSTRG.16402.18					ENST00000667269					ENST00000616815					ENST00000656988
ENST00000670146					MSTRG.18120.8					ENST00000603771					ENST00000667400					ENST00000655834					ENST00000528804
ENST00000654804					ENST00000443508					ENST00000667666					ENST00000612462					ENST00000670845					MSTRG.2.12
ENST00000667307					ENST00000653541					ENST00000654166					ENST00000488785					ENST00000576963					ENST00000664017
ENST00000670927					ENST00000638681					ENST00000653074					ENST00000533935					ENST00000648127					ENST00000653990
MSTRG.28878.7					ENST00000662597					ENST00000625082					ENST00000443508					MSTRG.19535.19					MSTRG.2354.2
MSTRG.16402.18					ENST00000670146					ENST00000508913					ENST00000653541					MSTRG.7744.3					MSTRG.770.24
MSTRG.770.9					ENST00000669254					ENST00000616815					ENST00000659862					ENST00000548361					ENST00000581996
ENST00000654166					ENST00000539975					ENST00000643819					ENST00000638681					ENST00000652311					ENST00000647102
ENST00000652227					ENST00000628498					ENST00000440985					ENST00000662597					ENST00000473352					ENST00000661953
ENST00000565600					ENST00000654804					ENST00000661006					ENST00000659951					ENST00000579368					ENST00000644432
ENST00000625082					ENST00000455011					ENST00000576963					ENST00000422506										MSTRG.6028.36
ENST00000499322					MSTRG.28878.7					ENST00000618835					ENST00000670146										ENST00000653571
ENST00000508913					MSTRG.16402.18					ENST00000606856					ENST00000539975										ENST00000593122
ENST00000616815					ENST00000603771					ENST00000663683					ENST00000654804										ENST00000657285
ENST00000643819					MSTRG.18150.2					MSTRG.19535.19					ENST00000667307										ENST00000531827
MSTRG.25036.4					MSTRG.770.9					ENST00000666225					MSTRG.16402.18										ENST00000640670
ENST00000659354					ENST00000532579					ENST00000659375					ENST00000603771										ENST00000537961
ENST00000591482					ENST00000654166										MSTRG.770.9										MSTRG.770.13
ENST00000576963					ENST00000653074										ENST00000668678										ENST00000581905
ENST00000664702					ENST00000652227										ENST00000532579										ENST00000666298
ENST00000618835					ENST00000625082										ENST00000654166										ENST00000623862
MSTRG.11401.1					ENST00000499322										ENST00000653074										MSTRG.770.21
ENST00000606856					ENST00000508913										ENST00000565600										ENST00000667133
ENST00000648127					ENST00000616815										ENST00000625082										ENST00000518222
MSTRG.19535.19					ENST00000643819										ENST00000499322										ENST00000623008
ENST00000421703					ENST00000659354										ENST00000508913										MSTRG.6115.6
MSTRG.7744.3					ENST00000588950										ENST00000643819										ENST00000310916
ENST00000452467					ENST00000576963										ENST00000655834										ENST00000631772
ENST00000666225					ENST00000618835										MSTRG.25036.4										ENST00000586064
ENST00000473352					ENST00000606856										ENST00000372490										ENST00000658402
ENST00000579368					ENST00000663683										ENST00000588950										ENST00000444180
ENST00000425325					ENST00000648127										ENST00000670845										MSTRG.5567.1
ENST00000659375					MSTRG.19535.19										ENST00000576963
					ENST00000421703										ENST00000664702
					MSTRG.7744.3										ENST00000618835
					ENST00000652311										ENST00000606856
					ENST00000473352										ENST00000648127
					ENST00000579368										MSTRG.19535.19
					ENST00000487102										MSTRG.7744.3
					ENST00000659375										ENST00000666225
															ENST00000548361
															ENST00000473352
															ENST00000659375

## Sheet: circRNA-miRNA-mRNA
circRNA-down	miRNA-up	mRNA-down			circRNA-down	miRNA-up	mRNA-down			circRNA-down	miRNA-up	mRNA-down				circRNA-down	miRNA-up	mRNA-down			circRNA-down	miRNA-up	mRNA-down			circRNA-up	miRNA-down	mRNA-up
hsacirc_041934	hsa-miR-6772-3p	ENSG00000188993	LRRC66		hsacirc_052763	hsa-miR-4695-3p	ENSG00000171368	TPPP		hsacirc_026128	hsa-miR-6511a-5p	ENSG00000115844		DLX2		hsacirc_026128	hsa-miR-1291	ENSG00000171368	TPPP		hsacirc_026128	hsa-miR-6774-5p	ENSG00000171368	TPPP		hsacirc_032980	hsa-miR-1271-5p	ENSG00000146122	DAAM2
hsacirc_015396					hsacirc_026128		ENSG00000115844	DLX2		hsacirc_067346		ENSG00000197629		MPEG1		hsacirc_046624		ENSG00000260903	XKR7		hsacirc_041934		ENSG00000260903	XKR7		hsacirc_022567		ENSG00000198785	GRIN3A
hsacirc_064992					hsacirc_067346		ENSG00000188993	LRRC66		hsacirc_041934		ENSG00000183128		CALHM3		hsacirc_015396		ENSG00000122367	LDB3		hsacirc_059698		ENSG00000261456	TUBB8		hsacirc_000545
hsacirc_051698					hsacirc_046624					hsacirc_015396		ENSG00000260903		XKR7		hsacirc_051698					hsacirc_040224					hsacirc_001934
hsacirc_051417					hsacirc_041934					hsacirc_040224		ENSG00000175264		CHST1		hsacirc_031857					hsacirc_064992					hsacirc_037488
hsacirc_014392					hsacirc_059698					hsacirc_008978		ENSG00000261456		TUBB8		hsacirc_056783					hsacirc_032133					hsacirc_049975
hsacirc_040460					hsacirc_054932					hsacirc_051698						hsacirc_051417					hsacirc_051698					hsacirc_052283
hsacirc_064121					hsacirc_015396					hsacirc_014275						hsacirc_014392					hsacirc_031857					hsacirc_050980
hsacirc_029297					hsacirc_040224					hsacirc_031857						hsacirc_040460					hsacirc_068349					hsacirc_051448
hsacirc_035587					hsacirc_032133					hsacirc_056783						hsacirc_025734					hsacirc_051417					hsacirc_044166
hsacirc_038449					hsacirc_036794					hsacirc_051417						hsacirc_064121					hsacirc_040460					hsacirc_041811
hsacirc_069203					hsacirc_031857					hsacirc_014392						hsacirc_039786					hsacirc_064121					hsacirc_045800
hsacirc_028081					hsacirc_032542					hsacirc_029297						hsacirc_066332					hsacirc_029297					hsacirc_028694
hsacirc_044711					hsacirc_051417					hsacirc_051863						hsacirc_003555					hsacirc_038449					hsacirc_030495
hsacirc_070500					hsacirc_040460					hsacirc_038449						hsacirc_051863					hsacirc_069203					hsacirc_051265
hsacirc_047834					hsacirc_023645					hsacirc_069203						hsacirc_035587					hsacirc_028081					hsacirc_068836
hsacirc_065830					hsacirc_064121					hsacirc_064330						hsacirc_038449					hsacirc_070096					hsacirc_070613
hsacirc_042950					hsacirc_039786					hsacirc_070096						hsacirc_069203					hsacirc_005905					hsacirc_062466
hsacirc_007020					hsacirc_069089					hsacirc_005905						hsacirc_044399					hsacirc_028462					hsacirc_030314
hsacirc_002159					hsacirc_029297					hsacirc_028462						hsacirc_043527					hsacirc_002332					hsacirc_064442
hsacirc_070306					hsacirc_035587					hsacirc_002332						hsacirc_019736					hsacirc_044930					hsacirc_059378
hsacirc_020208					hsacirc_038449					hsacirc_065830						hsacirc_028462					hsacirc_065830					hsacirc_027272
hsacirc_050884					hsacirc_069203					hsacirc_032544						hsacirc_050540					hsacirc_046317					hsacirc_009738
hsacirc_018766					hsacirc_028081					hsacirc_061242						hsacirc_002332					hsacirc_002159					hsacirc_051273
hsacirc_022345					hsacirc_070096					hsacirc_042950						hsacirc_044711					hsacirc_020208
hsacirc_040025					hsacirc_005905					hsacirc_007020						hsacirc_047834					hsacirc_070151
					hsacirc_002332					hsacirc_002159						hsacirc_065830					hsacirc_018766
					hsacirc_004688					hsacirc_064574						hsacirc_030546					hsacirc_022345
					hsacirc_047834					hsacirc_070306						hsacirc_002159					hsacirc_006722
					hsacirc_065830					hsacirc_050410						hsacirc_047692
					hsacirc_032544					hsacirc_029741						hsacirc_070306
					hsacirc_042950					hsacirc_063361						hsacirc_050410
					hsacirc_035393					hsacirc_006722						hsacirc_020208
					hsacirc_002159											hsacirc_007093
					hsacirc_016508											hsacirc_050884
					hsacirc_047692											hsacirc_010753
					hsacirc_070306											hsacirc_018766
					hsacirc_010753											hsacirc_040025
					hsacirc_070151
					hsacirc_018766
					hsacirc_022345
					hsacirc_040025
					hsacirc_000243
