# Supplementary material for: Analysis of the noncoding RNA regulatory networks of H37Rv- and H37Rv△1759c-infected macrophages
Source: Front Microbiol. 2023 Mar 8;14:1106643. doi: 10.3389/fmicb.2023.1106643 (PMC10042141; doi:10.3389/fmicb.2023.1106643)
Supplement: Supplementary file 7 [file Table_7.XLSX]

## Sheet: Sheet1
Primer sequence
CCL20-F	GAAGGCTGTGACATCAATGCTAT
CCL20-R	GGTTCTTTCTGTTCTTGGGCTAT
CXCL2-F	GTGATAGAGGCTGAGGAA
CXCL2-R	GACATTCATCTTTACAGTTACAA
IFIT1-F	CCTTGCTAACTGCCATTG
IFIT1-R	GGAGTGAGTCTTCTGTTCT
ENST00000647388-F	GTCACCTCCATAGAAGAT
ENST00000647388-R	AATCAATCCACATCACATC
ENST00000445682-F	CAGTGCCCACTTCTATGCCA
ENST00000445682-R	CGTCATCGATGTAGGTGGGG
ENST00000666623-F	AAGCTGGTGGTGATGCCTAC
ENST00000666623-R	GGTTGTAGGAGTGGTTGGGG
hsa-miR-1268a-F	CGGGCGTGGTGGTGGG
hsa-miR-1271-5p-F	GCTTGGCACCTAGCAAGCACTCA
hsa-miR-4638-5p-F	CTCGGCTGCGGTGGACAAGT
hsa-miR-181b-3p-F	GCCCTCACTGAACAATGAATGCAA
hsacirc_036051-F	ACCACGATCGTTATGCTGAGA
hsacirc_036051-R	GTTCTCCACCACCGTTAGGG
hsacirc_041934-F	CCCAAAAAGGAGGGCACTGA
hsacirc_041934-R	TGGCTGTTGGAGAATGCTGA
hsacirc_065432-F	TGCAGTAACAGCTGTGGTGT
hsacirc_065432-R	GGAACAACGGCCTTTGGAAC
U6-F	CTCGCTTCGGCAGCACA
U6-R	AACGCTTCACGAATTTGCGT
β-actin-F	TTGGCTTGACTCAGGATT
β-actin-R	CTGTAACAACGCATCTCATAT
