# Supplementary material for: Analysis of the noncoding RNA regulatory networks of H37Rv- and H37Rv△1759c-infected macrophages
Source: Front Microbiol. 2023 Mar 8;14:1106643. doi: 10.3389/fmicb.2023.1106643 (PMC10042141; doi:10.3389/fmicb.2023.1106643)
Supplement: Supplementary file 8 [file Table_8.XLSX]

## Sheet: ROS related genes 
id	baseMean	baseMean_H37Rv	baseMean_1759c	foldChange(1759c/H37Rv)(1759c/H37Rv)	log2FoldChange	pval	padj	Chromosome	Start Site	End Site	Direction	Length	Name	GO	KEGG	EC	eggNOG	eggNOG_Class	Description	NCBI_GI	UniProtID
ENSG00000164251	2.41803	0	4.83606	Inf	Inf	0.02805	0.194087	5	76818933	76835315	+	2930	F2RL1	GO:0004930;GO:0004930;GO:0007186;GO:0007186;GO:0015057;GO:0015057;GO:0016020;GO:0016021;GO:0016021;GO:0016021;GO:0070493;GO:0070493;GO:0001965;GO:0001965;GO:0002286;GO:0002286;GO:0002376;GO:0002690;GO:0002741;GO:0003104;GO:0003104;GO:0004930;GO:0004930;GO:0004930;GO:0004930;GO:0004930;GO:0004930;GO:0005102;GO:0005515;GO:0005623;GO:0005769;GO:0005794;GO:0005886;GO:0005886;GO:0005886;GO:0005887;GO:…	K04234	-	NOG145128	S	F2R like trypsin receptor 1 [Source:HGNCSymbol;Acc:HGNC:3538]	2150	P55085		#VALUE!
ENSG00000006606	1.68886	3.37772	0	0	-Inf	0.0485145	0.267833	7	75769533	75789896	-	706	CCL26	GO:0001938;GO:0002548;GO:0002548;GO:0005125;GO:0005515;GO:0005576;GO:0005576;GO:0005576;GO:0005615;GO:0005615;GO:0005615;GO:0006935;GO:0006935;GO:0006954;GO:0006954;GO:0006955;GO:0006955;GO:0007165;GO:0007186;GO:0007267;GO:0008009;GO:0008009;GO:0008009;GO:0008009;GO:0008009;GO:0010818;GO:0030335;GO:0030593;GO:0030838;GO:0031728;GO:0043547;GO:0043547;GO:0048018;GO:0048020;GO:0048247;GO:0050921;GO:…	K21096	-	NOG69247	-	C-C motif chemokine ligand 26 [Source:HGNCSymbol;Acc:HGNC:10625]	10344	Q9Y258		#VALUE!
ENSG00000106258	2.37241	4.74482	0	0	-Inf	0.0121749	0.113283	7	99648194	99679998	-	9817	CYP3A5	GO:0002933;GO:0004497;GO:0004497;GO:0004497;GO:0004497;GO:0005506;GO:0005506;GO:0005783;GO:0005789;GO:0005789;GO:0006629;GO:0006805;GO:0008202;GO:0008202;GO:0008202;GO:0008202;GO:0008210;GO:0008395;GO:0008401;GO:0009822;GO:0016020;GO:0016491;GO:0016491;GO:0016705;GO:0016705;GO:0016712;GO:0016712;GO:0019825;GO:0020037;GO:0020037;GO:0031090;GO:0042572;GO:0042573;GO:0042737;GO:0043231;GO:0043231;GO:…	K17690	EC:1.14.14.1	NOG292927	Q	cytochrome P450 family 3 subfamily A member 5[Source:HGNC Symbol;Acc:HGNC:2638]	1577	P20815		#VALUE!
ENSG00000008118	3.88357	7.1015	0.665648	0.0937334	-3.41529	0.0116233	0.109993	1	209583714	209613939	+	3328	CAMK1G	GO:0000139;GO:0000166;GO:0003824;GO:0004672;GO:0004672;GO:0004674;GO:0004674;GO:0004683;GO:0004683;GO:0005516;GO:0005516;GO:0005524;GO:0005524;GO:0005524;GO:0005737;GO:0005794;GO:0005886;GO:0006468;GO:0006468;GO:0008152;GO:0016020;GO:0016301;GO:0016310;GO:0016740;GO:0004672;GO:0004672;GO:0005524;GO:0005524;GO:0006468;GO:0006468;GO:0000139;GO:0000166;GO:0003824;GO:0004672;GO:0004672;GO:0004674;GO:…	K08794	EC:2.7.11.17	COG0515	T	calcium/calmodulin dependent protein kinase IG[Source:HGNC Symbol;Acc:HGNC:14585]	57172	Q96NX5		3.41529
ENSG00000164400	68.7135	125.235	12.1924	0.0973562	-3.36058	3.64905e-29	3.77471e-26	5	132073789	132076170	+	788	CSF2	GO:0000165;GO:0001821;GO:0001892;GO:0005125;GO:0005125;GO:0005125;GO:0005125;GO:0005129;GO:0005129;GO:0005129;GO:0005515;GO:0005576;GO:0005576;GO:0005576;GO:0005576;GO:0005615;GO:0005615;GO:0005615;GO:0005615;GO:0006955;GO:0006955;GO:0008083;GO:0008083;GO:0008083;GO:0008284;GO:0008284;GO:0010468;GO:0010628;GO:0010744;GO:0019221;GO:0030099;GO:0030223;GO:0030224;GO:0030225;GO:0032747;GO:0034021;GO:…	K05427	-	NOG42131	R	colony stimulating factor 2 [Source:HGNCSymbol;Acc:HGNC:2434]	1437	P04141		3.36058
ENSG00000169962	3.35396	6.061	0.646917	0.106734	-3.2279	0.0268523	0.188478	1	1331280	1335314	+	3475	TAS1R3	GO:0001582;GO:0004930;GO:0004930;GO:0004930;GO:0004930;GO:0005886;GO:0005886;GO:0005887;GO:0007165;GO:0007186;GO:0007186;GO:0007186;GO:0007186;GO:0007186;GO:0008527;GO:0008527;GO:0008527;GO:0016020;GO:0016021;GO:0016021;GO:0016021;GO:0033041;GO:0033041;GO:0038023;GO:0050896;GO:0050909;GO:0050916;GO:0050916;GO:0050916;GO:0050917;GO:0050917;GO:0050917;GO:1903767;	K04626	-	NOG303330	-	taste 1 receptor member 3 [Source:HGNCSymbol;Acc:HGNC:15661]	83756	Q7RTX0		3.2279
ENSG00000136244	11.9669	21.2899	2.64386	0.124184	-3.00945	1.57163e-05	0.000640692	7	22725884	22732002	+	2069	IL6	GO:0001781;GO:0002384;GO:0002446;GO:0002548;GO:0002675;GO:0002690;GO:0005125;GO:0005125;GO:0005125;GO:0005125;GO:0005138;GO:0005138;GO:0005138;GO:0005138;GO:0005138;GO:0005515;GO:0005576;GO:0005576;GO:0005576;GO:0005576;GO:0005615;GO:0005615;GO:0005615;GO:0005615;GO:0005623;GO:0005788;GO:0005896;GO:0006953;GO:0006953;GO:0006954;GO:0006955;GO:0006955;GO:0006959;GO:0007165;GO:0008083;GO:0008083;GO:…	K05405	-	NOG48083	-	interleukin 6 [Source:HGNC Symbol;Acc:HGNC:6018]"	3569	P05231;Q75MH2;B4DVM1		3.00945
ENSG00000126353	197.875	337.101	58.6502	0.173984	-2.52297	2.53754e-25	1.90904e-22	17	40553769	40565472	-	2508	CCR7	GO:0001768;GO:0001954;GO:0002407;GO:0002408;GO:0002606;GO:0002606;GO:0002885;GO:0002885;GO:0002922;GO:0002922;GO:0004930;GO:0004930;GO:0004930;GO:0004930;GO:0004950;GO:0004950;GO:0005623;GO:0005739;GO:0005886;GO:0005886;GO:0005886;GO:0005886;GO:0006935;GO:0006935;GO:0006935;GO:0006935;GO:0006954;GO:0006954;GO:0006954;GO:0006955;GO:0006955;GO:0006955;GO:0006955;GO:0007165;GO:0007186;GO:0007186;GO:…	K04182	-	NOG149643	S	C-C motif chemokine receptor 7 [Source:HGNCSymbol;Acc:HGNC:1608]	1236	P32248;A0N0Q0		2.52297
ENSG00000204099	11.1295	18.9308	3.32824	0.175811	-2.5079	0.000281891	0.00678137	2	241808825	241817413	+	4689	NEU4	GO:0004308;GO:0004308;GO:0004308;GO:0004308;GO:0005515;GO:0005737;GO:0005764;GO:0005764;GO:0005975;GO:0006516;GO:0006629;GO:0006687;GO:0006689;GO:0006689;GO:0008152;GO:0009313;GO:0009313;GO:0016020;GO:0016020;GO:0016042;GO:0016787;GO:0016798;GO:0019866;GO:0043202;GO:0043231;GO:0052794;GO:0052795;GO:0052796;GO:0004308;GO:0004308;GO:0004308;GO:0004308;GO:0004308;GO:0004308;GO:0005515;GO:0005737;GO:…	K12357	EC:3.2.1.18	NOG84455	S	neuraminidase 4 [Source:HGNC Symbol;Acc:HGNC:21328]"	129807	Q8WWR8;B3KR54		2.5079
ENSG00000206073	54.0489	90.5283	17.5695	0.194077	-2.3653	2.19843e-14	4.49213e-12	18	63637259	63644256	-	1971	SERPINB4	GO:0002020;GO:0004867;GO:0004867;GO:0005615;GO:0005615;GO:0005615;GO:0005737;GO:0010466;GO:0010951;GO:0019899;GO:0030162;GO:0030414;GO:0042270;GO:0005615;GO:0005615;GO:0005615;GO:0005615;	K13963	-	COG4826	O	serpin family B member 4 [Source:HGNCSymbol;Acc:HGNC:10570]	6318	P48594		2.3653
ENSG00000131203	50.2959	82.5307	18.0612	0.218842	-2.19204	1.0945e-11	1.50959e-09	8	39902275	39928790	+	3488	IDO1	GO:0019441;GO:0019441;GO:0020037;GO:0020037;GO:0046872;GO:0046872;GO:0019441;GO:0019441;GO:0020037;GO:0020037;GO:0046872;GO:0046872;GO:0002376;GO:0004833;GO:0005737;GO:0005737;GO:0005829;GO:0005829;GO:0006569;GO:0006569;GO:0006569;GO:0007565;GO:0009055;GO:0016491;GO:0019441;GO:0019441;GO:0019441;GO:0019441;GO:0020037;GO:0020037;GO:0022900;GO:0033754;GO:0033754;GO:0034354;GO:0046872;GO:0046872;GO:…	K00463	EC:1.13.11.52	NOG73554	S	indoleamine 2,3-dioxygenase 1 [Source:HGNCSymbol;Acc:HGNC:6059]	3620	P14902;A0A348GSI3		2.19204
ENSG00000108342	325.351	530.312	120.39	0.227018	-2.13912	2.65608e-41	6.03336e-38	17	40015361	40017813	+	2220	CSF3	GO:0005125;GO:0005125;GO:0005576;GO:0005576;GO:0006955;GO:0006955;GO:0007165;GO:0045639;GO:0045639;GO:0005125;GO:0005125;GO:0005125;GO:0005125;GO:0005125;GO:0005130;GO:0005130;GO:0005576;GO:0005576;GO:0005576;GO:0005576;GO:0005615;GO:0005615;GO:0005615;GO:0006955;GO:0006955;GO:0007165;GO:0007275;GO:0008083;GO:0008083;GO:0008284;GO:0008284;GO:0014068;GO:0019221;GO:0019221;GO:0019899;GO:0030838;GO:…	K05423	-	NOG47652	-	colony stimulating factor 3 [Source:HGNCSymbol;Acc:HGNC:2438]	1440	P09919;Q8N4W3		2.13912
ENSG00000110944	1858.76	2986.8	730.716	0.244649	-2.03122	2.05005e-37	3.39303e-34	12	56334174	56340410	+	1178	IL23A	GO:0001916;GO:0001916;GO:0002230;GO:0002230;GO:0002376;GO:0002827;GO:0002827;GO:0005125;GO:0005125;GO:0005125;GO:0005515;GO:0005576;GO:0005576;GO:0005576;GO:0005576;GO:0005615;GO:0005615;GO:0005788;GO:0006954;GO:0006955;GO:0006955;GO:0010536;GO:0010536;GO:0019221;GO:0032693;GO:0032725;GO:0032729;GO:0032733;GO:0032735;GO:0032740;GO:0032760;GO:0032816;GO:0032819;GO:0034105;GO:0038155;GO:0042098;GO:…	K05426	-	NOG42887	R	interleukin 23 subunit alpha [Source:HGNCSymbol;Acc:HGNC:15488]	51561	Q9NPF7		2.03122
ENSG00000267855	7.51976	11.822	3.21749	0.27216	-1.87747	0.0240516	0.175056	19	8308768	8321375	-	1392	NDUFA7	GO:0003735;GO:0005739;GO:0005739;GO:0005743;GO:0005743;GO:0005743;GO:0005747;GO:0005747;GO:0005761;GO:0006120;GO:0006120;GO:0006120;GO:0008137;GO:0008137;GO:0016020;GO:0032543;GO:0032981;GO:0042773;GO:0055114;GO:0070469;GO:0005743;GO:0008137;GO:0042773;GO:0003735;GO:0005739;GO:0005739;GO:0005743;GO:0005743;GO:0005743;GO:0005743;GO:0005747;GO:0005747;GO:0005761;GO:0006120;GO:0006120;GO:0006120;GO:…	K03951	-	NOG260277	-	NADH:ubiquinone oxidoreductase subunit A7[Source:HGNC Symbol;Acc:HGNC:7691]	4701	O95182		1.87747
ENSG00000124882	24.6278	38.2294	11.0261	0.28842	-1.79376	4.89603e-05	0.00164037	4	74365145	74388749	+	5713	EREG	GO:0000165;GO:0001525;GO:0001550;GO:0001550;GO:0001556;GO:0001556;GO:0001819;GO:0001819;GO:0005154;GO:0005154;GO:0005154;GO:0005515;GO:0005576;GO:0005576;GO:0005615;GO:0005615;GO:0005615;GO:0005615;GO:0005886;GO:0005887;GO:0007143;GO:0007143;GO:0007165;GO:0007173;GO:0007173;GO:0007173;GO:0007173;GO:0007267;GO:0007275;GO:0008083;GO:0008083;GO:0008083;GO:0008284;GO:0008284;GO:0008284;GO:0008284;GO:…	K09784	-	NOG40865	-	epiregulin [Source:HGNC Symbol;Acc:HGNC:3443]"	2069	O14944		1.79376
ENSG00000106018	10.9407	16.9396	4.94189	0.291737	-1.77726	0.00766791	0.0827864	7	159028175	159144867	-	5132	VIPR2	GO:0004888;GO:0004888;GO:0004930;GO:0004930;GO:0004930;GO:0004930;GO:0004999;GO:0004999;GO:0004999;GO:0004999;GO:0005886;GO:0005886;GO:0005886;GO:0005887;GO:0007165;GO:0007165;GO:0007166;GO:0007166;GO:0007186;GO:0007186;GO:0007186;GO:0007186;GO:0007190;GO:0007267;GO:0008528;GO:0016020;GO:0016020;GO:0016020;GO:0016021;GO:0016021;GO:0016021;GO:0017046;GO:0048662;GO:0004888;GO:0004888;GO:0004930;GO:…	K04590	-	NOG265142	-	vasoactive intestinal peptide receptor 2[Source:HGNC Symbol;Acc:HGNC:12695]	7434	P41587;X5D7Q6		1.77726
ENSG00000205755	25.9139	39.8552	11.9725	0.3004	-1.73504	5.28728e-05	0.00174322	X	1187549	1212723	-	1983	CRLF2	GO:0004896;GO:0004896;GO:0005515;GO:0005576;GO:0005886;GO:0005886;GO:0008284;GO:0009897;GO:0016020;GO:0016021;GO:0019221;GO:0019955;GO:0019976;GO:0033005;GO:0038111;GO:0043235;GO:1904894;GO:2000664;GO:0004896;GO:0004896;GO:0005515;GO:0005576;GO:0005886;GO:0005886;GO:0008284;GO:0009897;GO:0016020;GO:0016021;GO:0019221;GO:0019955;GO:0019976;GO:0033005;GO:0038111;GO:0043235;GO:1904894;GO:2000664;GO:…	K05078	-	NOG74051	S	cytokine receptor like factor 2 [Source:HGNCSymbol;Acc:HGNC:14281]	64109	Q9HC73;D0E2W4		1.73504
ENSG00000171855	7.71069	11.8075	3.61387	0.306066	-1.70809	0.0331395	0.214103	9	21077104	21077942	-	839	IFNB1	GO:0002250;GO:0002286;GO:0002312;GO:0002323;GO:0005125;GO:0005125;GO:0005125;GO:0005125;GO:0005125;GO:0005126;GO:0005126;GO:0005132;GO:0005132;GO:0005132;GO:0005132;GO:0005576;GO:0005576;GO:0005576;GO:0005576;GO:0005615;GO:0005615;GO:0006952;GO:0006952;GO:0006959;GO:0007166;GO:0007596;GO:0008811;GO:0009615;GO:0019221;GO:0030101;GO:0030183;GO:0033141;GO:0033141;GO:0035458;GO:0042100;GO:0042100;GO:…	K05415	-	NOG43895	-	interferon beta 1 [Source:HGNCSymbol;Acc:HGNC:5434]	3456	P01574		1.70809
ENSG00000104368	42.6248	64.7052	20.5445	0.317509	-1.65513	5.63171e-07	3.35289e-05	8	42174718	42207676	-	7085	PLAT	GO:0001666;GO:0004252;GO:0004252;GO:0004252;GO:0004252;GO:0004252;GO:0004252;GO:0005102;GO:0005515;GO:0005515;GO:0005515;GO:0005515;GO:0005576;GO:0005576;GO:0005576;GO:0005576;GO:0005615;GO:0005615;GO:0005615;GO:0005737;GO:0005737;GO:0006464;GO:0006508;GO:0006508;GO:0006508;GO:0006508;GO:0006508;GO:0006508;GO:0007596;GO:0008233;GO:0008236;GO:0009986;GO:0014909;GO:0014909;GO:0014909;GO:0014909;GO:…	K01343	EC:3.4.21.68	COG5640	O	plasminogen activator, tissue type [Source:HGNCSymbol;Acc:HGNC:9051]	5327	P00750		1.65513
ENSG00000143217	13.2006	19.8912	6.5099	0.327275	-1.61143	0.00730389	0.0801104	1	161070998	161089558	-	3458	NECTIN4	GO:0001618;GO:0005515;GO:0005576;GO:0005886;GO:0005886;GO:0005886;GO:0005912;GO:0005912;GO:0005912;GO:0007155;GO:0007155;GO:0007155;GO:0007156;GO:0007157;GO:0016020;GO:0016021;GO:0016032;GO:0030054;GO:0034332;GO:0038023;GO:0042802;GO:0042803;GO:0046718;GO:0046718;GO:0050839;GO:0070062;	K06593	-	NOG149403	S	nectin cell adhesion molecule 4 [Source:HGNCSymbol;Acc:HGNC:19688]	81607	Q96NY8;K4PZ75		1.61143
ENSG00000203747	9.40239	4.73512	14.0697	2.97134	1.57111	0.0294885	0.200074	1	161541759	161550737	-	2958	FCGR3A	GO:0016020;GO:0016021;GO:0005576;GO:0005886;GO:0005886;GO:0005886;GO:0006955;GO:0009897;GO:0009897;GO:0016020;GO:0016021;GO:0019864;GO:0038096;GO:0050776;GO:0070062;GO:0005576;GO:0005886;GO:0005886;GO:0005886;GO:0006955;GO:0009897;GO:0009897;GO:0016020;GO:0016021;GO:0019864;GO:0038096;GO:0050776;GO:0070062;GO:0005576;GO:0005886;GO:0005886;GO:0005886;GO:0006955;GO:0009897;GO:0009897;GO:0016020;GO:…	K06463	-	NOG47725	-	Fc fragment of IgG receptor IIIa [Source:HGNCSymbol;Acc:HGNC:3619]	2214	P08637		1.57111
ENSG00000112394	396.444	592.403	200.486	0.338429	-1.56307	3.34752e-27	2.91604e-24	6	111087503	111231194	+	11237	SLC16A10	GO:0003333;GO:0005886;GO:0005886;GO:0005887;GO:0005887;GO:0006590;GO:0006865;GO:0008028;GO:0015171;GO:0015173;GO:0015173;GO:0015349;GO:0015349;GO:0015718;GO:0015801;GO:0016020;GO:0016021;GO:0016021;GO:0016323;GO:0016323;GO:0030054;GO:0043231;GO:0055085;GO:0055085;GO:0070327;GO:0070460;GO:0005887;GO:0005887;GO:0015173;GO:0015173;GO:0015349;GO:0015349;GO:0015801;GO:0016020;GO:0016021;GO:0055085;GO:…	K08187	-	COG0477	G	solute carrier family 16 member 10 [Source:HGNCSymbol;Acc:HGNC:17027]	117247	Q8TF71		1.56307
ENSG00000101349	12.0055	6.09011	17.921	2.94264	1.55711	0.0133564	0.120808	20	9537389	9839041	-	4929	PAK5	GO:0000166;GO:0001558;GO:0004672;GO:0004672;GO:0004674;GO:0004674;GO:0004674;GO:0004674;GO:0005515;GO:0005524;GO:0005524;GO:0005524;GO:0005634;GO:0005654;GO:0005737;GO:0005737;GO:0005739;GO:0006468;GO:0006468;GO:0006915;GO:0006915;GO:0006915;GO:0007010;GO:0007010;GO:0007010;GO:0007165;GO:0007346;GO:0008283;GO:0016301;GO:0016310;GO:0016477;GO:0016740;GO:0023014;GO:0031098;GO:0032147;GO:0000166;GO:…	K05736	EC:2.7.11.1	COG0515	T	p21 (RAC1) activated kinase 5 [Source:HGNCSymbol;Acc:HGNC:15916]	57144	Q9P286;B0AZM9		1.55711
ENSG00000184588	761.728	1135.39	388.069	0.341794	-1.5488	3.47615e-26	2.7397e-23	1	65792514	66374579	+	8930	PDE4B	GO:0001780;GO:0004114;GO:0004114;GO:0004115;GO:0004115;GO:0004115;GO:0005829;GO:0005829;GO:0005891;GO:0006198;GO:0007165;GO:0007165;GO:0007186;GO:0008081;GO:0008081;GO:0016787;GO:0030018;GO:0030552;GO:0030593;GO:0032729;GO:0032743;GO:0035690;GO:0044325;GO:0044325;GO:0046872;GO:0050852;GO:0050900;GO:0071222;GO:0071872;GO:0086004;GO:1901841;GO:1901898;GO:0000930;GO:0001780;GO:0001780;GO:0004114;GO:…	K13293	EC:3.1.4.53	NOG122287	R	phosphodiesterase 4B [Source:HGNCSymbol;Acc:HGNC:8781]	5142	Q07343;X5DNX5		1.5488
ENSG00000166523	13.8609	20.49	7.23174	0.352941	-1.5025	0.0426946	0.248025	12	8533305	8540905	-	2364	CLEC4E	GO:0002221;GO:0002223;GO:0002292;GO:0002376;GO:0005509;GO:0005886;GO:0006955;GO:0016020;GO:0016021;GO:0030246;GO:0030246;GO:0038023;GO:0038094;GO:0038187;GO:0042742;GO:0045087;GO:0045087;GO:0046872;GO:0050715;GO:0016020;GO:0016021;GO:0016020;GO:0016021;GO:0016020;GO:0016021;	K10059	-	NOG328551	-	C-type lectin domain family 4 member E [Source:HGNCSymbol;Acc:HGNC:14555]	26253	Q9ULY5		1.5025
ENSG00000073756	4314.38	6375.67	2253.1	0.35339	-1.50066	3.19399e-50	1.76212e-46	1	186671791	186680423	-	5265	PTGS2	GO:0001516;GO:0001516;GO:0001516;GO:0001516;GO:0001516;GO:0001516;GO:0001525;GO:0004601;GO:0004601;GO:0004601;GO:0004666;GO:0004666;GO:0004666;GO:0004666;GO:0004666;GO:0005515;GO:0005637;GO:0005637;GO:0005640;GO:0005640;GO:0005737;GO:0005737;GO:0005737;GO:0005783;GO:0005783;GO:0005783;GO:0005788;GO:0005789;GO:0005789;GO:0005901;GO:0006629;GO:0006631;GO:0006633;GO:0006693;GO:0006954;GO:0006954;GO:…	K11987	EC:1.14.99.1	NOG39991	S	prostaglandin-endoperoxide synthase 2 [Source:HGNCSymbol;Acc:HGNC:9605]	5743	P35354		1.50066
ENSG00000182782	44.846	65.4433	24.2487	0.37053	-1.43234	6.63899e-06	0.000298592	12	122701293	122703357	-	2065	HCAR2	GO:0001781;GO:0004930;GO:0004930;GO:0004930;GO:0005886;GO:0005886;GO:0006915;GO:0007165;GO:0007186;GO:0007186;GO:0007186;GO:0007186;GO:0016020;GO:0016021;GO:0016021;GO:0016021;GO:0030054;GO:0033031;GO:0050995;GO:0070165;GO:0070553;	K08402	-	NOG148880	S	hydroxycarboxylic acid receptor 2 [Source:HGNCSymbol;Acc:HGNC:24827]	338442	Q8TDS4		1.43234
ENSG00000123358	40.6138	59.2109	22.0167	0.371835	-1.42726	1.93309e-05	0.000761775	12	52022832	52059507	+	7295	NR4A1	GO:0003677;GO:0003677;GO:0004879;GO:0004879;GO:0005634;GO:0005634;GO:0006355;GO:0006355;GO:0030522;GO:0000790;GO:0000977;GO:0000978;GO:0000981;GO:0001228;GO:0001938;GO:0002042;GO:0003677;GO:0003677;GO:0003677;GO:0003677;GO:0003677;GO:0003700;GO:0003700;GO:0003707;GO:0003707;GO:0004879;GO:0004879;GO:0004879;GO:0005515;GO:0005634;GO:0005634;GO:0005634;GO:0005634;GO:0005634;GO:0005654;GO:0005654;GO:…	K04465	-	NOG245120	-	nuclear receptor subfamily 4 group A member 1[Source:HGNC Symbol;Acc:HGNC:7980]	3164	P22736;A0A024R126		1.42726
ENSG00000128271	11.8911	17.3219	6.46026	0.372953	-1.42293	0.042022	0.245936	22	24417879	24442357	+	4190	ADORA2A	GO:0001609;GO:0001609;GO:0001609;GO:0001973;GO:0001973;GO:0004930;GO:0004930;GO:0004930;GO:0005886;GO:0007165;GO:0007186;GO:0007186;GO:0007186;GO:0016020;GO:0016021;GO:0016021;GO:0016021;GO:0000139;GO:0001609;GO:0001609;GO:0001609;GO:0001973;GO:0001973;GO:0004930;GO:0004930;GO:0004930;GO:0005515;GO:0005515;GO:0005886;GO:0005886;GO:0005887;GO:0005887;GO:0006909;GO:0006915;GO:0006954;GO:0006968;GO:…	K04266	-	NOG287824	-	adenosine A2a receptor [Source:HGNCSymbol;Acc:HGNC:263]	135	P29274;B3KVQ4;X5DNB4		1.42293
ENSG00000081041	4684.65	6814.37	2554.94	0.374933	-1.41529	4.10422e-96	6.79289e-92	4	74097040	74099196	-	1398	CXCL2	GO:0002237;GO:0005125;GO:0005515;GO:0005576;GO:0005576;GO:0005576;GO:0005576;GO:0005615;GO:0005615;GO:0005615;GO:0006935;GO:0006935;GO:0006935;GO:0006935;GO:0006952;GO:0006952;GO:0006954;GO:0006954;GO:0006954;GO:0006955;GO:0006955;GO:0006955;GO:0007165;GO:0007186;GO:0008009;GO:0008009;GO:0008009;GO:0008009;GO:0019221;GO:0030593;GO:0030595;GO:0045236;GO:0060326;GO:0061844;GO:0070098;GO:0071222;	K05505	-	NOG83801	S	C-X-C motif chemokine ligand 2 [Source:HGNCSymbol;Acc:HGNC:4603]	2920	P19875;A0A024RDD9		1.41529
ENSG00000136634	13.2729	19.2683	7.27739	0.377686	-1.40474	0.0167471	0.139078	1	206767602	206774541	-	3439	IL10	GO:0001818;GO:0001818;GO:0001938;GO:0002237;GO:0002740;GO:0002875;GO:0002904;GO:0005125;GO:0005125;GO:0005125;GO:0005125;GO:0005125;GO:0005141;GO:0005141;GO:0005515;GO:0005515;GO:0005576;GO:0005576;GO:0005576;GO:0005576;GO:0005615;GO:0005615;GO:0005615;GO:0005615;GO:0006955;GO:0006955;GO:0006955;GO:0007165;GO:0007253;GO:0007568;GO:0008083;GO:0008285;GO:0008285;GO:0010033;GO:0010468;GO:0010507;GO:…	K05443	-	NOG43085	-	interleukin 10 [Source:HGNC Symbol;Acc:HGNC:5962]"	3586	P22301;Q6FGW4		1.40474
ENSG00000153234	123.081	178.537	67.6246	0.378771	-1.4006	1.05885e-12	1.66905e-10	2	156324437	156342348	-	3963	NR4A2	GO:0000122;GO:0000790;GO:0000977;GO:0000977;GO:0000978;GO:0000978;GO:0000981;GO:0001228;GO:0001228;GO:0001666;GO:0001764;GO:0001764;GO:0001975;GO:0003677;GO:0003677;GO:0003677;GO:0003677;GO:0003677;GO:0003700;GO:0003700;GO:0003707;GO:0003707;GO:0004879;GO:0004879;GO:0004879;GO:0004879;GO:0005515;GO:0005634;GO:0005634;GO:0005634;GO:0005634;GO:0005634;GO:0005634;GO:0005634;GO:0005654;GO:0005667;GO:…	K08558	-	NOG245120	-	nuclear receptor subfamily 4 group A member 2[Source:HGNC Symbol;Acc:HGNC:7981]	4929	P43354;F1D8N6;Q53EL4		1.4006
ENSG00000136881	12.4086	17.9534	6.86391	0.382319	-1.38715	0.0244274	0.177013	9	101360417	101383519	-	3389	BAAT	GO:0001889;GO:0002152;GO:0002152;GO:0005515;GO:0005737;GO:0005777;GO:0005777;GO:0005777;GO:0005782;GO:0005829;GO:0005829;GO:0005829;GO:0005829;GO:0006544;GO:0006625;GO:0006629;GO:0006631;GO:0006631;GO:0006637;GO:0006637;GO:0006637;GO:0006637;GO:0006699;GO:0006699;GO:0008206;GO:0008206;GO:0016290;GO:0016410;GO:0016410;GO:0016740;GO:0016746;GO:0016746;GO:0016787;GO:0016790;GO:0016790;GO:0019530;GO:…	K00659	-	COG1073	R	bile acid-CoA:amino acid N-acyltransferase[Source:HGNC Symbol;Acc:HGNC:932]	570	Q14032		1.38715
ENSG00000138378	14.316	20.5663	8.06573	0.392182	-1.3504	0.0187638	0.150174	2	191029576	191151596	-	4606	STAT4	GO:0000790;GO:0000978;GO:0000981;GO:0001228;GO:0003677;GO:0003677;GO:0003677;GO:0003700;GO:0003700;GO:0003700;GO:0005515;GO:0005634;GO:0005634;GO:0005634;GO:0005634;GO:0005654;GO:0005737;GO:0005829;GO:0005829;GO:0006355;GO:0006355;GO:0006952;GO:0007165;GO:0007165;GO:0007259;GO:0007259;GO:0019221;GO:0019221;GO:0019221;GO:0019221;GO:0035722;GO:0038114;GO:0038155;GO:0042127;GO:0042802;GO:0043434;GO:…	K11222	-	NOG267627	-	signal transducer and activator of transcription 4[Source:HGNC Symbol;Acc:HGNC:11365]	6775	Q14765		1.3504
ENSG00000119508	188.353	268.201	108.506	0.40457	-1.30554	1.04653e-15	2.62441e-13	9	99821855	99866891	+	6314	NR4A3	GO:0000122;GO:0000790;GO:0000977;GO:0000978;GO:0000981;GO:0001228;GO:0003677;GO:0003677;GO:0003677;GO:0003700;GO:0003700;GO:0003707;GO:0003707;GO:0004879;GO:0004879;GO:0004879;GO:0005515;GO:0005515;GO:0005634;GO:0005634;GO:0005634;GO:0005634;GO:0005654;GO:0005667;GO:0006355;GO:0006355;GO:0006367;GO:0007369;GO:0008270;GO:0008270;GO:0009444;GO:0010613;GO:0010828;GO:0019901;GO:0030522;GO:0032765;GO:…	K08559	-	NOG245120	-	nuclear receptor subfamily 4 group A member 3[Source:HGNC Symbol;Acc:HGNC:7982]	8013	Q92570;A0A024R168		1.30554
ENSG00000078401	87.6102	124.631	50.5894	0.405914	-1.30076	1.5687e-08	1.29172e-06	6	12290361	12297194	+	2035	EDN1	GO:0000122;GO:0001501;GO:0001516;GO:0001569;GO:0001666;GO:0001666;GO:0001701;GO:0001821;GO:0003100;GO:0005102;GO:0005125;GO:0005179;GO:0005515;GO:0005576;GO:0005576;GO:0005576;GO:0005576;GO:0005615;GO:0005615;GO:0005615;GO:0005623;GO:0005737;GO:0006885;GO:0007166;GO:0007186;GO:0007186;GO:0007193;GO:0007204;GO:0007204;GO:0007205;GO:0007267;GO:0007507;GO:0007585;GO:0007589;GO:0008217;GO:0008217;GO:…	K16366	-	NOG46593	S	endothelin 1 [Source:HGNC Symbol;Acc:HGNC:3176]"	1906	P05305;Q6FH53		1.30076
ENSG00000255398	38.649	54.7272	22.5709	0.412425	-1.2778	0.000178252	0.00470533	12	122714756	122716811	-	2056	HCAR3	GO:0004930;GO:0004930;GO:0004930;GO:0004930;GO:0005886;GO:0005886;GO:0005887;GO:0007165;GO:0007186;GO:0007186;GO:0007186;GO:0007186;GO:0007186;GO:0016020;GO:0016021;GO:0016021;GO:0016021;GO:0030054;	K08402	-	-	-	hydroxycarboxylic acid receptor 3 [Source:HGNCSymbol;Acc:HGNC:16824]	8843	P49019		1.2778
ENSG00000163739	6680.68	9414.17	3947.2	0.419282	-1.25401	2.67211e-45	8.84523e-42	4	73869393	73871308	+	1362	CXCL1	GO:0005102;GO:0005125;GO:0005576;GO:0005576;GO:0005576;GO:0005576;GO:0005615;GO:0005615;GO:0005615;GO:0006935;GO:0006935;GO:0006935;GO:0006952;GO:0006952;GO:0006954;GO:0006954;GO:0006954;GO:0006955;GO:0006955;GO:0006955;GO:0007165;GO:0007186;GO:0007186;GO:0007399;GO:0008009;GO:0008009;GO:0008009;GO:0008009;GO:0008047;GO:0008083;GO:0008083;GO:0008285;GO:0019221;GO:0030036;GO:0030593;GO:0030595;GO:…	K05505	-	NOG266004	-	C-X-C motif chemokine ligand 1 [Source:HGNCSymbol;Acc:HGNC:4602]	2919	P09341		1.25401
ENSG00000148344	140.726	195.124	86.3274	0.442423	-1.1765	1.46023e-10	1.70199e-08	9	129738331	129753042	-	1891	PTGES	GO:0001516;GO:0001516;GO:0001516;GO:0002526;GO:0002544;GO:0004364;GO:0004667;GO:0005641;GO:0005737;GO:0005739;GO:0005789;GO:0006629;GO:0006631;GO:0006633;GO:0006693;GO:0006693;GO:0006693;GO:0006749;GO:0007165;GO:0008285;GO:0014070;GO:0016020;GO:0016020;GO:0016021;GO:0016853;GO:0019371;GO:0032496;GO:0032526;GO:0034097;GO:0043231;GO:0043295;GO:0048471;GO:0050220;GO:0050220;GO:0051592;GO:0055114;	K15729	EC:5.3.99.3	NOG67817	S	prostaglandin E synthase [Source:HGNCSymbol;Acc:HGNC:9599]	9536	O14684		1.1765
ENSG00000144802	1083.5	1491.05	675.944	0.453334	-1.14136	1.40277e-39	2.5797e-36	3	101827991	101861022	+	5902	NFKBIZ	GO:0005515;GO:0016607;GO:0036464;GO:0005515;GO:0005515;GO:0005634;GO:0005634;GO:0006357;GO:0016607;GO:0036464;GO:0050729;GO:0050852;GO:2000321;GO:0005515;GO:0005515;GO:0005634;GO:0005634;GO:0006357;GO:0016607;GO:0036464;GO:0050729;GO:0050852;GO:2000321;GO:0005515;GO:0005515;GO:0005634;GO:0005634;GO:0005634;GO:0006357;GO:0006954;GO:0016607;GO:0036464;GO:0050729;GO:0050852;GO:0050852;GO:2000321;GO:…	K14242	-	NOG283039	-	NFKB inhibitor zeta [Source:HGNCSymbol;Acc:HGNC:29805]	64332	Q9BYH8		1.14136
ENSG00000134321	1756.08	2414.14	1098.01	0.454827	-1.13661	8.64063e-13	1.38846e-10	2	6865806	6898239	+	4722	RSAD2	GO:0003824;GO:0003824;GO:0051536;GO:0051536;GO:0001650;GO:0002376;GO:0003824;GO:0003824;GO:0005515;GO:0005515;GO:0005739;GO:0005741;GO:0005743;GO:0005783;GO:0005783;GO:0005783;GO:0005789;GO:0005789;GO:0005794;GO:0005811;GO:0005811;GO:0009615;GO:0009615;GO:0016020;GO:0016032;GO:0034157;GO:0034157;GO:0034165;GO:0034165;GO:0035710;GO:0035710;GO:0043367;GO:0043367;GO:0043621;GO:0045071;GO:0045071;GO:…	K15045	-	NOG72023	S	radical S-adenosyl methionine domain containing 2[Source:HGNC Symbol;Acc:HGNC:30908]	91543	Q8WXG1		1.13661
ENSG00000156234	18.723	25.7069	11.7391	0.456651	-1.13084	0.0218451	0.164868	4	77511753	77611834	+	1431	CXCL13	GO:0002467;GO:0002518;GO:0002544;GO:0002920;GO:0005125;GO:0005576;GO:0005576;GO:0005576;GO:0005576;GO:0005576;GO:0005615;GO:0005615;GO:0005623;GO:0006935;GO:0006935;GO:0006935;GO:0006952;GO:0006952;GO:0006954;GO:0006954;GO:0006955;GO:0006955;GO:0006955;GO:0006955;GO:0007165;GO:0007166;GO:0007186;GO:0007204;GO:0007267;GO:0008009;GO:0008009;GO:0008009;GO:0008009;GO:0008201;GO:0010820;GO:0017134;GO:…	K10032	-	NOG41531	-	C-X-C motif chemokine ligand 13 [Source:HGNCSymbol;Acc:HGNC:10639]	10563	O43927;Q53X90		1.13084
ENSG00000089041	70.5716	96.5019	44.6412	0.462594	-1.11218	0.00324862	0.0444731	12	121132819	121188032	+	5546	P2RX7	GO:0001614;GO:0005216;GO:0005524;GO:0006811;GO:0016020;GO:0016020;GO:0016021;GO:0034220;GO:0035590;GO:0001614;GO:0005216;GO:0005524;GO:0006811;GO:0016020;GO:0016020;GO:0016021;GO:0034220;GO:0035590;GO:0000187;GO:0000902;GO:0001530;GO:0001530;GO:0001614;GO:0001614;GO:0001614;GO:0001845;GO:0001916;GO:0001934;GO:0002028;GO:0002931;GO:0004931;GO:0004931;GO:0004931;GO:0004931;GO:0004931;GO:0005102;GO:…	K05220	-	NOG38999	K	purinergic receptor P2X 7 [Source:HGNCSymbol;Acc:HGNC:8537]	5027	Q99572		1.11218
ENSG00000173110	71.7787	98.1	45.4574	0.463378	-1.10974	0.000980593	0.0185686	1	161524540	161526894	+	2355	HSPA6	GO:0000166;GO:0005515;GO:0005524;GO:0005524;GO:0005576;GO:0005634;GO:0005737;GO:0005737;GO:0005814;GO:0005829;GO:0005829;GO:0005886;GO:0006986;GO:0006986;GO:0008180;GO:0008180;GO:0016192;GO:0016887;GO:0019899;GO:0031072;GO:0031072;GO:0032991;GO:0034605;GO:0034620;GO:0034774;GO:0042026;GO:0042026;GO:0042623;GO:0042623;GO:0043312;GO:0044183;GO:0051082;GO:0051082;GO:0051085;GO:0051787;GO:0070062;GO:…	K03283	-	COG0443	O	heat shock protein family A (Hsp70) member 6[Source:HGNC Symbol;Acc:HGNC:5239]	3310	P17066;B3KSM6;A0A384NKX5		1.10974
ENSG00000023445	7923.5	10777.8	5069.18	0.470335	-1.08824	5.50474e-15	1.2312e-12	11	102317450	102339403	+	7518	BIRC3	GO:0002756;GO:0004842;GO:0004842;GO:0005515;GO:0005515;GO:0005634;GO:0005634;GO:0005654;GO:0005737;GO:0005737;GO:0005829;GO:0005829;GO:0006915;GO:0007166;GO:0007249;GO:0010803;GO:0016567;GO:0016579;GO:0016740;GO:0016740;GO:0031398;GO:0031398;GO:0033209;GO:0034121;GO:0035666;GO:0038061;GO:0039535;GO:0042981;GO:0042981;GO:0042981;GO:0043027;GO:0043066;GO:0043123;GO:0043154;GO:0045088;GO:0046872;GO:…	K16060	-	NOG243347	-	baculoviral IAP repeat containing 3 [Source:HGNCSymbol;Acc:HGNC:591]	330	Q13489		1.08824
ENSG00000241360	25.1626	16.1772	34.148	2.11087	1.07784	0.0115019	0.109344	22	37658723	37666932	+	2205	PDXP	GO:0000287;GO:0000287;GO:0004647;GO:0004721;GO:0004721;GO:0005515;GO:0005737;GO:0005737;GO:0005829;GO:0005856;GO:0005886;GO:0005911;GO:0006470;GO:0007088;GO:0015629;GO:0016020;GO:0016311;GO:0016311;GO:0016787;GO:0016791;GO:0016791;GO:0016791;GO:0030027;GO:0030496;GO:0030836;GO:0031072;GO:0031247;GO:0031258;GO:0032154;GO:0032361;GO:0032361;GO:0032465;GO:0032587;GO:0033883;GO:0033883;GO:0033883;GO:…	K07758	EC:3.1.3.74	COG0647	G	pyridoxal phosphatase [Source:HGNCSymbol;Acc:HGNC:30259]	57026	Q96GD0;A0A024R1I3		1.07784
ENSG00000121594	55.8325	75.7545	35.9105	0.474038	-1.07693	0.0015966	0.0268277	3	119524293	119559614	-	3213	CD80	GO:0001618;GO:0005515;GO:0005515;GO:0005886;GO:0005886;GO:0006955;GO:0007165;GO:0007166;GO:0009897;GO:0009967;GO:0009986;GO:0009986;GO:0015026;GO:0015026;GO:0015026;GO:0016020;GO:0016021;GO:0016032;GO:0019221;GO:0031295;GO:0031295;GO:0031295;GO:0031295;GO:0035556;GO:0042102;GO:0042130;GO:0045086;GO:0045425;GO:0045627;GO:0045893;GO:0046718;GO:0050731;GO:0051897;GO:0071222;GO:0098636;GO:0001618;GO:…	K05412	-	NOG42168	S	CD80 molecule [Source:HGNC Symbol;Acc:HGNC:1700]"	941	P33681;A0N0P2		1.07693
ENSG00000162924	1535.26	2077.23	993.297	0.478183	-1.06436	1.70763e-24	1.17762e-21	2	60881521	60931612	+	13172	REL	GO:0000122;GO:0000790;GO:0000977;GO:0000978;GO:0000981;GO:0000981;GO:0001228;GO:0003677;GO:0003677;GO:0003677;GO:0003682;GO:0003700;GO:0003700;GO:0003700;GO:0003700;GO:0005515;GO:0005634;GO:0005634;GO:0005634;GO:0005634;GO:0005634;GO:0005654;GO:0005654;GO:0005667;GO:0005737;GO:0005737;GO:0005737;GO:0005829;GO:0005829;GO:0006355;GO:0006355;GO:0006954;GO:0007249;GO:0007249;GO:0007249;GO:0007249;GO:…	K09254	-	NOG119056	S	REL proto-oncogene, NF-kB subunit [Source:HGNCSymbol;Acc:HGNC:9954]	5966	Q04864		1.06436
ENSG00000169248	139.889	188.726	91.0522	0.482456	-1.05153	1.67578e-05	0.000678139	4	76033682	76041415	-	1781	CXCL11	GO:0005125;GO:0005515;GO:0005576;GO:0005576;GO:0005576;GO:0005576;GO:0005615;GO:0005615;GO:0005623;GO:0006935;GO:0006935;GO:0006935;GO:0006935;GO:0006952;GO:0006952;GO:0006954;GO:0006954;GO:0006954;GO:0006954;GO:0006954;GO:0006955;GO:0006955;GO:0006955;GO:0006955;GO:0007165;GO:0007186;GO:0007189;GO:0007267;GO:0008009;GO:0008009;GO:0008009;GO:0008009;GO:0008009;GO:0008009;GO:0008201;GO:0010818;GO:…	K12672	-	NOG43433	-	C-X-C motif chemokine ligand 11 [Source:HGNCSymbol;Acc:HGNC:10638]	6373	O14625		1.05153
ENSG00000112096	35930.1	48442	23418.3	0.483429	-1.04862	7.55629e-52	6.25321e-48	6	159669069	159745186	-	16431	SOD2	GO:0000303;GO:0001315;GO:0001836;GO:0003069;GO:0004784;GO:0004784;GO:0004784;GO:0004784;GO:0004784;GO:0005739;GO:0005739;GO:0005739;GO:0005759;GO:0005759;GO:0005759;GO:0006357;GO:0006801;GO:0006801;GO:0006801;GO:0006801;GO:0008217;GO:0008285;GO:0016491;GO:0019430;GO:0019430;GO:0030145;GO:0030145;GO:0030145;GO:0030335;GO:0032364;GO:0034599;GO:0035722;GO:0042802;GO:0043524;GO:0046872;GO:0046872;GO:…	K04564	EC:1.15.1.1	COG0605	P	superoxide dismutase 2 [Source:HGNCSymbol;Acc:HGNC:11180]	6648	P04179;A0A384NL29		1.04862
ENSG00000121858	360.297	485.494	235.101	0.48425	-1.04617	1.40928e-11	1.88104e-09	3	172505508	172523475	-	3441	TNFSF10	GO:0005102;GO:0005125;GO:0005164;GO:0005164;GO:0005164;GO:0005515;GO:0005515;GO:0005576;GO:0005576;GO:0005615;GO:0005886;GO:0005887;GO:0006915;GO:0006915;GO:0006919;GO:0006955;GO:0006955;GO:0006955;GO:0007165;GO:0007165;GO:0007166;GO:0007267;GO:0008270;GO:0008584;GO:0016020;GO:0016020;GO:0016020;GO:0016021;GO:0032813;GO:0032868;GO:0042802;GO:0043065;GO:0043065;GO:0043123;GO:0043123;GO:0043280;GO:…	K04721	-	NOG46547	S	TNF superfamily member 10 [Source:HGNCSymbol;Acc:HGNC:11925]	8743	P50591;Q6IBA9		1.04617
ENSG00000130368	42.9908	57.4178	28.5638	0.497473	-1.00731	0.00185082	0.0299265	6	159890988	159917447	+	11111	MAS1	GO:0001595;GO:0001933;GO:0004930;GO:0004930;GO:0004930;GO:0007165;GO:0007186;GO:0007186;GO:0007186;GO:0007186;GO:0007250;GO:0007283;GO:0008284;GO:0008584;GO:0009986;GO:0014823;GO:0016020;GO:0016021;GO:0016021;GO:0016021;GO:0021766;GO:0034698;GO:0038166;GO:0042277;GO:0042493;GO:0043434;GO:0045740;GO:0050727;GO:0060732;GO:0071375;GO:0001595;GO:0001595;GO:0004930;GO:0004930;GO:0004930;GO:0004930;GO:…	K04303	-	NOG137333	S	MAS1 proto-oncogene, G protein-coupled receptor[Source:HGNC Symbol;Acc:HGNC:6899]	4142	P04201;W8W3P4		1.00731
ENSG00000118523	28.6248	38.2185	19.031	0.497953	-1.00592	0.0102944	0.101057	6	131948176	131951372	-	2338	CCN2	GO:0001502;GO:0001503;GO:0001525;GO:0001894;GO:0001934;GO:0001968;GO:0005178;GO:0005178;GO:0005515;GO:0005515;GO:0005520;GO:0005520;GO:0005520;GO:0005576;GO:0005576;GO:0005576;GO:0005576;GO:0005576;GO:0005615;GO:0005801;GO:0005829;GO:0005886;GO:0005938;GO:0006367;GO:0007155;GO:0007155;GO:0007160;GO:0007165;GO:0007229;GO:0007568;GO:0008022;GO:0008083;GO:0008201;GO:0008201;GO:0008201;GO:0008284;GO:…	K06827	-	NOG72934	S	cellular communication network factor 2 [Source:HGNCSymbol;Acc:HGNC:2500]	1490	P29279;Q5M8T4		1.00592

## Sheet: apotosis related genes
id	baseMean	baseMean_H37Rv	baseMean_1759c	foldChange(1759c/H37Rv)(1759c/H37Rv)	log2FoldChange	pval	padj	Chromosome	Start Site	End Site	Direction	Length	Name	GO	KEGG	EC	eggNOG	eggNOG_Class	Description	NCBI_GI	UniProtID
ENSG00000164251	2.41803	0	4.83606	Inf	Inf	0.02805	0.194087	5	76818933	76835315	+	2930	F2RL1	GO:0004930;GO:0004930;GO:0007186;GO:0007186;GO:0015057;GO:0015057;GO:0016020;GO:0016021;GO:0016021;GO:0016021;GO:0070493;GO:0070493;GO:0001965;GO:0001965;GO:0002286;GO:0002286;GO:0002376;GO:0002690;GO:0002741;GO:0003104;GO:0003104;GO:0004930;GO:0004930;GO:0004930;GO:0004930;GO:0004930;GO:0004930;GO:0005102;GO:0005515;GO:0005623;GO:0005769;GO:0005794;GO:0005886;GO:0005886;GO:0005886;GO:0005887;GO:…	K04234	-	NOG145128	S	F2R like trypsin receptor 1 [Source:HGNCSymbol;Acc:HGNC:3538]	2150	P55085		#VALUE!
ENSG00000140506	2.543	5.086	0	0	-Inf	0.00861779	0.0897063	15	74812716	74825757	+	4107	LMAN1L	GO:0016020;GO:0016020;GO:0000139;GO:0005537;GO:0005789;GO:0005793;GO:0006888;GO:0007029;GO:0007030;GO:0016020;GO:0016020;GO:0016020;GO:0016021;GO:0030134;GO:0030246;GO:0033116;GO:0062023;GO:0000139;GO:0005537;GO:0005789;GO:0005793;GO:0006888;GO:0007029;GO:0007030;GO:0016020;GO:0016020;GO:0016020;GO:0016021;GO:0030134;GO:0030246;GO:0033116;GO:0062023;	K10081	-	NOG292314	-	lectin, mannose binding 1 like [Source:HGNCSymbol;Acc:HGNC:6632]	79748	Q9HAT1		#VALUE!
ENSG00000006606	1.68886	3.37772	0	0	-Inf	0.0485145	0.267833	7	75769533	75789896	-	706	CCL26	GO:0001938;GO:0002548;GO:0002548;GO:0005125;GO:0005515;GO:0005576;GO:0005576;GO:0005576;GO:0005615;GO:0005615;GO:0005615;GO:0006935;GO:0006935;GO:0006954;GO:0006954;GO:0006955;GO:0006955;GO:0007165;GO:0007186;GO:0007267;GO:0008009;GO:0008009;GO:0008009;GO:0008009;GO:0008009;GO:0010818;GO:0030335;GO:0030593;GO:0030838;GO:0031728;GO:0043547;GO:0043547;GO:0048018;GO:0048020;GO:0048247;GO:0050921;GO:…	K21096	-	NOG69247	-	C-C motif chemokine ligand 26 [Source:HGNCSymbol;Acc:HGNC:10625]	10344	Q9Y258		#VALUE!
ENSG00000237693	3.55457	6.79424	0.314911	0.0463498	-4.43129	0.00620307	0.071346	5	150846523	150900736	+	2271	IRGM	GO:0000045;GO:0000139;GO:0000166;GO:0000421;GO:0001891;GO:0001934;GO:0002376;GO:0003924;GO:0005515;GO:0005525;GO:0005525;GO:0005525;GO:0005739;GO:0005789;GO:0005794;GO:0005829;GO:0005886;GO:0006914;GO:0006952;GO:0006954;GO:0010508;GO:0010800;GO:0016020;GO:0016020;GO:0016020;GO:0016787;GO:0019901;GO:0030670;GO:0031410;GO:0031648;GO:0033138;GO:0035458;GO:0042742;GO:0042995;GO:0043254;GO:0043539;GO:…	K14139	EC:3.6.5.-	NOG75482	-	immunity related GTPase M [Source:HGNCSymbol;Acc:HGNC:29597]	345611	A1A4Y4		4.43129
ENSG00000008118	3.88357	7.1015	0.665648	0.0937334	-3.41529	0.0116233	0.109993	1	209583714	209613939	+	3328	CAMK1G	GO:0000139;GO:0000166;GO:0003824;GO:0004672;GO:0004672;GO:0004674;GO:0004674;GO:0004683;GO:0004683;GO:0005516;GO:0005516;GO:0005524;GO:0005524;GO:0005524;GO:0005737;GO:0005794;GO:0005886;GO:0006468;GO:0006468;GO:0008152;GO:0016020;GO:0016301;GO:0016310;GO:0016740;GO:0004672;GO:0004672;GO:0005524;GO:0005524;GO:0006468;GO:0006468;GO:0000139;GO:0000166;GO:0003824;GO:0004672;GO:0004672;GO:0004674;GO:…	K08794	EC:2.7.11.17	COG0515	T	calcium/calmodulin dependent protein kinase IG[Source:HGNC Symbol;Acc:HGNC:14585]	57172	Q96NX5		3.41529
ENSG00000164400	68.7135	125.235	12.1924	0.0973562	-3.36058	3.64905e-29	3.77471e-26	5	132073789	132076170	+	788	CSF2	GO:0000165;GO:0001821;GO:0001892;GO:0005125;GO:0005125;GO:0005125;GO:0005125;GO:0005129;GO:0005129;GO:0005129;GO:0005515;GO:0005576;GO:0005576;GO:0005576;GO:0005576;GO:0005615;GO:0005615;GO:0005615;GO:0005615;GO:0006955;GO:0006955;GO:0008083;GO:0008083;GO:0008083;GO:0008284;GO:0008284;GO:0010468;GO:0010628;GO:0010744;GO:0019221;GO:0030099;GO:0030223;GO:0030224;GO:0030225;GO:0032747;GO:0034021;GO:…	K05427	-	NOG42131	R	colony stimulating factor 2 [Source:HGNCSymbol;Acc:HGNC:2434]	1437	P04141		3.36058
ENSG00000136244	11.9669	21.2899	2.64386	0.124184	-3.00945	1.57163e-05	0.000640692	7	22725884	22732002	+	2069	IL6	GO:0001781;GO:0002384;GO:0002446;GO:0002548;GO:0002675;GO:0002690;GO:0005125;GO:0005125;GO:0005125;GO:0005125;GO:0005138;GO:0005138;GO:0005138;GO:0005138;GO:0005138;GO:0005515;GO:0005576;GO:0005576;GO:0005576;GO:0005576;GO:0005615;GO:0005615;GO:0005615;GO:0005615;GO:0005623;GO:0005788;GO:0005896;GO:0006953;GO:0006953;GO:0006954;GO:0006955;GO:0006955;GO:0006959;GO:0007165;GO:0008083;GO:0008083;GO:…	K05405	-	NOG48083	-	interleukin 6 [Source:HGNC Symbol;Acc:HGNC:6018]"	3569	P05231;Q75MH2;B4DVM1		3.00945
ENSG00000126353	197.875	337.101	58.6502	0.173984	-2.52297	2.53754e-25	1.90904e-22	17	40553769	40565472	-	2508	CCR7	GO:0001768;GO:0001954;GO:0002407;GO:0002408;GO:0002606;GO:0002606;GO:0002885;GO:0002885;GO:0002922;GO:0002922;GO:0004930;GO:0004930;GO:0004930;GO:0004930;GO:0004950;GO:0004950;GO:0005623;GO:0005739;GO:0005886;GO:0005886;GO:0005886;GO:0005886;GO:0006935;GO:0006935;GO:0006935;GO:0006935;GO:0006954;GO:0006954;GO:0006954;GO:0006955;GO:0006955;GO:0006955;GO:0006955;GO:0007165;GO:0007186;GO:0007186;GO:…	K04182	-	NOG149643	S	C-C motif chemokine receptor 7 [Source:HGNCSymbol;Acc:HGNC:1608]	1236	P32248;A0N0Q0		2.52297
ENSG00000131203	50.2959	82.5307	18.0612	0.218842	-2.19204	1.0945e-11	1.50959e-09	8	39902275	39928790	+	3488	IDO1	GO:0019441;GO:0019441;GO:0020037;GO:0020037;GO:0046872;GO:0046872;GO:0019441;GO:0019441;GO:0020037;GO:0020037;GO:0046872;GO:0046872;GO:0002376;GO:0004833;GO:0005737;GO:0005737;GO:0005829;GO:0005829;GO:0006569;GO:0006569;GO:0006569;GO:0007565;GO:0009055;GO:0016491;GO:0019441;GO:0019441;GO:0019441;GO:0019441;GO:0020037;GO:0020037;GO:0022900;GO:0033754;GO:0033754;GO:0034354;GO:0046872;GO:0046872;GO:…	K00463	EC:1.13.11.52	NOG73554	S	indoleamine 2,3-dioxygenase 1 [Source:HGNCSymbol;Acc:HGNC:6059]	3620	P14902;A0A348GSI3		2.19204
ENSG00000108342	325.351	530.312	120.39	0.227018	-2.13912	2.65608e-41	6.03336e-38	17	40015361	40017813	+	2220	CSF3	GO:0005125;GO:0005125;GO:0005576;GO:0005576;GO:0006955;GO:0006955;GO:0007165;GO:0045639;GO:0045639;GO:0005125;GO:0005125;GO:0005125;GO:0005125;GO:0005125;GO:0005130;GO:0005130;GO:0005576;GO:0005576;GO:0005576;GO:0005576;GO:0005615;GO:0005615;GO:0005615;GO:0006955;GO:0006955;GO:0007165;GO:0007275;GO:0008083;GO:0008083;GO:0008284;GO:0008284;GO:0014068;GO:0019221;GO:0019221;GO:0019899;GO:0030838;GO:…	K05423	-	NOG47652	-	colony stimulating factor 3 [Source:HGNCSymbol;Acc:HGNC:2438]	1440	P09919;Q8N4W3		2.13912
ENSG00000110944	1858.76	2986.8	730.716	0.244649	-2.03122	2.05005e-37	3.39303e-34	12	56334174	56340410	+	1178	IL23A	GO:0001916;GO:0001916;GO:0002230;GO:0002230;GO:0002376;GO:0002827;GO:0002827;GO:0005125;GO:0005125;GO:0005125;GO:0005515;GO:0005576;GO:0005576;GO:0005576;GO:0005576;GO:0005615;GO:0005615;GO:0005788;GO:0006954;GO:0006955;GO:0006955;GO:0010536;GO:0010536;GO:0019221;GO:0032693;GO:0032725;GO:0032729;GO:0032733;GO:0032735;GO:0032740;GO:0032760;GO:0032816;GO:0032819;GO:0034105;GO:0038155;GO:0042098;GO:…	K05426	-	NOG42887	R	interleukin 23 subunit alpha [Source:HGNCSymbol;Acc:HGNC:15488]	51561	Q9NPF7		2.03122
ENSG00000267855	7.51976	11.822	3.21749	0.27216	-1.87747	0.0240516	0.175056	19	8308768	8321375	-	1392	NDUFA7	GO:0003735;GO:0005739;GO:0005739;GO:0005743;GO:0005743;GO:0005743;GO:0005747;GO:0005747;GO:0005761;GO:0006120;GO:0006120;GO:0006120;GO:0008137;GO:0008137;GO:0016020;GO:0032543;GO:0032981;GO:0042773;GO:0055114;GO:0070469;GO:0005743;GO:0008137;GO:0042773;GO:0003735;GO:0005739;GO:0005739;GO:0005743;GO:0005743;GO:0005743;GO:0005743;GO:0005747;GO:0005747;GO:0005761;GO:0006120;GO:0006120;GO:0006120;GO:…	K03951	-	NOG260277	-	NADH:ubiquinone oxidoreductase subunit A7[Source:HGNC Symbol;Acc:HGNC:7691]	4701	O95182		1.87747
ENSG00000124882	24.6278	38.2294	11.0261	0.28842	-1.79376	4.89603e-05	0.00164037	4	74365145	74388749	+	5713	EREG	GO:0000165;GO:0001525;GO:0001550;GO:0001550;GO:0001556;GO:0001556;GO:0001819;GO:0001819;GO:0005154;GO:0005154;GO:0005154;GO:0005515;GO:0005576;GO:0005576;GO:0005615;GO:0005615;GO:0005615;GO:0005615;GO:0005886;GO:0005887;GO:0007143;GO:0007143;GO:0007165;GO:0007173;GO:0007173;GO:0007173;GO:0007173;GO:0007267;GO:0007275;GO:0008083;GO:0008083;GO:0008083;GO:0008284;GO:0008284;GO:0008284;GO:0008284;GO:…	K09784	-	NOG40865	-	epiregulin [Source:HGNC Symbol;Acc:HGNC:3443]"	2069	O14944		1.79376
ENSG00000106018	10.9407	16.9396	4.94189	0.291737	-1.77726	0.00766791	0.0827864	7	159028175	159144867	-	5132	VIPR2	GO:0004888;GO:0004888;GO:0004930;GO:0004930;GO:0004930;GO:0004930;GO:0004999;GO:0004999;GO:0004999;GO:0004999;GO:0005886;GO:0005886;GO:0005886;GO:0005887;GO:0007165;GO:0007165;GO:0007166;GO:0007166;GO:0007186;GO:0007186;GO:0007186;GO:0007186;GO:0007190;GO:0007267;GO:0008528;GO:0016020;GO:0016020;GO:0016020;GO:0016021;GO:0016021;GO:0016021;GO:0017046;GO:0048662;GO:0004888;GO:0004888;GO:0004930;GO:…	K04590	-	NOG265142	-	vasoactive intestinal peptide receptor 2[Source:HGNC Symbol;Acc:HGNC:12695]	7434	P41587;X5D7Q6		1.77726
ENSG00000205755	25.9139	39.8552	11.9725	0.3004	-1.73504	5.28728e-05	0.00174322	X	1187549	1212723	-	1983	CRLF2	GO:0004896;GO:0004896;GO:0005515;GO:0005576;GO:0005886;GO:0005886;GO:0008284;GO:0009897;GO:0016020;GO:0016021;GO:0019221;GO:0019955;GO:0019976;GO:0033005;GO:0038111;GO:0043235;GO:1904894;GO:2000664;GO:0004896;GO:0004896;GO:0005515;GO:0005576;GO:0005886;GO:0005886;GO:0008284;GO:0009897;GO:0016020;GO:0016021;GO:0019221;GO:0019955;GO:0019976;GO:0033005;GO:0038111;GO:0043235;GO:1904894;GO:2000664;GO:…	K05078	-	NOG74051	S	cytokine receptor like factor 2 [Source:HGNCSymbol;Acc:HGNC:14281]	64109	Q9HC73;D0E2W4		1.73504
ENSG00000171855	7.71069	11.8075	3.61387	0.306066	-1.70809	0.0331395	0.214103	9	21077104	21077942	-	839	IFNB1	GO:0002250;GO:0002286;GO:0002312;GO:0002323;GO:0005125;GO:0005125;GO:0005125;GO:0005125;GO:0005125;GO:0005126;GO:0005126;GO:0005132;GO:0005132;GO:0005132;GO:0005132;GO:0005576;GO:0005576;GO:0005576;GO:0005576;GO:0005615;GO:0005615;GO:0006952;GO:0006952;GO:0006959;GO:0007166;GO:0007596;GO:0008811;GO:0009615;GO:0019221;GO:0030101;GO:0030183;GO:0033141;GO:0033141;GO:0035458;GO:0042100;GO:0042100;GO:…	K05415	-	NOG43895	-	interferon beta 1 [Source:HGNCSymbol;Acc:HGNC:5434]	3456	P01574		1.70809
ENSG00000104368	42.6248	64.7052	20.5445	0.317509	-1.65513	5.63171e-07	3.35289e-05	8	42174718	42207676	-	7085	PLAT	GO:0001666;GO:0004252;GO:0004252;GO:0004252;GO:0004252;GO:0004252;GO:0004252;GO:0005102;GO:0005515;GO:0005515;GO:0005515;GO:0005515;GO:0005576;GO:0005576;GO:0005576;GO:0005576;GO:0005615;GO:0005615;GO:0005615;GO:0005737;GO:0005737;GO:0006464;GO:0006508;GO:0006508;GO:0006508;GO:0006508;GO:0006508;GO:0006508;GO:0007596;GO:0008233;GO:0008236;GO:0009986;GO:0014909;GO:0014909;GO:0014909;GO:0014909;GO:…	K01343	EC:3.4.21.68	COG5640	O	plasminogen activator, tissue type [Source:HGNCSymbol;Acc:HGNC:9051]	5327	P00750		1.65513
ENSG00000203747	9.40239	4.73512	14.0697	2.97134	1.57111	0.0294885	0.200074	1	161541759	161550737	-	2958	FCGR3A	GO:0016020;GO:0016021;GO:0005576;GO:0005886;GO:0005886;GO:0005886;GO:0006955;GO:0009897;GO:0009897;GO:0016020;GO:0016021;GO:0019864;GO:0038096;GO:0050776;GO:0070062;GO:0005576;GO:0005886;GO:0005886;GO:0005886;GO:0006955;GO:0009897;GO:0009897;GO:0016020;GO:0016021;GO:0019864;GO:0038096;GO:0050776;GO:0070062;GO:0005576;GO:0005886;GO:0005886;GO:0005886;GO:0006955;GO:0009897;GO:0009897;GO:0016020;GO:…	K06463	-	NOG47725	-	Fc fragment of IgG receptor IIIa [Source:HGNCSymbol;Acc:HGNC:3619]	2214	P08637		1.57111
ENSG00000112394	396.444	592.403	200.486	0.338429	-1.56307	3.34752e-27	2.91604e-24	6	111087503	111231194	+	11237	SLC16A10	GO:0003333;GO:0005886;GO:0005886;GO:0005887;GO:0005887;GO:0006590;GO:0006865;GO:0008028;GO:0015171;GO:0015173;GO:0015173;GO:0015349;GO:0015349;GO:0015718;GO:0015801;GO:0016020;GO:0016021;GO:0016021;GO:0016323;GO:0016323;GO:0030054;GO:0043231;GO:0055085;GO:0055085;GO:0070327;GO:0070460;GO:0005887;GO:0005887;GO:0015173;GO:0015173;GO:0015349;GO:0015349;GO:0015801;GO:0016020;GO:0016021;GO:0055085;GO:…	K08187	-	COG0477	G	solute carrier family 16 member 10 [Source:HGNCSymbol;Acc:HGNC:17027]	117247	Q8TF71		1.56307
ENSG00000101349	12.0055	6.09011	17.921	2.94264	1.55711	0.0133564	0.120808	20	9537389	9839041	-	4929	PAK5	GO:0000166;GO:0001558;GO:0004672;GO:0004672;GO:0004674;GO:0004674;GO:0004674;GO:0004674;GO:0005515;GO:0005524;GO:0005524;GO:0005524;GO:0005634;GO:0005654;GO:0005737;GO:0005737;GO:0005739;GO:0006468;GO:0006468;GO:0006915;GO:0006915;GO:0006915;GO:0007010;GO:0007010;GO:0007010;GO:0007165;GO:0007346;GO:0008283;GO:0016301;GO:0016310;GO:0016477;GO:0016740;GO:0023014;GO:0031098;GO:0032147;GO:0000166;GO:…	K05736	EC:2.7.11.1	COG0515	T	p21 (RAC1) activated kinase 5 [Source:HGNCSymbol;Acc:HGNC:15916]	57144	Q9P286;B0AZM9		1.55711
ENSG00000184588	761.728	1135.39	388.069	0.341794	-1.5488	3.47615e-26	2.7397e-23	1	65792514	66374579	+	8930	PDE4B	GO:0001780;GO:0004114;GO:0004114;GO:0004115;GO:0004115;GO:0004115;GO:0005829;GO:0005829;GO:0005891;GO:0006198;GO:0007165;GO:0007165;GO:0007186;GO:0008081;GO:0008081;GO:0016787;GO:0030018;GO:0030552;GO:0030593;GO:0032729;GO:0032743;GO:0035690;GO:0044325;GO:0044325;GO:0046872;GO:0050852;GO:0050900;GO:0071222;GO:0071872;GO:0086004;GO:1901841;GO:1901898;GO:0000930;GO:0001780;GO:0001780;GO:0004114;GO:…	K13293	EC:3.1.4.53	NOG122287	R	phosphodiesterase 4B [Source:HGNCSymbol;Acc:HGNC:8781]	5142	Q07343;X5DNX5		1.5488
ENSG00000184588	761.728	1135.39	388.069	0.341794	-1.5488	3.47615e-26	2.7397e-23	1	65792514	66374579	+	8930	PDE4B	GO:0001780;GO:0004114;GO:0004114;GO:0004115;GO:0004115;GO:0004115;GO:0005829;GO:0005829;GO:0005891;GO:0006198;GO:0007165;GO:0007165;GO:0007186;GO:0008081;GO:0008081;GO:0016787;GO:0030018;GO:0030552;GO:0030593;GO:0032729;GO:0032743;GO:0035690;GO:0044325;GO:0044325;GO:0046872;GO:0050852;GO:0050900;GO:0071222;GO:0071872;GO:0086004;GO:1901841;GO:1901898;GO:0000930;GO:0001780;GO:0001780;GO:0004114;GO:…	K13293	EC:3.1.4.53	NOG122287	R	phosphodiesterase 4B [Source:HGNCSymbol;Acc:HGNC:8781]	5142	Q07343;X5DNX5		1.5488
ENSG00000166523	13.8609	20.49	7.23174	0.352941	-1.5025	0.0426946	0.248025	12	8533305	8540905	-	2364	CLEC4E	GO:0002221;GO:0002223;GO:0002292;GO:0002376;GO:0005509;GO:0005886;GO:0006955;GO:0016020;GO:0016021;GO:0030246;GO:0030246;GO:0038023;GO:0038094;GO:0038187;GO:0042742;GO:0045087;GO:0045087;GO:0046872;GO:0050715;GO:0016020;GO:0016021;GO:0016020;GO:0016021;GO:0016020;GO:0016021;	K10059	-	NOG328551	-	C-type lectin domain family 4 member E [Source:HGNCSymbol;Acc:HGNC:14555]	26253	Q9ULY5		1.5025
ENSG00000073756	4314.38	6375.67	2253.1	0.35339	-1.50066	3.19399e-50	1.76212e-46	1	186671791	186680423	-	5265	PTGS2	GO:0001516;GO:0001516;GO:0001516;GO:0001516;GO:0001516;GO:0001516;GO:0001525;GO:0004601;GO:0004601;GO:0004601;GO:0004666;GO:0004666;GO:0004666;GO:0004666;GO:0004666;GO:0005515;GO:0005637;GO:0005637;GO:0005640;GO:0005640;GO:0005737;GO:0005737;GO:0005737;GO:0005783;GO:0005783;GO:0005783;GO:0005788;GO:0005789;GO:0005789;GO:0005901;GO:0006629;GO:0006631;GO:0006633;GO:0006693;GO:0006954;GO:0006954;GO:…	K11987	EC:1.14.99.1	NOG39991	S	prostaglandin-endoperoxide synthase 2 [Source:HGNCSymbol;Acc:HGNC:9605]	5743	P35354		1.50066
ENSG00000182782	44.846	65.4433	24.2487	0.37053	-1.43234	6.63899e-06	0.000298592	12	122701293	122703357	-	2065	HCAR2	GO:0001781;GO:0004930;GO:0004930;GO:0004930;GO:0005886;GO:0005886;GO:0006915;GO:0007165;GO:0007186;GO:0007186;GO:0007186;GO:0007186;GO:0016020;GO:0016021;GO:0016021;GO:0016021;GO:0030054;GO:0033031;GO:0050995;GO:0070165;GO:0070553;	K08402	-	NOG148880	S	hydroxycarboxylic acid receptor 2 [Source:HGNCSymbol;Acc:HGNC:24827]	338442	Q8TDS4		1.43234
ENSG00000123358	40.6138	59.2109	22.0167	0.371835	-1.42726	1.93309e-05	0.000761775	12	52022832	52059507	+	7295	NR4A1	GO:0003677;GO:0003677;GO:0004879;GO:0004879;GO:0005634;GO:0005634;GO:0006355;GO:0006355;GO:0030522;GO:0000790;GO:0000977;GO:0000978;GO:0000981;GO:0001228;GO:0001938;GO:0002042;GO:0003677;GO:0003677;GO:0003677;GO:0003677;GO:0003677;GO:0003700;GO:0003700;GO:0003707;GO:0003707;GO:0004879;GO:0004879;GO:0004879;GO:0005515;GO:0005634;GO:0005634;GO:0005634;GO:0005634;GO:0005634;GO:0005654;GO:0005654;GO:…	K04465	-	NOG245120	-	nuclear receptor subfamily 4 group A member 1[Source:HGNC Symbol;Acc:HGNC:7980]	3164	P22736;A0A024R126		1.42726
ENSG00000128271	11.8911	17.3219	6.46026	0.372953	-1.42293	0.042022	0.245936	22	24417879	24442357	+	4190	ADORA2A	GO:0001609;GO:0001609;GO:0001609;GO:0001973;GO:0001973;GO:0004930;GO:0004930;GO:0004930;GO:0005886;GO:0007165;GO:0007186;GO:0007186;GO:0007186;GO:0016020;GO:0016021;GO:0016021;GO:0016021;GO:0000139;GO:0001609;GO:0001609;GO:0001609;GO:0001973;GO:0001973;GO:0004930;GO:0004930;GO:0004930;GO:0005515;GO:0005515;GO:0005886;GO:0005886;GO:0005887;GO:0005887;GO:0006909;GO:0006915;GO:0006954;GO:0006968;GO:…	K04266	-	NOG287824	-	adenosine A2a receptor [Source:HGNCSymbol;Acc:HGNC:263]	135	P29274;B3KVQ4;X5DNB4		1.42293
ENSG00000081041	4684.65	6814.37	2554.94	0.374933	-1.41529	4.10422e-96	6.79289e-92	4	74097040	74099196	-	1398	CXCL2	GO:0002237;GO:0005125;GO:0005515;GO:0005576;GO:0005576;GO:0005576;GO:0005576;GO:0005615;GO:0005615;GO:0005615;GO:0006935;GO:0006935;GO:0006935;GO:0006935;GO:0006952;GO:0006952;GO:0006954;GO:0006954;GO:0006954;GO:0006955;GO:0006955;GO:0006955;GO:0007165;GO:0007186;GO:0008009;GO:0008009;GO:0008009;GO:0008009;GO:0019221;GO:0030593;GO:0030595;GO:0045236;GO:0060326;GO:0061844;GO:0070098;GO:0071222;	K05505	-	NOG83801	S	C-X-C motif chemokine ligand 2 [Source:HGNCSymbol;Acc:HGNC:4603]	2920	P19875;A0A024RDD9		1.41529
ENSG00000136634	13.2729	19.2683	7.27739	0.377686	-1.40474	0.0167471	0.139078	1	206767602	206774541	-	3439	IL10	GO:0001818;GO:0001818;GO:0001938;GO:0002237;GO:0002740;GO:0002875;GO:0002904;GO:0005125;GO:0005125;GO:0005125;GO:0005125;GO:0005125;GO:0005141;GO:0005141;GO:0005515;GO:0005515;GO:0005576;GO:0005576;GO:0005576;GO:0005576;GO:0005615;GO:0005615;GO:0005615;GO:0005615;GO:0006955;GO:0006955;GO:0006955;GO:0007165;GO:0007253;GO:0007568;GO:0008083;GO:0008285;GO:0008285;GO:0010033;GO:0010468;GO:0010507;GO:…	K05443	-	NOG43085	-	interleukin 10 [Source:HGNC Symbol;Acc:HGNC:5962]"	3586	P22301;Q6FGW4		1.40474
ENSG00000153234	123.081	178.537	67.6246	0.378771	-1.4006	1.05885e-12	1.66905e-10	2	156324437	156342348	-	3963	NR4A2	GO:0000122;GO:0000790;GO:0000977;GO:0000977;GO:0000978;GO:0000978;GO:0000981;GO:0001228;GO:0001228;GO:0001666;GO:0001764;GO:0001764;GO:0001975;GO:0003677;GO:0003677;GO:0003677;GO:0003677;GO:0003677;GO:0003700;GO:0003700;GO:0003707;GO:0003707;GO:0004879;GO:0004879;GO:0004879;GO:0004879;GO:0005515;GO:0005634;GO:0005634;GO:0005634;GO:0005634;GO:0005634;GO:0005634;GO:0005634;GO:0005654;GO:0005667;GO:…	K08558	-	NOG245120	-	nuclear receptor subfamily 4 group A member 2[Source:HGNC Symbol;Acc:HGNC:7981]	4929	P43354;F1D8N6;Q53EL4		1.4006
ENSG00000138378	14.316	20.5663	8.06573	0.392182	-1.3504	0.0187638	0.150174	2	191029576	191151596	-	4606	STAT4	GO:0000790;GO:0000978;GO:0000981;GO:0001228;GO:0003677;GO:0003677;GO:0003677;GO:0003700;GO:0003700;GO:0003700;GO:0005515;GO:0005634;GO:0005634;GO:0005634;GO:0005634;GO:0005654;GO:0005737;GO:0005829;GO:0005829;GO:0006355;GO:0006355;GO:0006952;GO:0007165;GO:0007165;GO:0007259;GO:0007259;GO:0019221;GO:0019221;GO:0019221;GO:0019221;GO:0035722;GO:0038114;GO:0038155;GO:0042127;GO:0042802;GO:0043434;GO:…	K11222	-	NOG267627	-	signal transducer and activator of transcription 4[Source:HGNC Symbol;Acc:HGNC:11365]	6775	Q14765		1.3504
ENSG00000078401	87.6102	124.631	50.5894	0.405914	-1.30076	1.5687e-08	1.29172e-06	6	12290361	12297194	+	2035	EDN1	GO:0000122;GO:0001501;GO:0001516;GO:0001569;GO:0001666;GO:0001666;GO:0001701;GO:0001821;GO:0003100;GO:0005102;GO:0005125;GO:0005179;GO:0005515;GO:0005576;GO:0005576;GO:0005576;GO:0005576;GO:0005615;GO:0005615;GO:0005615;GO:0005623;GO:0005737;GO:0006885;GO:0007166;GO:0007186;GO:0007186;GO:0007193;GO:0007204;GO:0007204;GO:0007205;GO:0007267;GO:0007507;GO:0007585;GO:0007589;GO:0008217;GO:0008217;GO:…	K16366	-	NOG46593	S	endothelin 1 [Source:HGNC Symbol;Acc:HGNC:3176]"	1906	P05305;Q6FH53		1.30076
ENSG00000255398	38.649	54.7272	22.5709	0.412425	-1.2778	0.000178252	0.00470533	12	122714756	122716811	-	2056	HCAR3	GO:0004930;GO:0004930;GO:0004930;GO:0004930;GO:0005886;GO:0005886;GO:0005887;GO:0007165;GO:0007186;GO:0007186;GO:0007186;GO:0007186;GO:0007186;GO:0016020;GO:0016021;GO:0016021;GO:0016021;GO:0030054;	K08402	-	-	-	hydroxycarboxylic acid receptor 3 [Source:HGNCSymbol;Acc:HGNC:16824]	8843	P49019		1.2778
ENSG00000163739	6680.68	9414.17	3947.2	0.419282	-1.25401	2.67211e-45	8.84523e-42	4	73869393	73871308	+	1362	CXCL1	GO:0005102;GO:0005125;GO:0005576;GO:0005576;GO:0005576;GO:0005576;GO:0005615;GO:0005615;GO:0005615;GO:0006935;GO:0006935;GO:0006935;GO:0006952;GO:0006952;GO:0006954;GO:0006954;GO:0006954;GO:0006955;GO:0006955;GO:0006955;GO:0007165;GO:0007186;GO:0007186;GO:0007399;GO:0008009;GO:0008009;GO:0008009;GO:0008009;GO:0008047;GO:0008083;GO:0008083;GO:0008285;GO:0019221;GO:0030036;GO:0030593;GO:0030595;GO:…	K05505	-	NOG266004	-	C-X-C motif chemokine ligand 1 [Source:HGNCSymbol;Acc:HGNC:4602]	2919	P09341		1.25401
ENSG00000144802	1083.5	1491.05	675.944	0.453334	-1.14136	1.40277e-39	2.5797e-36	3	101827991	101861022	+	5902	NFKBIZ	GO:0005515;GO:0016607;GO:0036464;GO:0005515;GO:0005515;GO:0005634;GO:0005634;GO:0006357;GO:0016607;GO:0036464;GO:0050729;GO:0050852;GO:2000321;GO:0005515;GO:0005515;GO:0005634;GO:0005634;GO:0006357;GO:0016607;GO:0036464;GO:0050729;GO:0050852;GO:2000321;GO:0005515;GO:0005515;GO:0005634;GO:0005634;GO:0005634;GO:0006357;GO:0006954;GO:0016607;GO:0036464;GO:0050729;GO:0050852;GO:0050852;GO:2000321;GO:…	K14242	-	NOG283039	-	NFKB inhibitor zeta [Source:HGNCSymbol;Acc:HGNC:29805]	64332	Q9BYH8		1.14136
ENSG00000134321	1756.08	2414.14	1098.01	0.454827	-1.13661	8.64063e-13	1.38846e-10	2	6865806	6898239	+	4722	RSAD2	GO:0003824;GO:0003824;GO:0051536;GO:0051536;GO:0001650;GO:0002376;GO:0003824;GO:0003824;GO:0005515;GO:0005515;GO:0005739;GO:0005741;GO:0005743;GO:0005783;GO:0005783;GO:0005783;GO:0005789;GO:0005789;GO:0005794;GO:0005811;GO:0005811;GO:0009615;GO:0009615;GO:0016020;GO:0016032;GO:0034157;GO:0034157;GO:0034165;GO:0034165;GO:0035710;GO:0035710;GO:0043367;GO:0043367;GO:0043621;GO:0045071;GO:0045071;GO:…	K15045	-	NOG72023	S	radical S-adenosyl methionine domain containing 2[Source:HGNC Symbol;Acc:HGNC:30908]	91543	Q8WXG1		1.13661
ENSG00000156234	18.723	25.7069	11.7391	0.456651	-1.13084	0.0218451	0.164868	4	77511753	77611834	+	1431	CXCL13	GO:0002467;GO:0002518;GO:0002544;GO:0002920;GO:0005125;GO:0005576;GO:0005576;GO:0005576;GO:0005576;GO:0005576;GO:0005615;GO:0005615;GO:0005623;GO:0006935;GO:0006935;GO:0006935;GO:0006952;GO:0006952;GO:0006954;GO:0006954;GO:0006955;GO:0006955;GO:0006955;GO:0006955;GO:0007165;GO:0007166;GO:0007186;GO:0007204;GO:0007267;GO:0008009;GO:0008009;GO:0008009;GO:0008009;GO:0008201;GO:0010820;GO:0017134;GO:…	K10032	-	NOG41531	-	C-X-C motif chemokine ligand 13 [Source:HGNCSymbol;Acc:HGNC:10639]	10563	O43927;Q53X90		1.13084
ENSG00000089041	70.5716	96.5019	44.6412	0.462594	-1.11218	0.00324862	0.0444731	12	121132819	121188032	+	5546	P2RX7	GO:0001614;GO:0005216;GO:0005524;GO:0006811;GO:0016020;GO:0016020;GO:0016021;GO:0034220;GO:0035590;GO:0001614;GO:0005216;GO:0005524;GO:0006811;GO:0016020;GO:0016020;GO:0016021;GO:0034220;GO:0035590;GO:0000187;GO:0000902;GO:0001530;GO:0001530;GO:0001614;GO:0001614;GO:0001614;GO:0001845;GO:0001916;GO:0001934;GO:0002028;GO:0002931;GO:0004931;GO:0004931;GO:0004931;GO:0004931;GO:0004931;GO:0005102;GO:…	K05220	-	NOG38999	K	purinergic receptor P2X 7 [Source:HGNCSymbol;Acc:HGNC:8537]	5027	Q99572		1.11218
ENSG00000089041	70.5716	96.5019	44.6412	0.462594	-1.11218	0.00324862	0.0444731	12	121132819	121188032	+	5546	P2RX7	GO:0001614;GO:0005216;GO:0005524;GO:0006811;GO:0016020;GO:0016020;GO:0016021;GO:0034220;GO:0035590;GO:0001614;GO:0005216;GO:0005524;GO:0006811;GO:0016020;GO:0016020;GO:0016021;GO:0034220;GO:0035590;GO:0000187;GO:0000902;GO:0001530;GO:0001530;GO:0001614;GO:0001614;GO:0001614;GO:0001845;GO:0001916;GO:0001934;GO:0002028;GO:0002931;GO:0004931;GO:0004931;GO:0004931;GO:0004931;GO:0004931;GO:0005102;GO:…	K05220	-	NOG38999	K	purinergic receptor P2X 7 [Source:HGNCSymbol;Acc:HGNC:8537]	5027	Q99572		1.11218
ENSG00000173110	71.7787	98.1	45.4574	0.463378	-1.10974	0.000980593	0.0185686	1	161524540	161526894	+	2355	HSPA6	GO:0000166;GO:0005515;GO:0005524;GO:0005524;GO:0005576;GO:0005634;GO:0005737;GO:0005737;GO:0005814;GO:0005829;GO:0005829;GO:0005886;GO:0006986;GO:0006986;GO:0008180;GO:0008180;GO:0016192;GO:0016887;GO:0019899;GO:0031072;GO:0031072;GO:0032991;GO:0034605;GO:0034620;GO:0034774;GO:0042026;GO:0042026;GO:0042623;GO:0042623;GO:0043312;GO:0044183;GO:0051082;GO:0051082;GO:0051085;GO:0051787;GO:0070062;GO:…	K03283	-	COG0443	O	heat shock protein family A (Hsp70) member 6[Source:HGNC Symbol;Acc:HGNC:5239]	3310	P17066;B3KSM6;A0A384NKX5		1.10974
ENSG00000185745	4712.68	6430.35	2995.02	0.465764	-1.10233	7.11284e-14	1.30805e-11	10	89392546	89406487	+	4614	IFIT1	GO:0002376;GO:0003723;GO:0003723;GO:0005515;GO:0005515;GO:0005515;GO:0005515;GO:0005737;GO:0005737;GO:0005737;GO:0005737;GO:0005829;GO:0005829;GO:0005829;GO:0009615;GO:0009615;GO:0009615;GO:0009615;GO:0016032;GO:0019060;GO:0032091;GO:0043657;GO:0045070;GO:0045071;GO:0045071;GO:0045087;GO:0050688;GO:0050688;GO:0051097;GO:0051607;GO:0051607;GO:0060337;GO:0071357;GO:0071357;GO:0071357;GO:0071360;GO:…	K14217	-	NOG311487	-	interferon induced protein with tetratricopeptiderepeats 1 [Source:HGNC Symbol;Acc:HGNC:5407]	3434	P09914		1.10233
ENSG00000023445	7923.5	10777.8	5069.18	0.470335	-1.08824	5.50474e-15	1.2312e-12	11	102317450	102339403	+	7518	BIRC3	GO:0002756;GO:0004842;GO:0004842;GO:0005515;GO:0005515;GO:0005634;GO:0005634;GO:0005654;GO:0005737;GO:0005737;GO:0005829;GO:0005829;GO:0006915;GO:0007166;GO:0007249;GO:0010803;GO:0016567;GO:0016579;GO:0016740;GO:0016740;GO:0031398;GO:0031398;GO:0033209;GO:0034121;GO:0035666;GO:0038061;GO:0039535;GO:0042981;GO:0042981;GO:0042981;GO:0043027;GO:0043066;GO:0043123;GO:0043154;GO:0045088;GO:0046872;GO:…	K16060	-	NOG243347	-	baculoviral IAP repeat containing 3 [Source:HGNCSymbol;Acc:HGNC:591]	330	Q13489		1.08824
ENSG00000121594	55.8325	75.7545	35.9105	0.474038	-1.07693	0.0015966	0.0268277	3	119524293	119559614	-	3213	CD80	GO:0001618;GO:0005515;GO:0005515;GO:0005886;GO:0005886;GO:0006955;GO:0007165;GO:0007166;GO:0009897;GO:0009967;GO:0009986;GO:0009986;GO:0015026;GO:0015026;GO:0015026;GO:0016020;GO:0016021;GO:0016032;GO:0019221;GO:0031295;GO:0031295;GO:0031295;GO:0031295;GO:0035556;GO:0042102;GO:0042130;GO:0045086;GO:0045425;GO:0045627;GO:0045893;GO:0046718;GO:0050731;GO:0051897;GO:0071222;GO:0098636;GO:0001618;GO:…	K05412	-	NOG42168	S	CD80 molecule [Source:HGNC Symbol;Acc:HGNC:1700]"	941	P33681;A0N0P2		1.07693
ENSG00000162924	1535.26	2077.23	993.297	0.478183	-1.06436	1.70763e-24	1.17762e-21	2	60881521	60931612	+	13172	REL	GO:0000122;GO:0000790;GO:0000977;GO:0000978;GO:0000981;GO:0000981;GO:0001228;GO:0003677;GO:0003677;GO:0003677;GO:0003682;GO:0003700;GO:0003700;GO:0003700;GO:0003700;GO:0005515;GO:0005634;GO:0005634;GO:0005634;GO:0005634;GO:0005634;GO:0005654;GO:0005654;GO:0005667;GO:0005737;GO:0005737;GO:0005737;GO:0005829;GO:0005829;GO:0006355;GO:0006355;GO:0006954;GO:0007249;GO:0007249;GO:0007249;GO:0007249;GO:…	K09254	-	NOG119056	S	REL proto-oncogene, NF-kB subunit [Source:HGNCSymbol;Acc:HGNC:9954]	5966	Q04864		1.06436
ENSG00000169248	139.889	188.726	91.0522	0.482456	-1.05153	1.67578e-05	0.000678139	4	76033682	76041415	-	1781	CXCL11	GO:0005125;GO:0005515;GO:0005576;GO:0005576;GO:0005576;GO:0005576;GO:0005615;GO:0005615;GO:0005623;GO:0006935;GO:0006935;GO:0006935;GO:0006935;GO:0006952;GO:0006952;GO:0006954;GO:0006954;GO:0006954;GO:0006954;GO:0006954;GO:0006955;GO:0006955;GO:0006955;GO:0006955;GO:0007165;GO:0007186;GO:0007189;GO:0007267;GO:0008009;GO:0008009;GO:0008009;GO:0008009;GO:0008009;GO:0008009;GO:0008201;GO:0010818;GO:…	K12672	-	NOG43433	-	C-X-C motif chemokine ligand 11 [Source:HGNCSymbol;Acc:HGNC:10638]	6373	O14625		1.05153
ENSG00000112096	35930.1	48442	23418.3	0.483429	-1.04862	7.55629e-52	6.25321e-48	6	159669069	159745186	-	16431	SOD2	GO:0000303;GO:0001315;GO:0001836;GO:0003069;GO:0004784;GO:0004784;GO:0004784;GO:0004784;GO:0004784;GO:0005739;GO:0005739;GO:0005739;GO:0005759;GO:0005759;GO:0005759;GO:0006357;GO:0006801;GO:0006801;GO:0006801;GO:0006801;GO:0008217;GO:0008285;GO:0016491;GO:0019430;GO:0019430;GO:0030145;GO:0030145;GO:0030145;GO:0030335;GO:0032364;GO:0034599;GO:0035722;GO:0042802;GO:0043524;GO:0046872;GO:0046872;GO:…	K04564	EC:1.15.1.1	COG0605	P	superoxide dismutase 2 [Source:HGNCSymbol;Acc:HGNC:11180]	6648	P04179;A0A384NL29		1.04862
ENSG00000121858	360.297	485.494	235.101	0.48425	-1.04617	1.40928e-11	1.88104e-09	3	172505508	172523475	-	3441	TNFSF10	GO:0005102;GO:0005125;GO:0005164;GO:0005164;GO:0005164;GO:0005515;GO:0005515;GO:0005576;GO:0005576;GO:0005615;GO:0005886;GO:0005887;GO:0006915;GO:0006915;GO:0006919;GO:0006955;GO:0006955;GO:0006955;GO:0007165;GO:0007165;GO:0007166;GO:0007267;GO:0008270;GO:0008584;GO:0016020;GO:0016020;GO:0016020;GO:0016021;GO:0032813;GO:0032868;GO:0042802;GO:0043065;GO:0043065;GO:0043123;GO:0043123;GO:0043280;GO:…	K04721	-	NOG46547	S	TNF superfamily member 10 [Source:HGNCSymbol;Acc:HGNC:11925]	8743	P50591;Q6IBA9		1.04617
ENSG00000130368	42.9908	57.4178	28.5638	0.497473	-1.00731	0.00185082	0.0299265	6	159890988	159917447	+	11111	MAS1	GO:0001595;GO:0001933;GO:0004930;GO:0004930;GO:0004930;GO:0007165;GO:0007186;GO:0007186;GO:0007186;GO:0007186;GO:0007250;GO:0007283;GO:0008284;GO:0008584;GO:0009986;GO:0014823;GO:0016020;GO:0016021;GO:0016021;GO:0016021;GO:0021766;GO:0034698;GO:0038166;GO:0042277;GO:0042493;GO:0043434;GO:0045740;GO:0050727;GO:0060732;GO:0071375;GO:0001595;GO:0001595;GO:0004930;GO:0004930;GO:0004930;GO:0004930;GO:…	K04303	-	NOG137333	S	MAS1 proto-oncogene, G protein-coupled receptor[Source:HGNC Symbol;Acc:HGNC:6899]	4142	P04201;W8W3P4		1.00731
ENSG00000118523	28.6248	38.2185	19.031	0.497953	-1.00592	0.0102944	0.101057	6	131948176	131951372	-	2338	CCN2	GO:0001502;GO:0001503;GO:0001525;GO:0001894;GO:0001934;GO:0001968;GO:0005178;GO:0005178;GO:0005515;GO:0005515;GO:0005520;GO:0005520;GO:0005520;GO:0005576;GO:0005576;GO:0005576;GO:0005576;GO:0005576;GO:0005615;GO:0005801;GO:0005829;GO:0005886;GO:0005938;GO:0006367;GO:0007155;GO:0007155;GO:0007160;GO:0007165;GO:0007229;GO:0007568;GO:0008022;GO:0008083;GO:0008201;GO:0008201;GO:0008201;GO:0008284;GO:…	K06827	-	NOG72934	S	cellular communication network factor 2 [Source:HGNCSymbol;Acc:HGNC:2500]	1490	P29279;Q5M8T4		1.00592

## Sheet: immune related genes
id	baseMean	baseMean_H37Rv	baseMean_1759c	foldChange(1759c/H37Rv)(1759c/H37Rv)	log2FoldChange	pval	padj	Chromosome	Start Site	End Site	Direction	Length	Name	GO	KEGG	EC	eggNOG	eggNOG_Class	Description	NCBI_GI	UniProtID
ENSG00000006606	1.68886	3.37772	0	0	-Inf	0.0485145	0.267833	7	75769533	75789896	-	706	CCL26	GO:0001938;GO:0002548;GO:0002548;GO:0005125;GO:0005515;GO:0005576;GO:0005576;GO:0005576;GO:0005615;GO:0005615;GO:0005615;GO:0006935;GO:0006935;GO:0006954;GO:0006954;GO:0006955;GO:0006955;GO:0007165;GO:0007186;GO:0007267;GO:0008009;GO:0008009;GO:0008009;GO:0008009;GO:0008009;GO:0010818;GO:0030335;GO:0030593;GO:0030838;GO:0031728;GO:0043547;GO:0043547;GO:0048018;GO:0048020;GO:0048247;GO:0050921;GO:…	K21096	-	NOG69247	-	C-C motif chemokine ligand 26 [Source:HGNCSymbol;Acc:HGNC:10625]	10344	Q9Y258		#VALUE!
ENSG00000164400	68.7135	125.235	12.1924	0.0973562	-3.36058	3.64905e-29	3.77471e-26	5	132073789	132076170	+	788	CSF2	GO:0000165;GO:0001821;GO:0001892;GO:0005125;GO:0005125;GO:0005125;GO:0005125;GO:0005129;GO:0005129;GO:0005129;GO:0005515;GO:0005576;GO:0005576;GO:0005576;GO:0005576;GO:0005615;GO:0005615;GO:0005615;GO:0005615;GO:0006955;GO:0006955;GO:0008083;GO:0008083;GO:0008083;GO:0008284;GO:0008284;GO:0010468;GO:0010628;GO:0010744;GO:0019221;GO:0030099;GO:0030223;GO:0030224;GO:0030225;GO:0032747;GO:0034021;GO:…	K05427	-	NOG42131	R	colony stimulating factor 2 [Source:HGNCSymbol;Acc:HGNC:2434]	1437	P04141		3.36058
ENSG00000136244	11.9669	21.2899	2.64386	0.124184	-3.00945	1.57163e-05	0.000640692	7	22725884	22732002	+	2069	IL6	GO:0001781;GO:0002384;GO:0002446;GO:0002548;GO:0002675;GO:0002690;GO:0005125;GO:0005125;GO:0005125;GO:0005125;GO:0005138;GO:0005138;GO:0005138;GO:0005138;GO:0005138;GO:0005515;GO:0005576;GO:0005576;GO:0005576;GO:0005576;GO:0005615;GO:0005615;GO:0005615;GO:0005615;GO:0005623;GO:0005788;GO:0005896;GO:0006953;GO:0006953;GO:0006954;GO:0006955;GO:0006955;GO:0006959;GO:0007165;GO:0008083;GO:0008083;GO:…	K05405	-	NOG48083	-	interleukin 6 [Source:HGNC Symbol;Acc:HGNC:6018]"	3569	P05231;Q75MH2;B4DVM1		3.00945
ENSG00000126353	197.875	337.101	58.6502	0.173984	-2.52297	2.53754e-25	1.90904e-22	17	40553769	40565472	-	2508	CCR7	GO:0001768;GO:0001954;GO:0002407;GO:0002408;GO:0002606;GO:0002606;GO:0002885;GO:0002885;GO:0002922;GO:0002922;GO:0004930;GO:0004930;GO:0004930;GO:0004930;GO:0004950;GO:0004950;GO:0005623;GO:0005739;GO:0005886;GO:0005886;GO:0005886;GO:0005886;GO:0006935;GO:0006935;GO:0006935;GO:0006935;GO:0006954;GO:0006954;GO:0006954;GO:0006955;GO:0006955;GO:0006955;GO:0006955;GO:0007165;GO:0007186;GO:0007186;GO:…	K04182	-	NOG149643	S	C-C motif chemokine receptor 7 [Source:HGNCSymbol;Acc:HGNC:1608]	1236	P32248;A0N0Q0		2.52297
ENSG00000206073	54.0489	90.5283	17.5695	0.194077	-2.3653	2.19843e-14	4.49213e-12	18	63637259	63644256	-	1971	SERPINB4	GO:0002020;GO:0004867;GO:0004867;GO:0005615;GO:0005615;GO:0005615;GO:0005737;GO:0010466;GO:0010951;GO:0019899;GO:0030162;GO:0030414;GO:0042270;GO:0005615;GO:0005615;GO:0005615;GO:0005615;	K13963	-	COG4826	O	serpin family B member 4 [Source:HGNCSymbol;Acc:HGNC:10570]	6318	P48594		2.3653
ENSG00000137265	6.67532	11.0779	2.27276	0.205161	-2.28517	0.0154162	0.132204	6	391752	411443	+	5881	IRF4	GO:0000788;GO:0000790;GO:0000978;GO:0000981;GO:0000981;GO:0001228;GO:0002376;GO:0003677;GO:0003700;GO:0003700;GO:0003700;GO:0003700;GO:0005515;GO:0005515;GO:0005634;GO:0005634;GO:0005654;GO:0005829;GO:0005829;GO:0006355;GO:0006355;GO:0008134;GO:0016020;GO:0019221;GO:0034122;GO:0042110;GO:0042832;GO:0042832;GO:0043011;GO:0043388;GO:0043565;GO:0043565;GO:0043966;GO:0043967;GO:0044212;GO:0044212;GO:…	K09445	-	NOG39558	-	interferon regulatory factor 4 [Source:HGNCSymbol;Acc:HGNC:6119]	3662	Q15306		2.28517
ENSG00000108342	325.351	530.312	120.39	0.227018	-2.13912	2.65608e-41	6.03336e-38	17	40015361	40017813	+	2220	CSF3	GO:0005125;GO:0005125;GO:0005576;GO:0005576;GO:0006955;GO:0006955;GO:0007165;GO:0045639;GO:0045639;GO:0005125;GO:0005125;GO:0005125;GO:0005125;GO:0005125;GO:0005130;GO:0005130;GO:0005576;GO:0005576;GO:0005576;GO:0005576;GO:0005615;GO:0005615;GO:0005615;GO:0006955;GO:0006955;GO:0007165;GO:0007275;GO:0008083;GO:0008083;GO:0008284;GO:0008284;GO:0014068;GO:0019221;GO:0019221;GO:0019899;GO:0030838;GO:…	K05423	-	NOG47652	-	colony stimulating factor 3 [Source:HGNCSymbol;Acc:HGNC:2438]	1440	P09919;Q8N4W3		2.13912
ENSG00000110944	1858.76	2986.8	730.716	0.244649	-2.03122	2.05005e-37	3.39303e-34	12	56334174	56340410	+	1178	IL23A	GO:0001916;GO:0001916;GO:0002230;GO:0002230;GO:0002376;GO:0002827;GO:0002827;GO:0005125;GO:0005125;GO:0005125;GO:0005515;GO:0005576;GO:0005576;GO:0005576;GO:0005576;GO:0005615;GO:0005615;GO:0005788;GO:0006954;GO:0006955;GO:0006955;GO:0010536;GO:0010536;GO:0019221;GO:0032693;GO:0032725;GO:0032729;GO:0032733;GO:0032735;GO:0032740;GO:0032760;GO:0032816;GO:0032819;GO:0034105;GO:0038155;GO:0042098;GO:…	K05426	-	NOG42887	R	interleukin 23 subunit alpha [Source:HGNCSymbol;Acc:HGNC:15488]	51561	Q9NPF7		2.03122
ENSG00000171855	7.71069	11.8075	3.61387	0.306066	-1.70809	0.0331395	0.214103	9	21077104	21077942	-	839	IFNB1	GO:0002250;GO:0002286;GO:0002312;GO:0002323;GO:0005125;GO:0005125;GO:0005125;GO:0005125;GO:0005125;GO:0005126;GO:0005126;GO:0005132;GO:0005132;GO:0005132;GO:0005132;GO:0005576;GO:0005576;GO:0005576;GO:0005576;GO:0005615;GO:0005615;GO:0006952;GO:0006952;GO:0006959;GO:0007166;GO:0007596;GO:0008811;GO:0009615;GO:0019221;GO:0030101;GO:0030183;GO:0033141;GO:0033141;GO:0035458;GO:0042100;GO:0042100;GO:…	K05415	-	NOG43895	-	interferon beta 1 [Source:HGNCSymbol;Acc:HGNC:5434]	3456	P01574		1.70809
ENSG00000203747	9.40239	4.73512	14.0697	2.97134	1.57111	0.0294885	0.200074	1	161541759	161550737	-	2958	FCGR3A	GO:0016020;GO:0016021;GO:0005576;GO:0005886;GO:0005886;GO:0005886;GO:0006955;GO:0009897;GO:0009897;GO:0016020;GO:0016021;GO:0019864;GO:0038096;GO:0050776;GO:0070062;GO:0005576;GO:0005886;GO:0005886;GO:0005886;GO:0006955;GO:0009897;GO:0009897;GO:0016020;GO:0016021;GO:0019864;GO:0038096;GO:0050776;GO:0070062;GO:0005576;GO:0005886;GO:0005886;GO:0005886;GO:0006955;GO:0009897;GO:0009897;GO:0016020;GO:…	K06463	-	NOG47725	-	Fc fragment of IgG receptor IIIa [Source:HGNCSymbol;Acc:HGNC:3619]	2214	P08637		1.57111
ENSG00000101349	12.0055	6.09011	17.921	2.94264	1.55711	0.0133564	0.120808	20	9537389	9839041	-	4929	PAK5	GO:0000166;GO:0001558;GO:0004672;GO:0004672;GO:0004674;GO:0004674;GO:0004674;GO:0004674;GO:0005515;GO:0005524;GO:0005524;GO:0005524;GO:0005634;GO:0005654;GO:0005737;GO:0005737;GO:0005739;GO:0006468;GO:0006468;GO:0006915;GO:0006915;GO:0006915;GO:0007010;GO:0007010;GO:0007010;GO:0007165;GO:0007346;GO:0008283;GO:0016301;GO:0016310;GO:0016477;GO:0016740;GO:0023014;GO:0031098;GO:0032147;GO:0000166;GO:…	K05736	EC:2.7.11.1	COG0515	T	p21 (RAC1) activated kinase 5 [Source:HGNCSymbol;Acc:HGNC:15916]	57144	Q9P286;B0AZM9		1.55711
ENSG00000166523	13.8609	20.49	7.23174	0.352941	-1.5025	0.0426946	0.248025	12	8533305	8540905	-	2364	CLEC4E	GO:0002221;GO:0002223;GO:0002292;GO:0002376;GO:0005509;GO:0005886;GO:0006955;GO:0016020;GO:0016021;GO:0030246;GO:0030246;GO:0038023;GO:0038094;GO:0038187;GO:0042742;GO:0045087;GO:0045087;GO:0046872;GO:0050715;GO:0016020;GO:0016021;GO:0016020;GO:0016021;GO:0016020;GO:0016021;	K10059	-	NOG328551	-	C-type lectin domain family 4 member E [Source:HGNCSymbol;Acc:HGNC:14555]	26253	Q9ULY5		1.5025
ENSG00000073756	4314.38	6375.67	2253.1	0.35339	-1.50066	3.19399e-50	1.76212e-46	1	186671791	186680423	-	5265	PTGS2	GO:0001516;GO:0001516;GO:0001516;GO:0001516;GO:0001516;GO:0001516;GO:0001525;GO:0004601;GO:0004601;GO:0004601;GO:0004666;GO:0004666;GO:0004666;GO:0004666;GO:0004666;GO:0005515;GO:0005637;GO:0005637;GO:0005640;GO:0005640;GO:0005737;GO:0005737;GO:0005737;GO:0005783;GO:0005783;GO:0005783;GO:0005788;GO:0005789;GO:0005789;GO:0005901;GO:0006629;GO:0006631;GO:0006633;GO:0006693;GO:0006954;GO:0006954;GO:…	K11987	EC:1.14.99.1	NOG39991	S	prostaglandin-endoperoxide synthase 2 [Source:HGNCSymbol;Acc:HGNC:9605]	5743	P35354		1.50066
ENSG00000081041	4684.65	6814.37	2554.94	0.374933	-1.41529	4.10422e-96	6.79289e-92	4	74097040	74099196	-	1398	CXCL2	GO:0002237;GO:0005125;GO:0005515;GO:0005576;GO:0005576;GO:0005576;GO:0005576;GO:0005615;GO:0005615;GO:0005615;GO:0006935;GO:0006935;GO:0006935;GO:0006935;GO:0006952;GO:0006952;GO:0006954;GO:0006954;GO:0006954;GO:0006955;GO:0006955;GO:0006955;GO:0007165;GO:0007186;GO:0008009;GO:0008009;GO:0008009;GO:0008009;GO:0019221;GO:0030593;GO:0030595;GO:0045236;GO:0060326;GO:0061844;GO:0070098;GO:0071222;	K05505	-	NOG83801	S	C-X-C motif chemokine ligand 2 [Source:HGNCSymbol;Acc:HGNC:4603]	2920	P19875;A0A024RDD9		1.41529
ENSG00000136634	13.2729	19.2683	7.27739	0.377686	-1.40474	0.0167471	0.139078	1	206767602	206774541	-	3439	IL10	GO:0001818;GO:0001818;GO:0001938;GO:0002237;GO:0002740;GO:0002875;GO:0002904;GO:0005125;GO:0005125;GO:0005125;GO:0005125;GO:0005125;GO:0005141;GO:0005141;GO:0005515;GO:0005515;GO:0005576;GO:0005576;GO:0005576;GO:0005576;GO:0005615;GO:0005615;GO:0005615;GO:0005615;GO:0006955;GO:0006955;GO:0006955;GO:0007165;GO:0007253;GO:0007568;GO:0008083;GO:0008285;GO:0008285;GO:0010033;GO:0010468;GO:0010507;GO:…	K05443	-	NOG43085	-	interleukin 10 [Source:HGNC Symbol;Acc:HGNC:5962]"	3586	P22301;Q6FGW4		1.40474
ENSG00000138378	14.316	20.5663	8.06573	0.392182	-1.3504	0.0187638	0.150174	2	191029576	191151596	-	4606	STAT4	GO:0000790;GO:0000978;GO:0000981;GO:0001228;GO:0003677;GO:0003677;GO:0003677;GO:0003700;GO:0003700;GO:0003700;GO:0005515;GO:0005634;GO:0005634;GO:0005634;GO:0005634;GO:0005654;GO:0005737;GO:0005829;GO:0005829;GO:0006355;GO:0006355;GO:0006952;GO:0007165;GO:0007165;GO:0007259;GO:0007259;GO:0019221;GO:0019221;GO:0019221;GO:0019221;GO:0035722;GO:0038114;GO:0038155;GO:0042127;GO:0042802;GO:0043434;GO:…	K11222	-	NOG267627	-	signal transducer and activator of transcription 4[Source:HGNC Symbol;Acc:HGNC:11365]	6775	Q14765		1.3504
ENSG00000163739	6680.68	9414.17	3947.2	0.419282	-1.25401	2.67211e-45	8.84523e-42	4	73869393	73871308	+	1362	CXCL1	GO:0005102;GO:0005125;GO:0005576;GO:0005576;GO:0005576;GO:0005576;GO:0005615;GO:0005615;GO:0005615;GO:0006935;GO:0006935;GO:0006935;GO:0006952;GO:0006952;GO:0006954;GO:0006954;GO:0006954;GO:0006955;GO:0006955;GO:0006955;GO:0007165;GO:0007186;GO:0007186;GO:0007399;GO:0008009;GO:0008009;GO:0008009;GO:0008009;GO:0008047;GO:0008083;GO:0008083;GO:0008285;GO:0019221;GO:0030036;GO:0030593;GO:0030595;GO:…	K05505	-	NOG266004	-	C-X-C motif chemokine ligand 1 [Source:HGNCSymbol;Acc:HGNC:4602]	2919	P09341		1.25401
ENSG00000134321	1756.08	2414.14	1098.01	0.454827	-1.13661	8.64063e-13	1.38846e-10	2	6865806	6898239	+	4722	RSAD2	GO:0003824;GO:0003824;GO:0051536;GO:0051536;GO:0001650;GO:0002376;GO:0003824;GO:0003824;GO:0005515;GO:0005515;GO:0005739;GO:0005741;GO:0005743;GO:0005783;GO:0005783;GO:0005783;GO:0005789;GO:0005789;GO:0005794;GO:0005811;GO:0005811;GO:0009615;GO:0009615;GO:0016020;GO:0016032;GO:0034157;GO:0034157;GO:0034165;GO:0034165;GO:0035710;GO:0035710;GO:0043367;GO:0043367;GO:0043621;GO:0045071;GO:0045071;GO:…	K15045	-	NOG72023	S	radical S-adenosyl methionine domain containing 2[Source:HGNC Symbol;Acc:HGNC:30908]	91543	Q8WXG1		1.13661
ENSG00000156234	18.723	25.7069	11.7391	0.456651	-1.13084	0.0218451	0.164868	4	77511753	77611834	+	1431	CXCL13	GO:0002467;GO:0002518;GO:0002544;GO:0002920;GO:0005125;GO:0005576;GO:0005576;GO:0005576;GO:0005576;GO:0005576;GO:0005615;GO:0005615;GO:0005623;GO:0006935;GO:0006935;GO:0006935;GO:0006952;GO:0006952;GO:0006954;GO:0006954;GO:0006955;GO:0006955;GO:0006955;GO:0006955;GO:0007165;GO:0007166;GO:0007186;GO:0007204;GO:0007267;GO:0008009;GO:0008009;GO:0008009;GO:0008009;GO:0008201;GO:0010820;GO:0017134;GO:…	K10032	-	NOG41531	-	C-X-C motif chemokine ligand 13 [Source:HGNCSymbol;Acc:HGNC:10639]	10563	O43927;Q53X90		1.13084
ENSG00000089041	70.5716	96.5019	44.6412	0.462594	-1.11218	0.00324862	0.0444731	12	121132819	121188032	+	5546	P2RX7	GO:0001614;GO:0005216;GO:0005524;GO:0006811;GO:0016020;GO:0016020;GO:0016021;GO:0034220;GO:0035590;GO:0001614;GO:0005216;GO:0005524;GO:0006811;GO:0016020;GO:0016020;GO:0016021;GO:0034220;GO:0035590;GO:0000187;GO:0000902;GO:0001530;GO:0001530;GO:0001614;GO:0001614;GO:0001614;GO:0001845;GO:0001916;GO:0001934;GO:0002028;GO:0002931;GO:0004931;GO:0004931;GO:0004931;GO:0004931;GO:0004931;GO:0005102;GO:…	K05220	-	NOG38999	K	purinergic receptor P2X 7 [Source:HGNCSymbol;Acc:HGNC:8537]	5027	Q99572		1.11218
ENSG00000173110	71.7787	98.1	45.4574	0.463378	-1.10974	0.000980593	0.0185686	1	161524540	161526894	+	2355	HSPA6	GO:0000166;GO:0005515;GO:0005524;GO:0005524;GO:0005576;GO:0005634;GO:0005737;GO:0005737;GO:0005814;GO:0005829;GO:0005829;GO:0005886;GO:0006986;GO:0006986;GO:0008180;GO:0008180;GO:0016192;GO:0016887;GO:0019899;GO:0031072;GO:0031072;GO:0032991;GO:0034605;GO:0034620;GO:0034774;GO:0042026;GO:0042026;GO:0042623;GO:0042623;GO:0043312;GO:0044183;GO:0051082;GO:0051082;GO:0051085;GO:0051787;GO:0070062;GO:…	K03283	-	COG0443	O	heat shock protein family A (Hsp70) member 6[Source:HGNC Symbol;Acc:HGNC:5239]	3310	P17066;B3KSM6;A0A384NKX5		1.10974
ENSG00000185745	4712.68	6430.35	2995.02	0.465764	-1.10233	7.11284e-14	1.30805e-11	10	89392546	89406487	+	4614	IFIT1	GO:0002376;GO:0003723;GO:0003723;GO:0005515;GO:0005515;GO:0005515;GO:0005515;GO:0005737;GO:0005737;GO:0005737;GO:0005737;GO:0005829;GO:0005829;GO:0005829;GO:0009615;GO:0009615;GO:0009615;GO:0009615;GO:0016032;GO:0019060;GO:0032091;GO:0043657;GO:0045070;GO:0045071;GO:0045071;GO:0045087;GO:0050688;GO:0050688;GO:0051097;GO:0051607;GO:0051607;GO:0060337;GO:0071357;GO:0071357;GO:0071357;GO:0071360;GO:…	K14217	-	NOG311487	-	interferon induced protein with tetratricopeptiderepeats 1 [Source:HGNC Symbol;Acc:HGNC:5407]	3434	P09914		1.10233
ENSG00000023445	7923.5	10777.8	5069.18	0.470335	-1.08824	5.50474e-15	1.2312e-12	11	102317450	102339403	+	7518	BIRC3	GO:0002756;GO:0004842;GO:0004842;GO:0005515;GO:0005515;GO:0005634;GO:0005634;GO:0005654;GO:0005737;GO:0005737;GO:0005829;GO:0005829;GO:0006915;GO:0007166;GO:0007249;GO:0010803;GO:0016567;GO:0016579;GO:0016740;GO:0016740;GO:0031398;GO:0031398;GO:0033209;GO:0034121;GO:0035666;GO:0038061;GO:0039535;GO:0042981;GO:0042981;GO:0042981;GO:0043027;GO:0043066;GO:0043123;GO:0043154;GO:0045088;GO:0046872;GO:…	K16060	-	NOG243347	-	baculoviral IAP repeat containing 3 [Source:HGNCSymbol;Acc:HGNC:591]	330	Q13489		1.08824
ENSG00000121594	55.8325	75.7545	35.9105	0.474038	-1.07693	0.0015966	0.0268277	3	119524293	119559614	-	3213	CD80	GO:0001618;GO:0005515;GO:0005515;GO:0005886;GO:0005886;GO:0006955;GO:0007165;GO:0007166;GO:0009897;GO:0009967;GO:0009986;GO:0009986;GO:0015026;GO:0015026;GO:0015026;GO:0016020;GO:0016021;GO:0016032;GO:0019221;GO:0031295;GO:0031295;GO:0031295;GO:0031295;GO:0035556;GO:0042102;GO:0042130;GO:0045086;GO:0045425;GO:0045627;GO:0045893;GO:0046718;GO:0050731;GO:0051897;GO:0071222;GO:0098636;GO:0001618;GO:…	K05412	-	NOG42168	S	CD80 molecule [Source:HGNC Symbol;Acc:HGNC:1700]"	941	P33681;A0N0P2		1.07693
ENSG00000162924	1535.26	2077.23	993.297	0.478183	-1.06436	1.70763e-24	1.17762e-21	2	60881521	60931612	+	13172	REL	GO:0000122;GO:0000790;GO:0000977;GO:0000978;GO:0000981;GO:0000981;GO:0001228;GO:0003677;GO:0003677;GO:0003677;GO:0003682;GO:0003700;GO:0003700;GO:0003700;GO:0003700;GO:0005515;GO:0005634;GO:0005634;GO:0005634;GO:0005634;GO:0005634;GO:0005654;GO:0005654;GO:0005667;GO:0005737;GO:0005737;GO:0005737;GO:0005829;GO:0005829;GO:0006355;GO:0006355;GO:0006954;GO:0007249;GO:0007249;GO:0007249;GO:0007249;GO:…	K09254	-	NOG119056	S	REL proto-oncogene, NF-kB subunit [Source:HGNCSymbol;Acc:HGNC:9954]	5966	Q04864		1.06436
ENSG00000169248	139.889	188.726	91.0522	0.482456	-1.05153	1.67578e-05	0.000678139	4	76033682	76041415	-	1781	CXCL11	GO:0005125;GO:0005515;GO:0005576;GO:0005576;GO:0005576;GO:0005576;GO:0005615;GO:0005615;GO:0005623;GO:0006935;GO:0006935;GO:0006935;GO:0006935;GO:0006952;GO:0006952;GO:0006954;GO:0006954;GO:0006954;GO:0006954;GO:0006954;GO:0006955;GO:0006955;GO:0006955;GO:0006955;GO:0007165;GO:0007186;GO:0007189;GO:0007267;GO:0008009;GO:0008009;GO:0008009;GO:0008009;GO:0008009;GO:0008009;GO:0008201;GO:0010818;GO:…	K12672	-	NOG43433	-	C-X-C motif chemokine ligand 11 [Source:HGNCSymbol;Acc:HGNC:10638]	6373	O14625		1.05153
ENSG00000121858	360.297	485.494	235.101	0.48425	-1.04617	1.40928e-11	1.88104e-09	3	172505508	172523475	-	3441	TNFSF10	GO:0005102;GO:0005125;GO:0005164;GO:0005164;GO:0005164;GO:0005515;GO:0005515;GO:0005576;GO:0005576;GO:0005615;GO:0005886;GO:0005887;GO:0006915;GO:0006915;GO:0006919;GO:0006955;GO:0006955;GO:0006955;GO:0007165;GO:0007165;GO:0007166;GO:0007267;GO:0008270;GO:0008584;GO:0016020;GO:0016020;GO:0016020;GO:0016021;GO:0032813;GO:0032868;GO:0042802;GO:0043065;GO:0043065;GO:0043123;GO:0043123;GO:0043280;GO:…	K04721	-	NOG46547	S	TNF superfamily member 10 [Source:HGNCSymbol;Acc:HGNC:11925]	8743	P50591;Q6IBA9		1.04617
ENSG00000216490	51.7561	69.2178	34.2943	0.495455	-1.01318	0.000538941	0.0115995	19	18173162	18178117	+	2344	IFI30	GO:0002376;GO:0005515;GO:0005576;GO:0005576;GO:0005764;GO:0005764;GO:0005829;GO:0016491;GO:0016667;GO:0016667;GO:0019886;GO:0030054;GO:0042590;GO:0043202;GO:0043231;GO:0055114;GO:0060333;	K08059	-	NOG315223	-	IFI30 lysosomal thiol reductase [Source:HGNCSymbol;Acc:HGNC:5398]	10437	P13284;A0A024R7N7		1.01318
