# Supplementary material for: Analysis of the noncoding RNA regulatory networks of H37Rv- and H37Rv△1759c-infected macrophages
Source: Front Microbiol. 2023 Mar 8;14:1106643. doi: 10.3389/fmicb.2023.1106643 (PMC10042141; doi:10.3389/fmicb.2023.1106643)
Supplement: Supplementary file 9 [file Table_9.XLSX]

## Sheet: Sheet2
miRNA		LncRNA		circRNA
hsa-miR-12136		MSTRG.26373.12		hsacirc_015566
hsa-miR-4485-3p		MSTRG.19535.6		hsacirc_019196
hsa-miR-7704		ENST00000625013		hsacirc_039422
		ENST00000455121		hsacirc_006479
		MSTRG.770.3		hsacirc_058311
		ENST00000660281		hsacirc_004633
		MSTRG.26731.1		hsacirc_038022
		ENST00000650712		hsacirc_014336
		MSTRG.28867.23		hsacirc_064952
		ENST00000654372		hsacirc_031954
		ENST00000659296		hsacirc_009902
		MSTRG.23279.1		hsacirc_040217
		MSTRG.12552.2		hsacirc_036455
		ENST00000607979		hsacirc_010321
		ENST00000654247		hsacirc_062194
		ENST00000657910		hsacirc_058370
		ENST00000609647		hsacirc_027379
		ENST00000670514		hsacirc_068597
		ENST00000447898		hsacirc_012748
		MSTRG.26373.3		hsacirc_007972
		MSTRG.28867.5		hsacirc_029957
		MSTRG.19303.4		hsacirc_067621
		ENST00000399543		hsacirc_007116
		MSTRG.786.1		hsacirc_052485
		MSTRG.18123.3		hsacirc_027729
		ENST00000654021		hsacirc_039621
		ENST00000447307
		ENST00000530228
		ENST00000530686
		ENST00000434897
		MSTRG.12951.10
		ENST00000658888
		MSTRG.770.7
		MSTRG.7749.2
		MSTRG.27375.22
		MSTRG.26466.4
		ENST00000664868
		MSTRG.16945.4
		MSTRG.28861.3
		MSTRG.28878.8
		ENST00000665374
		ENST00000590309
		MSTRG.21904.5
		ENST00000609210
		ENST00000416191
		ENST00000442037
		ENST00000614537
		MSTRG.19535.15
		ENST00000558536
		ENST00000432268
		ENST00000666290
		MSTRG.28856.12
		MSTRG.19535.21
		MSTRG.3319.1
		MSTRG.18147.2
		ENST00000609675
		ENST00000661061
		ENST00000639897
		ENST00000342657
		ENST00000655561
		ENST00000619056
		ENST00000472943
		ENST00000660645
		ENST00000500169
		ENST00000580071
		MSTRG.28861.2
		ENST00000454129
		ENST00000517635
		ENST00000659447
		ENST00000660227
		ENST00000581621
		ENST00000657781
		ENST00000429124
		ENST00000624140
		MSTRG.25961.3
		MSTRG.21904.8
		ENST00000654024
		ENST00000629547
		ENST00000518932
		MSTRG.770.14
		ENST00000523673
		ENST00000430373
		ENST00000599889
		MSTRG.770.11
		ENST00000609564
		ENST00000653407
		MSTRG.25550.1
		ENST00000650897
		ENST00000669937
		ENST00000488000
		ENST00000655199
		MSTRG.26774.2
